# Supplementary material for: Expanded catalogue of metagenome-assembled genomes reveals resistome characteristics and athletic performance-associated microbes in horse
Source: Microbiome. 2023 Jan 12;11:7. doi: 10.1186/s40168-022-01448-z (PMC9835274; doi:10.1186/s40168-022-01448-z)
Supplement: Supplementary file 2 — Additional file 1: Table S1. All detailed information on experimental horses and samples. [file 40168_2022_1448_MOESM1_ESM.xlsx]

## Sheet: Sheet1
Table S1. All detailed information on experimental horses and samples.
Sample ID	Group	Age	Gender	breed	Location	Sample Collection	Basal diet	Antibiotic usage	Anthelmintics usage	Anti-inflammatory usage
HGM1	Yili horse	2	female	YiLi horse	Zhaosu	Cecum	Pasture forage	No	No	No
HGM2	Yili horse	3	male	YiLi horse	Zhaosu	Cecum	Pasture forage	No	No	No
HGM3	Yili horse	3	male	YiLi horse	Zhaosu	Cecum	Pasture forage	No	No	No
HGM4	Yili horse	3	male	YiLi horse	Zhaosu	Cecum	Pasture forage	No	No	No
HGM5	Yili horse	3	female	YiLi horse	Zhaosu	Cecum	Pasture forage	No	No	No
HGM6	Yili horse	2	male	YiLi horse	Zhaosu	Cecum	Pasture forage	No	No	No
HGM7	Yili horse	2.5	female	YiLi horse	Zhaosu	Cecum	Pasture forage	No	No	No
HGM8	Yili horse	2.5	male	YiLi horse	Zhaosu	Cecum	Pasture forage	No	No	No
HGM9	Yili horse	2	female	YiLi horse	Zhaosu	Cecum	Pasture forage	No	No	No
HGM14	Yili horse	2	female	YiLi horse	Zhaosu	Cecum	Pasture forage	No	No	No
HGM15	Yili horse	3	female	YiLi horse	Zhaosu	Cecum	Pasture forage	No	No	No
HGM16	Yili horse	3	male	YiLi horse	Zhaosu	Cecum	Pasture forage	No	No	No
HGM17	Yili horse	3	female	YiLi horse	Zhaosu	Cecum	Pasture forage	No	No	No
HGM18	Yili horse	4	male	YiLi horse	Zhaosu	Cecum	Pasture forage	No	No	No
HGM19	Yili horse	2	male	YiLi horse	Zhaosu	Cecum	Pasture forage	No	No	No
HGM20	Yili horse	2	male	YiLi horse	Zhaosu	Cecum	Pasture forage	No	No	No
HGM21	Yili horse	3	male	YiLi horse	Zhaosu	Cecum	Pasture forage	No	No	No
HGM22	Yili horse	3	female	YiLi horse	Zhaosu	Cecum	Pasture forage	No	No	No
HGM23	Yili horse	2	female	YiLi horse	Zhaosu	Cecum	Pasture forage	No	No	No
HGM24	Yili horse	2	male	YiLi horse	Zhaosu	Cecum	Pasture forage	No	No	No
HGM25	Yili horse	2.5	male	YiLi horse	Zhaosu	Cecum	Pasture forage	No	No	No
HGM28	Yili horse	3	male	YiLi horse	Zhaosu	Cecum	Pasture forage	No	No	No
HGM30	Yili horse	3	male	YiLi horse	Zhaosu	Cecum	Pasture forage	No	No	No
HGM32	Yili horse	4	male	YiLi horse	Zhaosu	Cecum	Pasture forage	No	No	No
HGM34	Yili horse	3	male	YiLi horse	Zhaosu	Cecum	Pasture forage	No	No	No
HGM35	Yili horse	3	female	YiLi horse	Zhaosu	Cecum	Pasture forage	No	No	No
HGM36	Yili horse	3	male	YiLi horse	Zhaosu	Cecum	Pasture forage	No	No	No
HGM37	Yili horse	3	male	YiLi horse	Zhaosu	Cecum	Pasture forage	No	No	No
HGM38	Yili horse	2	male	YiLi horse	Zhaosu	Cecum	Pasture forage	No	No	No
HGM39	Yili horse	2	female	YiLi horse	Zhaosu	Cecum	Pasture forage	No	No	No
HGM40	Yili horse	4	male	YiLi horse	Zhaosu	Cecum	Pasture forage	No	No	No
HGM41	Yili horse	3	male	YiLi horse	Zhaosu	Cecum	Pasture forage	No	No	No
HGM43	Yili horse	2	female	YiLi horse	Zhaosu	Cecum	Pasture forage	No	No	No
HGM44	Yili horse	2	male	YiLi horse	Zhaosu	Cecum	Pasture forage	No	No	No
HGM45	Yili horse	3	female	YiLi horse	Zhaosu	Cecum	Pasture forage	No	No	No
HGM46	Yili horse	2.5	male	YiLi horse	Zhaosu	Cecum	Pasture forage	No	No	No
HGM48	Yili horse	2	female	YiLi horse	Zhaosu	Cecum	Pasture forage	No	No	No
HGM49	Yili horse	2	male	YiLi horse	Zhaosu	Cecum	Pasture forage	No	No	No
HGM50	Yili horse	3	male	YiLi horse	Zhaosu	Cecum	Pasture forage	No	No	No
HGM51	Yili horse	3	male	YiLi horse	Zhaosu	Cecum	Pasture forage	No	No	No
HGM52	Yili horse	4	male	YiLi horse	Zhaosu	Cecum	Pasture forage	No	No	No
HGM54	Yili horse	3	male	YiLi horse	Zhaosu	Cecum	Pasture forage	No	No	No
HGM56	Yili horse	2	female	YiLi horse	Zhaosu	Cecum	Pasture forage	No	No	No
HGM58	Yili horse	3	female	YiLi horse	Zhaosu	Cecum	Pasture forage	No	No	No
HGM59	Yili horse	3	male	YiLi horse	Zhaosu	Cecum	Pasture forage	No	No	No
HGM62	Yili horse	2	male	YiLi horse	Zhaosu	Cecum	Pasture forage	No	No	No
HGM63	Yili horse	3	male	YiLi horse	Zhaosu	Cecum	Pasture forage	No	No	No
HGM64	Yili horse	2	male	YiLi horse	Zhaosu	Cecum	Pasture forage	No	No	No
HGM65	Yili horse	4	male	YiLi horse	Zhaosu	Cecum	Pasture forage	No	No	No
HGM66	Yili horse	3	female	YiLi horse	Zhaosu	Cecum	Pasture forage	No	No	No
HGM67	Yili horse	3	female	YiLi horse	Zhaosu	Cecum	Pasture forage	No	No	No
HGM68	Yili horse	3	female	YiLi horse	Zhaosu	Cecum	Pasture forage	No	No	No
HGM70	Yili horse	3	male	YiLi horse	Zhaosu	Cecum	Pasture forage	No	No	No
HGM71	Yili horse	2	male	YiLi horse	Zhaosu	Cecum	Pasture forage	No	No	No
HGM73	Yili horse	2	male	YiLi horse	Zhaosu	Cecum	Pasture forage	No	No	No
HGM74	Yili horse	3	female	YiLi horse	Zhaosu	Cecum	Pasture forage	No	No	No
HGM75	Yili horse	2	male	YiLi horse	Zhaosu	Cecum	Pasture forage	No	No	No
HGM76	Yili horse	2	male	YiLi horse	Zhaosu	Cecum	Pasture forage	No	No	No
HGM77	Yili horse	2	male	YiLi horse	Zhaosu	Cecum	Pasture forage	No	No	No
HGM79	Yili horse	3	male	YiLi horse	Zhaosu	Cecum	Pasture forage	No	No	No
HGM80	Yili horse	4	male	YiLi horse	Zhaosu	Cecum	Pasture forage	No	No	No
HGM81	Yili horse	3	female	YiLi horse	Zhaosu	Cecum	Pasture forage	No	No	No
HGM86	Yili horse	2	male	YiLi horse	Zhaosu	Cecum	Pasture forage	No	No	No
HGM88	Yili horse	3	male	YiLi horse	Zhaosu	Cecum	Pasture forage	No	No	No
HGM89	Yili horse	3	female	YiLi horse	Zhaosu	Cecum	Pasture forage	No	No	No
HGM90	Yili horse	3	female	YiLi horse	Zhaosu	Cecum	Pasture forage	No	No	No
HGM92	Yili horse	2	female	YiLi horse	Zhaosu	Cecum	Pasture forage	No	No	No
HGM96	Yili horse	3	male	YiLi horse	Zhaosu	Cecum	Pasture forage	No	No	No
HGM97	Yili horse	3	male	YiLi horse	Zhaosu	Cecum	Pasture forage	No	No	No
HGM98	Yili horse	2	male	YiLi horse	Zhaosu	Cecum	Pasture forage	No	No	No
HGM99	Yili horse	3	female	YiLi horse	Zhaosu	Cecum	Pasture forage	No	No	No
HGM100	Yili horse	3	male	YiLi horse	Zhaosu	Cecum	Pasture forage	No	No	No
HGM101	Yili horse	3	female	YiLi horse	Zhaosu	Cecum	Pasture forage	No	No	No
HGM102	Yili horse	3.5	female	YiLi horse	Zhaosu	Cecum	Pasture forage	No	No	No
HGM103	Yili horse	2	female	YiLi horse	Zhaosu	Cecum	Pasture forage	No	No	No
HGM104	Yili horse	3	male	YiLi horse	Zhaosu	Cecum	Pasture forage	No	No	No
HGM105	Yili horse	3	male	YiLi horse	Zhaosu	Cecum	Pasture forage	No	No	No
HGM106	Yili horse	2.5	male	YiLi horse	Zhaosu	Cecum	Pasture forage	No	No	No
HGM107	Yili horse	3	male	YiLi horse	Zhaosu	Cecum	Pasture forage	No	No	No
HGM109	Yili horse	3	female	YiLi horse	Zhaosu	Cecum	Pasture forage	No	No	No
HGM110	Yili horse	3	female	YiLi horse	Zhaosu	Cecum	Pasture forage	No	No	No
HGM112	Yili horse	2	male	YiLi horse	Zhaosu	Cecum	Pasture forage	No	No	No
HGM114	Yili horse	4	female	YiLi horse	Zhaosu	Cecum	Pasture forage	No	No	No
HGM115	Yili horse	2	female	YiLi horse	Zhaosu	Cecum	Pasture forage	No	No	No
HGM116	Yili horse	3	female	YiLi horse	Zhaosu	Cecum	Pasture forage	No	No	No
HGM117	Yili horse	3	female	YiLi horse	Zhaosu	Cecum	Pasture forage	No	No	No
HGM118	Yili horse	2.5	female	YiLi horse	Zhaosu	Cecum	Pasture forage	No	No	No
HGM119	Yili horse	3	male	YiLi horse	Zhaosu	Cecum	Pasture forage	No	No	No
HGM120	Yili horse	3	female	YiLi horse	Zhaosu	Cecum	Pasture forage	No	No	No
HGM122	Yili horse	3.5	female	YiLi horse	Zhaosu	Cecum	Pasture forage	No	No	No
HGM124	Yili horse	2	male	YiLi horse	Zhaosu	Cecum	Pasture forage	No	No	No
HGM125	Yili horse	3	female	YiLi horse	Zhaosu	Cecum	Pasture forage	No	No	No
HGM126	Yili horse	3	female	YiLi horse	Zhaosu	Cecum	Pasture forage	No	No	No
HGM128	Yili horse	3	female	YiLi horse	Zhaosu	Cecum	Pasture forage	No	No	No
HGM129	Yili horse	3	male	YiLi horse	Zhaosu	Cecum	Pasture forage	No	No	No
HGM130	Yili horse	5	female	YiLi horse	Zhaosu	Cecum	Pasture forage	No	No	No
HGM131	Yili horse	2	male	YiLi horse	Zhaosu	Cecum	Pasture forage	No	No	No
HGM133	Yili horse	2	male	YiLi horse	Zhaosu	Cecum	Pasture forage	No	No	No
HGM134	Yili horse	3	male	YiLi horse	Zhaosu	Cecum	Pasture forage	No	No	No
HGM135	Yili horse	4	male	YiLi horse	Zhaosu	Cecum	Pasture forage	No	No	No
HGM137	Yili horse	2.5	female	YiLi horse	Zhaosu	Cecum	Pasture forage	No	No	No
HGM139	Yili horse	3	male	YiLi horse	Zhaosu	Cecum	Pasture forage	No	No	No
HGM140	Yili horse	4	female	YiLi horse	Zhaosu	Cecum	Pasture forage	No	No	No
HGM141	Yili horse	2	male	YiLi horse	Zhaosu	Cecum	Pasture forage	No	No	No
HGM142	Yili horse	4	male	YiLi horse	Zhaosu	Cecum	Pasture forage	No	No	No
HGM145	Yili horse	2	female	YiLi horse	Zhaosu	Cecum	Pasture forage	No	No	No
HGM146	Yili horse	3	female	YiLi horse	Zhaosu	Cecum	Pasture forage	No	No	No
HGM147	Yili horse	4	male	YiLi horse	Zhaosu	Cecum	Pasture forage	No	No	No
HGM148	Yili horse	1.5	male	YiLi horse	Zhaosu	Cecum	Pasture forage	No	No	No
HGM149	Yili horse	4	male	YiLi horse	Zhaosu	Cecum	Pasture forage	No	No	No
HGM150	YiLi racehorse	2	male	YiLi racehorse	Zhaosu	Feces	Mix of pasture grasses and concentrate feedstuffs	No	No	No
HGM151	YiLi racehorse	2	male	YiLi racehorse	Zhaosu	Feces	Mix of pasture grasses and concentrate feedstuffs	No	No	No
HGM152	YiLi racehorse	2	male	YiLi racehorse	Zhaosu	Feces	Mix of pasture grasses and concentrate feedstuffs	No	No	No
HGM153	YiLi racehorse	2	male	YiLi racehorse	Zhaosu	Feces	Mix of pasture grasses and concentrate feedstuffs	No	No	No
HGM154	YiLi racehorse	2	male	YiLi racehorse	Zhaosu	Feces	Mix of pasture grasses and concentrate feedstuffs	No	No	No
HGM155	YiLi racehorse	2	male	YiLi racehorse	Zhaosu	Feces	Mix of pasture grasses and concentrate feedstuffs	No	No	No
HGM156	YiLi racehorse	2	male	YiLi racehorse	Zhaosu	Feces	Mix of pasture grasses and concentrate feedstuffs	No	No	No
HGM157	YiLi racehorse	2	male	YiLi racehorse	Zhaosu	Feces	Mix of pasture grasses and concentrate feedstuffs	No	No	No
HGM158	YiLi racehorse	2	male	YiLi racehorse	Zhaosu	Feces	Mix of pasture grasses and concentrate feedstuffs	No	No	No
HGM159	YiLi racehorse	2	male	YiLi racehorse	Zhaosu	Feces	Mix of pasture grasses and concentrate feedstuffs	No	No	No
HGM160	YiLi racehorse	2	male	YiLi racehorse	Zhaosu	Feces	Mix of pasture grasses and concentrate feedstuffs	No	No	No
HGM161	YiLi racehorse	2	male	YiLi racehorse	Zhaosu	Feces	Mix of pasture grasses and concentrate feedstuffs	No	No	No
HGM162	YiLi racehorse	2	male	YiLi racehorse	Zhaosu	Feces	Mix of pasture grasses and concentrate feedstuffs	No	No	No
HGM163	YiLi racehorse	2	male	YiLi racehorse	Zhaosu	Feces	Mix of pasture grasses and concentrate feedstuffs	No	No	No
HGM164	YiLi racehorse	2	male	YiLi racehorse	Zhaosu	Feces	Mix of pasture grasses and concentrate feedstuffs	No	No	No
HGM165	YiLi racehorse	2	male	YiLi racehorse	Zhaosu	Feces	Mix of pasture grasses and concentrate feedstuffs	No	No	No
HGM166	YiLi racehorse	2	male	YiLi racehorse	Zhaosu	Feces	Mix of pasture grasses and concentrate feedstuffs	No	No	No
HGM167	YiLi racehorse	2	male	YiLi racehorse	Zhaosu	Feces	Mix of pasture grasses and concentrate feedstuffs	No	No	No
HGM168	YiLi racehorse	2	male	YiLi racehorse	Zhaosu	Feces	Mix of pasture grasses and concentrate feedstuffs	No	No	No
HGM169	YiLi racehorse	2	male	YiLi racehorse	Zhaosu	Feces	Mix of pasture grasses and concentrate feedstuffs	No	No	No
HGM170	YiLi racehorse	2	male	YiLi racehorse	Zhaosu	Feces	Mix of pasture grasses and concentrate feedstuffs	No	No	No
HGM171	Tibet horse	5	male	Tibet horse	Nagqu	Feces	Pasture forage	No	No	No
HGM172	Tibet horse	6	male	Tibet horse	Nagqu	Feces	Pasture forage	No	No	No
HGM173	Tibet horse	5	male	Tibet horse	Nagqu	Feces	Pasture forage	No	No	No
HGM174	Tibet horse	10	male	Tibet horse	Nagqu	Feces	Pasture forage	No	No	No
HGM175	Tibet horse	7	male	Tibet horse	Nagqu	Feces	Pasture forage	No	No	No
HGM176	Tibet horse	7	male	Tibet horse	Nagqu	Feces	Pasture forage	No	No	No
HGM177	Tibet horse	4	male	Tibet horse	Nagqu	Feces	Pasture forage	No	No	No
HGM178	Tibet horse	5	male	Tibet horse	Nagqu	Feces	Pasture forage	No	No	No
HGM179	Tibet horse	2	male	Tibet horse	Nagqu	Feces	Pasture forage	No	No	No
HGM180	Tibet horse	7	male	Tibet horse	Nagqu	Feces	Pasture forage	No	No	No
HGM181	Shetland pony	3	female	Shetland pony	Shihezi	Feces	Mix of pasture grasses and concentrate diet	No	No	No
HGM182	Shetland pony	2	female	Shetland pony	Shihezi	Feces	Mix of pasture grasses and concentrate diet	No	No	No
HGM183	Shetland pony	2	female	Shetland pony	Shihezi	Feces	Mix of pasture grasses and concentrate diet	No	No	No
HGM184	Shetland pony	3	female	Shetland pony	Shihezi	Feces	Mix of pasture grasses and concentrate diet	No	No	No
HGM185	Shetland pony	3	female	Shetland pony	Shihezi	Feces	Mix of pasture grasses and concentrate diet	No	No	No
HGM186	Shetland pony	4	male	Shetland pony	Shihezi	Feces	Mix of pasture grasses and concentrate diet	No	No	No
HGM187	Shetland pony	3	male	Shetland pony	Shihezi	Feces	Mix of pasture grasses and concentrate diet	No	No	No
HGM188	Shetland pony	3	male	Shetland pony	Shihezi	Feces	Mix of pasture grasses and concentrate diet	No	No	No
HGM189	YiLi nonracehorse	2	male	YiLi horse	Shihezi	Feces	Mix of pasture grasses and concentrate feedstuffs	No	No	No
HGM190	YiLi nonracehorse	2	male	YiLi horse	Shihezi	Feces	Mix of pasture grasses and concentrate feedstuffs	No	No	No
HGM191	YiLi nonracehorse	2	male	YiLi horse	Shihezi	Feces	Mix of pasture grasses and concentrate feedstuffs	No	No	No
HGM192	YiLi nonracehorse	2	female	YiLi horse	Shihezi	Feces	Mix of pasture grasses and concentrate feedstuffs	No	No	No
HGM193	YiLi nonracehorse	2	female	YiLi horse	Shihezi	Feces	Mix of pasture grasses and concentrate feedstuffs	No	No	No
HGM194	YiLi nonracehorse	2	female	YiLi horse	Shihezi	Feces	Mix of pasture grasses and concentrate feedstuffs	No	No	No
HGM195	YiLi nonracehorse	2	female	YiLi horse	Shihezi	Feces	Mix of pasture grasses and concentrate feedstuffs	No	No	No
HGM196	YiLi nonracehorse	2	male	YiLi horse	Shihezi	Feces	Mix of pasture grasses and concentrate feedstuffs	No	No	No
HGM197	YiLi nonracehorse	3	male	YiLi horse	Shihezi	Feces	Mix of pasture grasses and concentrate feedstuffs	No	No	No
HGM198	YiLi nonracehorse	2	fmale	YiLi horse	Shihezi	Feces	Mix of pasture grasses and concentrate feedstuffs	No	No	No
HGM199	YiLi nonracehorse	2	male	YiLi horse	Shihezi	Feces	Mix of pasture grasses and concentrate feedstuffs	No	No	No
HGM200	YiLi nonracehorse	2	male	YiLi horse	Shihezi	Feces	Mix of pasture grasses and concentrate feedstuffs	No	No	No
HGM201	YiLi nonracehorse	2	male	YiLi horse	Shihezi	Feces	Mix of pasture grasses and concentrate feedstuffs	No	No	No
HGM202	YiLi nonracehorse	2	male	YiLi horse	Shihezi	Feces	Mix of pasture grasses and concentrate feedstuffs	No	No	No
HGM203	YiLi nonracehorse	2	male	YiLi horse	Shihezi	Feces	Mix of pasture grasses and concentrate feedstuffs	No	No	No
HGM204	YiLi nonracehorse	2	male	YiLi horse	Shihezi	Feces	Mix of pasture grasses and concentrate feedstuffs	No	No	No
HGM205	YiLi nonracehorse	2	male	YiLi horse	Shihezi	Feces	Mix of pasture grasses and concentrate feedstuffs	No	No	No
HGM206	YiLi nonracehorse	2	male	YiLi horse	Shihezi	Feces	Mix of pasture grasses and concentrate feedstuffs	No	No	No
HGM207	YiLi nonracehorse	2	male	YiLi horse	Shihezi	Feces	Mix of pasture grasses and concentrate feedstuffs	No	No	No
HGM208	YiLi nonracehorse	2	male	YiLi horse	Shihezi	Feces	Mix of pasture grasses and concentrate feedstuffs	No	No	No
HGM209	YiLi nonracehorse	2	male	YiLi horse	Shihezi	Feces	Mix of pasture grasses and concentrate feedstuffs	No	No	No
HGM210	YiLi nonracehorse	2	male	YiLi horse	Shihezi	Feces	Mix of pasture grasses and concentrate feedstuffs	No	No	No
HGM211	YiLi nonracehorse	2	male	YiLi horse	Shihezi	Feces	Mix of pasture grasses and concentrate feedstuffs	No	No	No
HGM212	YiLi nonracehorse	2	male	YiLi horse	Shihezi	Feces	Mix of pasture grasses and concentrate feedstuffs	No	No	No
HGM213	YiLi nonracehorse	2	male	YiLi horse	Shihezi	Feces	Mix of pasture grasses and concentrate feedstuffs	No	No	No
HGM214	YiLi nonracehorse	2	male	YiLi horse	Shihezi	Feces	Mix of pasture grasses and concentrate feedstuffs	No	No	No
HGM215	YiLi nonracehorse	2	male	YiLi horse	Shihezi	Feces	Mix of pasture grasses and concentrate feedstuffs	No	No	No
HGM216	YiLi nonracehorse	2	male	YiLi horse	Shihezi	Feces	Mix of pasture grasses and concentrate feedstuffs	No	No	No
HGM217	YiLi nonracehorse	2	male	YiLi horse	Shihezi	Feces	Mix of pasture grasses and concentrate feedstuffs	No	No	No
HGM218	YiLi nonracehorse	2	male	YiLi horse	Shihezi	Feces	Mix of pasture grasses and concentrate feedstuffs	No	No	No
HGM219	YiLi nonracehorse	2	male	YiLi horse	Shihezi	Feces	Mix of pasture grasses and concentrate feedstuffs	No	No	No
HGM220	YiLi nonracehorse	2	male	YiLi horse	Shihezi	Feces	Mix of pasture grasses and concentrate feedstuffs	No	No	No
HGM221	YiLi nonracehorse	2	male	YiLi horse	Shihezi	Feces	Mix of pasture grasses and concentrate feedstuffs	No	No	No
HGM222	YiLi nonracehorse	2	male	YiLi horse	Shihezi	Feces	Mix of pasture grasses and concentrate feedstuffs	No	No	No
HGM223	YiLi nonracehorse	2	male	YiLi horse	Shihezi	Feces	Mix of pasture grasses and concentrate feedstuffs	No	No	No
HGM224	Thoroughbred	6	male	Thoroughbred	Mulei	Feces	Mixed forage and concentrate diet	No	No	No
HGM225	Thoroughbred	5	male	Thoroughbred	Mulei	Feces	Mixed forage and concentrate diet	No	No	No
HGM226	Thoroughbred	6	male	Thoroughbred	Mulei	Feces	Mixed forage and concentrate diet	No	No	No
HGM227	Thoroughbred	6	male	Thoroughbred	Mulei	Feces	Mixed forage and concentrate diet	No	No	No
HGM228	Thoroughbred	5	male	Thoroughbred	Mulei	Feces	Mixed forage and concentrate diet	No	No	No
HGM229	Thoroughbred	3	male	Thoroughbred	Mulei	Feces	Mixed forage and concentrate diet	No	No	No
HGM230	Thoroughbred	5	male	Thoroughbred	Mulei	Feces	Mixed forage and concentrate diet	No	No	No
HGM231	Thoroughbred	6	male	Thoroughbred	Mulei	Feces	Mixed forage and concentrate diet	No	No	No
HGM232	Thoroughbred	6	male	Thoroughbred	Mulei	Feces	Mixed forage and concentrate diet	No	No	No
HGM233	Thoroughbred	7	male	Thoroughbred	Mulei	Feces	Mixed forage and concentrate diet	No	No	No
HGM234	Thoroughbred	7	male	Thoroughbred	Mulei	Feces	Mixed forage and concentrate diet	No	No	No
HGM235	Thoroughbred	7	male	Thoroughbred	Mulei	Feces	Mixed forage and concentrate diet	No	No	No
HGM236	Thoroughbred	7	male	Thoroughbred	Mulei	Feces	Mixed forage and concentrate diet	No	No	No
HGM237	Thoroughbred	5	male	Thoroughbred	Mulei	Feces	Mixed forage and concentrate diet	No	No	No
HGM238	Thoroughbred	7	male	Thoroughbred	Mulei	Feces	Mixed forage and concentrate diet	No	No	No
HGM239	Thoroughbred	6	male	Thoroughbred	Mulei	Feces	Mixed forage and concentrate diet	No	No	No
HGM240	Thoroughbred	5	male	Thoroughbred	Mulei	Feces	Mixed forage and concentrate diet	No	No	No
HGM241	Thoroughbred	6	male	Thoroughbred	Mulei	Feces	Mixed forage and concentrate diet	No	No	No
HGM242	Thoroughbred	8	male	Thoroughbred	Mulei	Feces	Mixed forage and concentrate diet	No	No	No
HGM243	Thoroughbred	2	male	Thoroughbred	Mulei	Feces	Mixed forage and concentrate diet	No	No	No
HGM244	Thoroughbred	1.5	female	Thoroughbred	Mulei	Feces	Mixed forage and concentrate diet	No	No	No
HGM245	Thoroughbred	2	female	Thoroughbred	Mulei	Feces	Mixed forage and concentrate diet	No	No	No
HGM246	Thoroughbred	1	female	Thoroughbred	Mulei	Feces	Mixed forage and concentrate diet	No	No	No
HGM247	Thoroughbred	2	female	Thoroughbred	Mulei	Feces	Mixed forage and concentrate diet	No	No	No
HGM248	Thoroughbred	4	female	Thoroughbred	Mulei	Feces	Mixed forage and concentrate diet	No	No	No
HGM249	Thoroughbred	3	male	Thoroughbred	Mulei	Feces	Mixed forage and concentrate diet	No	No	No
HGM250	Thoroughbred	2	female	Thoroughbred	Mulei	Feces	Mixed forage and concentrate diet	No	No	No
HGM251	Thoroughbred	2	male	Thoroughbred	Mulei	Feces	Mixed forage and concentrate diet	No	No	No
HGM252	Thoroughbred	2	male	Thoroughbred	Mulei	Feces	Mixed forage and concentrate diet	No	No	No
HGM253	Thoroughbred	2	male	Thoroughbred	Mulei	Feces	Mixed forage and concentrate diet	No	No	No
HGM254	Thoroughbred	5	male	Thoroughbred	Mulei	Feces	Mixed forage and concentrate diet	No	No	No
HGM255	Thoroughbred	3	male	Thoroughbred	Mulei	Feces	Mixed forage and concentrate diet	No	No	No
HGM256	Thoroughbred	2	female	Thoroughbred	Mulei	Feces	Mixed forage and concentrate diet	No	No	No
HGM257	Thoroughbred	2	female	Thoroughbred	Mulei	Feces	Mixed forage and concentrate diet	No	No	No
HGM258	Thoroughbred	3	male	Thoroughbred	Mulei	Feces	Mixed forage and concentrate diet	No	No	No
HGM259	Thoroughbred	3	female	Thoroughbred	Mulei	Feces	Mixed forage and concentrate diet	No	No	No
HGM260	Thoroughbred	2	male	Thoroughbred	Mulei	Feces	Mixed forage and concentrate diet	No	No	No
HGM261	Thoroughbred	4	female	Thoroughbred	Mulei	Feces	Mixed forage and concentrate diet	No	No	No
HGM262	Thoroughbred	2	female	Thoroughbred	Mulei	Feces	Mixed forage and concentrate diet	No	No	No
HGM263	Thoroughbred	6	male	Thoroughbred	Mulei	Feces	Mixed forage and concentrate diet	No	No	No
HGM264	Thoroughbred	6	male	Thoroughbred	Mulei	Feces	Mixed forage and concentrate diet	No	No	No
HGM265	Thoroughbred	4	male	Thoroughbred	Mulei	Feces	Mixed forage and concentrate diet	No	No	No
HGM266	Thoroughbred	5	male	Thoroughbred	Mulei	Feces	Mixed forage and concentrate diet	No	No	No
HGM267	Thoroughbred	4	male	Thoroughbred	Mulei	Feces	Mixed forage and concentrate diet	No	No	No
HGM268	Thoroughbred	5	male	Thoroughbred	Mulei	Feces	Mixed forage and concentrate diet	No	No	No
HGM269	Thoroughbred	4	female	Thoroughbred	Mulei	Feces	Mixed forage and concentrate diet	No	No	No
HGM270	Thoroughbred	4	male	Thoroughbred	Mulei	Feces	Mixed forage and concentrate diet	No	No	No
HGM271	Thoroughbred	2	male	Thoroughbred	Mulei	Feces	Mixed forage and concentrate diet	No	No	No
HGM272	Thoroughbred	3	female	Thoroughbred	Mulei	Feces	Mixed forage and concentrate diet	No	No	No
HGM273	Thoroughbred	3	male	Thoroughbred	Mulei	Feces	Mixed forage and concentrate diet	No	No	No
HGM274	Thoroughbred	6	male	Thoroughbred	Mulei	Feces	Mixed forage and concentrate diet	No	No	No
HGM275	Thoroughbred	1.5	male	Thoroughbred	Mulei	Feces	Mixed forage and concentrate diet	No	No	No
HGM276	Thoroughbred	2	male	Thoroughbred	Mulei	Feces	Mixed forage and concentrate diet	No	No	No
HGM277	Thoroughbred	1	male	Thoroughbred	Mulei	Feces	Mixed forage and concentrate diet	No	No	No
HGM278	Thoroughbred	2	female	Thoroughbred	Mulei	Feces	Mixed forage and concentrate diet	No	No	No
HGM279	Thoroughbred	11	male	Thoroughbred	Mulei	Feces	Mixed forage and concentrate diet	No	No	No
HGM280	Thoroughbred	2	male	Thoroughbred	Mulei	Feces	Mixed forage and concentrate diet	No	No	No
HGM281	Thoroughbred	7	male	Thoroughbred	Mulei	Feces	Mixed forage and concentrate diet	No	No	No
