# Supplementary material for: Expanded catalogue of metagenome-assembled genomes reveals resistome characteristics and athletic performance-associated microbes in horse
Source: Microbiome. 2023 Jan 12;11:7. doi: 10.1186/s40168-022-01448-z (PMC9835274; doi:10.1186/s40168-022-01448-z)
Supplement: Supplementary file 3 — Additional file 2: Table S2. Details of the primers of the 10 ARG used for real-time PCR. [file 40168_2022_1448_MOESM2_ESM.xlsx]

## Sheet: Sheet1
Table S2. Details of the primers of the 10 ARGs used for real-time PCR.
Gene name	Primer sequence (forward/reverse)	Annealing Temperature(℃)	Primer length（bp）	Amplicon size (bp)
CfxA2	TTCCATAAATCAGCGACAAAAG	57.7	22	348
	ATAACGCAGCAAATCTCTCACT	56.4	22
ErmF	CAAGGGGTTTCTTACTGTTCATT	57.5	23	369
	GGACCTACCTCATAGACAAGTTTCA	59	25
tet(40)	GGAGGAAGAGGACAAACCCA	58.7	20	319
	TCCCCCGCATAGTGTGATT	58.3	19
tet(W/N/W)	TAGACGCTGGAAAGACGACC	57.7	20	168
tet(W/N/W) R	ATCTGTGCCACTGGAAGGAA	57.6	20
tet32	CTGCCTCACAAAACACGGA	57.3	19	334
tet32 R	ATGCCCAAAACGGATTCG	58.9	18
tet44	GGAAAAACCATTACAAAAGGCA	59.1	22	292
tet44 R	AAAGCGAAAATCCGAGGG	57.7	18
tetO	TAAAAACAATCTGGGGACTCG	57.2	21	147
tetO R	ATACGCACATAAACAAAACGC	56.1	21
tetQ	GCCGTGTGGATAATGGTGAC	58.2	20	202
tetQ R	GCGGATAAGATGAGGACTGC	57.2	20
tetT	ATGCTACAACGACAACGGATT	57.4	21	150
tetT R	TTCGCTCAACTTCGGCTATG	59.1	20
ACI-1	TCGACACACAAAGTTTTTACGG	56.2	21	177
	CACTCCACCTGAGCGATGC	59.3	19
