# Supplementary material for: Expanded catalogue of metagenome-assembled genomes reveals resistome characteristics and athletic performance-associated microbes in horse
Source: Microbiome. 2023 Jan 12;11:7. doi: 10.1186/s40168-022-01448-z (PMC9835274; doi:10.1186/s40168-022-01448-z)
Supplement: Supplementary file 4 — Additional file 3: Table S3. Statistics and quality control information for the sequence data. [file 40168_2022_1448_MOESM3_ESM.xlsx]

## Sheet: Sheet1
Table S3. Statistics and quality-control information for the sequence data.
Sample	InsertSize(bp)	SeqStrategy	RawData	RawReads(#)	Low_Q	N_num	Adapter	Duplication	Poly	CleanData	Clean_Q20	Clean_Q30	Clean_GC(%)	Effective(%)	NonHostData	total assembly size	N50	N90	L50	L90	Assembled reads (%)
HGM1	350	(150:150)	34212.5	228083398	0.12	3.8	16.22	0	0	34186.4	98.13	94.22	47.64	99.924	31071.6	180659190	1939	620	15917	88922	0.908659
HGM100	350	(150:150)	8051.27	53675116	0	0	28.45	0	0	8017.34	97.71	93.47	46.78	99.579	6208.04	126136646	1181	570	24245	89189	0.771063
HGM101	350	(150:150)	8145.26	54301762	0	0	22.06	0	0	8117.4	97.8	93.68	46.97	99.658	5970	102681696	1115	561	20098	75110	0.732942
HGM102	350	(150:150)	8671.17	57807796	0	0	5.61	0	0	8664.32	98.03	93.99	45.67	99.921	8634.88	229694007	1790	600	22077	120718	0.995815
HGM103	350	(150:150)	8235.52	54903464	0	0	6.63	0	0	8227.25	97.88	93.81	46.57	99.9	6691.08	157066461	1309	579	26462	103270	0.812466
HGM104	350	(150:150)	9159.32	61062162	0	0.03	4.82	0	0	9153.49	98	93.87	45.23	99.936	8868.56	229780116	2036	614	17424	110098	0.968255
HGM105	350	(150:150)	8678.52	57856796	0	0.04	3.88	0	0	8673.69	96.61	91.23	44.78	99.944	8655.3	205130256	1890	609	17644	102505	0.997324
HGM106	350	(150:150)	8725.97	58173102	0	0.03	13.15	0	0	8709.81	96.36	90.73	44.52	99.815	8116.22	206292359	1561	587	20462	115594	0.930122
HGM107	350	(150:150)	7603.64	50690960	0	0	14.59	0	0	7586.28	97.16	92.18	47.49	99.772	6974.32	165292448	1251	570	25039	109143	0.917234
HGM109	350	(150:150)	8703.45	58023018	0	0	8.76	0	0	8693.11	98.02	93.91	45.37	99.881	8597.22	173950671	1185	568	31900	122045	0.987794
HGM110	350	(150:150)	23150.6	154337310	0	0.49	46.07	0	0	23093.8	98.03	94.09	47.88	99.755	21079.5	190594001	1295	576	28964	123549	0.910576
HGM112	350	(150:150)	7378	49186648	0	0	4.58	0	0	7372.09	97.6	93.25	47.28	99.92	6211.86	145319913	1479	583	17234	85731	0.841944
HGM114	350	(150:150)	6450.35	43002350	0	0	4.08	0	0	6445.36	97.81	93.62	47.03	99.923	6145.8	132277124	1073	561	28567	100200	0.952786
HGM115	350	(150:150)	7068.78	47125208	0	0	16.46	0	0	7048.68	97.92	93.82	44.78	99.716	6800.22	189003049	1717	594	19605	103146	0.962008
HGM116	350	(150:150)	6727.54	44850258	0	0	10.58	0	0	6714.89	97.83	93.62	45.46	99.812	6619.34	181813087	1458	582	20616	106893	0.983917
HGM117	350	(150:150)	21357.3	142382316	0	0.47	13.43	0	0	21340.4	98.19	94.19	43.55	99.921	21138.9	173648809	4895	705	5194	52825	0.989766
HGM118	350	(150:150)	22275.5	148503340	0	0.43	30.74	0	0	22237.8	98.34	94.75	46.75	99.831	21185.9	158616475	1142	565	29502	112971	0.951525
HGM119	350	(150:150)	21678	144519908	0	0.45	36.56	0	0	21632.3	98.17	94.37	48.09	99.789	20958.9	145792765	1021	558	35545	116103	0.96715
HGM120	350	(150:150)	28362.2	189081500	0	0.63	21.7	0	0	28334.9	98.19	94.38	46.8	99.904	28257.9	193212942	1363	575	25036	119906	0.996315
HGM122	350	(150:150)	26438.8	176258660	0.09	2.62	20.85	0	0	26409	98.09	94.19	46.89	99.887	23302.8	141502324	1463	580	15549	83148	0.881682
HGM124	350	(150:150)	8089.28	53928552	0	0	4.91	0	0	8082.94	97.88	93.82	46.91	99.922	6585.96	168267009	2762	632	9115	68624	0.814159
HGM125	350	(150:150)	7695.26	51301748	0	0.02	2.81	0	0	7691.76	97.56	92.81	47.16	99.954	7546.52	84905911	984	553	22434	70406	0.980671
HGM126	350	(150:150)	8369.26	55795096	0	0	7.4	0	0	8360.71	97.97	93.87	47.62	99.898	8304.56	108732597	1112	558	21797	80415	0.992269
HGM128	350	(150:150)	6785.92	45239440	0	0	7.12	0	0	6777.2	97.72	93.48	49.55	99.871	6078.04	117143415	1189	571	21714	81801	0.895684
HGM129	350	(150:150)	7956.61	53044094	0	0	26.89	0	0	7925.05	97.81	93.64	47.09	99.603	7633.86	169478996	1298	574	28437	112680	0.959436
HGM130	350	(150:150)	7535.91	50239396	0	0	16.89	0	0	7515.83	97.81	93.65	46.98	99.734	6819.96	137736770	1144	563	26289	99231	0.904995
HGM131	350	(150:150)	8516.24	56774930	0	0.03	8.02	0	0	8506.43	97.86	93.61	46.48	99.885	8437.74	204895319	1369	581	30000	128676	0.990782
HGM133	350	(150:150)	8336.1	55573968	0	0	11.99	0	0	8321.71	97.87	93.58	44.95	99.827	8288.5	170111075	1267	571	27248	113033	0.99429
HGM134	350	(150:150)	8424.66	56164428	0	0	5.78	0	0	8417.57	98.04	93.9	42.77	99.916	8396.52	159461499	1462	579	19047	94973	0.99666
HGM135	350	(150:150)	8212.42	54749470	0	0	4.08	0	0	8207.1	97.84	93.52	45.08	99.935	7659.4	181845128	1269	576	31155	121594	0.932661
HGM137	350	(150:150)	8831.75	58878322	0	0	4.42	0	0	8826.18	97.93	93.79	44.57	99.937	8041.52	221209801	1437	586	28707	132895	0.910524
HGM139	350	(150:150)	32230.8	214872022	0.12	3.87	37.08	0	0	32180.2	98.04	94.08	46.76	99.843	25447.8	124021817	1281	576	19708	81409	0.790165
HGM14	350	(150:150)	7654.93	51032878	0	0	3.9	0	0	7649.96	97.56	93.05	48.45	99.935	6872.14	151523573	1667	593	15683	83305	0.89774
HGM140	350	(150:150)	8869.02	59126828	0	0	5.81	0	0	8861.78	97.82	93.47	44.08	99.918	8492.54	202188304	1482	591	24208	117327	0.957551
HGM141	350	(150:150)	7163.23	47754888	0	0	9.34	0	0	7152	98	94	45.33	99.843	7115.42	119339966	1003	557	31767	98190	0.993326
HGM142	350	(150:150)	7413.07	49420446	0.02	0.13	4.88	0	0	7406.74	97.64	93.28	45.33	99.915	6663.76	137670174	1315	574	20432	88839	0.89892
HGM145	350	(150:150)	7934.52	52896782	0.02	0.13	7.03	0	0	7925.88	97.7	93.38	46.52	99.891	7900.36	130490798	985	555	34668	108167	0.995695
HGM146	350	(150:150)	24583.7	163891262	0.02	0.66	32.87	0	0	24543.3	98.14	94.28	45.98	99.836	24303.7	172092900	1237	572	29198	116332	0.988405
HGM147	350	(150:150)	8600.06	57333716	0.02	0.19	4.74	0	0	8593.98	98.08	94.12	46.75	99.929	8562.44	302409729	2391	627	19162	132995	0.995626
HGM148	350	(150:150)	7273.1	48487352	0	0	5.06	0	0	7266.89	97.88	93.77	47.19	99.915	7053.6	234237922	2059	609	17296	112759	0.96982
HGM149	350	(150:150)	8314.75	55431684	0	0.02	4.02	0	0	8309.13	97.47	92.86	46.27	99.932	6176.36	84754419	988	555	21399	69025	0.74282
HGM15	350	(150:150)	8171.09	54473946	0	0	14.37	0	0	8153.3	97.87	93.81	45.92	99.782	7129.14	181288154	1731	589	15728	97269	0.872483
HGM150	350	(150:150)	7940	52933364	0.01	0.22	16.11	0	0	7918.62	97.53	92.96	49.63	99.731	7915.08	140008986	1222	566	23340	95772	0.996861
HGM151	350	(150:150)	6346.66	42311092	0.02	0.13	6.63	0	0	6337.66	97.81	93.76	48.59	99.858	6328.7	129180334	1530	583	15105	75081	0.99717
HGM152	350	(150:150)	6351.32	42342154	0.01	0.13	6.8	0	0	6342.13	97.48	93.08	49.64	99.855	6340.46	143567867	1684	597	14456	77523	0.99829
HGM153	350	(150:150)	6124.28	40828516	0.02	0.13	4.56	0	0	6118.1	97.69	93.46	48.13	99.899	6115.58	90476432	1399	569	10820	55850	0.998579
HGM154	350	(150:150)	6173.84	41158948	0.01	0.07	8.84	0	0	6161.9	97.39	92.69	47.51	99.807	6158.02	91710550	1442	578	12448	56346	0.997438
HGM155	350	(150:150)	6898.04	45986932	0	0.08	4.31	0	0	6892.23	97.58	92.91	47.87	99.916	6890.34	124229366	2118	607	9452	59925	0.998884
HGM156	350	(150:150)	6253.49	41689908	0.02	0.08	3.39	0	0	6248.43	98	94.11	49.55	99.919	6246.02	107279811	1816	589	9059	56867	0.998805
HGM157	350	(150:150)	6524.88	43499230	0.01	0.12	8.23	0	0	6513.77	97.61	93.28	47.56	99.83	6512.7	161775810	1386	582	22849	100484	0.998133
HGM158	350	(150:150)	6054.24	40361622	0.01	0.07	6.5	0	0	6045.27	97.65	93.27	48.12	99.852	6040.8	92800887	1354	571	12791	59101	0.99778
HGM159	350	(150:150)	6344.86	42299078	0.01	0.13	6.84	0	0	6335.34	97.62	93.39	50.45	99.85	6333.24	123748958	1433	583	16350	75026	0.998169
HGM16	350	(150:150)	7889.7	52598006	0	0	2.04	0	0	7887.13	97.89	93.7	45.7	99.967	7847.46	210218663	1910	601	16897	105822	0.994646
HGM160	350	(150:150)	6301.56	42010404	0.01	0.1	7.71	0	0	6291.13	97.44	92.71	46.55	99.834	6284.26	105241991	1407	574	13920	65305	0.997255
HGM161	350	(150:150)	6022.27	40148444	0.01	0.06	7.34	0	0	6012.29	97.64	93.3	49.47	99.834	6010.92	90461399	979	552	22570	74036	0.998115
HGM162	350	(150:150)	6164.15	41094344	0.01	0.07	6.17	0	0	6155.61	97.62	93.17	48.77	99.861	6154.64	138892042	1360	580	19247	86708	0.998457
HGM163	350	(150:150)	6345.2	42301348	0.01	0.13	7.01	0	0	6335.74	97.61	93.28	47.52	99.851	6334.32	129612517	1333	578	20120	83797	0.998285
HGM164	350	(150:150)	6341.75	42278306	0.01	0.13	8.29	0	0	6331.03	97.78	93.8	50.81	99.831	6330.2	122811063	1088	561	25332	91538	0.998179
HGM165	350	(150:150)	6553.92	43692830	0.02	0.14	3.72	0	0	6548.61	97.59	93.2	47.85	99.919	6544.8	124398599	1559	580	12657	71070	0.998608
HGM166	350	(150:150)	6625.95	44172988	0.01	0.15	3.98	0	0	6620.31	97.59	93.27	49.34	99.915	6616.8	171404016	1409	579	23645	106354	0.998619
HGM167	350	(150:150)	6129.9	40865996	0	0.07	7.27	0	0	6120.28	97.72	93.22	47.66	99.843	6117.56	140120613	1443	579	18158	85575	0.997987
HGM168	350	(150:150)	6691.95	44613032	0.02	0.1	8.34	0	0	6680.41	97.82	93.72	48.62	99.827	6676.78	126336373	1983	597	10084	63755	0.997733
HGM169	350	(150:150)	6012.37	40082434	0.01	0.06	7.12	0	0	6002.64	97.72	93.37	46.03	99.838	5989.56	98731002	1286	574	15069	64563	0.996206
HGM17	350	(150:150)	8764.4	58429360	0	0	3.07	0	0	8760.61	98	93.97	46.33	99.957	8694.2	257128760	2838	618	11845	108026	0.99199
HGM170	350	(150:150)	6404.64	42697598	0.01	0.08	7.97	0	0	6393.65	97.47	92.83	47.35	99.828	6389.06	164324617	2040	613	12033	78986	0.997567
HGM171	350	(150:150)	6752.5	45016664	0	0.03	16.93	0	0	6730.14	98.01	94.19	47.69	99.669	6718.34	178110965	1723	594	16027	94456	0.994941
HGM172	350	(150:150)	6702.8	44685366	0	0.03	21.07	0	0	6676.02	98.02	94.23	47.56	99.6	6675.42	171661269	1238	569	26580	114228	0.995915
HGM173	350	(150:150)	6165.53	41103538	0	0.02	21.67	0	0	6138.55	98.06	94.37	47.05	99.562	6138.14	175049705	1758	589	17372	94945	0.995558
HGM174	350	(150:150)	6849.81	45665424	0	0.03	10.21	0	0	6837.16	98.03	94.16	44.17	99.815	6836.74	172318149	1679	590	19283	95679	0.998092
HGM175	350	(150:150)	6156.66	41044374	0.09	0.24	7.07	0	0	6147.11	97.98	94.21	47.93	99.845	6146.64	146114097	1889	590	11213	75275	0.998372
HGM176	350	(150:150)	6469.37	43129154	0.1	0.26	10.41	0	0	6454.91	98.12	94.49	47.94	99.776	6454.38	139773705	1647	584	14041	77980	0.997683
HGM177	350	(150:150)	6485.23	43234848	0.11	0.25	8.29	0	0	6474.23	98.2	94.67	47.4	99.83	6473.58	138756004	1439	576	16481	83496	0.998204
HGM178	350	(150:150)	6438.96	42926426	0.1	0.25	5.45	0	0	6431.38	98.27	94.89	48.41	99.882	6430.66	129051427	1410	574	16546	79589	0.998711
HGM179	350	(150:150)	6496.76	43311700	0.11	0.26	4.77	0	0	6489.45	98.12	94.52	47.06	99.888	6489.02	159537838	1740	589	13251	84772	0.998809
HGM18	350	(150:150)	6539.36	43595722	0	0	15.97	0	0	6520.03	97.88	93.63	41.98	99.704	6362.3	165224144	1418	586	23763	101706	0.972924
HGM180	350	(150:150)	6442.19	42947938	0.13	0.29	5.07	0	0	6434.8	98.32	95.01	48.08	99.885	6434.16	137202460	1553	579	14409	78940	0.998754
HGM181	350	(150:150)	6456.41	43042728	0.24	0.12	47.06	0	0	6405.98	97.73	93.27	48.44	99.219	6404.92	141324042	1505	583	19244	85505	0.992025
HGM182	350	(150:150)	6834.67	45564456	0.27	0.12	7.18	0	0	6826.11	97.77	93.27	47.84	99.875	6823.12	178205906	1583	591	20810	101456	0.99831
HGM183	350	(150:150)	6478.03	43186894	0.23	0.12	7.74	0	0	6468.78	97.55	92.82	49.67	99.857	6468.28	143406573	1242	568	23327	96596	0.998495
HGM184	350	(150:150)	6583.91	43892752	0.31	0.13	7.38	0	0	6575.05	97.56	92.85	48.24	99.865	6574.24	163759794	1500	586	21344	97599	0.998531
HGM185	350	(150:150)	6568.04	43786930	0.2	0.09	4.56	0	0	6562.49	97.94	93.52	46.56	99.915	6561.58	191074327	1586	594	23609	109147	0.999016
HGM186	350	(150:150)	6774.05	45160352	0.29	0.13	7.74	0	0	6764.81	97.77	93.34	50.47	99.864	6760.46	181322727	1358	576	25781	114744	0.997994
HGM187	350	(150:150)	6629.4	44195982	0.29	0.14	9.1	0	0	6618.66	97.76	93.32	50.44	99.838	6617.02	136701092	1447	584	18007	82387	0.998133
HGM188	350	(150:150)	6786.67	45244486	0.29	0.13	7.89	0	0	6777.06	97.67	93.06	47.52	99.858	6776.04	132537064	1504	586	17351	78933	0.998434
HGM189	350	(150:150)	6737.42	44916102	0.26	0.13	5.16	0	0	6730.96	97.75	93.28	48.84	99.904	6727.2	160388975	2076	607	12850	77890	0.998483
HGM19	350	(150:150)	8283.48	55223222	0	0.02	2.48	0	0	8280.37	97.64	93.11	47.47	99.962	8156.98	208874308	1726	599	20554	111464	0.984729
HGM190	350	(150:150)	6481.34	43208932	0.24	0.11	12.59	0	0	6467.01	97.72	93.31	51.2	99.779	6465.88	187948544	1953	616	18167	93783	0.997615
HGM191	350	(150:150)	6420.93	42806226	0.25	0.12	7.54	0	0	6411.97	97.67	93.09	49.03	99.86	6401.86	167228206	1438	587	21563	100111	0.99703
HGM192	350	(150:150)	6406.43	42709548	0.25	0.12	4.27	0	0	6400.9	97.73	93.13	47.73	99.914	6363.48	125361702	1567	589	12835	70065	0.993296
HGM193	350	(150:150)	6472.17	43147774	0.24	0.12	6.4	0	0	6464.46	97.7	93.17	47.59	99.881	6459.98	158789869	1590	591	16689	88627	0.998117
HGM194	350	(150:150)	6434.68	42897892	0.24	0.12	4.28	0	0	6429.17	97.58	92.9	48.17	99.914	6411.28	104610799	1075	560	23679	80217	0.996363
HGM195	350	(150:150)	6514.24	43428258	0.27	0.12	4.91	0	0	6507.86	97.54	92.72	48.09	99.902	6485.4	144029557	1421	578	17212	86772	0.995573
HGM196	350	(150:150)	6535.55	43570348	0.22	0.1	5	0	0	6529.35	97.2	92.06	48.39	99.905	6522.4	130581205	1445	582	18299	80241	0.997988
HGM197	350	(150:150)	6478.38	43189174	0.24	0.11	6.23	0	0	6470.82	97.54	92.82	48.31	99.883	6469.88	183330736	1456	584	23308	109596	0.998688
HGM198	350	(150:150)	6501.7	43344666	0.23	0.11	6.48	0	0	6493.94	97.67	92.98	46.98	99.881	6485.38	133705077	1263	578	22804	88952	0.99749
HGM199	350	(150:150)	6536.42	43576110	0.22	0.1	4.06	0	0	6531.16	97.69	93.05	47.45	99.92	6489.8	137824390	1584	593	16298	78329	0.992868
HGM2	350	(150:150)	23990.2	159934584	0	0.55	13.01	0	0	23973	97.88	93.68	47.42	99.928	22099.4	146136544	1461	581	18368	87689	0.921492
HGM20	350	(150:150)	6780.37	45202476	0	0	8.65	0	0	6769.92	97.91	93.86	47.53	99.846	6519.46	184893944	2502	609	10369	82237	0.96152
HGM200	350	(150:150)	5960.65	39737660	0	0.18	3.98	0	0	5955.5	98.12	94.23	49.91	99.914	5951.7	106223597	1335	574	16987	69168	0.998498
HGM201	350	(150:150)	6406.22	42708142	0.25	0.11	4.39	0	0	6400.63	97.6	92.89	48.04	99.913	6389.14	116995580	2022	594	9839	59592	0.997334
HGM202	350	(150:150)	6718.59	44790576	0.28	0.13	4.44	0	0	6712.84	97.62	92.89	47	99.914	6711.24	168276486	1618	599	21080	95308	0.998906
HGM203	350	(150:150)	6817.26	45448368	0.31	0.14	3.8	0	0	6812.12	97.66	93.03	48.17	99.925	6810.86	148208127	1451	586	20502	89771	0.999061
HGM204	350	(150:150)	7074.73	47164858	0.34	0.14	15.34	0	0	7057.47	97.78	93.28	47.32	99.756	6995.44	138676569	1303	575	21842	90612	0.988793
HGM205	350	(150:150)	6756.52	45043460	0.28	0.14	9.32	0	0	6745.66	97.04	91.66	46.52	99.839	6743.42	125863832	1382	576	16005	77436	0.998061
HGM206	350	(150:150)	6728.34	44855610	0.29	0.13	8.7	0	0	6718.12	97.61	92.85	46.92	99.848	6715.76	142704729	1274	575	23685	94793	0.99813
HGM207	350	(150:150)	6626.28	44175174	0.3	0.13	6.32	0	0	6618.28	97.59	92.87	48.51	99.879	6612.34	158859457	1332	574	22805	101433	0.997896
HGM208	350	(150:150)	6721.46	44809758	0.28	0.13	5.54	0	0	6714.5	97.67	93.03	47.09	99.896	6660.36	143872482	1785	588	13119	76953	0.99091
HGM209	350	(150:150)	6393.56	42623764	0.35	0.16	6.06	0	0	6385.89	97.58	92.83	47.36	99.88	6206.52	95745838	1112	563	21257	72160	0.970746
HGM21	350	(150:150)	6919.46	46129750	0	0	5.71	0	0	6912.56	97.85	93.66	46.05	99.9	6712.64	186948117	1782	602	16068	96263	0.97011
HGM210	350	(150:150)	6711.66	44744392	0.3	0.14	7.54	0	0	6702.5	97.7	93.07	47.02	99.864	6643.62	124963193	1386	578	18069	78469	0.989862
HGM211	350	(150:150)	6710.32	44735452	0.28	0.12	6.11	0	0	6702.92	97.66	92.97	46.53	99.89	6690	142771398	1479	584	18251	85114	0.996972
HGM212	350	(150:150)	6373.13	42487558	0.26	0.12	7.28	0	0	6364.5	97.61	92.83	46.11	99.865	6354.06	143118703	1245	573	24965	96958	0.997008
HGM213	350	(150:150)	6744.69	44964576	0.3	0.13	6.51	0	0	6736.61	97.55	92.77	46.18	99.88	6729.54	133017815	1498	586	15623	77574	0.997754
HGM214	350	(150:150)	6607.77	44051780	0.28	0.15	4.95	0	0	6601.43	97.57	92.81	45.88	99.904	6597	134180629	1487	587	17277	79439	0.99837
HGM215	350	(150:150)	7184.47	47896442	1.33	0.37	15.11	0	0	7164.81	97.25	92.14	49.49	99.726	7156	143093960	1231	573	26251	98526	0.996037
HGM216	350	(150:150)	7335.07	48900436	1.44	0.39	16.46	0	0	7313.77	97.25	92.22	47.85	99.71	7290.8	151964771	1565	587	17963	87669	0.993965
HGM217	350	(150:150)	6747.38	44982546	0	0	15.27	0	0	6730.27	98.17	94.43	48.78	99.746	6709.58	153757205	1820	593	13307	80674	0.994398
HGM218	350	(150:150)	7508.4	50056022	0	0.12	21.45	0	0	7485.62	97.22	92.35	50.7	99.697	7483.04	142162791	1134	561	26673	102558	0.996622
HGM219	350	(150:150)	6390.37	42602498	0	0	12.92	0	0	6376.48	98.08	94.12	48.27	99.783	6361.3	121761897	1422	583	15111	73066	0.995451
HGM22	350	(150:150)	6889.76	45931752	0	0	19.33	0	0	6865.83	97.69	93.28	44.6	99.653	6600.72	177597956	1404	586	25602	109654	0.958048
HGM220	350	(150:150)	6847.32	45648830	0	0	27.02	0	0	6818.74	98.11	94.21	47.82	99.583	6780.9	127055410	1408	576	16993	78667	0.9903
HGM221	350	(150:150)	6371.9	42479304	0	0	37.11	0	0	6333.22	98.02	93.9	46.5	99.393	6271.42	128367162	1371	575	17914	80670	0.984231
HGM222	350	(150:150)	6449.47	42996462	0	0	38.67	0	0	6409.19	98.11	94.15	45.14	99.375	6400.14	137342060	1831	591	13146	73426	0.992351
HGM223	350	(150:150)	7510.29	50068580	1.35	0.36	49.2	0	0	7455.3	97.47	92.72	47.89	99.268	7430.42	166600404	1428	577	21071	101527	0.989365
HGM224	350	(150:150)	6965.77	46438458	0	0.08	5.9	0	0	6959.06	98	93.88	45.5	99.904	6954.2	165807432	2161	603	11371	78832	0.998339
HGM225	350	(150:150)	6773.78	45158502	0	0.05	5.08	0	0	6767.92	98.19	94.39	45.25	99.914	6766.18	119121188	1164	565	18701	81404	0.998878
HGM226	350	(150:150)	6788.5	45256678	0	0.05	5.02	0	0	6782.86	98.09	94.19	46.6	99.917	6781.88	148852495	1325	576	20973	94138	0.999025
HGM227	350	(150:150)	6718.48	44789842	0	0.04	8.31	0	0	6709.39	98.06	94.1	42.74	99.865	6708.62	139344674	1182	566	23058	95652	0.998532
HGM228	350	(150:150)	6632.73	44218228	0	0.09	3.74	0	0	6628.4	97.94	93.83	46.12	99.935	6625.6	148159209	1423	583	21243	91314	0.998925
HGM229	350	(150:150)	6339.82	42265458	0	0	5.46	0	0	6333.64	98.02	94.12	48.05	99.903	6327.62	99513959	1520	584	11497	57860	0.998076
HGM23	350	(150:150)	23516.7	156778096	0	0.51	7.77	0	0	23506	98.15	94.31	48.52	99.955	23335.6	164637077	1861	601	13281	83345	0.992378
HGM230	350	(150:150)	7731.36	51542418	0	0	15.13	0	0	7715.19	98.22	94.64	48.89	99.791	7713.56	145215670	1378	572	18612	89918	0.997698
HGM231	350	(150:150)	6438.03	42920194	0	0.05	6.04	0	0	6431.38	98.03	93.88	47.89	99.897	6430.82	131418765	1240	566	18944	86689	0.99888
HGM232	350	(150:150)	6834.1	45560670	0	0.06	8.45	0	0	6824.81	97.97	93.89	47.5	99.864	6822.56	155130969	2174	606	9102	72385	0.998311
HGM233	350	(150:150)	6303.02	42020138	0	0.04	7.55	0	0	6294.7	98.13	94.37	49.72	99.868	6293.66	144275263	1509	583	16661	84055	0.998515
HGM234	350	(150:150)	6680.79	44538614	0	0.05	8.14	0	0	6671.77	97.97	94.07	49.23	99.865	6669.92	118215728	1096	558	23139	87300	0.998373
HGM235	350	(150:150)	7204.59	48030588	0	0.09	12.78	0	0	7189.95	97.92	93.88	48.44	99.797	7161.74	120230283	1122	561	22790	87069	0.994052
HGM236	350	(150:150)	6346.69	42311270	0	0.04	2.79	0	0	6343.32	98.12	94.31	47.09	99.947	6338.56	100021902	1124	561	17873	71327	0.998719
HGM237	350	(150:150)	6706.51	44710062	0	0.04	1.74	0	0	6704.19	98.2	94.53	49.23	99.965	6702.3	141698703	1336	572	21340	91670	0.999372
HGM238	350	(150:150)	6886.83	45912194	0	0.03	2.13	0	0	6884.24	98.28	94.68	47.83	99.962	6882.7	171672925	2260	626	12159	77077	0.9994
HGM239	350	(150:150)	5944.37	39629154	0	0	2.61	0	0	5941.22	98.08	94.18	48.05	99.947	5939.06	166908675	2297	615	11737	76545	0.999107
HGM24	350	(150:150)	8048.57	53657104	0	0	16.84	0	0	8028.56	97.86	93.71	47.16	99.751	7914.84	263591355	1793	598	25455	139373	0.983385
HGM240	350	(150:150)	6894.14	45960916	0	0.02	3.78	0	0	6889.74	98.21	94.54	47.55	99.936	6887.76	182605673	1583	592	20873	103307	0.999075
HGM241	350	(150:150)	6584.8	43898642	0	0.03	1.28	0	0	6583	98.24	94.66	49.31	99.973	6581.6	124996375	1940	594	9123	63097	0.999514
HGM242	350	(150:150)	6242.19	41614624	0	0.04	2.7	0	0	6239.02	98.12	94.4	47.61	99.949	6237.52	182160331	1641	600	19952	99803	0.999252
HGM243	350	(150:150)	6307.54	42050292	0	0.04	3.18	0	0	6303.86	98.39	95.02	50.22	99.942	6302.74	125915445	3292	627	5296	49501	0.999239
HGM244	350	(150:150)	6920.89	46139268	0	0.07	3.27	0	0	6916.93	98.09	94.2	47.39	99.943	6914.5	124412023	1368	579	18964	79098	0.999077
HGM245	350	(150:150)	6437.44	42916234	0	0.04	2.89	0	0	6433.93	98.23	94.53	47.86	99.946	6419.6	129285964	1237	567	21261	87523	0.997229
HGM246	350	(150:150)	6509.88	43399206	0	0.03	4.04	0	0	6505.14	98.2	94.5	47.24	99.927	6503.72	121601101	1240	567	18483	80795	0.999054
HGM247	350	(150:150)	6816.94	45446234	0	0	4.24	0	0	6812.21	97.7	93.19	49.8	99.931	6809.18	135610953	1437	583	18723	82722	0.998862
HGM248	350	(150:150)	6314.48	42096566	0.04	0.24	3	0	0	6310.48	98	94.13	47.69	99.937	6309.52	138233636	1407	576	17275	84264	0.999215
HGM249	350	(150:150)	6663.52	44423476	0	0	1.41	0	0	6661.85	97.24	92.1	45.77	99.975	6659.66	165115876	3176	637	5965	63821	0.999421
HGM25	350	(150:150)	7974.15	53161024	0	0.02	9.18	0	0	7962.79	97.75	93.37	46.31	99.857	6760.56	195183633	1404	582	28465	121643	0.847809
HGM250	350	(150:150)	6923.18	46154542	0.06	0.42	3.03	0	0	6918.86	97.84	93.79	47.66	99.938	6915.66	210290740	1919	601	16891	105898	0.998914
HGM251	350	(150:150)	6243.22	41621452	0	0	3.86	0	0	6238.85	98.17	94.38	46.91	99.93	6238.02	139804344	1715	598	13657	74342	0.999167
HGM252	350	(150:150)	6641.25	44274982	0.03	0.18	3.26	0	0	6637.17	98.11	94.31	46.89	99.939	6635.92	172239304	1354	578	23973	107956	0.999197
HGM253	350	(150:150)	6813.93	45426190	0.02	0.12	2.03	0	0	6811.17	98.25	94.67	48.04	99.959	6810.62	130658206	1465	577	15084	77598	0.999514
HGM254	350	(150:150)	6089.49	40596574	0	0	2.35	0	0	6086.74	98.36	94.86	47.3	99.955	6085.9	132166245	2114	595	7649	63980	0.99941
HGM255	350	(150:150)	6593.16	43954430	0	0.03	1.86	0	0	6590.84	98.34	94.89	50.36	99.965	6589.38	159520652	1926	604	12336	79194	0.999427
HGM256	350	(150:150)	6546.76	43645040	0.03	0.23	4.91	0	0	6540.89	97.99	94	46.05	99.91	6539.64	145585971	1628	586	14510	80931	0.998912
HGM257	350	(150:150)	5919.74	39464952	0	0	2.32	0	0	5916.98	98.15	94.35	47.72	99.953	5914.26	123442954	1528	585	15209	72154	0.999074
HGM258	350	(150:150)	6667.16	44447720	0	0	2.71	0	0	6663.73	97.46	92.52	48.53	99.949	6663.34	129776451	1375	576	18343	81730	0.999427
HGM259	350	(150:150)	6939.81	46265418	0	0	3.57	0	0	6935.6	97.7	93.06	47.92	99.939	6931.5	179558293	1669	594	18195	97786	0.998803
HGM260	350	(150:150)	6650.65	44337690	0	0.02	2.1	0	0	6647.99	97.75	93.48	51.21	99.96	6646.2	117288882	1752	597	12417	63271	0.999331
HGM261	350	(150:150)	6709.71	44731370	0	0.03	5.73	0	0	6703.09	98	94.03	48.17	99.901	6701.98	110011688	1182	566	20236	77590	0.998848
HGM262	350	(150:150)	6509.74	43398242	0	0.03	2.61	0	0	6506.47	98.1	94.24	47.17	99.95	6505.34	95816722	1698	577	9119	53218	0.999324
HGM263	350	(150:150)	6487.82	43252118	0	0.03	3.22	0	0	6483.92	98.14	94.38	49.5	99.94	6483.42	144528545	1676	601	14623	77352	0.999322
HGM264	350	(150:150)	6657.52	44383480	0.05	0.34	4.94	0	0	6651.19	98.02	94.26	49.95	99.905	6650.3	145799247	1442	584	19006	87988	0.998916
HGM265	350	(150:150)	6912.7	46084644	0.04	0.31	12.41	0	0	6898.21	97.86	93.81	48.31	99.79	6897.06	137931562	1097	561	29994	104142	0.997737
HGM266	350	(150:150)	7015.22	46768166	0.04	0.3	5.41	0	0	7008.38	97.93	93.96	48.89	99.902	7005.68	168010803	1244	575	31398	115435	0.99864
HGM267	350	(150:150)	6705.71	44704712	0.04	0.29	7.9	0	0	6696.27	97.76	93.6	50.44	99.859	6695.54	164282183	1404	582	24060	102444	0.998483
HGM268	350	(150:150)	6941.41	46276038	0.04	0.29	10.25	0	0	6929.45	97.62	93.25	48.83	99.828	6928.44	177491073	1766	596	17824	94954	0.998132
HGM269	350	(150:150)	6367.77	42451770	0	0.15	62.44	0	0	6302.45	97.97	93.91	46.53	98.974	6282.48	130755682	1991	603	11295	65622	0.986606
HGM270	350	(150:150)	6900	46000014	0.04	0.32	16.05	0	0	6881.82	97.83	93.78	49.73	99.736	6879.54	145761299	1543	584	17242	85042	0.997035
HGM271	350	(150:150)	6996.16	46641082	0.04	0.32	7.91	0	0	6986.78	97.78	93.55	47	99.866	6985.94	174520859	1713	590	17412	95239	0.998539
HGM272	350	(150:150)	6896.81	45978720	0.05	0.36	5.66	0	0	6889.51	97.91	93.96	49.99	99.894	6887.56	167940983	2027	602	11948	82139	0.998659
HGM273	350	(150:150)	7217.51	48116700	0.05	0.35	9.38	0	0	7206.35	97.86	93.79	47.13	99.845	7205.18	195571841	1739	593	18907	105250	0.998292
HGM274	350	(150:150)	7183.91	47892708	0.05	0.35	9.73	0	0	7172.49	97.79	93.62	48.36	99.841	7170.66	153952787	1548	585	16411	87706	0.998156
HGM275	350	(150:150)	6339.26	42261732	0.05	0.38	11.49	0	0	6325.96	97.94	93.97	46.73	99.79	6324	108260379	1028	554	23224	83595	0.997593
HGM276	350	(150:150)	6802.22	45348160	0.04	0.34	4.77	0	0	6796.01	97.75	93.61	49.4	99.909	6791.28	166998500	1895	605	14111	84201	0.998392
HGM277	350	(150:150)	6555	43700026	0.03	0.3	4.35	0	0	6549.29	97.88	93.84	47.56	99.913	6547	164470561	2534	616	7622	71598	0.99878
HGM278	350	(150:150)	7023.38	46822534	0.05	0.35	14.64	0	0	7006.66	97.85	93.77	48.43	99.762	7005.4	169242723	3162	607	7195	71175	0.99744
HGM279	350	(150:150)	7002.44	46682928	0.04	0.33	13.97	0	0	6986.44	97.5	92.98	50.09	99.771	6982.16	138518446	2856	630	7409	57206	0.997104
HGM28	350	(150:150)	24977.4	166515712	0	0.52	12.14	0	0	24961.5	98.14	94.25	46.52	99.936	24723.5	215491959	3352	656	8033	78811	0.989839
HGM280	350	(150:150)	6865.04	45766912	0.05	0.34	9.73	0	0	6853.44	97.77	93.53	47.98	99.831	6848.14	128928847	1275	574	21103	85603	0.997538
HGM281	350	(150:150)	6757.33	45048852	0.04	0.28	7.05	0	0	6748.83	97.58	93.07	47.53	99.874	6743.18	102110467	987	552	23510	81524	0.997906
HGM3	350	(150:150)	7965.81	53105380	0	0	2.25	0	0	7962.95	97.92	93.87	48.2	99.964	7705	213675766	2645	619	10191	91193	0.967259
HGM30	350	(150:150)	21185.2	141234644	0	0.43	26.91	0	0	21151.6	98.22	94.47	49.95	99.841	20955	260981800	1740	606	28202	139689	0.989254
HGM32	350	(150:150)	20817	138780270	0	0.43	28.38	0	0	20781.9	98.04	94.04	47.8	99.831	20588.2	184186473	1126	568	41028	137521	0.988985
HGM34	350	(150:150)	6289.94	41932946	0	0	2.72	0	0	6286.61	97.91	93.81	46.38	99.947	6240.06	204803278	1682	603	21569	110416	0.99207
HGM35	350	(150:150)	25538.5	170256656	0	0.39	11.55	0	0	25523	98.03	94.13	50.11	99.939	24345.9	157528085	1306	578	25181	102648	0.953582
HGM36	350	(150:150)	8945.45	59636302	0	0.02	6.3	0	0	8937.79	98	93.95	45.95	99.914	8898.42	230860964	1290	572	34506	150037	0.994743
HGM37	350	(150:150)	20272.5	135150250	0	0.38	15.54	0	0	20253.3	98.21	94.4	48.64	99.905	20166.6	159480419	1085	561	34637	120664	0.994873
HGM38	350	(150:150)	20146.1	134307216	0	0.43	9.74	0	0	20133.3	98.32	94.71	48.44	99.936	20098.4	208508746	2676	641	11592	85952	0.997645
HGM39	350	(150:150)	9189.59	61263966	0	0.02	7.14	0	0	9180.83	97.66	93.25	44.64	99.905	8219.68	182006284	1140	568	37885	132824	0.894456
HGM4	350	(150:150)	7893.18	52621180	0	0	6.53	0	0	7885.26	97.85	93.7	47.45	99.9	7106.42	200247107	1811	603	16498	102371	0.900324
HGM40	350	(150:150)	8378.57	55857154	0	0	11.89	0	0	8364.25	97.85	93.5	42.84	99.829	8217.18	191573014	1287	572	28850	125065	0.980738
HGM41	350	(150:150)	31364	209093622	0.11	3.31	20.69	0	0	31331.9	98.03	94.02	47.19	99.898	26360.1	138223527	1141	568	27925	100093	0.841083
HGM43	350	(150:150)	8178.07	54520444	0	0	4.35	0	0	8172.85	98.1	94.19	46.74	99.936	8068.12	207977117	1476	584	29030	126182	0.986556
HGM44	350	(150:150)	8941.23	59608198	0	0	6.39	0	0	8933.71	98.09	94.11	45.82	99.916	8876.52	174578043	1710	607	17822	92588	0.992763
HGM45	350	(150:150)	27237.3	181581998	0	0.58	63.12	0	0	27160.8	98.22	94.48	47.64	99.719	26299	153074872	1291	571	23420	100150	0.965742
HGM46	350	(150:150)	9088.77	60591826	0	0.01	18.57	0	0	9066.06	97.84	93.67	43.97	99.75	8062.54	195169272	1008	560	53305	161045	0.887088
HGM48	350	(150:150)	6218.63	41457558	0	0	2.34	0	0	6215.66	97.7	93.31	45.45	99.952	6110.86	121373039	1299	572	18076	78682	0.98267
HGM49	350	(150:150)	19032	126880114	0	0.4	2.86	0	0	19027.4	98.3	94.43	39.3	99.976	18008.9	140002009	2019	633	12895	66915	0.946301
HGM5	350	(150:150)	26596.4	177309246	0	0.59	30.47	0	0	26557.2	98.18	94.47	48.31	99.853	24078	130654394	1079	560	28716	99439	0.905393
HGM50	350	(150:150)	6185.13	41234216	0	0	7.24	0	0	6176.7	97.75	93.34	43.5	99.864	6170.88	191914471	2633	628	9979	80791	0.997696
HGM51	350	(150:150)	25788.7	171924842	0	0.57	17.92	0	0	25766.1	98.06	94.11	46.47	99.912	23993	125438356	1172	567	23500	88756	0.930633
HGM52	350	(150:150)	25521.5	170143156	0	0.54	22.55	0	0	25492.6	98.13	94.22	46.58	99.887	25355.7	140092002	1019	556	34727	112566	0.993493
HGM54	350	(150:150)	8445.85	56305686	0	0	6.83	0	0	8437.72	97.84	93.59	45.15	99.904	8411.58	225423951	2209	610	14848	105429	0.995942
HGM56	350	(150:150)	7608.28	50721882	0	0.02	4.69	0	0	7602.14	97.78	93.5	46.66	99.919	6354.76	124834719	1487	581	17072	75752	0.835243
HGM58	350	(150:150)	28402.2	189348298	0	0.64	21.58	0	0	28374.7	98.17	94.35	45.67	99.903	23429.6	156579386	1855	597	12816	80496	0.825339
HGM59	350	(150:150)	24604.5	164030328	0	0.53	40.02	0	0	24555	98.03	94.12	47.67	99.799	23260.1	159225618	1846	588	13791	84139	0.94571
HGM6	350	(150:150)	8146.87	54312454	0	0.02	4.29	0	0	8141.73	97.94	93.73	45.41	99.937	8117.9	226122898	2679	636	11719	92896	0.996444
HGM62	350	(150:150)	9133.13	60887522	0	0.02	21.4	0	0	9106.79	97.75	93.44	45.95	99.712	8067.98	167768228	1580	584	18350	96112	0.883375
HGM63	350	(150:150)	25074.6	167164054	0	0.53	12.12	0	0	25058.6	98.13	94.18	45.66	99.936	24970	163803570	1384	576	21803	101902	0.995833
HGM64	350	(150:150)	8927.6	59517340	0	0.02	8.47	0	0	8916.78	97.58	93.12	43.58	99.879	6403.32	114103066	1133	562	21146	81949	0.71725
HGM65	350	(150:150)	8087.87	53919124	0	0	10.49	0	0	8074.92	97.77	93.48	47.27	99.84	7703	274353136	3461	663	12277	98558	0.952414
HGM66	350	(150:150)	22324.6	148830590	0	0.5	60.77	0	0	22246.8	98.27	94.56	45.41	99.651	21850.3	147200172	1278	571	22833	97070	0.978597
HGM67	350	(150:150)	9189.46	61263090	0	0.02	9.77	0	0	9177.49	97.93	93.85	47.14	99.87	8257.18	197764855	1452	585	25341	118371	0.898549
HGM68	350	(150:150)	8482.63	56550856	0	0	16.66	0	0	8462.77	97.85	93.61	44.79	99.766	8315.86	200560847	2774	624	10549	84532	0.98034
HGM7	350	(150:150)	27904.6	186030856	0	0.59	14.73	0	0	27884.2	97.77	93.53	48.62	99.927	22479	147492881	1544	594	17662	84445	0.806885
HGM70	350	(150:150)	27282.7	181884372	0	0.56	10.58	0	0	27268.7	98.25	94.52	46.66	99.949	27192.5	264718464	2137	629	19633	122098	0.996768
HGM71	350	(150:150)	8276.13	55174182	0	0	2.59	0	0	8272.91	97.91	93.66	45.98	99.961	8226.56	264146569	4205	672	8915	87334	0.99401
HGM73	350	(150:150)	8288.67	55257768	0	0	7.71	0	0	8279.12	97.33	92.6	44	99.885	6392.24	160714829	1149	566	29238	113626	0.771202
HGM74	350	(150:150)	6644.15	44294312	0	0	11.22	0	0	6630.38	97.8	93.54	45.81	99.793	6063.94	201557564	2939	644	10875	80013	0.912674
HGM75	350	(150:150)	8777.41	58516074	0	0.02	5.22	0	0	8770.95	97.93	93.75	46.23	99.926	8651.04	216293870	1698	597	19018	114323	0.985603
HGM76	350	(150:150)	6496.18	43307846	0	0	3.26	0	0	6492.16	98	93.98	46.34	99.938	6477.1	192276780	1756	594	17400	101916	0.997063
HGM77	350	(150:150)	24381.5	162543086	0	0.54	36.17	0	0	24337	98.25	94.59	48.28	99.818	24273	210538889	3046	620	9159	86681	0.995503
HGM79	350	(150:150)	7836.53	52243514	0	0	4.82	0	0	7830.53	97.58	93.13	45.4	99.923	7060.54	187705557	1566	594	22464	107208	0.900978
HGM8	350	(150:150)	8559.52	57063494	0	0	11.26	0	0	8546.61	97.81	93.62	47.57	99.849	8449.28	207893862	1528	592	24970	119736	0.987121
HGM80	350	(150:150)	8790.94	58606254	0	0	8.89	0	0	8780.19	97.91	93.75	45.39	99.878	8694.8	264128984	1492	590	32241	154296	0.989064
HGM81	350	(150:150)	7201.86	48012390	0	0	8.82	0	0	7190.94	97.45	93.03	46.85	99.848	6018.88	119670089	1025	559	29993	95810	0.83574
HGM86	350	(150:150)	8396.33	55975548	0	0	7.82	0	0	8386.51	97.52	93.02	46.56	99.883	6595.38	141254049	1324	577	20204	89672	0.785507
HGM88	350	(150:150)	8305.64	55370954	0	0.02	5.23	0	0	8299.32	97.83	93.59	47.28	99.924	7846.18	224062521	1703	594	21126	120647	0.944681
HGM89	350	(150:150)	9041.56	60277068	0	0	6.38	0	0	9033.73	97.76	93.4	46.45	99.913	8231.54	253785079	1856	618	22475	126802	0.910411
HGM9	350	(150:150)	8218.51	54790076	0	0.02	10.31	0	0	8206.13	97.94	93.89	46.62	99.849	8073.74	190834490	1348	577	26312	119844	0.982385
HGM90	350	(150:150)	9000.83	60005530	0	0	13.85	0	0	8984.22	97.96	93.78	43.92	99.815	8914.82	231889390	1409	581	29564	140615	0.990444
HGM92	350	(150:150)	8689.87	57932438	0	0	10.88	0	0	8676.19	97.69	93.38	46.59	99.843	6187.44	115086661	1023	558	26224	89868	0.712029
HGM96	350	(150:150)	8086.33	53908840	0	0	5.49	0	0	8079.8	97.99	93.99	45.97	99.919	7931.48	210667598	1223	575	36713	142861	0.98085
HGM97	350	(150:150)	8713.54	58090258	0	0.02	6.7	0	0	8705.6	97.93	93.76	46.62	99.909	8650.62	189651174	1352	578	28371	120793	0.992779
HGM98	350	(150:150)	8729.19	58194578	0	0	12.26	0	0	8714.41	97.98	93.98	45.68	99.831	8503.56	237149972	1452	586	33048	144364	0.974152
HGM99	350	(150:150)	8238.72	54924768	0	0.02	20.55	0	0	8213.69	97.84	93.56	45.84	99.696	8137.56	150427188	1369	581	23801	96019	0.987721
				)
