# Supplementary material for: Expanded catalogue of metagenome-assembled genomes reveals resistome characteristics and athletic performance-associated microbes in horse
Source: Microbiome. 2023 Jan 12;11:7. doi: 10.1186/s40168-022-01448-z (PMC9835274; doi:10.1186/s40168-022-01448-z)
Supplement: Supplementary file 6 — Additional file 5: Table S4. Information on 4142 MAG obtained from the gut of horse using Illumina and Nanopore sequencing technologies. [file 40168_2022_1448_MOESM5_ESM.xlsx]

## Sheet: Sheet1
Table S4. Information on 4142 MAGs obtained from the horse caecum using Illumina and Nanopore sequencing technologies.
MAG ID	Data ID	Genomesize	Longestcontig	N50	contigs	Estimated taxon	Completeness	Contamination	GC%	5k	10k	25k	Strain_heterogeneity
MAG1.bin.11	HGM1.bin.11	4348477	297491	110793	72	o__Clostridiales	97.39	4.42	34.64	68	61	47	0
MAG1.bin.13	HGM1.bin.13	2425621	94150	38166	107	f__Spirochaetaceae	91.52	0	42.13	89	72	35	0
MAG1.bin.14	HGM1.bin.14	2072394	40736	8782	294	o__Clostridiales	87.71	1.76	49.98	162	56	6	50
MAG1.bin.16	HGM1.bin.16	2654477	75183	13723	294	f__Lachnospiraceae	93.21	4.15	42.29	173	82	19	36.36
MAG1.bin.18	HGM1.bin.18	1435941	34168	5208	355	c__Gammaproteobacteria	64.18	3.45	48.47	79	25	1	62.5
MAG1.bin.19	HGM1.bin.19	2285072	347973	88389	36	f__Lachnospiraceae	92.51	0.6	38.2	36	33	28	0
MAG1.bin.2	HGM1.bin.2	1356985	15756	3513	417	f__Lachnospiraceae	58.86	2.01	41.56	55	8	0	75
MAG1.bin.21	HGM1.bin.21	2543385	49477	9715	315	o__Clostridiales	70.63	0.67	32.87	198	70	14	0
MAG1.bin.24	HGM1.bin.24	2454584	127917	18964	248	o__Bacteroidales	86.69	0.68	43.62	127	71	25	0
MAG1.bin.25	HGM1.bin.25	3207314	149707	33324	176	k__Bacteria	80.7	1.75	37.89	143	98	42	0
MAG1.bin.26	HGM1.bin.26	1565174	29663	2513	618	o__Bacteroidales	50.85	8.12	48.51	21	2	1	18.6
MAG1.bin.27	HGM1.bin.27	2718735	131204	30392	150	f__Spirochaetaceae	95.8	0.43	39.82	113	86	38	33.33
MAG1.bin.28	HGM1.bin.28	2277799	88150	24001	137	p__Firmicutes	88.38	5.79	42.63	114	80	23	21.43
MAG1.bin.3	HGM1.bin.3	1346717	33941	5421	273	k__Bacteria	58.14	3.85	60.86	96	10	1	50
MAG1.bin.35	HGM1.bin.35	2820444	85648	19065	220	f__Lachnospiraceae	73.77	4.97	38.68	158	98	28	7.14
MAG1.bin.36	HGM1.bin.36	1105410	22277	5175	238	k__Bacteria	57.63	8.47	60.49	75	8	0	0
MAG1.bin.37	HGM1.bin.37	3023804	95334	39596	129	c__Deltaproteobacteria	98.92	0.39	68.35	103	86	44	0
MAG1.bin.38	HGM1.bin.38	1683801	29871	7295	273	f__Lachnospiraceae	59.93	7.67	37.47	122	37	3	24.14
MAG1.bin.39	HGM1.bin.39	2732222	90268	34334	136	c__Deltaproteobacteria	98.32	0	66.79	110	84	40	0
MAG1.bin.4	HGM1.bin.4	972444	20964	7318	174	o__Clostridiales	60.48	1.54	40.07	70	23	0	25
MAG1.bin.44	HGM1.bin.44	4191851	102612	28796	234	o__Clostridiales	95.51	4.36	34.63	201	135	56	12.5
MAG1.bin.45	HGM1.bin.45	1845181	19998	3200	613	f__Lachnospiraceae	61.28	2.62	45.87	65	8	0	9.09
MAG1.bin.47	HGM1.bin.47	2604556	286731	172204	35	o__Bacteroidales	73.04	0.39	46.7	30	30	24	0
MAG1.bin.49	HGM1.bin.49	1736436	59652	16729	162	k__Bacteria	56.03	1.72	39.04	104	57	16	0
MAG1.bin.5	HGM1.bin.5	2034194	63506	16669	197	f__Spirochaetaceae	91.26	1.75	40.86	121	61	17	100
MAG1.bin.50	HGM1.bin.50	1776937	45032	12188	218	k__Bacteria	88.14	3.39	61.61	124	64	8	73.33
MAG1.bin.52	HGM1.bin.52	1709539	20235	3226	564	f__Lachnospiraceae	67.46	6.31	49.75	64	7	0	22.73
MAG1.bin.54	HGM1.bin.54	3343137	172945	85116	64	o__Bacteroidales	79.91	0.93	51.64	59	56	43	0
MAG1.bin.56	HGM1.bin.56	1723169	104335	32305	87	o__Clostridiales	62.19	1.68	49.14	68	56	21	0
MAG1.bin.59	HGM1.bin.59	2224502	34589	6706	464	o__Actinomycetales	84.15	0.42	58.66	133	46	4	33.33
MAG1.bin.6	HGM1.bin.6	2342406	105457	42701	110	f__Spirochaetaceae	93.01	0.14	42.14	84	60	30	100
MAG1.bin.64	HGM1.bin.64	4910363	267807	47771	247	f__Lachnospiraceae	97.84	3.07	38.28	154	115	60	0
MAG1.bin.65	HGM1.bin.65	1249217	11852	3032	428	k__Bacteria	57.99	5.64	57.3	33	1	0	66.67
MAG1.bin.67	HGM1.bin.67	2351780	45192	14429	237	k__Bacteria	91.04	1.38	38.77	144	81	19	60
MAG1.bin.68	HGM1.bin.68	1809467	15216	4389	491	o__Bacteroidales	75.1	5.51	48.81	102	13	0	34.78
MAG1.bin.70	HGM1.bin.70	2299923	220054	86544	78	f__Lachnospiraceae	86.86	1.86	41.75	51	40	24	12.5
MAG1.bin.71	HGM1.bin.71	2041497	40364	15768	203	f__Lachnospiraceae	81.68	1.47	37.9	131	75	16	25
MAG1.bin.8	HGM1.bin.8	3061031	188025	71988	76	f__Lachnospiraceae	97.98	3	41.37	70	64	41	0
MAG1.bin.9	HGM1.bin.9	2089363	42130	5319	466	o__Clostridiales	87.32	0.33	37.97	107	39	5	0
MAG100.bin.1	HGM100.bin.1	2212003	99594	22739	161	o__Bacteroidales	78.3	2.02	41.5	115	71	25	6.67
MAG100.bin.2	HGM100.bin.2	1438222	34538	8666	205	o__Clostridiales	66.01	1.86	54.77	113	41	2	100
MAG100.bin.3	HGM100.bin.3	1315296	20568	3679	388	p__Bacteroidetes	69.82	3.25	47.32	56	8	0	75
MAG100.bin.5	HGM100.bin.5	2030751	18855	5004	510	f__Spirochaetaceae	72.16	1.05	40.22	131	20	0	50
MAG100.bin.6	HGM100.bin.6	2418478	56715	10511	333	f__Spirochaetaceae	76.24	1.05	33.41	161	67	13	50
MAG100.bin.7	HGM100.bin.7	722294	14439	3670	224	k__Bacteria	50.44	2.03	53.04	31	1	0	33.33
MAG101.bin.1	HGM101.bin.1	2353888	187470	75203	55	k__Bacteria	98.3	1.25	48.41	54	47	30	0
MAG101.bin.10	HGM101.bin.10	1899638	30405	5313	426	p__Bacteroidetes	83.41	2.02	51.46	117	32	2	14.29
MAG101.bin.2	HGM101.bin.2	2532694	42650	10291	371	o__Clostridiales	88.73	2.91	53.78	175	77	10	0
MAG101.bin.7	HGM101.bin.7	2265808	40202	7190	374	k__Bacteria	73.28	1.72	49.88	174	50	2	100
MAG102.bin.1	HGM102.bin.1	1301998	13734	4002	389	p__Firmicutes	72.94	6.06	43.64	66	3	0	57.14
MAG102.bin.10	HGM102.bin.10	1189403	11807	3489	369	c__Epsilonproteobacteria	70.1	1.75	38.82	40	3	0	66.67
MAG102.bin.11	HGM102.bin.11	2430702	208040	32679	128	f__Spirochaetaceae	99.16	0	41.07	90	66	31	0
MAG102.bin.13	HGM102.bin.13	2380961	68248	11597	292	c__Clostridia	91.94	2.71	58.88	156	69	15	60
MAG102.bin.14	HGM102.bin.14	1590191	48006	11716	237	k__Bacteria	83.75	1.9	36.41	94	47	7	100
MAG102.bin.16	HGM102.bin.16	1985791	19818	4574	504	o__Clostridiales	72.06	0.89	39.27	121	19	0	100
MAG102.bin.17	HGM102.bin.17	1674169	78501	28056	108	o__Clostridiales	97.15	2.01	40.48	77	52	23	66.67
MAG102.bin.18	HGM102.bin.18	1655821	10598	2592	645	k__Bacteria	52.12	6.79	46.54	25	1	0	33.33
MAG102.bin.2	HGM102.bin.2	2196866	152639	62007	69	k__Bacteria	97.76	1.12	48.73	65	51	25	0
MAG102.bin.20	HGM102.bin.20	1595935	430248	141608	32	k__Bacteria	59.65	0	35.53	27	21	13	0
MAG102.bin.21	HGM102.bin.21	1812814	24975	4929	425	k__Bacteria	61.36	1.72	54.15	114	23	0	0
MAG102.bin.22	HGM102.bin.22	2321317	223015	101180	40	o__Clostridiales	99.65	0.95	39.66	36	32	24	50
MAG102.bin.23	HGM102.bin.23	2259120	19857	5118	512	o__Bacteroidales	65.01	1.98	46.14	151	24	0	45
MAG102.bin.25	HGM102.bin.25	1466105	12942	2730	545	p__Bacteroidetes	63.19	4.22	53.07	30	3	0	6.67
MAG102.bin.26	HGM102.bin.26	954064	15421	5284	218	o__Clostridiales	80.38	1.42	33.95	70	12	0	0
MAG102.bin.27	HGM102.bin.27	1923172	518417	144952	22	f__Lachnospiraceae	52.42	4.83	36.74	20	20	15	0
MAG102.bin.28	HGM102.bin.28	1802819	162313	94258	55	o__Clostridiales	74.16	0.34	33.46	43	33	19	0
MAG102.bin.4	HGM102.bin.4	1039123	20175	3592	318	k__Bacteria	56.61	0	35.19	48	2	0	0
MAG102.bin.8	HGM102.bin.8	1461230	134262	53167	47	o__Clostridiales	59.9	0.24	56.75	44	37	21	50
MAG102.bin.9	HGM102.bin.9	3191996	693065	210037	82	f__Lachnospiraceae	92.83	6.38	35.45	55	34	19	17.39
MAG103.bin.1	HGM103.bin.1	1622582	35407	4852	405	k__Bacteria	60.47	0	61.25	98	13	1	0
MAG103.bin.11	HGM103.bin.11	1318506	16404	3309	412	p__Bacteroidetes	53.66	2.78	51.21	46	8	0	12.5
MAG103.bin.12	HGM103.bin.12	2925254	186518	99503	60	k__Bacteria	96.94	0.72	45.25	58	44	31	0
MAG103.bin.17	HGM103.bin.17	2586490	189536	49484	82	o__Bacteroidales	96.04	0.38	40.75	75	64	38	0
MAG103.bin.18	HGM103.bin.18	1774118	34973	9682	243	o__Bacteroidales	56.54	1.64	50.19	127	51	6	14.29
MAG103.bin.4	HGM103.bin.4	1970430	112875	25114	162	o__Clostridiales	93.96	0.22	60.18	90	47	21	0
MAG103.bin.6	HGM103.bin.6	1495061	36022	7335	255	k__Bacteria	80.29	1.09	47.12	116	29	4	33.33
MAG103.bin.8	HGM103.bin.8	1292945	9065	2699	490	f__Lachnospiraceae	52.65	1.73	41.08	28	0	0	0
MAG103.bin.9	HGM103.bin.9	3364967	115696	38187	159	o__Bacteroidales	90.91	1.24	55.1	118	91	50	40
MAG104.bin.1	HGM104.bin.1	3160702	229783	68304	72	o__Clostridiales	95.97	0.17	35.05	68	56	41	0
MAG104.bin.10	HGM104.bin.10	2672764	39730	6211	537	k__Bacteria	84.35	0.86	44.76	172	48	5	0
MAG104.bin.12	HGM104.bin.12	3170227	61878	15530	285	o__Bacteroidales	94.4	2.25	49.55	200	114	22	33.33
MAG104.bin.14	HGM104.bin.14	1759392	26925	6946	307	o__Selenomonadales	85.91	2.3	39.23	141	35	1	20
MAG104.bin.16	HGM104.bin.16	2196543	179385	33575	104	k__Bacteria	97.22	1.61	48.73	88	64	27	0
MAG104.bin.17	HGM104.bin.17	1465595	16717	3865	417	p__Bacteroidetes	55.72	2.06	50.52	71	6	0	20
MAG104.bin.18	HGM104.bin.18	3379433	365296	82863	102	o__Bacteroidales	95.93	0.86	44.97	76	57	35	0
MAG104.bin.19	HGM104.bin.19	2538302	31665	8573	372	o__Bacteroidales	59.23	2.35	57.1	199	66	8	87.5
MAG104.bin.2	HGM104.bin.2	2146875	35640	4730	531	p__Bacteroidetes	76.96	2	52.22	118	27	2	42.86
MAG104.bin.20	HGM104.bin.20	3919865	198509	66264	91	o__Bacteroidales	94.89	1.05	51.02	83	74	55	0
MAG104.bin.22	HGM104.bin.22	2886031	42590	9038	429	k__Bacteria	59.44	0	50.87	212	81	6	0
MAG104.bin.25	HGM104.bin.25	1453454	10509	2699	557	c__Deltaproteobacteria	51.97	0.39	58.06	24	2	0	66.67
MAG104.bin.26	HGM104.bin.26	2923189	339571	131482	37	k__Bacteria	97.58	0.54	50.42	35	33	28	0
MAG104.bin.27	HGM104.bin.27	1773917	74043	7223	325	p__Bacteroidetes	80.98	0.48	59.95	116	30	6	50
MAG104.bin.29	HGM104.bin.29	1357759	165776	87084	28	o__Clostridiales	75.62	3.69	29.7	23	21	16	20
MAG104.bin.30	HGM104.bin.30	1977560	48933	8787	305	k__Bacteria	80.71	0	42.54	143	49	8	0
MAG104.bin.31	HGM104.bin.31	2274137	82051	26949	127	k__Bacteria	83.8	1.5	61.07	103	80	29	33.33
MAG104.bin.32	HGM104.bin.32	2484285	362038	99051	35	o__Clostridiales	96.64	0	39.14	32	30	28	0
MAG104.bin.33	HGM104.bin.33	3105147	145458	62107	83	k__Bacteria	83.1	0	47.05	74	62	46	0
MAG104.bin.34	HGM104.bin.34	2661809	200351	5627	572	o__Bacteroidales	75.87	4.51	52.41	162	39	1	42.11
MAG104.bin.35	HGM104.bin.35	3294621	215005	103754	73	o__Bacteroidales	93.81	0	49.26	59	50	41	0
MAG104.bin.4	HGM104.bin.4	3072564	593120	137242	53	f__Spirochaetaceae	97.9	2.1	34.39	49	41	25	0
MAG104.bin.5	HGM104.bin.5	1785080	19514	5602	405	o__Pseudomonadales	67.01	0.74	44.66	127	21	0	50
MAG104.bin.8	HGM104.bin.8	1710513	23352	5297	406	k__Bacteria	54.66	0	48.75	104	28	0	0
MAG104.bin.9	HGM104.bin.9	3257113	36754	9001	500	o__Bacteroidales	81.66	2.39	53.16	230	88	9	70
MAG105.bin.10	HGM105.bin.10	2376295	70619	19575	194	c__Gammaproteobacteria	97.7	0.57	29.52	129	88	25	0
MAG105.bin.12	HGM105.bin.12	1130745	12513	3176	380	k__Bacteria	53.03	1.36	63.1	37	2	0	0
MAG105.bin.17	HGM105.bin.17	4050558	185120	21459	294	o__Clostridiales	97.47	0.21	47.37	200	117	32	100
MAG105.bin.2	HGM105.bin.2	3747554	112363	32601	217	o__Bacteroidales	91.13	0.74	55.75	146	112	56	50
MAG105.bin.20	HGM105.bin.20	2403511	117291	27166	134	k__Bacteria	85.04	0.54	51.84	113	75	31	0
MAG105.bin.23	HGM105.bin.23	2915025	90311	14744	282	k__Bacteria	95.25	2.2	48.05	181	93	18	0
MAG105.bin.24	HGM105.bin.24	2596565	34475	5208	611	f__Spirochaetaceae	78.82	1.44	39.27	155	34	5	66.67
MAG105.bin.25	HGM105.bin.25	2689378	86920	13175	280	f__Spirochaetaceae	90.68	0	39.96	181	74	18	0
MAG105.bin.26	HGM105.bin.26	2899674	407933	61498	69	o__Bacteroidales	95.39	1.05	47.37	64	55	37	0
MAG105.bin.27	HGM105.bin.27	1826400	39295	6747	348	p__Bacteroidetes	88.06	1.23	51.39	111	38	4	40
MAG105.bin.31	HGM105.bin.31	2126048	29811	7972	326	k__Bacteria	61.13	1.72	55.44	168	51	3	0
MAG105.bin.32	HGM105.bin.32	2547814	94668	40453	89	o__Bacteroidales	76.8	1.86	54.2	82	72	41	16.67
MAG105.bin.4	HGM105.bin.4	2364339	285789	122224	35	f__Spirochaetaceae	98.6	0.32	40.62	29	26	25	7.69
MAG105.bin.6	HGM105.bin.6	2250323	79063	36841	110	o__Clostridiales	94.67	0.69	48.66	91	62	35	100
MAG105.bin.8	HGM105.bin.8	2361225	274777	70976	57	f__Spirochaetaceae	89.28	1.4	40.12	52	47	29	0
MAG105.bin.9	HGM105.bin.9	1686368	63323	16767	133	o__Bacteroidales	52.79	0.87	53.71	108	65	13	33.33
MAG106.bin.1	HGM106.bin.1	1337583	13490	3970	373	k__Bacteria	73.13	2.74	58.86	70	9	0	16.67
MAG106.bin.11	HGM106.bin.11	2337726	89767	20339	172	p__Bacteroidetes	92.99	0.02	50.93	136	73	25	100
MAG106.bin.12	HGM106.bin.12	1058423	21121	5481	235	k__Bacteria	64.66	0	51.98	73	15	0	0
MAG106.bin.13	HGM106.bin.13	1701005	14090	2681	648	p__Bacteroidetes	53.34	1.11	43.94	26	2	0	33.33
MAG106.bin.14	HGM106.bin.14	2704048	165734	80364	56	k__Bacteria	96.51	1.08	48.53	51	50	32	0
MAG106.bin.15	HGM106.bin.15	1191244	92333	20114	100	k__Bacteria	69.67	1.72	26.83	62	38	12	0
MAG106.bin.17	HGM106.bin.17	2390341	372800	117089	34	k__Bacteria	56.9	0	44.91	29	25	21	0
MAG106.bin.18	HGM106.bin.18	2743672	41165	5698	589	k__Bacteria	72.73	2.2	45.38	171	39	4	0
MAG106.bin.20	HGM106.bin.20	3352005	176549	54901	106	o__Bacteroidales	87.84	0.74	54.11	92	72	43	33.33
MAG106.bin.21	HGM106.bin.21	3998403	381895	67739	130	o__Bacteroidales	95.43	1	43.53	91	72	53	0
MAG106.bin.22	HGM106.bin.22	998925	15384	3630	288	p__Bacteroidetes	54.8	0.63	53.01	41	8	0	50
MAG106.bin.3	HGM106.bin.3	4366922	278712	66078	147	o__Bacteroidales	95.62	2.2	51.59	118	87	49	0
MAG106.bin.4	HGM106.bin.4	3693210	70586	13936	374	f__Spirochaetaceae	97.82	3.54	38.72	230	113	21	28.57
MAG106.bin.5	HGM106.bin.5	2661287	69677	19922	280	c__Deltaproteobacteria	97.1	6	54.72	125	89	28	69.23
MAG106.bin.6	HGM106.bin.6	1897537	423016	80786	42	f__Lachnospiraceae	53.45	3.35	33.21	36	28	16	12.5
MAG106.bin.7	HGM106.bin.7	2559463	103494	28677	148	o__Bacteroidales	79.93	0.88	43.71	114	77	34	0
MAG106.bin.8	HGM106.bin.8	1492027	190790	67707	47	k__Bacteria	52.63	0	32.97	28	22	18	0
MAG106.bin.9	HGM106.bin.9	3825963	142117	60830	110	o__Bacteroidales	96.72	2.15	51.14	94	83	52	11.11
MAG107.bin.11	HGM107.bin.11	2311760	169796	74542	49	k__Bacteria	95.97	0.81	50.98	45	40	31	0
MAG107.bin.13	HGM107.bin.13	2362886	67016	16468	210	o__Clostridiales	59.97	0.34	53.51	138	73	24	0
MAG107.bin.14	HGM107.bin.14	3114755	156445	52564	102	o__Bacteroidales	95.66	0.5	47.26	88	69	45	0
MAG107.bin.15	HGM107.bin.15	2462555	102343	26949	148	k__Bacteria	95.16	1.34	50.33	122	79	31	33.33
MAG107.bin.18	HGM107.bin.18	1678058	22241	5804	315	o__Bacteroidales	50.94	0.37	50.09	136	26	0	0
MAG107.bin.19	HGM107.bin.19	2498913	141321	42386	90	k__Bacteria	97.31	1.08	40.26	70	60	41	0
MAG107.bin.21	HGM107.bin.21	1711093	19750	3784	487	o__Bacteroidales	65.93	0.65	54.21	81	9	0	40
MAG107.bin.22	HGM107.bin.22	3556573	142129	69832	104	o__Bacteroidales	93.97	1.74	46.28	81	68	45	14.29
MAG107.bin.4	HGM107.bin.4	2551800	27350	7140	450	f__Lachnospiraceae	83.49	2.69	38.62	202	49	1	33.33
MAG107.bin.5	HGM107.bin.5	1887998	88518	32829	101	k__Bacteria	85.72	2.06	52.56	69	57	30	0
MAG107.bin.6	HGM107.bin.6	2945405	61273	12283	325	o__Bacteroidales	90.35	6.82	49.14	206	101	14	13.04
MAG107.bin.7	HGM107.bin.7	2327289	23361	5636	519	o__Bacteroidales	59.67	3.38	52.21	153	30	0	33.33
MAG107.bin.8	HGM107.bin.8	3075493	370516	89124	74	o__Bacteroidales	95.95	1.19	42.7	54	50	34	16.67
MAG109.bin.1	HGM109.bin.1	2120866	73760	13270	234	f__Spirochaetaceae	93.47	0	45.01	137	72	14	0
MAG109.bin.10	HGM109.bin.10	3521728	115300	23138	225	o__Bacteroidales	92.6	2.86	50.42	160	120	42	0
MAG109.bin.12	HGM109.bin.12	1603510	14363	3643	481	o__Bacteroidales	68.16	1.13	41.33	73	6	0	33.33
MAG109.bin.15	HGM109.bin.15	634605	10132	2353	258	k__Bacteria	58.61	6.38	39.57	12	1	0	24.14
MAG109.bin.16	HGM109.bin.16	1843525	17923	3397	599	o__Bacteroidales	62.15	8.45	54.8	69	9	0	15.56
MAG109.bin.17	HGM109.bin.17	3118014	82468	10458	349	o__Bacteroidales	66.38	6.83	44.78	236	90	14	14.81
MAG109.bin.20	HGM109.bin.20	2419057	93639	39874	102	f__Lachnospiraceae	96.36	0.72	39.22	81	68	36	50
MAG109.bin.22	HGM109.bin.22	2042488	20726	4102	546	k__Bacteria	56.69	5.17	45.28	109	15	0	66.67
MAG109.bin.3	HGM109.bin.3	1538647	22572	3294	502	f__Spirochaetaceae	57.04	0.74	39.63	64	6	0	0
MAG109.bin.5	HGM109.bin.5	1324030	14949	3675	390	f__Lachnospiraceae	59.34	1.51	42.57	59	8	0	33.33
MAG109.bin.8	HGM109.bin.8	2219142	39664	13696	231	k__Bacteria	67.24	1.72	48.66	155	86	11	0
MAG109.bin.9	HGM109.bin.9	2035466	63640	18519	227	o__Bacteroidales	86.1	0.5	47.1	106	51	18	100
MAG110.bin.1	HGM110.bin.1	1168819	22782	6238	225	k__Bacteria	64.42	0	48.2	86	17	0	0
MAG110.bin.10	HGM110.bin.10	3220901	32352	4378	847	k__Bacteria	58.79	3.54	57.26	169	34	2	14.29
MAG110.bin.16	HGM110.bin.16	1712781	45567	15276	151	k__Bacteria	71.29	2.69	38.69	126	67	11	0
MAG110.bin.17	HGM110.bin.17	1754123	40259	7713	305	o__Clostridiales	75.33	4.14	49.67	130	42	2	50
MAG110.bin.18	HGM110.bin.18	968879	10579	2680	379	k__Bacteria	54.31	0.57	39.71	17	1	0	0
MAG110.bin.19	HGM110.bin.19	2415206	159797	80601	55	f__Spirochaetaceae	97.32	1.4	39.55	50	43	34	0
MAG110.bin.20	HGM110.bin.20	1281752	25191	7187	216	p__Bacteroidetes	55.44	1.16	52.41	91	28	1	42.86
MAG110.bin.21	HGM110.bin.21	2214445	178927	65046	63	k__Bacteria	98.3	1.08	46.74	52	46	31	0
MAG110.bin.22	HGM110.bin.22	2987632	69668	12569	357	o__Clostridiales	96.42	1.68	38.96	187	92	16	25
MAG110.bin.23	HGM110.bin.23	2385366	21342	5638	495	k__Bacteria	50.86	6.9	50.1	162	37	0	25
MAG110.bin.25	HGM110.bin.25	3080159	104732	32600	172	p__Firmicutes	99.34	2.93	42.41	134	90	36	16.67
MAG110.bin.27	HGM110.bin.27	2974591	168790	69302	65	k__Bacteria	95.43	2.15	49.39	60	59	42	0
MAG110.bin.3	HGM110.bin.3	2474529	147555	44999	106	f__Lachnospiraceae	78.08	3.17	35.4	76	56	33	8.33
MAG110.bin.33	HGM110.bin.33	1835901	38004	5673	367	o__Bacteroidales	63.26	1.77	47.02	134	25	3	18.18
MAG110.bin.36	HGM110.bin.36	934735	21206	7104	168	k__Bacteria	69.66	0.86	48.39	78	17	0	100
MAG110.bin.37	HGM110.bin.37	2324525	30631	6920	423	k__Bacteria	61.44	0.78	44.49	175	49	1	20
MAG110.bin.4	HGM110.bin.4	1478239	44839	8309	241	f__Spirochaetaceae	58.55	1.89	39.95	101	43	2	75
MAG110.bin.41	HGM110.bin.41	3923515	128726	39011	197	o__Bacteroidales	93.68	1.27	51.38	149	102	50	33.33
MAG110.bin.43	HGM110.bin.43	1620407	64441	26154	149	k__Bacteria	80.3	2.15	58.34	72	48	21	33.33
MAG110.bin.45	HGM110.bin.45	1006058	18799	5097	240	k__Bacteria	53.16	0.68	52.6	66	10	0	0
MAG110.bin.46	HGM110.bin.46	1547670	21394	6001	294	f__Lachnospiraceae	64.08	1.29	40.29	105	25	0	20
MAG110.bin.48	HGM110.bin.48	3245442	67312	17345	285	o__Bacteroidales	86.22	1.86	55.31	200	114	32	57.14
MAG110.bin.50	HGM110.bin.50	2190225	45536	7200	386	f__Lachnospiraceae	80.55	3.07	38.95	144	45	3	16.67
MAG110.bin.54	HGM110.bin.54	2614012	69924	29885	141	o__Bacteroidales	64.69	3.44	53.21	121	84	42	15.38
MAG110.bin.56	HGM110.bin.56	1510203	32804	3881	433	f__Lachnospiraceae	62.65	1.15	38.7	70	12	2	66.67
MAG110.bin.57	HGM110.bin.57	1838559	57054	16015	149	p__Bacteroidetes	74.11	6.09	48.37	125	71	14	0
MAG110.bin.58	HGM110.bin.58	1594998	39761	10481	189	k__Bacteria	53.61	0	53.88	124	50	7	0
MAG110.bin.59	HGM110.bin.59	2291833	54267	10580	270	k__Bacteria	89.35	2.57	50.42	167	69	13	14.29
MAG110.bin.60	HGM110.bin.60	2354343	161554	51920	92	o__Bacteroidales	67.29	1.58	45.56	63	52	33	22.22
MAG110.bin.65	HGM110.bin.65	2177779	66070	19753	184	o__Bacteroidales	83.3	0.55	54.03	120	76	23	20
MAG110.bin.66	HGM110.bin.66	1134710	15520	3229	365	f__Lachnospiraceae	58.91	0.16	45.1	37	3	0	20
MAG110.bin.68	HGM110.bin.68	1849988	28548	6714	308	p__Bacteroidetes	71.21	2.26	53.94	160	28	1	37.5
MAG110.bin.69	HGM110.bin.69	2891028	307738	108117	40	f__Lachnospiraceae	97.58	0.89	38.47	40	38	35	33.33
MAG110.bin.70	HGM110.bin.70	3035458	135464	32010	138	o__Bacteroidales	88.61	0.8	45.98	121	88	40	40
MAG110.bin.71	HGM110.bin.71	2001452	37409	10857	287	o__Bacteroidales	71.07	6.73	48.78	127	59	8	8.33
MAG110.bin.75	HGM110.bin.75	1914184	141713	34259	96	k__Bacteria	97.04	0	40.04	70	52	29	0
MAG110.bin.78	HGM110.bin.78	2851415	26039	3995	802	o__Clostridiales	69.56	1.34	52.03	131	22	1	50
MAG110.bin.8	HGM110.bin.8	2348539	69079	19599	167	o__Bacteroidales	59.46	0.45	57.35	121	88	25	87.5
MAG112.bin.1	HGM112.bin.1	2431431	46307	8532	357	k__Bacteria	86.15	1.34	51.96	176	63	11	66.67
MAG112.bin.10	HGM112.bin.10	2219858	13098	3725	649	f__Lachnospiraceae	70.72	0.77	39.9	113	8	0	16.67
MAG112.bin.11	HGM112.bin.11	2099145	96663	30261	132	o__Clostridiales	95.29	0.4	53.16	88	59	26	50
MAG112.bin.13	HGM112.bin.13	1137240	13057	3301	377	f__Lachnospiraceae	53.2	0.27	40.07	35	1	0	33.33
MAG112.bin.14	HGM112.bin.14	1961665	15372	4274	543	k__Bacteria	75.71	2.85	61.66	113	10	0	50
MAG112.bin.15	HGM112.bin.15	3050156	32977	7721	495	o__Bacteroidales	81.85	5.28	50.82	240	70	4	24.14
MAG112.bin.16	HGM112.bin.16	1771180	101870	23725	104	k__Bacteria	82.29	2.04	61.9	87	64	21	0
MAG112.bin.17	HGM112.bin.17	1724240	30169	10008	229	o__Campylobacterales	93.27	0.05	36.63	132	58	2	100
MAG112.bin.18	HGM112.bin.18	1961144	22797	5190	455	o__Bacteroidales	80.11	1.34	42.15	126	26	0	54.55
MAG112.bin.2	HGM112.bin.2	3708717	80156	27142	226	o__Bacteroidales	89.45	1.59	43.87	179	118	49	11.11
MAG112.bin.20	HGM112.bin.20	1649448	33259	9250	279	k__Bacteria	76.58	3.08	60.3	105	47	8	28.57
MAG112.bin.22	HGM112.bin.22	2444580	115325	60927	72	k__Bacteria	93.55	1.08	49.16	64	53	34	0
MAG112.bin.24	HGM112.bin.24	1541774	24575	4921	366	p__Bacteroidetes	76.12	2.79	51.94	93	19	0	90
MAG112.bin.5	HGM112.bin.5	1653180	19511	4031	466	o__Bacteroidales	59.99	1.76	40.31	77	21	0	87.5
MAG112.bin.6	HGM112.bin.6	3259144	128127	55097	107	o__Bacteroidales	95.23	1.5	42.81	89	81	48	25
MAG112.bin.7	HGM112.bin.7	2600667	117880	21101	160	o__Bacteroidales	91.17	0.69	52.14	142	102	25	0
MAG112.bin.8	HGM112.bin.8	2207592	85399	31112	176	p__Bacteroidetes	88.29	2.65	50.7	82	54	27	57.14
MAG112.bin.9	HGM112.bin.9	1750576	133210	53165	67	k__Bacteria	80.41	1.04	56.42	43	36	24	66.67
MAG114.bin.1	HGM114.bin.1	2047921	195951	18108	168	o__Clostridiales	93.56	0.67	52.28	104	69	13	0
MAG114.bin.10	HGM114.bin.10	2838276	417654	83205	82	k__Bacteria	97.47	0.54	44.47	61	40	26	0
MAG114.bin.2	HGM114.bin.2	2954329	100768	14221	333	k__Bacteria	83.4	4.08	60.41	180	89	18	28.57
MAG114.bin.3	HGM114.bin.3	1891510	17728	3062	633	f__Spirochaetaceae	67.21	2.1	43.01	60	7	0	0
MAG114.bin.5	HGM114.bin.5	2709124	110588	34987	120	k__Bacteria	97.04	2.69	47.94	104	83	41	0
MAG114.bin.6	HGM114.bin.6	1242752	26118	5988	273	k__Bacteria	62.87	3.45	51.58	86	19	1	50
MAG114.bin.7	HGM114.bin.7	2057064	8945	2497	827	k__Bacteria	51.9	5.17	52.3	38	0	0	0
MAG114.bin.9	HGM114.bin.9	1996051	13069	2544	780	k__Bacteria	56.66	9.48	61.57	42	4	0	100
MAG115.bin.1	HGM115.bin.1	2162018	13202	3235	720	k__Bacteria	56.33	1.35	61.61	69	8	0	100
MAG115.bin.11	HGM115.bin.11	3232076	248878	107525	53	f__Lachnospiraceae	98.43	2.05	40.97	48	43	34	0
MAG115.bin.14	HGM115.bin.14	2373951	174596	22359	181	o__Clostridiales	94.97	3.47	51.51	111	74	26	36.36
MAG115.bin.16	HGM115.bin.16	1618868	14480	4945	396	o__Clostridiales	80.27	0.36	48.96	107	16	0	50
MAG115.bin.17	HGM115.bin.17	993832	31793	4284	248	k__Bacteria	52.27	0.16	58.22	42	17	1	100
MAG115.bin.19	HGM115.bin.19	3371367	114369	38024	165	o__Bacteroidales	93.77	1	46.49	125	96	46	20
MAG115.bin.20	HGM115.bin.20	2086341	57571	15088	216	o__Clostridiales	86.5	3.58	51.81	122	70	21	16.67
MAG115.bin.21	HGM115.bin.21	3004617	212366	79981	65	o__Clostridiales	98.54	0.69	38.03	61	52	35	50
MAG115.bin.22	HGM115.bin.22	2432825	56408	7028	426	o__Clostridiales	93.47	2.68	48.19	154	50	9	33.33
MAG115.bin.23	HGM115.bin.23	2341826	28342	6629	447	o__Clostridiales	89.12	1.14	54.28	162	48	2	66.67
MAG115.bin.24	HGM115.bin.24	957202	68020	29744	42	k__Bacteria	60.48	0	32.21	39	32	14	0
MAG115.bin.26	HGM115.bin.26	2176834	121521	23915	150	o__Clostridiales	71.81	1.34	39.15	109	66	23	66.67
MAG115.bin.27	HGM115.bin.27	1745909	53016	7712	292	o__Clostridiales	92.86	2.37	35.81	129	40	3	66.67
MAG115.bin.3	HGM115.bin.3	2507665	24106	4546	640	o__Bacteroidales	73.57	6.56	49.32	143	20	0	36.36
MAG115.bin.5	HGM115.bin.5	2199910	24209	5623	478	o__Bacteroidales	79.17	4.46	41.99	145	34	0	46.67
MAG115.bin.7	HGM115.bin.7	2679089	66456	13666	269	o__Bacteroidales	87.37	0.99	47.66	185	100	10	50
MAG115.bin.8	HGM115.bin.8	2028050	193659	53596	59	p__Bacteroidetes	93.97	0.48	51.03	51	40	23	0
MAG116.bin.1	HGM116.bin.1	2134417	96376	14393	199	o__Clostridiales	96.14	0.67	36.64	125	62	16	100
MAG116.bin.10	HGM116.bin.10	3675812	134886	33304	185	o__Bacteroidales	94.54	1.16	45.62	139	111	53	0
MAG116.bin.11	HGM116.bin.11	3998429	250060	84814	87	o__Bacteroidales	95.15	0.99	51.34	72	63	44	0
MAG116.bin.13	HGM116.bin.13	1916045	12344	3043	669	o__Bacteroidales	59.32	2.37	50.78	49	4	0	44.44
MAG116.bin.14	HGM116.bin.14	1998433	36470	8567	315	k__Bacteria	67	0	59.91	138	54	7	0
MAG116.bin.15	HGM116.bin.15	2334847	51836	18851	196	k__Bacteria	83.15	0.68	61.23	137	88	24	0
MAG116.bin.16	HGM116.bin.16	4443893	117035	30473	229	o__Bacteroidales	90.96	1.8	40.29	189	143	59	0
MAG116.bin.17	HGM116.bin.17	2923891	339254	91993	51	o__Bacteroidales	96.46	0.87	42.41	44	40	33	0
MAG116.bin.2	HGM116.bin.2	1129800	34173	14242	131	k__Bacteria	92.7	3.93	25.29	75	44	5	25
MAG116.bin.3	HGM116.bin.3	2045190	985770	396944	8	o__Clostridiales	84.4	0.59	39.64	6	6	6	0
MAG116.bin.4	HGM116.bin.4	2025730	51944	5669	408	f__Spirochaetaceae	77.25	2.87	36.99	126	31	4	40
MAG116.bin.5	HGM116.bin.5	2137534	153075	59752	64	p__Bacteroidetes	93.79	1.55	50.84	53	44	30	50
MAG116.bin.6	HGM116.bin.6	1689548	34756	6227	329	p__Bacteroidetes	77.98	2.38	54.91	121	27	2	20
MAG116.bin.7	HGM116.bin.7	2033440	19291	6952	331	f__Lachnospiraceae	59.12	1.91	38.28	186	33	0	14.29
MAG116.bin.8	HGM116.bin.8	3048031	281605	133587	64	f__Spirochaetaceae	97.9	1.4	32.43	54	43	27	0
MAG116.bin.9	HGM116.bin.9	3335452	130998	33839	170	k__Bacteria	98.39	0.54	41.87	125	96	43	0
MAG117.bin.1	HGM117.bin.1	1517787	127897	37849	67	o__Clostridiales	56.62	0.34	59.13	58	44	22	100
MAG117.bin.10	HGM117.bin.10	2276055	55415	17468	186	p__Proteobacteria	96.7	0.12	57.64	135	82	23	0
MAG117.bin.12	HGM117.bin.12	2505856	40153	13427	295	o__Clostridiales	89.8	0.73	42.39	168	86	12	100
MAG117.bin.13	HGM117.bin.13	5022543	551237	147246	54	o__Bacteroidales	98.84	1.12	43.11	50	49	43	60
MAG117.bin.14	HGM117.bin.14	898985	55049	8307	140	k__Bacteria	70.81	1.69	28.38	63	23	3	0
MAG117.bin.15	HGM117.bin.15	3310533	123225	25722	236	o__Clostridiales	88.83	1.68	36.4	161	91	36	100
MAG117.bin.16	HGM117.bin.16	2194125	97430	19752	165	f__Lachnospiraceae	74.24	1.44	45.13	124	81	18	33.33
MAG117.bin.17	HGM117.bin.17	1314456	119752	42905	51	o__Clostridiales	65.82	2.13	26.63	44	32	17	16.67
MAG117.bin.18	HGM117.bin.18	2552155	421571	106298	33	o__Clostridiales	97.76	0	44.01	0	33	30	0
MAG117.bin.19	HGM117.bin.19	3296883	116081	35624	143	o__Clostridiales	96.2	0.95	45	126	100	55	0
MAG117.bin.2	HGM117.bin.2	2575269	126961	56225	79	o__Clostridiales	88.93	0	42.53	70	54	38	0
MAG117.bin.21	HGM117.bin.21	1638962	37189	6819	282	o__Clostridiales	63.7	2.85	49.94	125	37	1	20
MAG117.bin.23	HGM117.bin.23	2820587	226583	103318	47	o__Clostridiales	98.63	0	45.1	42	40	26	0
MAG117.bin.24	HGM117.bin.24	2069679	109868	36361	96	o__Clostridiales	93.6	0.17	40.43	88	59	24	100
MAG117.bin.25	HGM117.bin.25	1555227	26432	6044	310	o__Clostridiales	79.23	0.67	59.5	115	22	1	100
MAG117.bin.27	HGM117.bin.27	2257752	89950	37775	91	c__Gammaproteobacteria	95.29	0.88	36.67	80	63	36	50
MAG117.bin.28	HGM117.bin.28	2662389	79867	28792	130	o__Clostridiales	98.1	0.37	49.87	115	92	35	100
MAG117.bin.29	HGM117.bin.29	2342040	57439	10746	307	o__Clostridiales	88.37	2.01	34.36	173	82	8	66.67
MAG117.bin.3	HGM117.bin.3	2453198	118831	26118	167	o__Clostridiales	95.85	0.67	41.04	107	72	35	0
MAG117.bin.30	HGM117.bin.30	2087806	59561	16708	167	f__Lachnospiraceae	68.68	0.16	47.24	128	78	18	100
MAG117.bin.32	HGM117.bin.32	2174435	94416	23975	151	o__Clostridiales	88.57	0	43.35	105	69	25	0
MAG117.bin.34	HGM117.bin.34	1702056	19821	3972	478	o__Clostridiales	79.35	2.68	58.7	90	11	0	25
MAG117.bin.35	HGM117.bin.35	1806539	26622	6070	356	o__Clostridiales	74.91	0	43.75	124	29	1	0
MAG117.bin.36	HGM117.bin.36	1354576	60214	3295	415	o__Clostridiales	60.5	1.96	59.63	40	8	3	60
MAG117.bin.37	HGM117.bin.37	3140718	114105	27551	176	f__Lachnospiraceae	99.39	2.2	46.17	153	106	46	0
MAG117.bin.39	HGM117.bin.39	1642919	22815	8191	286	o__Clostridiales	72.86	1.51	57.4	112	46	0	100
MAG117.bin.4	HGM117.bin.4	1159189	12515	3470	362	k__Bacteria	59.65	1.75	36.22	40	4	0	0
MAG117.bin.40	HGM117.bin.40	1896861	217277	41833	71	o__Clostridiales	96.64	0	35.17	62	49	25	0
MAG117.bin.41	HGM117.bin.41	1152964	13086	3192	383	o__Clostridiales	63.21	1.74	38.02	35	2	0	75
MAG117.bin.43	HGM117.bin.43	3145339	244029	78563	73	f__Lachnospiraceae	71.05	1.15	40.88	66	56	37	0
MAG117.bin.44	HGM117.bin.44	2407113	97360	30244	156	f__Lachnospiraceae	93.17	1.21	48.82	110	71	30	66.67
MAG117.bin.45	HGM117.bin.45	2243141	81391	13570	236	f__Lachnospiraceae	78.78	2.48	42.42	143	68	14	22.22
MAG117.bin.46	HGM117.bin.46	3212199	146909	51476	87	f__Lachnospiraceae	97.99	1.04	50.08	85	77	47	0
MAG117.bin.47	HGM117.bin.47	2330110	53292	20888	168	k__Bacteria	52.26	1.75	47.94	131	86	23	0
MAG117.bin.48	HGM117.bin.48	2826214	131048	27379	181	o__Clostridiales	96.81	0.69	56.96	128	95	40	50
MAG117.bin.49	HGM117.bin.49	851561	45349	11937	84	k__Bacteria	84.46	3.93	26.92	62	32	4	25
MAG117.bin.50	HGM117.bin.50	1901314	276566	82598	38	o__Lactobacillales	98.81	0.75	44.01	35	32	19	50
MAG117.bin.51	HGM117.bin.51	2853644	35575	9543	381	f__Lachnospiraceae	85.44	4.71	44.81	223	85	9	5.56
MAG117.bin.53	HGM117.bin.53	2344430	26253	5301	535	f__Lachnospiraceae	71.7	8.27	40.1	149	36	1	86.21
MAG117.bin.55	HGM117.bin.55	1275832	10877	3059	440	o__Clostridiales	58.74	1.27	39.12	30	1	0	33.33
MAG117.bin.56	HGM117.bin.56	726548	65212	21000	51	k__Bacteria	63.6	2.25	29.2	38	27	7	50
MAG117.bin.57	HGM117.bin.57	2948185	90307	20882	256	k__Bacteria	80.65	0	45.18	155	86	31	0
MAG117.bin.58	HGM117.bin.58	2679713	115667	19577	216	k__Bacteria	68.58	1.75	47.79	146	84	30	0
MAG117.bin.59	HGM117.bin.59	2248169	66731	17012	200	k__Bacteria	61.93	1.75	41.95	144	81	18	0
MAG117.bin.6	HGM117.bin.6	1722397	154687	85637	39	c__Clostridia	95.97	0	49.68	33	29	19	0
MAG117.bin.60	HGM117.bin.60	2708329	89207	27974	160	f__Lachnospiraceae	64.17	3.96	38.67	129	82	36	33.33
MAG117.bin.62	HGM117.bin.62	2331971	154634	40319	115	p__Firmicutes	100	0.63	52.34	92	62	27	100
MAG117.bin.63	HGM117.bin.63	2016573	56128	17029	192	k__Bacteria	62.63	1.75	44.71	118	68	22	0
MAG117.bin.64	HGM117.bin.64	2615861	72442	23084	191	k__Bacteria	64.34	1.75	43.18	138	82	30	0
MAG117.bin.65	HGM117.bin.65	3034397	182471	90203	62	o__Bacteroidales	96.49	0.93	47.18	58	51	34	33.33
MAG117.bin.66	HGM117.bin.66	2776920	79678	31449	167	o__Clostridiales	95.97	1.34	33.15	124	90	37	0
MAG117.bin.68	HGM117.bin.68	2361472	41646	8156	368	o__Clostridiales	83.71	0.67	36.84	171	64	6	100
MAG117.bin.69	HGM117.bin.69	1946750	35048	5812	401	o__Clostridiales	74.5	1.01	47.23	140	23	2	0
MAG117.bin.71	HGM117.bin.71	4143714	384631	93724	75	o__Bacteroidales	98.51	0.39	45.35	63	56	46	16.67
MAG117.bin.72	HGM117.bin.72	725259	36647	9419	87	k__Bacteria	52.63	5.26	27.09	62	20	3	0
MAG117.bin.74	HGM117.bin.74	1941565	76399	17208	184	k__Bacteria	64.91	3.51	39	117	60	16	100
MAG117.bin.75	HGM117.bin.75	1815594	26546	5896	389	o__Clostridiales	79.38	2.6	34.19	119	26	1	75
MAG117.bin.76	HGM117.bin.76	1730582	37830	3296	574	o__Clostridiales	70.87	0.34	47.14	60	4	1	0
MAG117.bin.9	HGM117.bin.9	1806152	34017	5765	372	o__Clostridiales	80.14	1.01	56.89	128	37	1	100
MAG118.bin.10	HGM118.bin.10	2448872	85856	17084	230	k__Bacteria	73.79	0.86	44.81	148	86	18	0
MAG118.bin.13	HGM118.bin.13	2449048	86477	19917	171	k__Bacteria	65.52	0	44.66	140	92	23	0
MAG118.bin.14	HGM118.bin.14	1990911	59355	10724	254	o__Bacteroidales	82.78	1.04	54.66	135	60	6	0
MAG118.bin.15	HGM118.bin.15	1631920	21179	3557	492	f__Spirochaetaceae	59.71	1.79	43.51	67	14	0	50
MAG118.bin.16	HGM118.bin.16	1977407	34917	8034	306	f__Spirochaetaceae	61.77	7.34	36.59	146	45	4	18.18
MAG118.bin.19	HGM118.bin.19	1478672	44127	4822	356	k__Bacteria	55.9	2.6	48.22	88	11	1	14.29
MAG118.bin.20	HGM118.bin.20	2551690	58489	15336	259	k__Bacteria	75.31	3.45	49.08	167	94	9	0
MAG118.bin.23	HGM118.bin.23	2000709	62116	12672	226	k__Bacteria	54.31	5.17	47.93	121	58	14	0
MAG118.bin.26	HGM118.bin.26	618473	6802	2417	256	k__Bacteria	52.59	0	39.63	8	0	0	0
MAG118.bin.27	HGM118.bin.27	2397137	51409	8386	357	o__Clostridiales	89.5	3.69	51.73	176	68	4	20
MAG118.bin.28	HGM118.bin.28	2046642	46419	13544	198	o__Bacteroidales	58.67	0.42	45.24	140	82	12	80
MAG118.bin.29	HGM118.bin.29	2053294	305718	156796	51	p__Bacteroidetes	89.05	0.24	47.15	34	29	18	0
MAG118.bin.3	HGM118.bin.3	2503073	51463	10235	294	k__Bacteria	54.14	1.72	55.35	197	77	7	100
MAG118.bin.31	HGM118.bin.31	2707643	78546	38000	112	k__Bacteria	82.26	2.69	48.51	96	80	42	16.67
MAG118.bin.33	HGM118.bin.33	2692809	100869	34402	133	k__Bacteria	68.9	0.47	52.54	108	76	40	66.67
MAG118.bin.35	HGM118.bin.35	3000888	180645	77052	72	o__Bacteroidales	89.31	1.18	42.64	67	55	40	0
MAG118.bin.36	HGM118.bin.36	3011661	255045	75124	87	o__Bacteroidales	80.59	7.21	46.94	66	53	32	2.22
MAG118.bin.37	HGM118.bin.37	2626548	61999	11024	351	k__Bacteria	58.97	1.72	48.72	180	89	9	100
MAG118.bin.38	HGM118.bin.38	1522046	14057	3487	482	p__Bacteroidetes	67.15	2.42	43.1	59	5	0	33.33
MAG118.bin.4	HGM118.bin.4	2602128	65900	14151	260	o__Bacteroidales	81.88	1.51	53.37	177	79	17	20
MAG118.bin.40	HGM118.bin.40	1875107	125848	50509	76	p__Bacteroidetes	91.84	0.95	51.37	53	43	29	50
MAG118.bin.41	HGM118.bin.41	881132	6991	2643	345	k__Bacteria	61.21	8.93	45.16	13	0	0	54.55
MAG118.bin.43	HGM118.bin.43	847099	16749	3023	291	f__Lachnospiraceae	50.31	2	41.85	27	2	0	44.44
MAG118.bin.47	HGM118.bin.47	1736969	21022	4202	460	o__Bacteroidales	58.02	1.89	50.32	85	14	0	42.86
MAG118.bin.48	HGM118.bin.48	1973828	23860	5135	472	f__Lachnospiraceae	68.13	8.49	43.95	130	19	0	20.83
MAG118.bin.49	HGM118.bin.49	2467560	26027	4394	646	k__Bacteria	68.19	3.76	41.68	134	22	2	87.5
MAG118.bin.5	HGM118.bin.5	1472730	22555	5428	310	p__Firmicutes	53.19	2.22	53.36	101	18	0	0
MAG118.bin.52	HGM118.bin.52	2160236	182366	52895	66	p__Bacteroidetes	91.35	0.95	54.1	62	51	29	0
MAG118.bin.53	HGM118.bin.53	3274228	203896	60789	97	o__Bacteroidales	90.82	1.11	48.16	76	66	43	25
MAG118.bin.54	HGM118.bin.54	2304904	194060	45557	120	f__Spirochaetaceae	96.48	1.4	40.74	68	51	29	100
MAG118.bin.55	HGM118.bin.55	2666694	256573	56768	92	k__Bacteria	94.78	1.08	45.44	75	52	36	0
MAG118.bin.6	HGM118.bin.6	1354536	9479	3150	463	o__Bacteroidales	62.33	1.53	41.59	44	0	0	58.33
MAG118.bin.7	HGM118.bin.7	2264056	58641	5830	463	p__Bacteroidetes	83.5	2.6	51.75	140	39	3	29.41
MAG118.bin.9	HGM118.bin.9	922061	18628	5044	220	f__Lachnospiraceae	51.01	2.26	43.25	55	14	0	62.5
MAG119.bin.10	HGM119.bin.10	1739353	19813	3730	511	p__Bacteroidetes	56.17	2.3	53.98	76	10	0	33.33
MAG119.bin.11	HGM119.bin.11	2677032	35703	10036	342	o__Clostridiales	80.79	1.34	56.71	205	82	9	0
MAG119.bin.12	HGM119.bin.12	2791761	193156	60678	107	k__Bacteria	92.84	1.43	48.54	76	59	36	0
MAG119.bin.17	HGM119.bin.17	1305961	18617	5513	286	k__Bacteria	70.47	7.02	42.82	89	18	0	25
MAG119.bin.18	HGM119.bin.18	725664	12204	2480	291	p__Firmicutes	50.99	0.8	52.44	10	1	0	25
MAG119.bin.21	HGM119.bin.21	2146234	65606	21429	153	p__Firmicutes	99.24	3.05	46.48	113	74	23	0
MAG119.bin.27	HGM119.bin.27	995551	7891	2497	390	k__Bacteria	52.07	7.02	25.23	24	0	0	0
MAG119.bin.29	HGM119.bin.29	1611506	15592	3977	451	o__Clostridiales	68.28	3.55	50.98	82	7	0	44.44
MAG119.bin.31	HGM119.bin.31	1479283	19999	3913	403	k__Bacteria	61.56	0	46.65	73	14	0	0
MAG119.bin.32	HGM119.bin.32	1071116	12811	3189	360	k__Bacteria	51.09	2.74	52.66	37	1	0	50
MAG119.bin.35	HGM119.bin.35	1486237	22247	8218	243	o__Clostridiales	76.29	0	38.75	111	40	0	0
MAG119.bin.38	HGM119.bin.38	2518702	32023	4818	627	f__Spirochaetaceae	78.9	3.54	39.61	142	36	2	14.29
MAG119.bin.40	HGM119.bin.40	2287680	205537	92200	48	o__Clostridiales	99.05	1.42	48.07	39	34	26	50
MAG119.bin.41	HGM119.bin.41	1513878	66464	15970	123	f__Spirochaetaceae	67.54	2.8	45.67	97	56	13	80
MAG119.bin.5	HGM119.bin.5	2076714	69289	15986	190	o__Clostridiales	92.95	3.04	51.49	125	71	16	16.67
MAG119.bin.50	HGM119.bin.50	2240685	182061	44585	119	k__Bacteria	87.8	3.49	45.11	88	59	19	11.11
MAG119.bin.51	HGM119.bin.51	1506359	11286	3270	497	f__Lachnospiraceae	65.62	2.1	39.25	50	3	0	37.5
MAG119.bin.53	HGM119.bin.53	1798570	119831	35049	75	o__Clostridiales	86.65	1.34	56.34	70	56	25	0
MAG119.bin.54	HGM119.bin.54	1664945	23100	5883	353	p__Bacteroidetes	78.86	2.86	55.3	108	30	0	11.11
MAG119.bin.55	HGM119.bin.55	2363714	47443	8968	319	k__Bacteria	69.09	9.09	41.56	200	59	5	16.67
MAG119.bin.58	HGM119.bin.58	2012152	14261	3949	581	o__Clostridiales	65.41	0.29	49.52	90	10	0	0
MAG119.bin.62	HGM119.bin.62	1251901	11789	2719	472	k__Bacteria	50.02	0.16	54.83	26	2	0	0
MAG119.bin.63	HGM119.bin.63	2224402	24139	5383	493	o__Clostridiales	85.31	0.74	49.33	142	37	0	50
MAG119.bin.64	HGM119.bin.64	1901451	58649	20375	137	o__Clostridiales	77.4	5.82	55.86	109	67	19	33.33
MAG119.bin.65	HGM119.bin.65	791791	11607	2719	298	p__Firmicutes	51.95	1.66	47.88	25	2	0	83.33
MAG119.bin.67	HGM119.bin.67	1828610	41496	12749	218	o__Clostridiales	59.96	5.37	53.1	126	61	11	0
MAG119.bin.68	HGM119.bin.68	1743814	63193	10804	357	k__Bacteria	54.72	9.47	42.52	58	35	14	50
MAG119.bin.8	HGM119.bin.8	1783993	108674	29040	92	o__Clostridiales	75.27	2.97	55.94	79	51	21	0
MAG120.bin.1	HGM120.bin.1	3319282	103017	32443	142	o__Bacteroidales	88.64	2.59	47.7	135	108	55	40
MAG120.bin.10	HGM120.bin.10	1540706	110487	57245	50	c__Clostridia	90.99	0.03	35.31	42	34	23	0
MAG120.bin.11	HGM120.bin.11	1663636	61801	3825	477	k__Bacteria	59.72	2.26	50.48	69	18	1	100
MAG120.bin.12	HGM120.bin.12	1587574	17839	3834	454	o__Clostridiales	52.46	1.34	42.82	74	10	0	100
MAG120.bin.14	HGM120.bin.14	1939887	63438	18280	150	f__Lachnospiraceae	70.44	2.55	42.32	117	77	15	33.33
MAG120.bin.16	HGM120.bin.16	2420729	108672	49476	89	o__Clostridiales	96.69	0	39.92	73	66	35	0
MAG120.bin.17	HGM120.bin.17	1082402	15039	3282	349	k__Bacteria	56.54	2.97	55.14	40	3	0	16.67
MAG120.bin.18	HGM120.bin.18	2771070	35977	6002	560	k__Bacteria	65.33	1.72	53.38	192	46	2	100
MAG120.bin.19	HGM120.bin.19	1578041	24918	4399	398	k__Bacteria	56.19	1.72	51.96	91	14	0	100
MAG120.bin.2	HGM120.bin.2	3751884	135106	47912	119	k__Bacteria	79.83	0	50.76	108	90	59	0
MAG120.bin.22	HGM120.bin.22	2529318	87161	35624	107	p__Bacteroidetes	93.81	0.48	50.08	96	77	39	0
MAG120.bin.23	HGM120.bin.23	2596482	314379	145610	38	o__Clostridiales	96.92	1.01	49.41	33	30	27	0
MAG120.bin.26	HGM120.bin.26	1034035	168811	40037	61	o__Clostridiales	70.01	5.37	30.55	39	24	14	0
MAG120.bin.29	HGM120.bin.29	948042	9796	2749	363	o__Clostridiales	56.93	0.67	36.02	18	0	0	0
MAG120.bin.3	HGM120.bin.3	1273328	95025	32956	79	k__Bacteria	63.26	1.72	52.11	47	36	17	100
MAG120.bin.30	HGM120.bin.30	1246198	21146	5783	233	k__Bacteria	53.45	5.17	51.82	108	14	0	33.33
MAG120.bin.31	HGM120.bin.31	1886134	34826	9242	233	k__Bacteria	52.05	0	52.4	168	50	6	0
MAG120.bin.32	HGM120.bin.32	776726	29832	8542	122	k__Bacteria	50.56	0	27.39	54	22	1	0
MAG120.bin.34	HGM120.bin.34	2281547	73320	14115	228	o__Bacteroidales	86.85	3.59	46.22	151	82	16	9.52
MAG120.bin.36	HGM120.bin.36	1571447	63763	11607	189	o__Clostridiales	89.04	1.12	37.06	109	55	7	50
MAG120.bin.4	HGM120.bin.4	1159140	33703	5060	270	k__Bacteria	68.57	2.38	30.2	64	18	3	66.67
MAG120.bin.41	HGM120.bin.41	2048127	331169	111246	36	f__Lachnospiraceae	92.72	0.9	41.3	28	25	21	0
MAG120.bin.42	HGM120.bin.42	1905010	12572	3366	609	o__Clostridiales	61.54	2.74	52.04	70	8	0	23.08
MAG120.bin.44	HGM120.bin.44	1694333	14950	3723	513	o__Bacteroidales	59.2	2.74	44.66	74	6	0	66.67
MAG120.bin.48	HGM120.bin.48	1609557	22910	4825	389	f__Lachnospiraceae	63.1	3.17	35.72	90	26	0	33.33
MAG120.bin.50	HGM120.bin.50	3470543	201237	62871	104	o__Bacteroidales	90.49	2.9	48.93	88	77	44	16.67
MAG120.bin.51	HGM120.bin.51	1104363	14813	3384	358	k__Bacteria	59.2	4.31	37.03	39	3	0	25
MAG120.bin.52	HGM120.bin.52	2081991	54609	10636	275	f__Spirochaetaceae	93.01	2.26	34.4	130	58	12	40
MAG120.bin.57	HGM120.bin.57	1585485	51648	12801	202	k__Bacteria	75.9	0.95	36.48	98	52	8	0
MAG120.bin.58	HGM120.bin.58	2528223	152984	57928	106	f__Lachnospiraceae	80.99	3.06	39.76	80	58	28	14.29
MAG120.bin.60	HGM120.bin.60	3606818	127126	34563	157	o__Bacteroidales	86.85	3.01	46.28	140	109	50	60
MAG120.bin.62	HGM120.bin.62	2259519	65534	17089	186	c__Clostridia	71.67	0.81	53.99	139	88	22	0
MAG120.bin.66	HGM120.bin.66	1004244	24833	6791	202	k__Bacteria	68.21	1.72	34.15	66	21	0	0
MAG120.bin.67	HGM120.bin.67	1420464	42893	4518	347	o__Bacteroidales	53.06	2.4	44.1	73	14	2	53.85
MAG120.bin.68	HGM120.bin.68	2155302	106939	24599	151	p__Firmicutes	90.66	2.06	40.61	109	68	24	50
MAG120.bin.70	HGM120.bin.70	1890221	30664	5668	397	f__Lachnospiraceae	75.22	4.44	42.6	130	25	1	5.88
MAG120.bin.71	HGM120.bin.71	2643895	314257	81353	76	k__Bacteria	97.47	1.08	45.42	64	51	25	0
MAG120.bin.74	HGM120.bin.74	1094967	11258	2755	412	k__Bacteria	54.55	7.27	37.53	23	1	0	0
MAG120.bin.75	HGM120.bin.75	1940268	42150	8071	324	o__Bacteroidales	84.26	0.93	49.88	131	46	7	66.67
MAG120.bin.77	HGM120.bin.77	4760129	188405	36034	214	o__Bacteroidales	90.94	2.4	43.3	197	141	59	7.14
MAG120.bin.78	HGM120.bin.78	1289500	36416	6659	247	c__Clostridia	61.9	1.58	61.02	81	34	2	0
MAG120.bin.79	HGM120.bin.79	2839229	183185	37811	110	o__Clostridiales	93.74	0	40.46	91	81	44	0
MAG122.bin.10	HGM122.bin.10	2707002	51104	11549	343	k__Bacteria	89.71	3.57	62.51	185	88	11	50
MAG122.bin.11	HGM122.bin.11	2207982	56891	22696	127	o__Bacteroidales	74.54	2.58	48.03	117	84	28	36.36
MAG122.bin.12	HGM122.bin.12	2333922	42459	12993	260	o__Bacteroidales	87.01	2.46	52.77	162	79	11	25
MAG122.bin.13	HGM122.bin.13	3828985	178835	47773	139	o__Bacteroidales	92.99	0.93	43.67	118	93	54	0
MAG122.bin.14	HGM122.bin.14	2695323	63004	10259	404	o__Clostridiales	89.36	1.34	54.29	179	82	10	50
MAG122.bin.15	HGM122.bin.15	1954308	34313	9052	296	o__Clostridiales	80.73	0.75	51.11	148	53	4	50
MAG122.bin.16	HGM122.bin.16	2089607	64020	22084	137	k__Bacteria	93.98	1.61	48.69	112	73	26	0
MAG122.bin.17	HGM122.bin.17	2138233	97106	17741	167	k__Bacteria	57.41	9.48	43.19	144	74	20	42.86
MAG122.bin.2	HGM122.bin.2	1858863	46259	10814	219	o__Clostridiales	89.8	2.68	49.5	132	63	7	40
MAG122.bin.21	HGM122.bin.21	2687782	168190	67156	72	o__Bacteroidales	94.33	1.13	44.27	64	54	35	0
MAG122.bin.22	HGM122.bin.22	2383211	64484	15439	202	f__Spirochaetaceae	90.71	1.77	41.7	155	88	20	75
MAG122.bin.24	HGM122.bin.24	2617857	163731	63114	63	k__Bacteria	87.37	1.08	47.66	52	49	38	0
MAG122.bin.25	HGM122.bin.25	1671549	53829	19094	131	k__Bacteria	55.97	5.17	52.05	104	57	18	75
MAG122.bin.26	HGM122.bin.26	2763546	121232	55952	92	k__Bacteria	95.43	2.69	50.09	72	61	38	0
MAG122.bin.28	HGM122.bin.28	2924195	78323	18220	280	o__Bacteroidales	82.3	2.17	49.36	160	99	25	0
MAG122.bin.29	HGM122.bin.29	1841491	46132	20261	128	f__Lachnospiraceae	88.13	0	43.24	111	75	16	0
MAG122.bin.30	HGM122.bin.30	2636731	63680	12926	290	o__Clostridiales	89.99	0.23	57.46	171	88	17	0
MAG122.bin.31	HGM122.bin.31	1752271	25236	6003	359	o__Clostridiales	80.48	1.34	61.16	121	30	2	0
MAG122.bin.32	HGM122.bin.32	2533037	175221	31814	143	f__Spirochaetaceae	93.63	0.7	38.12	101	70	30	50
MAG122.bin.33	HGM122.bin.33	1771189	101441	42510	84	k__Bacteria	53.45	1.72	44.71	53	45	27	0
MAG122.bin.34	HGM122.bin.34	2925768	90545	32898	165	k__Bacteria	76.88	2.59	45.54	118	85	42	100
MAG122.bin.37	HGM122.bin.37	2389764	125859	53756	62	k__Bacteria	88.71	9.68	52.91	60	57	37	9.09
MAG122.bin.38	HGM122.bin.38	1691249	175475	34535	72	o__Clostridiales	90.08	0.67	40.15	62	47	23	100
MAG122.bin.39	HGM122.bin.39	1378262	35487	9683	219	k__Bacteria	59.26	0	52.74	87	38	5	0
MAG122.bin.4	HGM122.bin.4	1698099	19386	5989	369	k__Bacteria	51.72	0	59.75	125	29	0	0
MAG122.bin.40	HGM122.bin.40	3250670	73845	17623	264	o__Clostridiales	92.17	2.68	37.49	200	116	29	0
MAG122.bin.41	HGM122.bin.41	3180451	95820	19794	312	o__Bacteroidales	80.21	2.67	55.73	162	94	31	21.43
MAG122.bin.44	HGM122.bin.44	3073782	113799	22358	246	k__Bacteria	58.1	4.14	48.7	147	98	31	80
MAG122.bin.45	HGM122.bin.45	1345841	26983	4637	343	f__Spirochaetaceae	60.97	3.61	44.72	70	17	1	66.67
MAG122.bin.46	HGM122.bin.46	3369461	89174	33395	189	k__Bacteria	76.02	1.72	45.53	125	96	45	0
MAG122.bin.6	HGM122.bin.6	3627547	198044	67591	101	o__Bacteroidales	90.13	2.44	49.46	74	68	49	33.33
MAG122.bin.9	HGM122.bin.9	3102584	455326	146880	46	p__Bacteroidetes	95	1.35	53.29	40	37	28	0
MAG124.bin.1	HGM124.bin.1	2961649	92314	20252	254	k__Bacteria	65.69	3.79	49.28	155	94	30	66.67
MAG124.bin.10	HGM124.bin.10	2259086	156090	37468	101	k__Bacteria	87.49	1.16	61.2	81	62	35	33.33
MAG124.bin.11	HGM124.bin.11	3438229	269439	100338	50	o__Bacteroidales	93.97	1.82	50.47	50	48	37	0
MAG124.bin.13	HGM124.bin.13	2213494	224505	65398	56	k__Bacteria	63.09	0.16	54.43	53	46	28	100
MAG124.bin.14	HGM124.bin.14	1640635	26768	2752	585	o__Bacteroidales	52.87	3.36	44.92	39	6	1	22.73
MAG124.bin.15	HGM124.bin.15	4202215	151714	56329	156	o__Bacteroidales	94.3	2.17	43.55	129	94	59	0
MAG124.bin.16	HGM124.bin.16	1612271	33955	9012	251	k__Bacteria	70.7	0	60.6	111	47	5	0
MAG124.bin.17	HGM124.bin.17	2437901	34480	9597	316	o__Bacteroidales	84.23	1	52.87	195	75	5	57.14
MAG124.bin.2	HGM124.bin.2	2491136	199029	65578	55	o__Bacteroidales	86.28	0.42	47.45	49	42	32	0
MAG124.bin.20	HGM124.bin.20	1691897	18263	2859	605	o__Clostridiales	57.67	2.01	50.43	45	2	0	66.67
MAG124.bin.22	HGM124.bin.22	2449790	127392	32997	126	f__Lachnospiraceae	95.09	1.55	37.86	104	74	36	20
MAG124.bin.23	HGM124.bin.23	3192817	312263	66868	95	o__Clostridiales	97.32	0	40.52	85	63	35	0
MAG124.bin.25	HGM124.bin.25	614258	13198	3478	193	k__Bacteria	66.27	0	26.25	25	1	0	0
MAG124.bin.26	HGM124.bin.26	1917064	18717	4024	535	o__Bacteroidales	63.23	0.82	60.26	96	6	0	20
MAG124.bin.27	HGM124.bin.27	1785986	254310	37491	66	k__Bacteria	81.53	0	60.41	56	47	26	0
MAG124.bin.29	HGM124.bin.29	2185552	105999	25867	143	o__Bacteroidales	69.76	0.74	53.89	95	64	27	100
MAG124.bin.30	HGM124.bin.30	1041133	17087	3319	333	k__Bacteria	54.27	7.26	49.72	28	6	0	100
MAG124.bin.31	HGM124.bin.31	1685617	13974	3895	488	o__Bacteroidales	54.19	1.38	49.53	78	8	0	30.77
MAG124.bin.4	HGM124.bin.4	1612452	10734	3191	540	k__Bacteria	58.58	1.08	52.37	45	2	0	66.67
MAG124.bin.8	HGM124.bin.8	3102496	122311	38790	142	o__Bacteroidales	92.63	2.48	46.79	109	80	45	37.5
MAG125.bin.3	HGM125.bin.3	1922394	20351	3434	591	o__Clostridiales	73.94	1.42	53.09	78	13	0	50
MAG125.bin.6	HGM125.bin.6	527879	12828	3495	166	k__Bacteria	68.48	3.4	36.22	25	4	0	75
MAG125.bin.7	HGM125.bin.7	2711678	60334	13008	298	k__Bacteria	76.7	0	49.16	178	87	17	0
MAG126.bin.10	HGM126.bin.10	2629429	77147	25084	140	k__Bacteria	88.68	2.04	59.54	120	95	29	33.33
MAG126.bin.12	HGM126.bin.12	1871791	44545	11775	235	k__Bacteria	74.09	0	61.43	132	60	8	0
MAG126.bin.2	HGM126.bin.2	2296735	142281	24467	152	o__Clostridiales	97.85	0.17	56.16	104	71	23	100
MAG126.bin.5	HGM126.bin.5	2902209	55420	12042	315	o__Bacteroidales	70.31	1.73	45.36	221	100	11	16.67
MAG126.bin.6	HGM126.bin.6	1675245	17985	3313	539	k__Bacteria	65.58	1.4	43.69	59	6	0	16.67
MAG126.bin.7	HGM126.bin.7	2673117	42558	9597	372	k__Bacteria	62.23	1.72	54.93	188	78	8	100
MAG126.bin.8	HGM126.bin.8	1135197	14458	2893	410	k__Bacteria	56.68	0	56.05	34	1	0	0
MAG126.bin.9	HGM126.bin.9	1345077	16309	3571	419	k__Bacteria	56.81	1.58	59.11	57	6	0	66.67
MAG128.bin.10	HGM128.bin.10	2171309	48216	10285	342	k__Bacteria	62.4	0	59.32	137	66	8	0
MAG128.bin.11	HGM128.bin.11	2242851	108128	29380	149	k__Bacteria	88.23	0.68	59.87	93	71	26	0
MAG128.bin.12	HGM128.bin.12	1658795	47910	13597	160	o__Clostridiales	75.77	0.67	53	117	54	15	100
MAG128.bin.5	HGM128.bin.5	2161340	47784	15536	173	o__Bacteroidales	76.42	0.42	53.16	138	87	18	25
MAG128.bin.6	HGM128.bin.6	2001636	137773	66258	52	p__Bacteroidetes	95.24	0.48	45.66	48	41	28	0
MAG128.bin.8	HGM128.bin.8	2097545	31187	5495	486	k__Bacteria	78.48	1.97	46.58	129	25	6	20
MAG129.bin.1	HGM129.bin.1	1214690	21083	4119	328	k__Bacteria	51.55	4.77	55.56	62	15	0	37.5
MAG129.bin.11	HGM129.bin.11	2401595	13768	4134	665	o__Bacteroidales	76.43	4.88	45.19	126	8	0	9.38
MAG129.bin.16	HGM129.bin.16	1479047	22509	3372	469	o__Clostridiales	64.6	2.15	48.23	55	6	0	60
MAG129.bin.17	HGM129.bin.17	1919152	31252	5450	411	k__Bacteria	58.42	0	53.94	125	27	2	0
MAG129.bin.19	HGM129.bin.19	3574537	48432	6218	701	k__Bacteria	85.03	3.45	43.91	254	66	4	30.77
MAG129.bin.23	HGM129.bin.23	3556583	146372	63851	102	o__Bacteroidales	96.51	2.14	49.1	85	75	50	0
MAG129.bin.24	HGM129.bin.24	1497009	39340	3846	437	o__Clostridiales	62.69	0.94	35.61	62	8	1	66.67
MAG129.bin.26	HGM129.bin.26	2992357	203816	46435	125	k__Bacteria	95.91	1.08	48.26	95	75	38	0
MAG129.bin.27	HGM129.bin.27	1462370	11115	2815	528	k__Bacteria	55.44	4.23	55.63	45	2	0	0
MAG129.bin.28	HGM129.bin.28	1376572	27283	5499	313	k__Bacteria	58.62	0	55.99	95	15	1	0
MAG129.bin.6	HGM129.bin.6	1479549	25288	5776	317	k__Bacteria	60.75	3.88	52.31	96	27	1	25
MAG129.bin.8	HGM129.bin.8	3399387	18149	3065	1156	o__Clostridiales	61.73	1.41	41.51	112	12	0	25
MAG129.bin.9	HGM129.bin.9	1490364	53494	9965	213	k__Bacteria	86.03	1.9	30.48	105	45	4	0
MAG130.bin.1	HGM130.bin.1	1265908	23920	4083	349	p__Bacteroidetes	68.46	2.26	53.13	70	8	0	66.67
MAG130.bin.11	HGM130.bin.11	2304929	31201	4135	624	k__Bacteria	87.75	0.49	60.36	110	20	1	0
MAG130.bin.13	HGM130.bin.13	1091843	11846	2933	383	k__Bacteria	59.97	1.72	36.15	29	2	0	0
MAG130.bin.14	HGM130.bin.14	2805677	100088	26867	198	o__Bacteroidales	71.89	1.24	54.52	123	85	32	40
MAG130.bin.5	HGM130.bin.5	1683591	26418	4733	430	k__Bacteria	63.75	1.36	58.34	98	16	1	0
MAG130.bin.7	HGM130.bin.7	2385381	17938	3434	750	k__Bacteria	61.21	3.92	64.76	95	14	0	60
MAG131.bin.10	HGM131.bin.10	2099090	53532	13858	228	k__Bacteria	90.68	6.09	51.49	149	77	11	42.86
MAG131.bin.11	HGM131.bin.11	2384847	85398	17862	197	k__Bacteria	85.5	2.04	59.62	138	83	20	25
MAG131.bin.13	HGM131.bin.13	3391090	116826	30355	162	o__Bacteroidales	91.23	0.74	55.23	130	102	44	66.67
MAG131.bin.14	HGM131.bin.14	2863771	119238	17571	309	o__Clostridiales	87.24	1.34	52.75	146	83	22	50
MAG131.bin.15	HGM131.bin.15	1524603	37645	6958	281	k__Bacteria	61.38	0	62.84	111	33	2	0
MAG131.bin.16	HGM131.bin.16	1395158	15945	5156	339	o__Clostridiales	69.81	0.53	36.96	93	20	0	66.67
MAG131.bin.18	HGM131.bin.18	2007472	131457	22591	162	f__Lachnospiraceae	88.68	1.99	41.57	98	54	19	50
MAG131.bin.2	HGM131.bin.2	1582721	21334	5940	324	k__Bacteria	65.44	1.72	36.79	114	25	0	100
MAG131.bin.21	HGM131.bin.21	2138793	41100	9947	281	p__Bacteroidetes	84.1	1.59	52.28	158	63	6	0
MAG131.bin.23	HGM131.bin.23	3240420	43299	12978	325	o__Bacteroidales	82.61	3.75	45.8	228	120	21	23.53
MAG131.bin.24	HGM131.bin.24	1019003	12470	2692	387	f__Lachnospiraceae	60.09	1.55	42.16	21	1	0	50
MAG131.bin.26	HGM131.bin.26	975986	12762	3200	322	k__Bacteria	57.8	1.05	32.45	29	6	0	50
MAG131.bin.27	HGM131.bin.27	2287160	35686	5502	523	p__Firmicutes	64.04	1.58	38.78	147	28	2	75
MAG131.bin.3	HGM131.bin.3	2964353	195783	74870	72	k__Bacteria	97.58	1.61	49.16	65	48	36	0
MAG131.bin.5	HGM131.bin.5	1589190	22231	4928	385	k__Bacteria	76.35	2.7	55.71	102	17	0	40
MAG131.bin.6	HGM131.bin.6	1504947	103048	19131	120	k__Bacteria	85.75	0.54	51.79	81	49	14	100
MAG133.bin.1	HGM133.bin.1	856852	12692	3014	297	k__Bacteria	59.66	0	52.19	22	2	0	0
MAG133.bin.10	HGM133.bin.10	1375850	10597	2679	524	o__Bacteroidales	55.93	1.41	45.82	30	2	0	50
MAG133.bin.12	HGM133.bin.12	1767231	15441	2967	612	k__Bacteria	64.11	1.61	48.9	55	9	0	75
MAG133.bin.15	HGM133.bin.15	2152516	111104	46608	85	o__Clostridiales	97.65	0.34	36.74	71	53	29	100
MAG133.bin.17	HGM133.bin.17	1794220	35136	10926	198	o__Bacteroidales	75.23	1.21	47.46	147	64	5	25
MAG133.bin.18	HGM133.bin.18	4044968	242386	53076	159	o__Bacteroidales	88.67	0.74	46.1	109	89	56	0
MAG133.bin.2	HGM133.bin.2	3492224	47051	9732	505	o__Bacteroidales	87.44	2.6	54.25	226	91	20	37.5
MAG133.bin.3	HGM133.bin.3	1449139	16162	3384	464	o__Clostridiales	64.45	2.39	38.24	58	6	0	50
MAG133.bin.5	HGM133.bin.5	1418677	21789	3282	458	f__Lachnospiraceae	61.64	1.82	41.57	60	3	0	50
MAG133.bin.6	HGM133.bin.6	2838156	261951	82768	74	f__Lachnospiraceae	99.03	1.13	34.62	55	45	32	33.33
MAG133.bin.7	HGM133.bin.7	3649889	214952	64453	118	o__Bacteroidales	90.8	5.9	47.94	100	77	47	3.85
MAG133.bin.9	HGM133.bin.9	1112572	23170	4154	286	o__Clostridiales	53.28	0.13	41.28	59	9	0	11.11
MAG134.bin.10	HGM134.bin.10	1830617	10773	2829	669	o__Bacteroidales	56.91	2.34	49.29	44	1	0	9.09
MAG134.bin.11	HGM134.bin.11	2519225	24311	4026	664	k__Bacteria	62.07	5.17	46.26	119	16	0	33.33
MAG134.bin.14	HGM134.bin.14	3364954	130747	49621	136	k__Bacteria	78.1	0	42.4	105	79	46	0
MAG134.bin.15	HGM134.bin.15	2155578	56736	12304	252	o__Bacteroidales	88.78	0.41	47.6	156	73	4	40
MAG134.bin.16	HGM134.bin.16	2260496	153726	65784	81	p__Bacteroidetes	93.24	0.48	50.48	51	40	25	0
MAG134.bin.2	HGM134.bin.2	2415863	83543	40355	70	k__Bacteria	96.51	1.08	46.86	68	66	49	0
MAG134.bin.4	HGM134.bin.4	2355139	114104	29929	118	o__Bacteroidales	84.52	0	52.72	96	73	32	0
MAG134.bin.5	HGM134.bin.5	3309339	86524	30527	168	o__Bacteroidales	84.25	2.58	51.29	149	107	49	22.22
MAG134.bin.6	HGM134.bin.6	2500853	246918	99871	56	p__Firmicutes	99.87	3.21	46.28	45	37	24	14.29
MAG134.bin.7	HGM134.bin.7	2057860	37411	8100	335	f__Lachnospiraceae	79.59	1.69	39.65	156	56	4	50
MAG134.bin.8	HGM134.bin.8	3235556	174521	39967	117	o__Bacteroidales	84.3	5.11	51.25	108	90	44	4.35
MAG135.bin.1	HGM135.bin.1	1823275	26429	4448	470	k__Bacteria	72.92	0.86	47.75	105	19	1	100
MAG135.bin.12	HGM135.bin.12	2428896	128953	29876	154	o__Bacteroidales	87.29	2.71	48.3	102	70	29	8.33
MAG135.bin.15	HGM135.bin.15	2052114	14807	3846	593	k__Bacteria	65.62	0.59	44.96	98	14	0	50
MAG135.bin.16	HGM135.bin.16	1826341	19226	5832	377	k__Bacteria	68.09	0	47.14	131	27	0	0
MAG135.bin.2	HGM135.bin.2	2214425	118064	41660	89	o__Bacteroidales	59.46	0.49	44.81	79	58	30	50
MAG135.bin.4	HGM135.bin.4	2287439	36635	3990	641	k__Bacteria	55.17	9.48	50.9	108	10	1	62.5
MAG135.bin.6	HGM135.bin.6	2075192	81988	25690	125	p__Bacteroidetes	89.1	1.05	51.82	94	65	23	33.33
MAG135.bin.7	HGM135.bin.7	1459769	12554	2995	513	o__Clostridiales	55.53	1.51	52.4	40	3	0	100
MAG135.bin.8	HGM135.bin.8	2345080	179568	77205	58	k__Bacteria	98.3	1.93	48.64	54	43	29	0
MAG137.bin.1	HGM137.bin.1	3421907	116335	36596	148	o__Bacteroidales	89.09	4.09	54.3	131	106	47	58.33
MAG137.bin.10	HGM137.bin.10	2272683	158762	72173	50	k__Bacteria	98.84	1.08	46.72	46	43	29	0
MAG137.bin.12	HGM137.bin.12	2085655	105284	46949	83	k__Bacteria	58.62	0.86	50.81	73	55	28	0
MAG137.bin.13	HGM137.bin.13	3521279	117757	36050	126	o__Bacteroidales	92	1.98	50.73	118	100	63	14.29
MAG137.bin.14	HGM137.bin.14	2681996	61666	15968	246	o__Bacteroidales	86.26	0.31	51.1	170	95	19	50
MAG137.bin.16	HGM137.bin.16	1502780	41210	5134	344	o__Clostridiales	77.23	1.36	39.62	87	21	2	33.33
MAG137.bin.18	HGM137.bin.18	3720065	104109	18442	344	o__Bacteroidales	93.81	3.74	51.13	206	124	35	68.75
MAG137.bin.2	HGM137.bin.2	2252145	292269	96680	46	p__Firmicutes	99.87	2.58	46.87	38	33	24	16.67
MAG137.bin.21	HGM137.bin.21	3583702	254272	143049	49	k__Bacteria	98.9	0.55	48.54	46	38	35	0
MAG137.bin.23	HGM137.bin.23	1388150	10375	3110	482	k__Bacteria	52.19	1.72	53.83	43	1	0	100
MAG137.bin.26	HGM137.bin.26	2072147	101220	35863	104	c__Gammaproteobacteria	95.04	0	40.91	79	59	33	0
MAG137.bin.27	HGM137.bin.27	2597147	79126	14488	269	k__Bacteria	72.41	5.17	52.91	170	81	18	66.67
MAG137.bin.30	HGM137.bin.30	775049	15370	3948	232	k__Bacteria	75.96	1.69	26.55	32	3	0	0
MAG137.bin.34	HGM137.bin.34	1350903	199766	106927	19	k__Bacteria	97.85	1.08	40.74	18	17	14	100
MAG137.bin.5	HGM137.bin.5	2231101	49186	9577	322	f__Spirochaetaceae	94.31	1.66	40.85	164	61	7	75
MAG137.bin.6	HGM137.bin.6	1464203	12395	3782	426	f__Lachnospiraceae	63.26	1.62	38.23	63	8	0	12.5
MAG137.bin.7	HGM137.bin.7	1802086	19981	4375	485	o__Clostridiales	77.71	5.03	56.13	98	14	0	44.44
MAG137.bin.8	HGM137.bin.8	2503029	24579	4089	668	o__Clostridiales	81.49	1.01	39.15	122	31	0	50
MAG139.bin.1	HGM139.bin.1	2498418	59617	15963	202	f__Lachnospiraceae	83.2	2.29	43.59	155	95	23	16.67
MAG139.bin.10	HGM139.bin.10	2246355	121383	38049	92	f__Lachnospiraceae	65.77	0	39.95	85	67	33	0
MAG139.bin.11	HGM139.bin.11	2788722	134756	35048	121	o__Bacteroidales	86.11	1.58	49.41	107	83	40	0
MAG139.bin.12	HGM139.bin.12	1617949	39052	7939	238	o__Clostridiales	82.37	1.51	34.98	136	39	2	100
MAG139.bin.13	HGM139.bin.13	1322832	17153	2731	500	p__Bacteroidetes	50.42	1.67	41.63	26	1	0	25
MAG139.bin.16	HGM139.bin.16	2868226	52549	14917	273	f__Lachnospiraceae	82.31	1.71	33.86	191	91	27	16.67
MAG139.bin.20	HGM139.bin.20	1735053	78697	29431	116	p__Bacteroidetes	80.08	0.48	47.64	79	54	23	100
MAG139.bin.22	HGM139.bin.22	1842542	89945	38297	71	k__Bacteria	98.39	0	43.92	63	53	29	0
MAG139.bin.23	HGM139.bin.23	1714323	25242	4257	461	o__Clostridiales	81.24	0.34	55.42	90	18	1	100
MAG139.bin.24	HGM139.bin.24	1463777	14542	3210	503	o__Bacteroidales	60.31	1	45.41	47	2	0	42.86
MAG139.bin.25	HGM139.bin.25	1720521	31396	6700	307	k__Bacteria	52.93	0	51.07	119	42	3	0
MAG139.bin.26	HGM139.bin.26	1981350	34968	4889	483	o__Clostridiales	74.9	1.12	48.47	114	27	2	100
MAG139.bin.3	HGM139.bin.3	2673584	68785	21447	165	o__Bacteroidales	84.87	0	53.95	152	105	31	0
MAG139.bin.38	HGM139.bin.38	2241676	221665	38661	76	o__Clostridiales	96.45	0.24	43.88	69	61	37	0
MAG139.bin.4	HGM139.bin.4	1214784	35408	7728	203	k__Bacteria	53.79	0	51.41	79	28	5	0
MAG139.bin.40	HGM139.bin.40	2358114	103037	16943	193	o__Bacteroidales	95.47	1.45	40.83	131	83	20	80
MAG139.bin.43	HGM139.bin.43	2075387	44128	11086	262	k__Bacteria	90.87	1.88	49.13	138	64	12	50
MAG139.bin.45	HGM139.bin.45	2472861	299456	41940	120	k__Bacteria	99.85	3.39	57.12	73	55	33	100
MAG139.bin.46	HGM139.bin.46	1979716	53925	18952	168	f__Lachnospiraceae	86.45	1.15	49.98	111	72	19	0
MAG139.bin.47	HGM139.bin.47	754551	23929	4405	189	f__Lachnospiraceae	50.31	5.5	42.62	35	9	0	100
MAG139.bin.48	HGM139.bin.48	1939081	20935	4831	487	f__Spirochaetaceae	59.27	5	38.86	108	25	0	83.33
MAG139.bin.5	HGM139.bin.5	2803690	134424	61238	74	k__Bacteria	97.47	0.54	43.32	68	58	38	0
MAG139.bin.50	HGM139.bin.50	2016801	115581	33548	107	p__Firmicutes	89.99	1.27	44.95	81	63	28	0
MAG139.bin.51	HGM139.bin.51	2893877	214074	52377	75	o__Clostridiales	96.2	0.63	50.48	67	59	40	100
MAG139.bin.52	HGM139.bin.52	1426001	17092	3965	403	p__Bacteroidetes	62.21	2.06	42.36	75	13	0	50
MAG139.bin.56	HGM139.bin.56	2369602	81729	22096	181	o__Clostridiales	94.1	1.19	58.77	123	80	21	100
MAG139.bin.58	HGM139.bin.58	1711301	14177	4217	470	k__Bacteria	73.57	0	57.12	90	10	0	0
MAG139.bin.6	HGM139.bin.6	1278522	38034	7715	216	f__Lachnospiraceae	66.87	1.98	42.28	91	27	4	55.56
MAG139.bin.60	HGM139.bin.60	1372492	13551	3370	439	o__Clostridiales	61.22	1.77	40.55	52	4	0	75
MAG139.bin.61	HGM139.bin.61	1408294	24956	4076	400	k__Bacteria	52.05	6.9	61.48	74	9	0	50
MAG139.bin.9	HGM139.bin.9	2110928	22142	4828	515	f__Spirochaetaceae	68.72	9.55	43.71	127	26	0	42.11
MAG14.bin.1	HGM14.bin.1	2486919	51855	5672	543	o__Clostridiales	83.24	2.1	52.76	152	35	4	42.86
MAG14.bin.10	HGM14.bin.10	1721205	34053	6979	304	o__Bacteroidales	75.81	2.91	50.27	120	36	3	33.33
MAG14.bin.11	HGM14.bin.11	1995838	108943	20065	173	k__Bacteria	81.59	3.42	45.07	109	57	16	19.05
MAG14.bin.13	HGM14.bin.13	1875182	128083	48201	63	k__Bacteria	73.62	0.86	50.5	55	43	30	100
MAG14.bin.15	HGM14.bin.15	3542018	135232	62746	140	o__Bacteroidales	94.41	0.91	46.65	87	70	47	0
MAG14.bin.18	HGM14.bin.18	2047370	169966	95687	44	k__Bacteria	92.2	0.54	50.8	35	28	24	0
MAG14.bin.2	HGM14.bin.2	1547917	15418	4469	416	k__Bacteria	76.98	1.7	49.75	94	11	0	40
MAG14.bin.21	HGM14.bin.21	1734920	35582	9387	248	k__Bacteria	85.22	2.96	55.19	135	50	4	14.29
MAG14.bin.22	HGM14.bin.22	2120902	15351	4023	579	f__Lachnospiraceae	63.55	2.64	40.93	105	15	0	38.46
MAG14.bin.24	HGM14.bin.24	2524539	231308	103844	54	p__Bacteroidetes	96.19	0.32	50.62	44	38	27	0
MAG14.bin.5	HGM14.bin.5	1524867	41532	4435	402	k__Bacteria	51.25	5.25	60.89	50	31	7	92.86
MAG14.bin.7	HGM14.bin.7	2723771	131315	45695	82	k__Bacteria	80.86	0	51.39	73	65	45	0
MAG140.bin.10	HGM140.bin.10	2501660	346093	76577	102	f__Lachnospiraceae	92.89	1.15	38.42	39	34	26	0
MAG140.bin.11	HGM140.bin.11	1743489	79078	33943	94	p__Firmicutes	61.51	1.66	42.72	70	53	27	62.5
MAG140.bin.12	HGM140.bin.12	2003456	82380	15752	184	f__Lachnospiraceae	90.91	1.88	40.88	127	70	13	28.57
MAG140.bin.13	HGM140.bin.13	3082396	98426	21366	240	o__Clostridiales	95.27	0.67	53.33	154	97	31	0
MAG140.bin.14	HGM140.bin.14	870201	68541	12942	98	o__Clostridiales	56.14	0.02	28.37	57	31	4	100
MAG140.bin.16	HGM140.bin.16	2576385	204215	103068	31	f__Lachnospiraceae	97.95	1.21	38.53	31	29	27	0
MAG140.bin.17	HGM140.bin.17	1507765	20964	4854	370	k__Bacteria	74.69	1.75	40.3	87	22	0	18.18
MAG140.bin.18	HGM140.bin.18	1604366	85545	23797	101	k__Bacteria	86.8	9.15	23.87	88	49	18	0
MAG140.bin.19	HGM140.bin.19	1347735	13252	3389	432	f__Lachnospiraceae	64.18	1.44	41.86	55	3	0	62.5
MAG140.bin.2	HGM140.bin.2	2583235	67481	14809	268	k__Bacteria	93.98	1.34	45.19	166	82	21	25
MAG140.bin.20	HGM140.bin.20	3943758	164619	43919	168	o__Bacteroidales	94.3	1.45	48.15	126	94	53	0
MAG140.bin.21	HGM140.bin.21	2728645	338125	121522	47	o__Bacteroidales	95.64	0.69	44.79	44	39	29	0
MAG140.bin.22	HGM140.bin.22	2383885	143880	64262	87	p__Bacteroidetes	95.13	0.48	50.25	60	48	30	0
MAG140.bin.26	HGM140.bin.26	3076266	104003	17067	280	f__Spirochaetaceae	95.8	0	39.5	168	93	23	0
MAG140.bin.4	HGM140.bin.4	1307200	13057	3531	398	o__Clostridiales	54.93	2.13	51.01	51	2	0	40
MAG140.bin.7	HGM140.bin.7	3775339	100131	29556	190	o__Bacteroidales	92.51	3.27	47.53	148	117	55	16.67
MAG140.bin.9	HGM140.bin.9	2141711	108158	35665	104	p__Bacteroidetes	85.98	0.96	41.24	78	60	31	0
MAG141.bin.3	HGM141.bin.3	3309704	60943	15498	292	o__Bacteroidales	86.48	3.8	48.19	219	117	29	22.22
MAG141.bin.8	HGM141.bin.8	1681217	20449	3628	514	k__Bacteria	67.92	0.82	36.76	65	10	0	0
MAG142.bin.1	HGM142.bin.1	1810735	20167	4028	504	s__algicola	72.84	1.83	37.46	87	14	0	40
MAG142.bin.14	HGM142.bin.14	2718043	38782	10404	302	k__Bacteria	67.02	5.17	48.39	229	99	7	66.67
MAG142.bin.17	HGM142.bin.17	3224636	183048	42263	137	f__Lachnospiraceae	98.47	3.58	34.35	108	80	42	33.33
MAG142.bin.18	HGM142.bin.18	2937172	185275	93008	44	f__Lachnospiraceae	97.34	0.97	41.87	42	37	35	0
MAG142.bin.2	HGM142.bin.2	2402675	58985	16762	226	k__Bacteria	89.48	3.74	60.12	146	85	20	33.33
MAG142.bin.21	HGM142.bin.21	2696858	71283	9629	339	k__Bacteria	70.69	1.72	57.01	204	72	11	0
MAG142.bin.22	HGM142.bin.22	1537843	10562	2612	588	o__Bacteroidales	58.03	3.25	46.63	35	1	0	6.06
MAG142.bin.5	HGM142.bin.5	2852093	22996	4881	678	o__Bacteroidales	79.12	3.03	54.39	168	36	0	25
MAG142.bin.7	HGM142.bin.7	3273432	87302	27565	184	o__Bacteroidales	85.59	4.04	44.77	153	106	49	15.79
MAG142.bin.9	HGM142.bin.9	1610867	30003	7828	280	k__Bacteria	83.19	2.42	52.54	112	40	3	33.33
MAG145.bin.1	HGM145.bin.1	2739796	49067	9133	391	k__Bacteria	93.21	1.08	45.29	196	80	10	100
MAG145.bin.3	HGM145.bin.3	3119701	128558	27406	183	o__Bacteroidales	91.48	2.13	48.78	134	102	38	9.09
MAG145.bin.6	HGM145.bin.6	2384429	115107	29589	127	o__Bacteroidales	93.15	0	46.85	110	76	34	0
MAG146.bin.1	HGM146.bin.1	2835531	32002	6886	526	k__Bacteria	53.97	7.76	50.71	186	62	5	0
MAG146.bin.10	HGM146.bin.10	1273973	18910	3902	365	f__Lachnospiraceae	58.43	2.01	44.58	56	5	0	0
MAG146.bin.12	HGM146.bin.12	1718896	7444	2288	754	f__Lachnospiraceae	56.69	9.86	39.15	4	0	0	4.35
MAG146.bin.14	HGM146.bin.14	1210756	14726	3831	368	k__Bacteria	52.93	6.78	59.04	63	5	0	33.33
MAG146.bin.15	HGM146.bin.15	1577946	75215	25315	90	o__Bacteroidales	62.18	1.38	53.86	81	53	19	16.67
MAG146.bin.17	HGM146.bin.17	1945000	30646	7454	369	f__Lachnospiraceae	85.28	4.61	37.99	134	52	1	12
MAG146.bin.19	HGM146.bin.19	1642993	14573	3703	499	f__Spirochaetaceae	56.39	1.75	35.47	79	10	0	50
MAG146.bin.2	HGM146.bin.2	2452243	63582	7575	409	k__Bacteria	63.79	0	49.53	197	56	2	0
MAG146.bin.20	HGM146.bin.20	1275582	9863	2716	476	p__Bacteroidetes	50.35	1.46	54.62	36	0	0	100
MAG146.bin.23	HGM146.bin.23	1585106	18271	3272	514	p__Bacteroidetes	58.79	1.43	50.6	60	2	0	33.33
MAG146.bin.24	HGM146.bin.24	2161133	70092	21120	135	f__Lachnospiraceae	65.33	0.57	36.33	118	84	22	0
MAG146.bin.26	HGM146.bin.26	3047355	121273	29860	164	k__Bacteria	71.9	0	55.35	144	95	39	0
MAG146.bin.32	HGM146.bin.32	1705700	60203	11110	227	k__Bacteria	78.39	7.8	52.36	109	50	7	33.33
MAG146.bin.33	HGM146.bin.33	2118348	89464	15785	173	k__Bacteria	74.14	1.72	54.58	138	73	15	100
MAG146.bin.34	HGM146.bin.34	2678380	121149	33858	131	k__Bacteria	97.58	1.34	49.47	103	77	31	0
MAG146.bin.37	HGM146.bin.37	1718615	27838	4139	484	f__Lachnospiraceae	67	1.01	38.87	86	13	1	8.33
MAG146.bin.38	HGM146.bin.38	1176264	12319	2879	429	o__Clostridiales	53.25	4.62	52.25	28	3	0	5
MAG146.bin.4	HGM146.bin.4	2716929	107734	17314	210	f__Lachnospiraceae	86.03	2.05	47.76	158	96	25	0
MAG146.bin.40	HGM146.bin.40	1051694	13560	4589	275	o__Clostridiales	61.76	1.23	57.83	69	7	0	10
MAG146.bin.42	HGM146.bin.42	1196945	16969	3403	388	o__Clostridiales	58.49	0.34	38.95	51	3	0	100
MAG146.bin.43	HGM146.bin.43	1931938	39390	10746	227	f__Lachnospiraceae	67.14	1.45	35.82	160	63	6	0
MAG146.bin.44	HGM146.bin.44	2333251	86216	27562	148	f__Lachnospiraceae	89.99	0.64	40.93	102	78	35	100
MAG146.bin.45	HGM146.bin.45	1739655	13256	2938	605	o__Clostridiales	62.73	1.51	49.18	43	4	0	0
MAG146.bin.47	HGM146.bin.47	4197415	164281	50361	153	o__Bacteroidales	94.04	1.8	44.3	138	101	54	0
MAG146.bin.48	HGM146.bin.48	3692106	218387	55289	93	o__Bacteroidales	94.14	0.74	43.71	89	74	53	33.33
MAG146.bin.49	HGM146.bin.49	1854419	101006	30510	103	f__Lachnospiraceae	85.28	2.03	39.74	77	57	23	0
MAG146.bin.50	HGM146.bin.50	1314031	12600	3320	422	o__Clostridiales	55.46	2.01	50.32	48	2	0	33.33
MAG146.bin.52	HGM146.bin.52	2204566	150583	44623	83	o__Clostridiales	98.27	0.67	45.86	72	57	34	100
MAG146.bin.53	HGM146.bin.53	1826077	32679	6107	386	k__Bacteria	73.28	4.08	60.31	133	28	2	14.29
MAG146.bin.54	HGM146.bin.54	2533200	360583	140800	56	f__Lachnospiraceae	95.07	3.38	36.12	36	31	24	0
MAG146.bin.55	HGM146.bin.55	2313105	63044	17948	194	o__Clostridiales	89.02	0.51	55.25	134	77	23	100
MAG146.bin.56	HGM146.bin.56	1350630	58029	20816	131	k__Bacteria	93.82	1.28	24.18	73	45	14	0
MAG146.bin.57	HGM146.bin.57	2486423	47349	10893	334	o__Clostridiales	91.41	1.34	42.71	162	78	11	50
MAG146.bin.58	HGM146.bin.58	1728740	98068	29364	90	f__Lachnospiraceae	85.12	0.87	41.79	71	55	26	50
MAG146.bin.6	HGM146.bin.6	3157725	90628	28734	160	o__Bacteroidales	88.92	0.5	56.05	143	100	38	0
MAG146.bin.61	HGM146.bin.61	2847852	130129	33902	148	o__Clostridiales	98.77	0.84	51.89	116	82	38	100
MAG146.bin.62	HGM146.bin.62	1790188	19169	5756	383	c__Deltaproteobacteria	70.44	1.84	55.03	132	29	0	83.33
MAG146.bin.63	HGM146.bin.63	2340516	205155	84824	62	o__Clostridiales	97.63	1.01	39.79	53	44	27	0
MAG146.bin.64	HGM146.bin.64	729397	19516	8504	121	o__Clostridiales	52.99	0	32.32	53	24	0	0
MAG146.bin.65	HGM146.bin.65	2066471	26249	7837	342	o__Clostridiales	67.64	0.56	49.99	160	50	2	100
MAG146.bin.68	HGM146.bin.68	3638257	113586	44917	125	o__Bacteroidales	94.33	2.41	49.45	106	90	56	10
MAG146.bin.69	HGM146.bin.69	1600379	31105	8436	242	o__Clostridiales	77.37	0.89	39.8	130	47	2	0
MAG146.bin.7	HGM146.bin.7	2285181	83884	18294	176	f__Lachnospiraceae	90.47	2.63	43.62	129	81	19	20
MAG146.bin.71	HGM146.bin.71	1277729	25120	2916	450	p__Firmicutes	61.41	2.22	51.96	30	3	1	33.33
MAG146.bin.72	HGM146.bin.72	2122679	211433	45297	72	p__Firmicutes	96.75	2.53	47.12	64	54	31	0
MAG146.bin.73	HGM146.bin.73	2143699	113469	30460	110	o__Bacteroidales	70.75	0.13	45.13	94	72	31	0
MAG146.bin.8	HGM146.bin.8	1170702	15757	4596	296	o__Clostridiales	64.29	1.34	39.01	74	10	0	100
MAG146.bin.9	HGM146.bin.9	2890778	76551	25541	167	o__Bacteroidales	82.87	0.76	43.39	137	93	37	0
MAG147.bin.1	HGM147.bin.1	1971479	81261	36686	75	k__Bacteria	93.82	1.61	51.71	70	59	36	33.33
MAG147.bin.10	HGM147.bin.10	1044061	21498	4656	270	k__Bacteria	80.9	0.1	36.59	57	12	0	0
MAG147.bin.13	HGM147.bin.13	3314160	156521	88277	74	o__Bacteroidales	93.02	0.86	47.27	68	59	43	25
MAG147.bin.14	HGM147.bin.14	1099601	28906	8229	153	p__Bacteroidetes	71	0.98	51.67	91	27	2	66.67
MAG147.bin.15	HGM147.bin.15	3236426	220684	78072	71	o__Bacteroidales	91.46	1.3	47.37	61	53	42	0
MAG147.bin.16	HGM147.bin.16	1835898	103347	63253	55	o__Bacteroidales	64.62	1.64	43.92	47	41	25	25
MAG147.bin.17	HGM147.bin.17	2302163	45771	14379	204	o__Bacteroidales	79.44	1.83	49.97	171	87	12	10
MAG147.bin.18	HGM147.bin.18	2047909	41450	10086	238	o__Bacteroidales	56.23	2.72	48.41	179	65	6	41.67
MAG147.bin.2	HGM147.bin.2	2245486	79386	21697	143	p__Bacteroidetes	65.56	1.43	49.82	127	82	24	16.67
MAG147.bin.20	HGM147.bin.20	1551257	43181	6253	307	p__Bacteroidetes	67.85	0.48	51.5	97	25	2	50
MAG147.bin.22	HGM147.bin.22	3134611	181116	58422	69	o__Bacteroidales	92.28	1.89	50.94	68	62	46	0
MAG147.bin.23	HGM147.bin.23	2491051	81699	17999	200	k__Bacteria	84.01	2.15	48.45	147	83	20	0
MAG147.bin.24	HGM147.bin.24	1468441	11075	3005	504	k__Bacteria	58.07	6.9	51.98	49	2	0	0
MAG147.bin.26	HGM147.bin.26	2681395	33414	7940	432	k__Bacteria	86.78	1.65	44	189	68	7	50
MAG147.bin.28	HGM147.bin.28	963687	30174	4202	253	k__Bacteria	51.72	0	48.07	45	8	1	0
MAG147.bin.29	HGM147.bin.29	2871825	130457	27989	155	o__Clostridiales	98.66	0	46.06	119	88	33	0
MAG147.bin.3	HGM147.bin.3	2964702	112708	28309	182	p__Bacteroidetes	77.62	8.57	47.25	132	93	41	52.63
MAG147.bin.30	HGM147.bin.30	2394769	162945	66330	66	k__Bacteria	93.77	0.54	51.71	54	48	33	0
MAG147.bin.32	HGM147.bin.32	2023593	100575	30590	94	k__Bacteria	85.57	0.18	51.11	80	57	29	100
MAG147.bin.34	HGM147.bin.34	1988430	40004	13532	234	k__Bacteria	78.43	2.04	61.21	125	68	10	66.67
MAG147.bin.35	HGM147.bin.35	2111255	34242	9653	315	p__Bacteroidetes	88.4	1.69	36.4	149	65	8	14.29
MAG147.bin.36	HGM147.bin.36	1572340	19371	3192	530	o__Clostridiales	61.88	1.19	39.6	47	5	0	28.57
MAG147.bin.38	HGM147.bin.38	3502482	54701	21240	289	k__Bacteria	71.03	0.86	51.45	183	119	44	100
MAG147.bin.39	HGM147.bin.39	2087969	40090	9051	294	o__Bacteroidales	82.42	1.52	47.27	155	56	7	57.14
MAG147.bin.4	HGM147.bin.4	775764	17707	3789	229	p__Bacteroidetes	53.37	0.97	50.46	33	7	0	25
MAG147.bin.40	HGM147.bin.40	1665424	18941	4209	452	f__Lachnospiraceae	65.74	1.92	43.91	87	11	0	42.86
MAG147.bin.41	HGM147.bin.41	2180709	172930	30514	114	o__Clostridiales	95.97	0.56	35.5	85	64	20	50
MAG147.bin.42	HGM147.bin.42	2317042	218199	59516	70	o__Clostridiales	96.43	1.65	37.83	54	49	35	33.33
MAG147.bin.43	HGM147.bin.43	2275891	105390	32547	149	o__Clostridiales	96.71	1.01	52.13	90	59	32	0
MAG147.bin.6	HGM147.bin.6	2412699	83007	22494	157	o__Bacteroidales	73.28	1.02	48.64	135	80	28	83.33
MAG147.bin.7	HGM147.bin.7	3958127	137586	56502	113	o__Bacteroidales	95.34	0.93	43.62	99	80	58	0
MAG147.bin.9	HGM147.bin.9	2654484	38717	6505	513	k__Bacteria	86.47	3.14	44.06	198	52	2	57.14
MAG148.bin.1	HGM148.bin.1	2579858	165201	35867	118	p__Firmicutes	97.61	0.63	40.41	93	74	36	0
MAG148.bin.10	HGM148.bin.10	1472227	13274	2958	522	c__Deltaproteobacteria	70.99	0.02	37.42	36	3	0	100
MAG148.bin.12	HGM148.bin.12	2228425	101834	22988	172	p__Bacteroidetes	91.27	1.42	51.14	103	71	23	44.44
MAG148.bin.13	HGM148.bin.13	1370296	32809	8485	203	p__Bacteroidetes	80.11	2.38	46.6	105	35	3	0
MAG148.bin.14	HGM148.bin.14	1403519	12677	3074	482	f__Lachnospiraceae	57.89	2.33	40.82	46	3	0	14.29
MAG148.bin.15	HGM148.bin.15	2101449	94178	25925	137	k__Bacteria	97.74	1.61	49.2	99	64	23	25
MAG148.bin.17	HGM148.bin.17	3246252	153251	40646	145	c__Deltaproteobacteria	97.63	1.84	51.8	110	85	41	80
MAG148.bin.2	HGM148.bin.2	2396446	51646	11884	280	k__Bacteria	92.79	0.59	51.66	158	78	15	0
MAG148.bin.22	HGM148.bin.22	2462649	106696	38072	97	o__Bacteroidales	94.01	1.14	48.98	87	76	39	14.29
MAG148.bin.24	HGM148.bin.24	3305632	144450	37994	109	o__Bacteroidales	92.74	2.01	50.99	102	92	56	0
MAG148.bin.27	HGM148.bin.27	2587605	352255	81215	58	o__Selenomonadales	99.2	3.32	42.93	51	42	33	0
MAG148.bin.28	HGM148.bin.28	2119977	133569	79904	33	f__Lachnospiraceae	90	0.17	39.29	33	32	27	50
MAG148.bin.29	HGM148.bin.29	1213551	27116	3899	343	k__Bacteria	59.65	0	36.88	49	6	1	0
MAG148.bin.31	HGM148.bin.31	2014632	14336	4115	551	o__Bacteroidales	64.13	4.77	52.74	104	13	0	31.58
MAG148.bin.33	HGM148.bin.33	1043914	13080	2482	415	k__Bacteria	52.7	0	61.04	11	1	0	0
MAG148.bin.36	HGM148.bin.36	2801287	16374	4066	785	f__Lachnospiraceae	62.59	1.57	34.64	155	18	0	60
MAG148.bin.37	HGM148.bin.37	2097302	113883	51916	79	o__Clostridiales	94.67	0.13	48.95	65	46	33	100
MAG148.bin.5	HGM148.bin.5	2406164	46694	10770	331	o__Bacteroidales	87.2	1.23	52.54	149	65	13	7.69
MAG148.bin.6	HGM148.bin.6	3118085	206826	56214	101	k__Bacteria	98.12	2.15	47.81	86	70	42	0
MAG148.bin.7	HGM148.bin.7	1712988	97536	10870	182	f__Lachnospiraceae	54.34	1.72	36.23	143	58	2	0
MAG148.bin.9	HGM148.bin.9	2190438	193854	62323	50	f__Lachnospiraceae	92.72	2.59	41.09	48	42	28	20
MAG149.bin.3	HGM149.bin.3	1164887	17543	3145	383	k__Bacteria	51.1	9.25	52.73	43	10	0	81.82
MAG149.bin.4	HGM149.bin.4	2445912	154483	37354	116	k__Bacteria	96.51	1.61	52.16	93	74	32	33.33
MAG149.bin.5	HGM149.bin.5	1321233	12688	2901	476	k__Bacteria	66.06	2.03	49.64	30	1	0	66.67
MAG15.bin.1	HGM15.bin.1	1219058	12653	3284	401	o__Clostridiales	52.74	2.6	56.45	43	1	0	44.44
MAG15.bin.11	HGM15.bin.11	2809561	79430	20526	203	k__Bacteria	70.17	1.72	53.99	165	96	28	100
MAG15.bin.13	HGM15.bin.13	1505720	42327	7224	267	o__Clostridiales	84.09	0.11	39.16	110	31	4	100
MAG15.bin.14	HGM15.bin.14	3353322	195649	38884	156	o__Bacteroidales	92.68	0.93	45.62	115	86	44	0
MAG15.bin.15	HGM15.bin.15	1565835	31467	5536	333	p__Bacteroidetes	69.2	1.59	54.12	99	24	1	80
MAG15.bin.18	HGM15.bin.18	2009547	123963	30915	112	o__Clostridiales	72.24	5.67	39.57	82	64	26	45.45
MAG15.bin.2	HGM15.bin.2	1745714	28125	8892	218	o__Bacteroidales	53.31	3.47	54.68	162	57	3	30.77
MAG15.bin.21	HGM15.bin.21	2565438	392982	140604	37	p__Bacteroidetes	96.19	0	50.55	28	25	20	0
MAG15.bin.23	HGM15.bin.23	3248948	209396	68282	79	o__Bacteroidales	92.48	1.03	50.16	73	62	42	14.29
MAG15.bin.25	HGM15.bin.25	1032685	15362	4269	283	k__Bacteria	78.89	4.11	33.73	55	7	0	20
MAG15.bin.27	HGM15.bin.27	2014213	46738	9492	292	o__Bacteroidales	55.58	1.63	46.89	153	56	4	13.33
MAG15.bin.29	HGM15.bin.29	3904541	177061	60648	125	o__Bacteroidales	89.9	0.74	50.44	99	84	56	0
MAG15.bin.3	HGM15.bin.3	1926582	34375	5353	451	k__Bacteria	52.92	3.45	61.13	113	27	3	50
MAG15.bin.31	HGM15.bin.31	2945129	210709	39693	140	f__Spirochaetaceae	94.36	1.89	32.35	92	70	44	60
MAG15.bin.4	HGM15.bin.4	2487939	236318	64964	53	f__Lachnospiraceae	93.49	1.84	37.43	51	46	31	28.57
MAG15.bin.5	HGM15.bin.5	2549022	139913	49615	69	k__Bacteria	96.77	1.08	50.1	63	57	42	0
MAG15.bin.6	HGM15.bin.6	3205433	44076	9709	400	o__Clostridiales	66.16	7.05	35	257	93	7	0
MAG15.bin.7	HGM15.bin.7	1787754	51781	13245	197	f__Lachnospiraceae	85.82	3.06	38.39	114	55	13	50
MAG150.bin.1	HGM150.bin.1	2125368	25278	4651	546	p__Bacteroidetes	78.99	1.73	50.78	119	18	1	42.86
MAG150.bin.12	HGM150.bin.12	3596474	85670	28808	178	o__Bacteroidales	89.37	4.97	46.84	160	119	46	19.05
MAG150.bin.13	HGM150.bin.13	1723072	18152	3692	499	k__Bacteria	68.34	0	49.71	70	11	0	0
MAG150.bin.2	HGM150.bin.2	3023419	49683	13961	301	k__Bacteria	69.14	0	51.41	201	114	18	0
MAG150.bin.4	HGM150.bin.4	2727609	86537	27052	141	k__Bacteria	95.97	1.61	51.71	115	90	35	66.67
MAG150.bin.5	HGM150.bin.5	1503481	18213	4401	377	o__Bacteroidales	56.67	0.24	48.34	87	10	0	66.67
MAG150.bin.6	HGM150.bin.6	2210697	30760	6743	396	p__Bacteroidetes	79.97	1.73	55.55	167	42	1	22.22
MAG150.bin.8	HGM150.bin.8	969029	88425	8549	182	k__Bacteria	61.16	0.59	48.98	54	20	4	100
MAG150.bin.9	HGM150.bin.9	2134764	26530	7373	382	k__Bacteria	64.66	4.31	49.97	159	52	1	33.33
MAG151.bin.1	HGM151.bin.1	2210369	33991	8988	341	k__Bacteria	88.66	1.36	61.88	169	65	3	0
MAG151.bin.10	HGM151.bin.10	3441830	167614	52598	112	k__Bacteria	95.6	0.55	48.86	97	79	51	0
MAG151.bin.11	HGM151.bin.11	1345796	17821	4146	377	k__Bacteria	61.13	2.07	56.03	75	10	0	0
MAG151.bin.12	HGM151.bin.12	3108308	138438	38889	124	o__Bacteroidales	95.62	1.76	51.5	106	86	43	16.67
MAG151.bin.14	HGM151.bin.14	2738029	153951	63708	65	k__Bacteria	94.89	0	46.15	61	54	35	0
MAG151.bin.15	HGM151.bin.15	1355766	15648	2911	483	k__Bacteria	55.12	1.1	50.07	33	1	0	100
MAG151.bin.18	HGM151.bin.18	482022	36479	4402	133	k__Bacteria	50.88	0	33.27	21	5	1	0
MAG151.bin.19	HGM151.bin.19	1446074	12513	2925	524	k__Bacteria	55.49	1.3	45.64	40	1	0	0
MAG151.bin.2	HGM151.bin.2	3178354	76760	24439	223	o__Bacteroidales	93.7	2.25	49.13	154	106	36	7.69
MAG151.bin.20	HGM151.bin.20	1523224	10939	2706	581	p__Bacteroidetes	59.69	0.48	52	24	3	0	0
MAG151.bin.3	HGM151.bin.3	2960243	242207	96076	50	k__Bacteria	98.9	0	43.76	47	43	34	0
MAG151.bin.6	HGM151.bin.6	2800834	84165	31272	139	k__Bacteria	95.97	0.54	51.36	109	94	39	0
MAG151.bin.7	HGM151.bin.7	1227954	9737	2910	443	p__Bacteroidetes	53.41	1.35	51.36	30	0	0	0
MAG151.bin.8	HGM151.bin.8	2636568	125077	45016	77	k__Bacteria	97.49	1.08	45.32	71	62	42	0
MAG152.bin.1	HGM152.bin.1	1093845	15252	4339	290	o__Clostridiales	68.63	0.5	55.77	60	5	0	0
MAG152.bin.10	HGM152.bin.10	1174972	32974	4035	325	k__Bacteria	78.73	2.57	27.24	56	10	1	20
MAG152.bin.11	HGM152.bin.11	1667429	87960	23622	96	k__Bacteria	74.14	0	44.03	82	57	20	0
MAG152.bin.13	HGM152.bin.13	2597416	89364	22584	174	o__Bacteroidales	90.59	1.05	47.49	130	99	32	0
MAG152.bin.16	HGM152.bin.16	1490313	65438	34837	65	p__Bacteroidetes	86.11	0.4	52.55	57	45	24	0
MAG152.bin.18	HGM152.bin.18	2949405	61590	23946	227	k__Bacteria	95.43	1.08	51.87	147	98	38	0
MAG152.bin.2	HGM152.bin.2	792748	14920	3746	239	k__Bacteria	51.97	0	56.84	46	3	0	0
MAG152.bin.21	HGM152.bin.21	1811320	12793	3538	568	k__Bacteria	58.23	2.2	47.62	75	4	0	42.86
MAG152.bin.22	HGM152.bin.22	1004716	16157	4624	255	k__Bacteria	86.23	3.37	33.75	58	12	0	66.67
MAG152.bin.23	HGM152.bin.23	3759178	291108	58424	89	o__Bacteroidales	94.88	1.36	48.3	80	69	49	0
MAG152.bin.26	HGM152.bin.26	2102823	205723	86210	36	o__Bacteroidales	85.37	0.93	49.07	35	31	24	0
MAG152.bin.27	HGM152.bin.27	1278854	43922	17716	116	k__Bacteria	77.63	0.54	47.22	82	43	9	100
MAG152.bin.28	HGM152.bin.28	1075597	133166	76734	30	k__Bacteria	96.63	1.43	33.21	22	18	15	0
MAG152.bin.3	HGM152.bin.3	2694568	225807	74676	74	k__Bacteria	96.4	1.08	43.34	64	51	33	0
MAG152.bin.30	HGM152.bin.30	2073588	150454	61907	71	p__Bacteroidetes	94.27	0	50.83	53	44	29	0
MAG152.bin.5	HGM152.bin.5	1311211	10258	2860	477	f__Lachnospiraceae	56.54	2.83	43.12	30	1	0	44.44
MAG152.bin.6	HGM152.bin.6	1517905	24823	6009	301	k__Bacteria	81.08	2.52	49.4	105	26	0	12.5
MAG152.bin.7	HGM152.bin.7	918107	12405	3407	290	o__Clostridiales	55.43	0.79	56.76	41	2	0	66.67
MAG152.bin.8	HGM152.bin.8	2479684	127265	52469	72	k__Bacteria	97.04	0	45.07	64	54	36	0
MAG152.bin.9	HGM152.bin.9	1445922	40599	5889	321	o__Clostridiales	69.4	1.14	53.54	79	28	3	0
MAG153.bin.1	HGM153.bin.1	1976756	29851	10285	224	k__Bacteria	68.1	3.45	54.82	160	66	6	50
MAG153.bin.10	HGM153.bin.10	2600897	109740	29595	128	o__Bacteroidales	91.45	0.93	47.43	107	85	35	0
MAG153.bin.2	HGM153.bin.2	3199391	49847	17861	263	o__Bacteroidales	87.07	7.76	49.48	194	117	31	25
MAG153.bin.4	HGM153.bin.4	1219159	74621	15895	119	k__Bacteria	83.37	0.54	49.06	73	43	9	100
MAG153.bin.8	HGM153.bin.8	1949069	26910	8660	253	k__Bacteria	52.59	6.9	49.16	192	51	2	75
MAG154.bin.1	HGM154.bin.1	1323865	19824	3875	379	p__Bacteroidetes	68.27	0.65	47.07	62	3	0	66.67
MAG154.bin.15	HGM154.bin.15	1368909	14136	3135	469	o__Clostridiales	62.44	1.01	44.85	43	2	0	0
MAG154.bin.17	HGM154.bin.17	1597456	9346	2909	576	k__Bacteria	63.13	1.95	53.37	43	0	0	0
MAG154.bin.2	HGM154.bin.2	2667699	141527	43761	92	o__Clostridiales	95.92	0	54.81	79	65	42	0
MAG154.bin.4	HGM154.bin.4	1644074	40569	9425	242	p__Bacteroidetes	81.76	1.67	49.35	125	47	4	75
MAG154.bin.7	HGM154.bin.7	2584361	35393	9075	382	k__Bacteria	88.3	0.72	45.82	195	68	6	50
MAG154.bin.8	HGM154.bin.8	1678093	39488	10839	220	o__Clostridiales	88.71	2.07	55.95	122	55	5	100
MAG154.bin.9	HGM154.bin.9	592133	11121	3436	189	k__Bacteria	62.56	1.12	35.07	23	3	0	100
MAG155.bin.1	HGM155.bin.1	938781	67451	21345	74	k__Bacteria	87.91	0.1	40.76	50	32	8	0
MAG155.bin.11	HGM155.bin.11	2260786	99654	22267	157	k__Bacteria	91.99	1.08	44.94	122	78	20	33.33
MAG155.bin.15	HGM155.bin.15	2126050	22771	4848	510	o__Bacteroidales	60.2	0.85	51.65	141	18	0	33.33
MAG155.bin.20	HGM155.bin.20	984351	11953	2628	383	p__Euryarchaeota	58.27	0.68	45.31	18	1	0	100
MAG155.bin.21	HGM155.bin.21	2172037	133157	62069	55	k__Bacteria	97.31	0.54	42.95	51	45	33	0
MAG155.bin.23	HGM155.bin.23	1036976	19769	3770	300	p__Bacteroidetes	59.12	1.19	52.29	48	3	0	0
MAG155.bin.25	HGM155.bin.25	1021008	33528	8556	166	k__Bacteria	85.96	3.53	31.14	70	27	3	25
MAG155.bin.3	HGM155.bin.3	2760249	85472	24209	156	o__Bacteroidales	92.02	1.24	48.34	125	95	30	25
MAG155.bin.5	HGM155.bin.5	2562027	34422	8561	415	k__Bacteria	89.52	2.17	36.52	180	72	5	80
MAG155.bin.8	HGM155.bin.8	2849612	30244	6832	530	p__Bacteroidetes	88.7	2.86	43.94	205	58	3	18.18
MAG156.bin.1	HGM156.bin.1	2721402	299702	78796	70	o__Bacteroidales	88.59	0.56	49.18	56	43	32	25
MAG156.bin.11	HGM156.bin.11	900478	26166	7540	166	k__Bacteria	78.13	1.97	32.73	69	20	1	0
MAG156.bin.14	HGM156.bin.14	1211897	16445	3529	369	k__Bacteria	72.35	1.36	44.29	49	5	0	25
MAG156.bin.16	HGM156.bin.16	2373794	45569	12454	257	k__Bacteria	88.1	0.81	54.94	168	94	11	0
MAG156.bin.17	HGM156.bin.17	2060562	178074	72191	56	k__Bacteria	94.89	0.54	45.35	47	38	24	0
MAG156.bin.2	HGM156.bin.2	1326492	160609	56267	30	k__Bacteria	95.48	1.9	30.81	28	26	18	0
MAG156.bin.20	HGM156.bin.20	1605328	100998	54572	52	o__Selenomonadales	91.77	0.6	44.85	42	34	24	50
MAG156.bin.21	HGM156.bin.21	1754374	43423	16715	149	o__Clostridiales	86.94	0.67	53.58	108	64	16	100
MAG156.bin.6	HGM156.bin.6	2118117	44905	10858	292	p__Bacteroidetes	75.6	0.9	50.81	137	64	9	100
MAG156.bin.7	HGM156.bin.7	1164846	14806	4403	300	o__Clostridiales	75.07	1.98	55.67	66	10	0	40
MAG156.bin.8	HGM156.bin.8	2243016	117944	31423	96	p__Bacteroidetes	87.9	0.71	50.98	89	72	30	0
MAG156.bin.9	HGM156.bin.9	1446470	23325	6971	268	k__Bacteria	89.08	5.52	54.63	101	31	0	83.33
MAG157.bin.1	HGM157.bin.1	3885436	97736	23547	285	k__Bacteria	85.1	0.55	45.63	198	141	48	0
MAG157.bin.10	HGM157.bin.10	2217294	122899	56157	76	k__Bacteria	98.03	1.08	48.69	66	53	28	0
MAG157.bin.11	HGM157.bin.11	1544843	10064	2835	551	o__Clostridiales	55.36	0.34	56.89	43	1	0	0
MAG157.bin.13	HGM157.bin.13	1583110	131444	32894	63	p__Bacteroidetes	85.87	0.59	51.02	57	55	24	33.33
MAG157.bin.14	HGM157.bin.14	4131426	279776	65851	123	k__Bacteria	98.92	1.61	42.78	111	90	53	0
MAG157.bin.16	HGM157.bin.16	2573833	81502	16578	218	k__Bacteria	85.75	2.15	47.02	157	95	20	33.33
MAG157.bin.17	HGM157.bin.17	1767579	11066	2435	718	k__Bacteria	53.29	8.86	50.71	31	1	0	16.67
MAG157.bin.18	HGM157.bin.18	1185171	16603	4475	314	o__Clostridiales	58.44	1.13	44.44	71	5	0	40
MAG157.bin.19	HGM157.bin.19	1542472	24319	5594	348	o__Clostridiales	80.26	2.33	44.48	108	21	0	66.67
MAG157.bin.20	HGM157.bin.20	2292438	36430	10418	301	o__Clostridiales	92.59	0.43	38.91	170	80	6	0
MAG157.bin.4	HGM157.bin.4	1848930	24302	5628	418	p__Bacteroidetes	79.93	2.14	34.52	128	26	0	60
MAG157.bin.5	HGM157.bin.5	1136998	18731	4887	285	o__Clostridiales	74.83	1.01	57.43	73	12	0	50
MAG157.bin.6	HGM157.bin.6	2204259	48633	12835	228	p__Bacteroidetes	70.15	3.17	45.67	159	77	13	50
MAG157.bin.7	HGM157.bin.7	1285339	81061	12726	129	p__Bacteroidetes	86.85	0.48	55.51	95	44	6	0
MAG157.bin.8	HGM157.bin.8	1865226	13677	3332	595	o__Clostridiales	63.51	1.63	45.05	67	5	0	100
MAG157.bin.9	HGM157.bin.9	2086544	27880	6055	436	k__Bacteria	83.69	2.47	47.2	146	26	1	16.67
MAG158.bin.1	HGM158.bin.1	2668412	20315	4323	723	k__Bacteria	75.16	3.24	51.51	152	17	0	22.22
MAG158.bin.10	HGM158.bin.10	2644791	168601	40601	88	k__Bacteria	94.35	0.54	51.52	81	71	45	0
MAG158.bin.11	HGM158.bin.11	1746630	15119	3174	591	c__Gammaproteobacteria	79.79	4.17	32.32	62	5	0	12.5
MAG158.bin.12	HGM158.bin.12	1807081	18054	3290	591	k__Bacteria	70.86	8.7	48.29	66	9	0	90.91
MAG158.bin.13	HGM158.bin.13	4167740	31662	8280	648	o__Bacteroidales	86.17	1.93	44.04	316	117	2	27.27
MAG158.bin.15	HGM158.bin.15	1009156	46137	14581	135	k__Bacteria	86.1	6.55	33.27	58	27	9	57.14
MAG158.bin.2	HGM158.bin.2	1438425	56630	3534	443	k__Bacteria	56.19	0	42.35	60	4	2	0
MAG158.bin.3	HGM158.bin.3	1514090	33373	12526	170	k__Bacteria	78.66	0.54	46.25	108	62	5	0
MAG158.bin.4	HGM158.bin.4	2006268	142438	44732	63	k__Bacteria	94.28	0.27	43.79	51	47	32	0
MAG158.bin.5	HGM158.bin.5	3478057	53812	11493	414	o__Bacteroidales	87.19	3.59	50.18	249	129	9	37.5
MAG158.bin.7	HGM158.bin.7	1477139	27241	6816	291	k__Bacteria	86.75	1.05	30.34	105	27	1	33.33
MAG158.bin.9	HGM158.bin.9	1641420	71910	17585	160	p__Bacteroidetes	83.57	1.43	51.59	101	49	13	100
MAG159.bin.11	HGM159.bin.11	1603882	17995	2962	559	f__Spirochaetaceae	65.04	0.74	35.2	38	5	0	50
MAG159.bin.14	HGM159.bin.14	1101455	16019	3794	332	o__Clostridiales	65.21	1.85	56.98	48	3	0	75
MAG159.bin.16	HGM159.bin.16	3098498	159314	47648	136	k__Bacteria	95.86	2.15	46.68	105	76	43	20
MAG159.bin.17	HGM159.bin.17	2707230	170675	58357	76	k__Bacteria	93.82	1.34	47.22	67	57	38	33.33
MAG159.bin.21	HGM159.bin.21	1939049	266015	73520	47	k__Bacteria	91.67	0	48.74	38	33	24	0
MAG159.bin.22	HGM159.bin.22	2458753	225956	56363	64	o__Bacteroidales	93.4	0.5	55.9	59	51	35	0
MAG159.bin.23	HGM159.bin.23	2300133	181899	55690	62	c__Clostridia	96.21	0.81	59.67	57	51	33	0
MAG159.bin.24	HGM159.bin.24	1384944	37097	7592	242	o__Clostridiales	80.53	1.34	57.85	104	32	1	0
MAG159.bin.28	HGM159.bin.28	2388032	27853	9137	344	f__Lachnospiraceae	86.97	3.27	48.5	185	69	2	33.33
MAG159.bin.5	HGM159.bin.5	981910	15215	3727	282	o__Selenomonadales	76.46	3.44	46.62	45	7	0	88.89
MAG159.bin.6	HGM159.bin.6	1339518	15761	3511	412	o__Clostridiales	69.17	1.48	54.4	58	3	0	75
MAG159.bin.8	HGM159.bin.8	2718888	25009	6297	536	k__Bacteria	94.25	1.88	44.08	191	58	1	25
MAG16.bin.1	HGM16.bin.1	2021292	115990	28841	86	f__Lachnospiraceae	56.36	0.74	35.27	82	70	27	33.33
MAG16.bin.10	HGM16.bin.10	3737835	182880	61690	105	o__Bacteroidales	91.85	2.39	51.54	91	80	51	0
MAG16.bin.12	HGM16.bin.12	1732035	15255	4317	447	c__Gammaproteobacteria	76.49	3.12	49.63	99	18	0	75
MAG16.bin.13	HGM16.bin.13	3278431	159836	51465	92	o__Bacteroidales	95.93	1.48	44.6	83	70	46	14.29
MAG16.bin.14	HGM16.bin.14	1006917	9794	2646	382	k__Bacteria	53.68	3.92	52.97	23	0	0	71.43
MAG16.bin.17	HGM16.bin.17	2296991	181716	62171	63	k__Bacteria	97.76	1.61	48.59	58	46	34	0
MAG16.bin.18	HGM16.bin.18	2641047	204148	92547	56	p__Bacteroidetes	96.43	0.98	52.61	51	46	32	0
MAG16.bin.2	HGM16.bin.2	1353908	16986	3900	394	o__Clostridiales	70.6	1.68	58.64	69	11	0	66.67
MAG16.bin.21	HGM16.bin.21	2859613	88697	11130	364	k__Bacteria	80.33	1.72	56.06	188	79	18	0
MAG16.bin.22	HGM16.bin.22	1186844	32141	5818	263	k__Bacteria	62.04	1.7	62.03	65	21	2	33.33
MAG16.bin.23	HGM16.bin.23	2412621	56931	14882	239	o__Bacteroidales	88.44	1.11	41.72	152	89	15	22.22
MAG16.bin.24	HGM16.bin.24	1698333	20082	3280	550	o__Bacteroidales	59.99	3.71	52.48	61	4	0	22.22
MAG16.bin.25	HGM16.bin.25	2235809	46553	11376	241	k__Bacteria	57.24	0	56.33	185	77	6	0
MAG16.bin.26	HGM16.bin.26	2137050	12146	2972	743	o__Clostridiales	69.19	1.45	43.44	57	5	0	25
MAG16.bin.3	HGM16.bin.3	2181218	28864	9551	316	o__Bacteroidales	84.11	1.69	47.12	154	60	6	50
MAG16.bin.32	HGM16.bin.32	1818323	42664	15314	173	o__Campylobacterales	93.37	0.51	36.19	113	69	13	33.33
MAG16.bin.34	HGM16.bin.34	2007393	38558	9853	221	o__Bacteroidales	58.61	2.21	48.28	180	61	7	27.27
MAG16.bin.7	HGM16.bin.7	3382598	157530	60142	157	o__Bacteroidales	76.16	9.29	46.33	111	71	40	5.41
MAG16.bin.9	HGM16.bin.9	2172227	42618	10545	325	o__Clostridiales	78.33	1.74	36.22	141	62	9	80
MAG160.bin.1	HGM160.bin.1	2114813	152501	58585	54	k__Bacteria	97.04	0.54	43.13	49	41	31	0
MAG160.bin.10	HGM160.bin.10	1614503	45590	9967	214	k__Bacteria	83.35	0.99	44.32	116	47	6	100
MAG160.bin.12	HGM160.bin.12	2008048	11439	2887	722	f__Lachnospiraceae	55.56	2.13	37.76	51	3	0	0
MAG160.bin.13	HGM160.bin.13	1848585	147067	43323	78	o__Clostridiales	87.5	0.69	43.34	64	50	22	33.33
MAG160.bin.3	HGM160.bin.3	1522889	16369	4189	423	o__Bacteroidales	69.16	3.3	49.68	80	8	0	30.77
MAG160.bin.4	HGM160.bin.4	1911410	11188	2857	707	p__Bacteroidetes	55.09	1.93	45.61	42	1	0	12.5
MAG160.bin.5	HGM160.bin.5	1366496	17411	3941	381	k__Bacteria	63.12	1.65	45.68	65	7	0	20
MAG160.bin.7	HGM160.bin.7	1087950	12423	3821	321	k__Bacteria	69.46	4.93	44.34	56	4	0	25
MAG160.bin.8	HGM160.bin.8	2573592	167695	55104	83	k__Bacteria	97.47	0.54	42.52	66	55	35	0
MAG160.bin.9	HGM160.bin.9	3716603	79145	25667	228	k__Bacteria	97.8	0.65	45.74	187	130	49	0
MAG161.bin.1	HGM161.bin.1	2764436	82792	29391	139	k__Bacteria	95.7	0.54	52.46	119	91	36	0
MAG161.bin.3	HGM161.bin.3	2065463	40912	10075	272	o__Bacteroidales	79.53	1.55	50.01	151	65	7	71.43
MAG161.bin.8	HGM161.bin.8	905679	22330	3289	291	k__Bacteria	54.32	0	30.89	37	6	0	0
MAG162.bin.1	HGM162.bin.1	881216	62869	20790	78	k__Bacteria	86.81	1.1	38.8	47	24	11	0
MAG162.bin.10	HGM162.bin.10	3424513	369360	66141	110	k__Bacteria	98.92	0	36.18	78	63	43	0
MAG162.bin.11	HGM162.bin.11	806209	13063	2685	303	k__Bacteria	51.89	1.89	37.33	15	1	0	0
MAG162.bin.12	HGM162.bin.12	1464599	32380	8582	231	p__Bacteroidetes	66.6	3.33	57.42	107	42	2	54.55
MAG162.bin.13	HGM162.bin.13	1298695	41454	14960	134	p__Bacteroidetes	63.15	2.94	54.24	81	42	10	50
MAG162.bin.14	HGM162.bin.14	1348010	14359	4656	325	o__Bacteroidales	55.49	0.56	48.21	83	11	0	66.67
MAG162.bin.15	HGM162.bin.15	1498151	14746	4151	419	k__Bacteria	76.02	0.32	42.19	77	5	0	0
MAG162.bin.16	HGM162.bin.16	4147398	37750	6214	796	k__Bacteria	52.74	4.31	59.94	285	81	5	66.67
MAG162.bin.17	HGM162.bin.17	1024994	89909	30371	76	k__Bacteria	97.95	1.12	33.03	46	28	12	0
MAG162.bin.18	HGM162.bin.18	2886606	126941	38441	119	o__Bacteroidales	91.49	1.67	54.87	102	75	46	28.57
MAG162.bin.19	HGM162.bin.19	980258	51433	12825	108	k__Bacteria	65.86	3.23	45.35	65	32	8	66.67
MAG162.bin.2	HGM162.bin.2	2393543	25598	4959	550	k__Bacteria	89.21	2.41	45.66	145	28	1	14.29
MAG162.bin.21	HGM162.bin.21	2190441	95961	16051	264	f__Lachnospiraceae	75.45	0.78	42.91	108	58	20	100
MAG162.bin.3	HGM162.bin.3	1605080	126063	49329	48	k__Bacteria	88.98	0	49.63	43	35	24	0
MAG162.bin.4	HGM162.bin.4	2420572	41495	10096	319	o__Bacteroidales	85.47	2.15	48.73	179	73	10	33.33
MAG162.bin.8	HGM162.bin.8	1538484	65942	25069	83	k__Bacteria	86.85	1.08	45.55	74	57	22	0
MAG163.bin.10	HGM163.bin.10	3616047	162458	45992	140	o__Bacteroidales	95.41	0.68	43.74	122	93	49	0
MAG163.bin.11	HGM163.bin.11	1288160	26361	6782	238	k__Bacteria	75.86	4.54	46.68	85	22	4	22.73
MAG163.bin.13	HGM163.bin.13	2034260	53060	15751	189	k__Bacteria	93.64	0.32	45.18	135	70	18	50
MAG163.bin.3	HGM163.bin.3	2416750	16285	3627	722	o__Bacteroidales	54.83	8.44	46.09	101	7	0	10.91
MAG163.bin.9	HGM163.bin.9	3000977	150294	33627	128	o__Bacteroidales	90.06	1.51	48.87	108	89	44	11.11
MAG164.bin.11	HGM164.bin.11	3459768	70124	16370	334	o__Bacteroidales	87.38	1.25	54.29	206	103	31	16.67
MAG164.bin.2	HGM164.bin.2	481083	27843	5806	104	k__Bacteria	67.15	5.97	31.64	32	7	2	4.55
MAG164.bin.6	HGM164.bin.6	2506905	37513	4975	613	f__Lachnospiraceae	73.89	3.35	36.03	129	40	6	57.14
MAG164.bin.7	HGM164.bin.7	1475623	88572	17228	110	k__Bacteria	65.28	0	64.07	94	56	14	0
MAG164.bin.9	HGM164.bin.9	1774153	18115	4286	481	k__Bacteria	75	1.9	48.12	89	11	0	16.67
MAG165.bin.1	HGM165.bin.1	1795062	15344	3463	576	k__Bacteria	67.31	1.23	46.65	65	4	0	25
MAG165.bin.10	HGM165.bin.10	1184951	8047	2621	465	o__Selenomonadales	57.89	1.8	41.55	13	0	0	33.33
MAG165.bin.11	HGM165.bin.11	2522088	55724	13682	260	k__Bacteria	59.23	0	50.08	167	84	18	0
MAG165.bin.12	HGM165.bin.12	1334320	267708	123049	16	k__Bacteria	98.88	1.12	31.11	12	12	10	0
MAG165.bin.13	HGM165.bin.13	3219597	106406	27257	175	o__Bacteroidales	92.06	2.01	50.87	145	100	40	0
MAG165.bin.14	HGM165.bin.14	1399277	12598	3293	468	o__Clostridiales	63.21	1.01	43.46	49	1	0	50
MAG165.bin.15	HGM165.bin.15	3950592	168000	61310	125	o__Bacteroidales	95.26	0.44	42.2	100	82	52	16.67
MAG165.bin.16	HGM165.bin.16	1800450	12687	3624	535	k__Bacteria	74.6	0.46	62.7	83	6	0	0
MAG165.bin.17	HGM165.bin.17	958833	11243	3238	320	k__Bacteria	54.08	1.72	52.99	29	1	0	100
MAG165.bin.18	HGM165.bin.18	1520482	35980	8960	247	o__Clostridiales	85.57	1.14	39.73	102	35	6	100
MAG165.bin.19	HGM165.bin.19	3778601	207961	73475	94	k__Bacteria	100	1.08	43.6	80	69	49	0
MAG165.bin.2	HGM165.bin.2	1755877	47278	13880	252	k__Bacteria	77.83	0.99	46.37	99	51	9	100
MAG165.bin.21	HGM165.bin.21	2752833	119975	42095	93	k__Bacteria	96.24	0.54	52.64	84	73	44	0
MAG165.bin.22	HGM165.bin.22	1432036	162825	37948	61	k__Bacteria	95.43	2.25	32.38	45	36	19	50
MAG165.bin.5	HGM165.bin.5	2775433	310209	85349	55	o__Bacteroidales	93.34	1.16	47.3	45	43	35	20
MAG165.bin.6	HGM165.bin.6	1054717	23187	5637	227	o__Clostridiales	75.89	0.24	40.88	66	17	0	0
MAG165.bin.7	HGM165.bin.7	3246464	256202	146350	47	o__Bacteroidales	97.5	1.11	45.51	40	36	31	0
MAG165.bin.8	HGM165.bin.8	1406283	21255	3540	424	k__Bacteria	71.9	1.32	47.21	55	4	0	33.33
MAG166.bin.1	HGM166.bin.1	2645839	36260	8832	421	o__Clostridiales	93.5	1.79	46.3	178	72	10	25
MAG166.bin.11	HGM166.bin.11	1717365	148066	46376	62	k__Bacteria	94.23	0.55	46.86	53	43	27	83.33
MAG166.bin.12	HGM166.bin.12	1878028	48808	9842	267	k__Bacteria	93.55	0	40.11	128	54	8	0
MAG166.bin.13	HGM166.bin.13	3199976	109862	35842	169	k__Bacteria	91.98	2.3	49.84	127	95	42	25
MAG166.bin.14	HGM166.bin.14	993039	45206	14579	101	k__Bacteria	88.85	1.12	34.29	59	36	7	100
MAG166.bin.15	HGM166.bin.15	2177082	31917	7216	398	k__Bacteria	76.47	2.15	45.79	150	48	4	50
MAG166.bin.16	HGM166.bin.16	1403392	18729	4306	369	o__Clostridiales	84.84	3.13	39.59	76	14	0	42.86
MAG166.bin.17	HGM166.bin.17	2742837	15064	4112	758	k__Bacteria	86.2	1.81	45.15	148	14	0	27.27
MAG166.bin.18	HGM166.bin.18	1005090	63438	14889	98	k__Bacteria	65.73	0	31.92	59	40	6	0
MAG166.bin.2	HGM166.bin.2	3702962	31721	5903	786	f__Enterobacteriaceae	87.2	2.83	51	260	50	1	50
MAG166.bin.20	HGM166.bin.20	1747826	54151	19772	140	k__Bacteria	91.13	1.25	45.87	94	64	19	66.67
MAG166.bin.21	HGM166.bin.21	2024286	32874	13338	243	k__Bacteria	92.72	2.86	46.56	131	78	11	75
MAG166.bin.22	HGM166.bin.22	1546335	35390	4363	413	k__Bacteria	72.81	3.05	49.86	80	13	1	25
MAG166.bin.23	HGM166.bin.23	2196079	139250	35390	102	k__Bacteria	96.86	0	44.86	83	59	31	0
MAG166.bin.5	HGM166.bin.5	535306	93104	75291	23	f__Mycoplasmataceae	98.59	0.38	30.69	17	11	5	0
MAG166.bin.6	HGM166.bin.6	723810	20988	4372	191	k__Bacteria	53.99	3.37	34.79	37	6	0	100
MAG166.bin.7	HGM166.bin.7	1537795	33387	9007	230	o__Clostridiales	87.43	0.67	47.2	102	43	6	0
MAG166.bin.8	HGM166.bin.8	2268915	28195	7115	406	k__Bacteria	89.14	1.79	47.59	167	50	1	6.25
MAG166.bin.9	HGM166.bin.9	1602580	142032	67283	54	p__Bacteroidetes	87.7	0	49.62	37	34	20	0
MAG167.bin.11	HGM167.bin.11	2191116	31056	8405	343	p__Bacteroidetes	82.26	0.87	50.31	169	60	3	0
MAG167.bin.12	HGM167.bin.12	2930778	117100	15402	278	k__Bacteria	93.1	1.16	45.77	178	102	21	75
MAG167.bin.13	HGM167.bin.13	1097871	17315	3863	313	k__Bacteria	88.2	1.12	25.05	52	7	0	0
MAG167.bin.14	HGM167.bin.14	2128289	12501	3065	715	o__Bacteroidales	62.51	3.05	52.85	70	7	0	27.27
MAG167.bin.15	HGM167.bin.15	3098930	168383	46336	139	k__Bacteria	95.86	1.61	46.5	114	77	39	25
MAG167.bin.16	HGM167.bin.16	2386950	34384	6963	441	p__Bacteroidetes	75.88	9.7	53.68	164	49	6	11.11
MAG167.bin.19	HGM167.bin.19	1021888	8735	3191	353	p__Bacteroidetes	57.29	0.95	46.83	32	0	0	0
MAG167.bin.2	HGM167.bin.2	1740495	83618	29444	99	k__Bacteria	92.39	0.05	46.36	76	50	27	100
MAG167.bin.21	HGM167.bin.21	852898	202434	31997	64	k__Bacteria	84.44	2.25	33.45	34	18	7	50
MAG167.bin.22	HGM167.bin.22	2883780	91549	32408	134	k__Bacteria	95.86	1.34	50.1	114	89	43	16.67
MAG167.bin.4	HGM167.bin.4	1903801	25474	4992	442	o__Clostridiales	90.7	2.09	31.19	114	23	1	83.33
MAG167.bin.6	HGM167.bin.6	2791407	25580	7025	492	o__Bacteroidales	79.93	2.28	49.68	205	65	1	50
MAG167.bin.7	HGM167.bin.7	2310245	73655	12423	272	o__Bacteroidales	86.26	2.54	49.85	153	77	11	0
MAG167.bin.8	HGM167.bin.8	2046231	46337	15526	184	k__Bacteria	82.24	1.08	52.05	123	78	19	50
MAG168.bin.12	HGM168.bin.12	1907772	16308	4772	468	c__Spirochaetia	70.19	1.63	65.74	116	20	0	33.33
MAG168.bin.14	HGM168.bin.14	1304975	54726	11329	180	k__Bacteria	88.76	2.25	36.5	80	42	4	66.67
MAG168.bin.15	HGM168.bin.15	1958624	20717	4551	504	k__Bacteria	69.83	0.76	62.18	106	22	0	66.67
MAG168.bin.17	HGM168.bin.17	2257417	87732	25430	146	p__Bacteroidetes	91.9	0.71	51.44	108	70	27	100
MAG168.bin.18	HGM168.bin.18	3029309	123283	31566	134	k__Bacteria	95.86	1.61	46.37	122	95	46	25
MAG168.bin.19	HGM168.bin.19	1428888	14101	3690	435	k__Bacteria	55.68	3.27	45.18	58	3	0	12.5
MAG168.bin.2	HGM168.bin.2	1804832	152112	38608	102	k__Bacteria	89.14	0.05	46.06	60	44	25	100
MAG168.bin.20	HGM168.bin.20	1460515	8755	2274	625	k__Bacteria	53.7	8.7	50.63	18	0	0	4.17
MAG168.bin.22	HGM168.bin.22	3412061	84649	31517	183	o__Bacteroidales	92.88	1.71	48.93	135	111	52	18.18
MAG168.bin.23	HGM168.bin.23	1829009	275362	127058	32	p__Bacteroidetes	94.29	0.95	51.24	27	25	20	0
MAG168.bin.3	HGM168.bin.3	3587049	164454	46764	133	k__Bacteria	94.89	0.81	48.97	104	83	49	0
MAG168.bin.4	HGM168.bin.4	1279658	21443	2833	464	o__Clostridiales	59.58	4.76	50.19	37	5	0	53.85
MAG168.bin.5	HGM168.bin.5	1870742	17799	3082	636	o__Bacteroidales	58.63	0.94	48.19	54	4	0	100
MAG168.bin.6	HGM168.bin.6	1382819	10603	3452	432	k__Bacteria	74.28	2.69	47.8	58	2	0	20
MAG169.bin.1	HGM169.bin.1	3447471	119333	29300	181	o__Bacteroidales	93.86	0.96	48.59	140	113	51	20
MAG169.bin.10	HGM169.bin.10	2846001	121096	36053	115	k__Bacteria	96.24	0.54	52.43	98	80	41	0
MAG169.bin.12	HGM169.bin.12	2856916	32309	6413	535	o__Bacteroidales	84.91	2.32	42.71	215	57	1	41.67
MAG169.bin.13	HGM169.bin.13	2560568	99304	39307	104	k__Bacteria	93.44	1.18	47.49	91	73	32	66.67
MAG169.bin.2	HGM169.bin.2	1202001	14599	4494	307	k__Bacteria	65.47	1.15	44.7	75	11	0	33.33
MAG169.bin.3	HGM169.bin.3	2368609	106665	46786	97	k__Bacteria	94.25	3.94	42.02	74	59	32	0
MAG169.bin.4	HGM169.bin.4	1163077	44292	3897	327	k__Bacteria	51.46	2.8	47.69	55	8	1	50
MAG169.bin.5	HGM169.bin.5	1834196	54430	13494	193	p__Bacteroidetes	89.05	0.71	53	122	60	14	100
MAG169.bin.6	HGM169.bin.6	1044207	13743	3801	313	o__Clostridiales	68.41	5.03	58.28	50	4	0	40
MAG169.bin.8	HGM169.bin.8	1020915	63932	30930	70	k__Bacteria	97.75	2.3	35.46	48	31	14	66.67
MAG169.bin.9	HGM169.bin.9	2169119	25788	6138	448	f__Spirochaetaceae	86.8	2.1	38.14	149	41	1	0
MAG17.bin.1	HGM17.bin.1	2661944	371467	240269	22	f__Lachnospiraceae	97.3	2.3	38.5	20	20	19	25
MAG17.bin.10	HGM17.bin.10	3144717	116619	8093	502	k__Bacteria	86.68	2.3	45.28	202	72	9	0
MAG17.bin.11	HGM17.bin.11	2191301	30136	7981	348	o__Bacteroidales	80.18	2.91	55.7	157	57	3	20
MAG17.bin.12	HGM17.bin.12	3351668	216155	95808	65	o__Bacteroidales	98.39	1.49	45.05	56	50	38	0
MAG17.bin.14	HGM17.bin.14	1867275	48030	14651	180	o__Bacteroidales	66.84	3.14	56.93	115	64	14	27.27
MAG17.bin.15	HGM17.bin.15	3568328	98674	19937	286	o__Bacteroidales	89.85	1.12	54.11	192	124	37	0
MAG17.bin.16	HGM17.bin.16	2688934	264939	102715	53	f__Lachnospiraceae	94.87	3.25	35.95	45	37	28	72.41
MAG17.bin.17	HGM17.bin.17	2872579	155505	52646	97	o__Bacteroidales	91.86	0.74	46.77	85	74	38	0
MAG17.bin.18	HGM17.bin.18	3470686	29949	4389	856	k__Bacteria	61.02	1.72	43.44	175	34	4	100
MAG17.bin.19	HGM17.bin.19	2322208	217264	79825	51	f__Spirochaetaceae	99.3	0	40.74	45	37	29	0
MAG17.bin.2	HGM17.bin.2	3361144	111617	26720	221	o__Bacteroidales	86.24	1.98	49.4	140	104	43	0
MAG17.bin.20	HGM17.bin.20	1074907	9515	3156	356	k__Bacteria	50.86	4.31	56.86	38	0	0	25
MAG17.bin.22	HGM17.bin.22	2085094	170993	73245	54	k__Bacteria	93.5	1.08	51.52	43	39	25	0
MAG17.bin.24	HGM17.bin.24	3201811	88246	28728	161	o__Bacteroidales	93.49	0.49	47.24	134	106	46	33.33
MAG17.bin.25	HGM17.bin.25	3119288	267535	73196	69	o__Bacteroidales	89.9	0.99	47.48	67	59	42	50
MAG17.bin.26	HGM17.bin.26	1334631	38608	9418	160	f__Lachnospiraceae	52.5	2.38	37.59	116	38	3	25
MAG17.bin.29	HGM17.bin.29	1964561	105024	25453	116	o__Bacteroidales	57.5	0.62	52.99	94	71	25	0
MAG17.bin.30	HGM17.bin.30	2930749	232778	100108	44	o__Bacteroidales	93.23	1.07	42.72	43	43	35	0
MAG17.bin.33	HGM17.bin.33	3284465	254619	80703	113	f__Spirochaetaceae	98.52	0.7	37.26	90	59	34	0
MAG17.bin.34	HGM17.bin.34	3013850	209669	56393	80	k__Bacteria	95.7	2.15	47.79	75	63	46	0
MAG17.bin.36	HGM17.bin.36	1848317	20133	4717	451	k__Bacteria	58.62	1.72	59.52	98	24	0	100
MAG17.bin.37	HGM17.bin.37	1957796	183134	43325	78	k__Bacteria	91.67	0.82	50.01	65	50	22	33.33
MAG17.bin.4	HGM17.bin.4	1611551	47196	8462	215	f__Lachnospiraceae	61.33	1.55	40.04	137	45	2	0
MAG17.bin.5	HGM17.bin.5	2627552	112899	27964	151	k__Bacteria	71.92	0.81	49.54	118	91	32	0
MAG17.bin.7	HGM17.bin.7	1809755	96578	38326	63	o__Bacteroidales	52.62	0.37	46.38	61	53	30	100
MAG17.bin.9	HGM17.bin.9	3333905	103716	17928	269	f__Lachnospiraceae	81.88	2.14	35.73	202	100	30	0
MAG170.bin.1	HGM170.bin.1	1159022	29309	7425	178	p__Bacteroidetes	65.13	0.87	50.91	93	28	2	33.33
MAG170.bin.10	HGM170.bin.10	981851	15102	3304	319	p__Bacteroidetes	54.03	3.63	51.26	28	2	0	30
MAG170.bin.11	HGM170.bin.11	1815751	62156	20783	132	o__Clostridiales	85.46	0.02	54.36	104	65	20	100
MAG170.bin.12	HGM170.bin.12	1220257	47254	8488	184	k__Bacteria	83.33	5.33	28.59	82	30	7	0
MAG170.bin.13	HGM170.bin.13	1824485	27681	6327	358	k__Bacteria	82.44	2.57	47	127	40	1	27.78
MAG170.bin.14	HGM170.bin.14	1808352	18301	3752	538	o__Clostridiales	63.73	1.95	51.34	71	11	0	66.67
MAG170.bin.15	HGM170.bin.15	937166	30426	3331	280	k__Bacteria	67.04	3.93	32.83	27	11	3	50
MAG170.bin.16	HGM170.bin.16	1524895	53510	9369	216	k__Bacteria	86.95	0.95	29.28	106	42	5	0
MAG170.bin.17	HGM170.bin.17	1708597	18972	4046	475	o__Clostridiales	64.96	2.01	50.96	86	12	0	66.67
MAG170.bin.18	HGM170.bin.18	1107459	19550	3617	348	k__Bacteria	65.79	7.02	25.41	44	4	0	0
MAG170.bin.2	HGM170.bin.2	3848154	94535	10838	492	k__Bacteria	87.91	2.12	39.21	255	107	19	33.33
MAG170.bin.20	HGM170.bin.20	2070331	32469	6201	425	o__Clostridiales	81.93	3.19	53.52	139	33	2	54.55
MAG170.bin.22	HGM170.bin.22	1393376	11289	2862	500	f__Spirochaetaceae	57.46	0.23	34.02	31	2	0	0
MAG170.bin.24	HGM170.bin.24	990993	33245	10014	150	o__Clostridiales	73.45	2.84	38.39	63	27	4	85.71
MAG170.bin.25	HGM170.bin.25	1750278	95862	51866	58	k__Bacteria	86.46	2.06	51.14	46	40	29	0
MAG170.bin.26	HGM170.bin.26	2672591	149311	50834	91	o__Bacteroidales	86.6	0.74	49.55	72	58	40	0
MAG170.bin.28	HGM170.bin.28	2347076	144125	35043	111	o__Clostridiales	96.64	0.67	45.05	85	69	33	0
MAG170.bin.29	HGM170.bin.29	3481377	143008	30089	233	k__Bacteria	73.33	2.73	61.52	146	100	35	0
MAG170.bin.30	HGM170.bin.30	3459581	250912	69182	87	o__Clostridiales	96.98	0	43.95	77	69	43	0
MAG170.bin.31	HGM170.bin.31	2174275	128385	31960	106	o__Clostridiales	91.72	0.84	61.3	83	65	29	100
MAG170.bin.35	HGM170.bin.35	1473943	90462	16157	144	p__Bacteroidetes	88.29	1.71	51.4	85	46	12	60
MAG170.bin.36	HGM170.bin.36	2544105	145529	55739	67	o__Bacteroidales	86.82	0.62	46.43	61	52	35	0
MAG170.bin.37	HGM170.bin.37	2246615	224515	60229	67	c__Gammaproteobacteria	99.38	0.49	38.9	58	47	31	0
MAG170.bin.4	HGM170.bin.4	2030165	169132	56198	67	o__Clostridiales	90.72	0	52.95	58	41	27	0
MAG170.bin.5	HGM170.bin.5	2321953	84673	15128	254	k__Bacteria	92.64	2.8	47.89	137	62	17	42.86
MAG170.bin.7	HGM170.bin.7	1209319	11342	2436	493	k__Bacteria	57.6	4.73	52.31	21	1	0	30.77
MAG170.bin.8	HGM170.bin.8	3422303	73956	18469	300	k__Bacteria	91.56	2.15	44.29	200	114	30	40
MAG170.bin.9	HGM170.bin.9	2037110	189547	69837	89	p__Bacteroidetes	95	2.14	47.99	54	39	24	0
MAG171.bin.11	HGM171.bin.11	2263107	321300	99143	40	f__Lachnospiraceae	92.58	0.14	39.1	37	35	28	0
MAG171.bin.12	HGM171.bin.12	1925819	21085	3825	567	o__Clostridiales	68.55	1.7	39.62	88	10	0	25
MAG171.bin.13	HGM171.bin.13	3238294	240602	94544	72	o__Bacteroidales	96.6	1.01	42.66	48	44	35	0
MAG171.bin.15	HGM171.bin.15	2231409	117558	26303	130	o__Clostridiales	91.93	0.22	48.45	99	74	27	100
MAG171.bin.16	HGM171.bin.16	1331967	33650	2983	459	o__Clostridiales	56.91	1.45	50.11	36	5	1	80
MAG171.bin.17	HGM171.bin.17	2914825	159348	55483	97	k__Bacteria	95.32	1.08	46.48	86	65	38	0
MAG171.bin.18	HGM171.bin.18	3491368	362613	56802	112	o__Clostridiales	96.15	3.03	51.67	92	79	43	0
MAG171.bin.2	HGM171.bin.2	3262579	139749	46490	122	o__Clostridiales	97.54	0.89	58.25	102	78	47	50
MAG171.bin.23	HGM171.bin.23	2566601	31541	7008	486	o__Bacteroidales	83.77	3.53	59.9	169	51	2	40
MAG171.bin.26	HGM171.bin.26	1375740	235727	111508	31	o__Clostridiales	75.33	0.45	31.19	21	20	16	0
MAG171.bin.27	HGM171.bin.27	3661549	147843	55761	108	o__Bacteroidales	94.43	1.65	50.29	92	81	56	14.29
MAG171.bin.29	HGM171.bin.29	2318673	128631	36075	105	p__Bacteroidetes	89.46	0	54.99	80	58	38	0
MAG171.bin.3	HGM171.bin.3	2622146	194452	57118	72	o__Bacteroidales	88.4	0.69	49.33	62	57	36	25
MAG171.bin.30	HGM171.bin.30	491115	14100	2732	179	k__Bacteria	54.42	1.12	34.41	12	1	0	0
MAG171.bin.31	HGM171.bin.31	2812407	190405	42837	104	o__Bacteroidales	91	0.6	44.52	82	72	42	0
MAG171.bin.4	HGM171.bin.4	2817078	101102	46050	96	o__Bacteroidales	89.41	1.18	47.39	88	74	45	0
MAG171.bin.6	HGM171.bin.6	2214696	26088	6625	428	o__Clostridiales	91.94	0.97	46.79	155	46	1	0
MAG171.bin.7	HGM171.bin.7	2257096	16473	4719	565	f__Lachnospiraceae	66.33	2.83	41.21	140	15	0	25
MAG171.bin.9	HGM171.bin.9	1403100	12001	3790	422	o__Bacteroidales	57.35	1.64	50.39	55	2	0	28.57
MAG172.bin.1	HGM172.bin.1	2561917	168871	56806	84	k__Bacteria	96.4	0.54	46.26	70	59	31	0
MAG172.bin.11	HGM172.bin.11	2178633	45906	9553	343	f__Spirochaetaceae	84.9	0.31	34.7	137	60	9	100
MAG172.bin.13	HGM172.bin.13	2728926	109561	27477	137	k__Bacteria	82.76	8.28	43.21	121	95	37	0
MAG172.bin.14	HGM172.bin.14	2846297	121144	32132	133	k__Bacteria	94.89	0.81	52.38	105	88	38	0
MAG172.bin.15	HGM172.bin.15	3084119	118417	36140	127	k__Bacteria	94.09	0	43.67	105	85	51	0
MAG172.bin.17	HGM172.bin.17	2131461	23026	5432	467	o__Clostridiales	83.33	0.31	40.58	142	27	0	50
MAG172.bin.18	HGM172.bin.18	2843684	120568	34508	135	o__Bacteroidales	92.51	1.05	47.45	108	87	35	25
MAG172.bin.19	HGM172.bin.19	1763617	42260	12684	186	o__Clostridiales	86.46	1.51	50.38	126	64	10	50
MAG172.bin.20	HGM172.bin.20	1373516	17823	4082	386	k__Bacteria	63.68	0	39.63	70	8	0	0
MAG172.bin.21	HGM172.bin.21	1426781	45561	8915	219	o__Clostridiales	86.19	0.34	54.73	102	38	3	100
MAG172.bin.3	HGM172.bin.3	2609155	79168	27252	158	k__Bacteria	89.35	0	47.3	114	87	37	0
MAG172.bin.4	HGM172.bin.4	3165932	69152	22917	214	o__Bacteroidales	86.24	2.38	54.48	163	114	39	20
MAG172.bin.8	HGM172.bin.8	1931748	37357	5729	399	o__Bacteroidales	73.47	3.09	57.47	137	32	2	47.06
MAG172.bin.9	HGM172.bin.9	1460263	29220	7342	256	o__Clostridiales	77.55	1.81	50.17	111	32	2	66.67
MAG173.bin.1	HGM173.bin.1	1452498	262088	98477	32	k__Bacteria	93.76	2.48	30.12	25	22	16	25
MAG173.bin.12	HGM173.bin.12	2207579	22172	5051	535	k__Bacteria	76.03	1.72	46.27	143	22	0	0
MAG173.bin.13	HGM173.bin.13	4749257	127036	26602	313	k__Bacteria	82.3	2.39	61.98	206	158	60	40
MAG173.bin.14	HGM173.bin.14	2660721	439948	142014	27	f__Lachnospiraceae	98.85	1.21	37.15	26	25	22	25
MAG173.bin.16	HGM173.bin.16	2203725	56597	20917	159	k__Bacteria	83.75	0.71	52.43	118	87	22	0
MAG173.bin.17	HGM173.bin.17	2286360	34487	8533	360	o__Bacteroidales	83.51	0.31	56.69	161	58	3	50
MAG173.bin.18	HGM173.bin.18	1058326	92497	38200	38	k__Bacteria	90.45	0	26.03	33	29	19	0
MAG173.bin.2	HGM173.bin.2	2763601	109685	26749	156	k__Bacteria	95.97	1.08	51.49	121	91	31	0
MAG173.bin.21	HGM173.bin.21	2236439	59597	15613	197	o__Bacteroidales	87.98	0.74	45.33	149	82	14	0
MAG173.bin.24	HGM173.bin.24	1674670	18397	4410	449	o__Clostridiales	77.21	2.18	58.67	90	14	0	7.14
MAG173.bin.25	HGM173.bin.25	1895775	21806	4965	450	o__Clostridiales	79.02	1.18	44.49	110	29	0	0
MAG173.bin.28	HGM173.bin.28	2050079	69074	20528	142	f__Lachnospiraceae	78.32	0.56	38.62	105	74	21	50
MAG173.bin.3	HGM173.bin.3	1836161	18034	3924	530	f__Spirochaetaceae	65.35	3.15	36.87	84	6	0	42.86
MAG173.bin.32	HGM173.bin.32	3038170	84497	21891	198	o__Bacteroidales	90.12	2.47	43.47	161	113	35	7.69
MAG173.bin.33	HGM173.bin.33	1648907	21901	6739	302	k__Bacteria	56.49	0	43.14	128	25	0	0
MAG173.bin.4	HGM173.bin.4	614617	10390	2815	223	k__Bacteria	60.67	7.31	38.89	20	1	0	45.45
MAG173.bin.5	HGM173.bin.5	2391707	20396	4317	624	f__Lachnospiraceae	67.24	2.88	41.04	133	15	0	25
MAG173.bin.7	HGM173.bin.7	3278273	186685	40421	128	o__Clostridiales	100	0	42.43	111	91	45	0
MAG173.bin.9	HGM173.bin.9	2315164	37952	6848	462	p__Bacteroidetes	82.7	4.99	49.46	154	49	3	23.53
MAG174.bin.1	HGM174.bin.1	2125619	34582	12251	232	f__Lachnospiraceae	78.78	2.17	36.45	157	78	8	55.56
MAG174.bin.10	HGM174.bin.10	2092530	104577	32012	108	k__Bacteria	95.97	1.61	52.92	84	63	30	0
MAG174.bin.11	HGM174.bin.11	2948632	71707	28587	151	o__Bacteroidales	91.31	1.8	45.77	137	103	43	33.33
MAG174.bin.12	HGM174.bin.12	1359569	36789	9427	179	o__Bacteroidales	60.06	1.56	44.9	101	38	4	40
MAG174.bin.13	HGM174.bin.13	1470216	11989	3411	469	p__Bacteroidetes	60.03	3.17	57.53	60	3	0	33.33
MAG174.bin.14	HGM174.bin.14	2141696	58283	11026	282	f__Spirochaetaceae	88.32	1.83	37.1	143	60	10	50
MAG174.bin.15	HGM174.bin.15	2485831	56504	17709	200	o__Bacteroidales	87.7	2	48.59	160	93	17	75
MAG174.bin.16	HGM174.bin.16	2886461	162676	54320	92	k__Bacteria	97.58	0.36	44.52	76	63	43	100
MAG174.bin.18	HGM174.bin.18	2354800	107635	36456	114	f__Lachnospiraceae	90.96	0.77	38.96	89	69	37	66.67
MAG174.bin.19	HGM174.bin.19	1254608	8547	2864	446	k__Bacteria	55.17	0	45.79	29	0	0	0
MAG174.bin.20	HGM174.bin.20	3095418	98016	19560	244	f__Spirochaetaceae	96.67	1.48	42.06	175	107	29	33.33
MAG174.bin.21	HGM174.bin.21	2807507	24489	5588	621	o__Bacteroidales	81.85	2.86	54.45	191	38	0	14.29
MAG174.bin.24	HGM174.bin.24	1805588	54824	15490	164	o__Bacteroidales	80.29	0.57	41.86	123	72	7	25
MAG174.bin.25	HGM174.bin.25	1702765	15054	3277	569	o__Bacteroidales	63.56	3.61	42.73	47	3	0	20
MAG174.bin.7	HGM174.bin.7	2576881	111211	64444	72	k__Bacteria	94.35	0.81	48.63	64	58	36	0
MAG174.bin.8	HGM174.bin.8	1565245	13482	4497	420	k__Bacteria	52.9	0.86	34.74	92	14	0	0
MAG174.bin.9	HGM174.bin.9	1960478	99098	36715	96	p__Bacteroidetes	91.19	1.59	53.09	74	54	27	25
MAG175.bin.12	HGM175.bin.12	3524886	87153	21153	251	o__Bacteroidales	94	3.23	43.12	188	122	40	12.5
MAG175.bin.14	HGM175.bin.14	4296770	81482	22842	277	k__Bacteria	75.82	3.38	60.85	227	152	52	14.29
MAG175.bin.16	HGM175.bin.16	2253718	123017	25382	129	k__Bacteria	93.28	0	44.99	108	72	27	0
MAG175.bin.18	HGM175.bin.18	1887349	76545	21256	119	p__Bacteroidetes	88.73	1.75	51.43	100	66	22	16.67
MAG175.bin.19	HGM175.bin.19	2733765	24207	5459	635	o__Bacteroidales	80.46	3.47	48.24	198	25	0	29.41
MAG175.bin.2	HGM175.bin.2	1592051	58621	20457	119	o__Bacteroidales	75.98	0.96	51.7	87	60	17	25
MAG175.bin.21	HGM175.bin.21	1638068	12823	4160	445	k__Bacteria	64.02	4.3	50.86	83	8	0	25
MAG175.bin.24	HGM175.bin.24	2106117	19711	5232	494	o__Bacteroidales	78.98	1.2	54.87	142	27	0	28.57
MAG175.bin.26	HGM175.bin.26	1403319	28193	8531	198	k__Bacteria	53.23	0	51.68	114	37	1	0
MAG175.bin.27	HGM175.bin.27	3003926	91667	13022	321	k__Bacteria	90.38	2	44.19	219	97	12	0
MAG175.bin.28	HGM175.bin.28	3335121	40154	8337	520	k__Bacteria	86.51	0	45.15	237	87	13	0
MAG175.bin.3	HGM175.bin.3	2330826	152976	32984	100	k__Bacteria	93.71	0.56	45.63	91	69	30	0
MAG175.bin.30	HGM175.bin.30	1909859	130024	38747	87	p__Bacteroidetes	89.46	0.95	54.44	62	47	31	0
MAG175.bin.6	HGM175.bin.6	2433695	129835	42167	76	o__Bacteroidales	86.98	0.68	49.62	72	63	42	0
MAG175.bin.7	HGM175.bin.7	1754550	22638	4235	470	o__Clostridiales	75.17	0.67	49.14	96	16	0	100
MAG175.bin.9	HGM175.bin.9	1484994	62192	17693	109	p__Bacteroidetes	82.59	1.44	53.84	93	60	14	50
MAG176.bin.1	HGM176.bin.1	3388366	36696	10104	457	k__Bacteria	84.73	1.1	48.7	257	110	8	100
MAG176.bin.11	HGM176.bin.11	1779424	18802	3818	520	o__Clostridiales	77.88	0.34	44.06	85	10	0	0
MAG176.bin.12	HGM176.bin.12	3053934	51208	11277	347	k__Bacteria	94.61	1.12	35.93	219	95	17	100
MAG176.bin.13	HGM176.bin.13	2200787	31383	7208	387	k__Bacteria	81.03	1.08	52.04	166	51	6	0
MAG176.bin.15	HGM176.bin.15	2388760	155023	42991	106	k__Bacteria	97.58	0.54	47.59	77	60	32	0
MAG176.bin.16	HGM176.bin.16	2970345	250354	47824	105	o__Bacteroidales	92.11	1.35	44.52	95	70	38	20
MAG176.bin.17	HGM176.bin.17	2644929	76230	23039	167	c__Gammaproteobacteria	95.4	0.57	46.87	131	90	28	0
MAG176.bin.18	HGM176.bin.18	1502751	10727	3358	480	p__Bacteroidetes	62.58	1.38	50.69	55	3	0	60
MAG176.bin.19	HGM176.bin.19	1917040	23004	4469	491	k__Bacteria	53.45	0	46.2	108	15	0	0
MAG176.bin.2	HGM176.bin.2	3635782	106605	35929	159	k__Bacteria	100	1.16	43.51	142	108	52	0
MAG176.bin.3	HGM176.bin.3	2615434	56239	10383	355	f__Lachnospiraceae	88.86	1.65	41.61	187	78	6	37.5
MAG176.bin.5	HGM176.bin.5	2301723	442944	105254	35	o__Clostridiales	99.29	0.24	46.88	31	27	21	0
MAG176.bin.8	HGM176.bin.8	3381572	87108	23329	190	o__Bacteroidales	89.8	2.82	50.84	160	125	39	20
MAG176.bin.9	HGM176.bin.9	1593575	49250	7561	284	p__Bacteroidetes	68.68	1.59	54.86	101	35	7	50
MAG177.bin.10	HGM177.bin.10	1039415	198189	122309	17	o__Clostridiales	70.95	2.01	36.94	14	11	9	100
MAG177.bin.11	HGM177.bin.11	1611232	18735	4247	433	o__Clostridiales	78.5	3.88	52.31	80	14	0	100
MAG177.bin.13	HGM177.bin.13	2902612	144446	35160	146	o__Clostridiales	98.21	0	47.7	112	82	36	0
MAG177.bin.14	HGM177.bin.14	2214955	84718	38355	112	o__Bacteroidales	87.74	2.01	49.34	83	64	34	62.5
MAG177.bin.15	HGM177.bin.15	1184899	14631	4419	303	o__Clostridiales	87.77	1.51	42.45	63	13	0	33.33
MAG177.bin.16	HGM177.bin.16	2620121	96451	29511	136	o__Bacteroidales	90.15	1.43	47.54	106	84	43	20
MAG177.bin.19	HGM177.bin.19	1218676	14873	3549	368	p__Euryarchaeota	74.6	1.33	45.23	42	3	0	66.67
MAG177.bin.2	HGM177.bin.2	1651132	111815	59276	79	p__Bacteroidetes	92.89	0.03	50.25	50	29	23	100
MAG177.bin.20	HGM177.bin.20	3793390	165889	51123	126	o__Bacteroidales	96.57	1.08	45.39	105	81	52	0
MAG177.bin.5	HGM177.bin.5	3184533	164377	60569	105	k__Bacteria	96.51	0.56	45.48	80	67	44	50
MAG177.bin.6	HGM177.bin.6	2385215	172223	43715	117	k__Bacteria	97.31	0.27	44.93	87	57	31	0
MAG177.bin.8	HGM177.bin.8	3448562	95465	12494	373	k__Bacteria	96.08	1.81	40.98	232	100	24	60
MAG177.bin.9	HGM177.bin.9	2109844	33192	7115	369	p__Bacteroidetes	83.24	1.51	51.44	176	46	1	40
MAG178.bin.1	HGM178.bin.1	1695545	29945	5963	334	p__Bacteroidetes	72.05	3.59	55.18	118	27	1	50
MAG178.bin.11	HGM178.bin.11	2805059	51422	7805	492	o__Clostridiales	90.23	1.79	49.09	191	65	3	60
MAG178.bin.13	HGM178.bin.13	1677148	100766	5017	381	o__Clostridiales	72.31	2.5	42.87	87	21	2	75
MAG178.bin.14	HGM178.bin.14	525661	31417	11096	69	f__Mycoplasmataceae	89.82	0.79	31.18	37	18	1	33.33
MAG178.bin.15	HGM178.bin.15	2289452	170037	63946	98	p__Bacteroidetes	94.05	0.95	55.58	53	43	32	0
MAG178.bin.16	HGM178.bin.16	2464247	30993	6417	503	o__Clostridiales	62.26	1.57	41.7	167	48	2	66.67
MAG178.bin.2	HGM178.bin.2	2774156	20179	4322	697	o__Bacteroidales	72.77	3.8	44	149	29	0	17.65
MAG178.bin.20	HGM178.bin.20	1380573	86618	27106	77	k__Bacteria	94.1	4.82	25.56	63	43	15	0
MAG178.bin.21	HGM178.bin.21	2517733	162767	63903	76	k__Bacteria	97.31	1.08	46.78	62	55	33	0
MAG178.bin.22	HGM178.bin.22	1796579	33313	4057	489	o__Bacteroidales	70.46	2.42	45.46	82	10	1	9.09
MAG178.bin.24	HGM178.bin.24	1979642	114196	47992	96	p__Bacteroidetes	93.33	0.71	48.57	57	42	30	0
MAG178.bin.25	HGM178.bin.25	1564748	14682	5219	356	p__Bacteroidetes	63.76	1.9	53.02	115	16	0	25
MAG178.bin.3	HGM178.bin.3	2490371	131391	47396	90	o__Clostridiales	97.16	1.23	45.94	73	62	39	33.33
MAG178.bin.6	HGM178.bin.6	1604996	9735	3620	496	o__Clostridiales	73.91	0.89	59.41	73	0	0	0
MAG178.bin.7	HGM178.bin.7	1944046	14254	3246	646	k__Bacteria	66.84	2.11	35.75	69	2	0	0
MAG178.bin.8	HGM178.bin.8	2008108	24198	4567	513	f__Spirochaetaceae	73.51	1.05	42.3	110	20	0	50
MAG178.bin.9	HGM178.bin.9	2881321	106928	42952	123	o__Bacteroidales	92.75	1.3	47.25	93	68	43	0
MAG179.bin.10	HGM179.bin.10	2408071	193045	46206	103	p__Bacteroidetes	92.64	0.16	51.49	66	56	35	100
MAG179.bin.11	HGM179.bin.11	1516610	20827	5040	364	o__Clostridiales	57.1	0.89	46.74	94	14	0	50
MAG179.bin.12	HGM179.bin.12	980683	17227	4996	250	k__Bacteria	72.67	8.67	25.33	61	12	0	22.22
MAG179.bin.13	HGM179.bin.13	3119988	89007	22805	208	k__Bacteria	93.41	0.65	49.88	151	109	33	100
MAG179.bin.14	HGM179.bin.14	1061511	146017	87099	19	k__Bacteria	98.88	1.12	33.16	17	17	14	0
MAG179.bin.15	HGM179.bin.15	2315004	28439	8671	386	k__Bacteria	65.69	1.72	45.77	163	70	4	100
MAG179.bin.16	HGM179.bin.16	3188951	138480	67696	86	k__Bacteria	98.12	0	44.37	68	62	47	0
MAG179.bin.17	HGM179.bin.17	3982271	269994	63345	133	o__Bacteroidales	97.31	0.8	42.53	103	84	50	0
MAG179.bin.18	HGM179.bin.18	3994546	232454	57534	153	o__Bacteroidales	96.42	3.66	42.66	114	82	45	12.5
MAG179.bin.19	HGM179.bin.19	2147541	11802	3082	749	o__Bacteroidales	54.91	1.13	52.58	61	2	0	33.33
MAG179.bin.2	HGM179.bin.2	1639810	12761	3302	531	k__Bacteria	69.35	0.59	45.69	62	5	0	0
MAG179.bin.20	HGM179.bin.20	2790838	63551	22032	187	k__Bacteria	94.35	0.54	52.84	140	103	27	0
MAG179.bin.22	HGM179.bin.22	2167830	20154	5569	452	p__Bacteroidetes	74.85	3.25	56.56	154	30	0	37.5
MAG179.bin.25	HGM179.bin.25	2149674	165597	43714	77	o__Bacteroidales	86.56	1.43	48.48	67	54	33	28.57
MAG179.bin.27	HGM179.bin.27	3147686	156263	50160	99	f__Spirochaetaceae	97.2	1.4	41.96	90	77	48	0
MAG179.bin.28	HGM179.bin.28	1683231	17086	4835	413	f__Spirochaetaceae	73.78	1.4	38.44	100	18	0	0
MAG179.bin.3	HGM179.bin.3	1824651	18860	4412	474	k__Bacteria	66.27	0	43.77	96	18	0	0
MAG179.bin.4	HGM179.bin.4	3149609	62725	25986	194	o__Bacteroidales	86.19	0.99	54.6	154	99	47	50
MAG179.bin.5	HGM179.bin.5	1970829	27625	6741	368	o__Bacteroidales	74.8	0.6	57.66	145	41	4	0
MAG179.bin.6	HGM179.bin.6	2806209	80856	18067	218	o__Bacteroidales	91.03	0.74	44.66	177	106	20	0
MAG179.bin.7	HGM179.bin.7	1496368	23574	4288	400	o__Clostridiales	65.74	1.06	43.63	81	9	0	50
MAG179.bin.8	HGM179.bin.8	3157728	96026	13590	316	p__Bacteroidetes	95.61	0.4	44.04	212	111	19	50
MAG179.bin.9	HGM179.bin.9	2858415	174470	58778	78	k__Bacteria	93.28	0.54	45.58	67	57	37	0
MAG18.bin.1	HGM18.bin.1	2208888	89519	22012	160	o__Clostridiales	97.41	2.68	52.31	100	71	23	40
MAG18.bin.10	HGM18.bin.10	2415406	30895	10652	337	p__Firmicutes	82.86	4.75	41.96	173	81	6	20
MAG18.bin.11	HGM18.bin.11	2392363	61315	6907	474	f__Lachnospiraceae	75.23	2.03	36.7	133	45	6	44.44
MAG18.bin.12	HGM18.bin.12	3623985	249963	57498	111	o__Bacteroidales	94.02	2.41	47.19	100	78	48	0
MAG18.bin.15	HGM18.bin.15	2071206	33916	5773	439	k__Bacteria	83.02	3.17	61.58	143	27	2	12.5
MAG18.bin.3	HGM18.bin.3	2960723	106615	39277	122	o__Bacteroidales	95.36	1.48	47.95	108	85	37	20
MAG18.bin.4	HGM18.bin.4	1199131	36667	5201	278	o__Clostridiales	58.44	2.35	25.87	81	14	1	20
MAG18.bin.6	HGM18.bin.6	2776641	67592	14088	319	k__Bacteria	74.09	1.72	47.63	172	97	18	0
MAG18.bin.8	HGM18.bin.8	1687625	27248	3574	518	k__Bacteria	58.39	4.4	44.02	70	9	2	75
MAG180.bin.14	HGM180.bin.14	2953513	222450	64582	104	o__Clostridiales	98.66	0	48.22	68	60	42	0
MAG180.bin.18	HGM180.bin.18	2322666	87515	24546	139	k__Bacteria	96.94	0.54	42.93	118	82	28	0
MAG180.bin.19	HGM180.bin.19	2180273	26149	6376	451	k__Bacteria	78.95	0	39.16	148	40	1	0
MAG180.bin.21	HGM180.bin.21	2611496	91148	40410	105	k__Bacteria	94.35	0.27	48.52	92	69	38	0
MAG180.bin.7	HGM180.bin.7	2654357	84032	28105	134	o__Bacteroidales	90.46	1.05	47.51	117	93	36	0
MAG181.bin.1	HFM1.bin.1	1804345	12697	4112	487	k__Bacteria	64.34	1.34	47.24	100	9	0	33.33
MAG181.bin.10	HFM1.bin.10	1492109	28685	10511	214	k__Bacteria	85.76	0.27	44.73	104	47	4	100
MAG181.bin.11	HFM1.bin.11	1912417	19036	4073	525	p__Bacteroidetes	73.48	2.06	54.44	99	12	0	33.33
MAG181.bin.12	HFM1.bin.12	1318810	32376	8141	213	k__Bacteria	53.85	4.66	48.49	107	35	2	41.67
MAG181.bin.13	HFM1.bin.13	962980	21015	4532	247	p__Bacteroidetes	67.76	3.38	50.94	50	9	0	9.52
MAG181.bin.14	HFM1.bin.14	2742433	30338	8655	359	o__Bacteroidales	76.82	0.73	47.16	248	82	1	40
MAG181.bin.15	HFM1.bin.15	1341643	9225	3022	482	o__Clostridiales	54.32	0.89	58.87	28	0	0	100
MAG181.bin.17	HFM1.bin.17	2578805	55598	18411	219	o__Bacteroidales	79.77	1.24	49.82	147	98	24	0
MAG181.bin.18	HFM1.bin.18	3023464	26297	2720	1118	k__Bacteria	52.15	5.17	61.28	68	7	1	66.67
MAG181.bin.19	HFM1.bin.19	1134688	38885	5938	248	o__Clostridiales	70.73	0.41	43.5	78	15	1	66.67
MAG181.bin.2	HFM1.bin.2	2248754	52325	10131	289	f__Spirochaetaceae	95.84	0.35	41.58	159	67	6	0
MAG181.bin.20	HFM1.bin.20	1324790	10054	3449	423	k__Bacteria	68.21	1.48	49.31	53	1	0	0
MAG181.bin.3	HFM1.bin.3	2180501	15724	3827	636	p__Bacteroidetes	70.39	2.3	45.58	104	11	0	33.33
MAG181.bin.5	HFM1.bin.5	2364013	16173	3648	709	p__Bacteroidetes	71.56	3.02	53.65	102	11	0	0
MAG181.bin.6	HFM1.bin.6	1633722	21529	5663	362	o__Clostridiales	89.53	2.01	40.22	113	22	0	100
MAG181.bin.8	HFM1.bin.8	2461460	75883	25977	128	k__Bacteria	93.82	0.54	54.84	111	90	34	0
MAG182.bin.1	HFM2.bin.1	2284755	112390	38096	70	k__Bacteria	97.31	0.54	49.54	65	63	41	0
MAG182.bin.10	HFM2.bin.10	1220499	11705	2533	485	o__Clostridiales	50.24	0.67	37.67	14	1	0	0
MAG182.bin.11	HFM2.bin.11	2403402	103494	21310	177	o__Clostridiales	92.84	0.36	40.58	128	82	24	100
MAG182.bin.12	HFM2.bin.12	1293398	15101	3580	381	o__Clostridiales	68.1	2.6	43.91	58	10	0	66.67
MAG182.bin.18	HFM2.bin.18	935669	7431	2389	389	k__Bacteria	55.64	5.17	53.5	6	0	0	0
MAG182.bin.2	HFM2.bin.2	2025244	32336	8545	321	o__Clostridiales	95.5	0	43.22	146	58	5	0
MAG182.bin.21	HFM2.bin.21	2365349	118351	32357	120	k__Bacteria	98.12	0.54	42.31	98	76	32	0
MAG182.bin.23	HFM2.bin.23	2315017	12737	3898	672	k__Bacteria	75.61	5.06	49.16	103	12	0	53.85
MAG182.bin.26	HFM2.bin.26	1816098	137570	74284	72	o__Clostridiales	89.71	0	53.29	47	38	18	0
MAG182.bin.28	HFM2.bin.28	2958357	79696	20287	206	p__Bacteroidetes	90.48	1.83	53.64	160	106	33	20
MAG182.bin.29	HFM2.bin.29	1306592	14943	4646	323	p__Bacteroidetes	65.86	0.95	55.72	77	10	0	0
MAG182.bin.3	HFM2.bin.3	2581729	136669	20973	207	k__Bacteria	96.51	0.54	55.05	139	82	27	0
MAG182.bin.4	HFM2.bin.4	3070466	298341	134471	71	k__Bacteria	94.53	0.54	46.6	45	30	26	50
MAG182.bin.7	HFM2.bin.7	2648697	41331	6239	516	k__Bacteria	89.82	2.42	45.39	174	47	7	42.86
MAG183.bin.12	HFM3.bin.12	2123543	23678	4632	522	k__Bacteria	80.33	1.39	52.76	120	16	0	50
MAG183.bin.15	HFM3.bin.15	2612756	37880	12893	256	o__Bacteroidales	86.34	1.9	47.81	189	96	16	30
MAG183.bin.16	HFM3.bin.16	1047648	19436	5152	244	p__Bacteroidetes	57.06	0.71	51.39	62	16	0	100
MAG183.bin.17	HFM3.bin.17	1373727	13007	3494	417	o__Bacteroidales	58.13	1.28	50.33	56	3	0	28.57
MAG183.bin.18	HFM3.bin.18	631007	12914	4627	164	k__Bacteria	56.9	3.45	40.14	38	6	0	0
MAG183.bin.2	HFM3.bin.2	752503	11111	3445	244	o__Clostridiales	62.17	0.04	40.65	33	1	0	50
MAG183.bin.3	HFM3.bin.3	2159303	77135	9777	307	o__Clostridiales	91.23	1.68	44.66	149	58	8	33.33
MAG183.bin.4	HFM3.bin.4	941917	14561	3984	263	p__Bacteroidetes	61	1.75	55.78	47	4	0	20
MAG183.bin.6	HFM3.bin.6	2553208	119420	26524	163	k__Bacteria	90.86	0.54	48.71	115	82	36	100
MAG183.bin.8	HFM3.bin.8	1914108	37999	9178	287	k__Bacteria	90.25	0.27	50.15	134	55	5	100
MAG183.bin.9	HFM3.bin.9	1383453	23465	4858	343	o__Clostridiales	63.81	2.15	59.04	75	23	0	0
MAG184.bin.10	HFM4.bin.10	2365704	17860	3548	729	o__Clostridiales	75.55	2.29	44.92	97	10	0	66.67
MAG184.bin.15	HFM4.bin.15	2838348	41227	10179	380	o__Bacteroidales	81.44	0.87	54.98	213	92	7	60
MAG184.bin.16	HFM4.bin.16	2630959	186697	51335	85	p__Bacteroidetes	95.56	0.48	54.22	77	66	36	0
MAG184.bin.17	HFM4.bin.17	1999159	20738	5016	465	p__Bacteroidetes	76.86	1.21	51.14	124	24	0	50
MAG184.bin.25	HFM4.bin.25	1781707	100776	27060	105	p__Bacteroidetes	85.85	0	50.66	78	57	20	0
MAG184.bin.26	HFM4.bin.26	1480538	66456	16379	132	k__Bacteria	88.6	0.54	44.15	92	52	11	0
MAG184.bin.3	HFM4.bin.3	1066124	9959	3412	342	o__Clostridiales	62.28	1.34	54.94	48	0	0	100
MAG184.bin.5	HFM4.bin.5	2421603	48251	13647	232	o__Bacteroidales	80.8	1.11	45.96	164	95	15	0
MAG184.bin.6	HFM4.bin.6	1330675	9734	2927	475	k__Bacteria	52.36	2.2	49.34	32	0	0	0
MAG184.bin.7	HFM4.bin.7	1601987	57104	14980	141	k__Bacteria	85.99	0.05	46.65	101	61	11	33.33
MAG184.bin.9	HFM4.bin.9	1882822	39141	9158	257	o__Bacteroidales	57.11	1.58	47.99	145	52	7	33.33
MAG185.bin.1	HFM5.bin.1	2751547	227169	47230	100	k__Bacteria	93.46	0.56	57.16	106	71	22	25
MAG185.bin.12	HFM5.bin.12	3356545	23932	4107	950	k__Bacteria	51.55	6.9	45.62	35	32	23	50
MAG185.bin.13	HFM5.bin.13	1868454	20378	4017	523	o__Bacteroidales	62.64	1.19	46.83	105	27	0	0
MAG185.bin.15	HFM5.bin.15	879139	53042	17807	73	k__Bacteria	80.17	1.1	50.03	141	41	1	25
MAG185.bin.17	HFM5.bin.17	946171	14260	3964	257	k__Bacteria	53.34	0	31.14	36	12	0	41.18
MAG185.bin.18	HFM5.bin.18	3237429	81492	13229	345	k__Bacteria	90.2	2.13	26.64	37	11	1	0
MAG185.bin.2	HFM5.bin.2	1385657	21845	4581	336	o__Clostridiales	72.09	0.69	26.14	41	20	4	100
MAG185.bin.20	HFM5.bin.20	2543255	289218	111370	51	k__Bacteria	97.58	0	38.46	26	21	8	0
MAG185.bin.21	HFM5.bin.21	2398672	20978	3395	780	o__Bacteroidales	65.61	3.6	46.91	120	76	21	33.33
MAG185.bin.23	HFM5.bin.23	1501013	23617	5873	278	k__Bacteria	55.17	0	50.86	148	50	3	90
MAG185.bin.24	HFM5.bin.24	962029	19591	7219	189	k__Bacteria	91.57	0	37.17	21	18	15	0
MAG185.bin.26	HFM5.bin.26	2597367	70515	26997	140	k__Bacteria	97.04	1.08	57.9	79	10	0	0
MAG185.bin.27	HFM5.bin.27	1582170	54894	14696	152	k__Bacteria	79.86	0.56	46.32	112	73	22	0
MAG185.bin.29	HFM5.bin.29	2378749	265664	34562	112	o__Clostridiales	99.11	0.67	49.11	141	49	2	50
MAG185.bin.3	HFM5.bin.3	1518248	22563	4227	409	p__Bacteroidetes	80.6	2.49	39.01	34	28	16	0
MAG185.bin.30	HFM5.bin.30	1144807	32395	10136	144	p__Bacteroidetes	75.32	0.63	55.56	70	59	36	0
MAG185.bin.32	HFM5.bin.32	1983682	121345	45222	87	k__Bacteria	95.7	1.34	64.4	161	58	3	42.86
MAG185.bin.4	HFM5.bin.4	3152713	190133	33085	158	k__Bacteria	96.7	1.1	46.86	149	76	14	100
MAG185.bin.7	HFM5.bin.7	1842069	14528	2985	645	k__Bacteria	53.61	1.72	34.8	15	15	13	0
MAG185.bin.8	HFM5.bin.8	1251338	16750	3616	380	o__Bacteroidales	60.19	0.31	48.22	134	77	14	100
MAG186.bin.10	HFM6.bin.10	3179995	72409	19302	272	k__Bacteria	76.53	4.42	49.32	94	62	19	50
MAG186.bin.11	HFM6.bin.11	2106285	35924	12114	240	k__Bacteria	89.78	2.15	45.32	84	68	24	0
MAG186.bin.12	HFM6.bin.12	1034335	45542	14675	93	k__Bacteria	53.54	0	47.42	60	7	0	66.67
MAG186.bin.14	HFM6.bin.14	1701241	46914	9192	213	p__Bacteroidetes	78.56	1.76	38.86	97	11	0	10
MAG186.bin.15	HFM6.bin.15	1964410	35337	8993	287	k__Bacteria	89.25	1.61	52.37	45	5	0	66.67
MAG186.bin.16	HFM6.bin.16	1685619	11758	3317	529	o__Bacteroidales	52.68	0.93	47.91	149	58	5	0
MAG186.bin.19	HFM6.bin.19	827510	16108	2779	294	p__Euryarchaeota	56.14	1.61	40.32	30	25	16	0
MAG186.bin.2	HFM6.bin.2	2236884	45304	13838	215	k__Bacteria	85.75	0	32.6	77	55	30	50
MAG186.bin.21	HFM6.bin.21	1002399	17490	3045	345	o__Clostridiales	53.66	0.84	44.72	165	41	0	14.29
MAG186.bin.22	HFM6.bin.22	829744	18525	3589	260	k__Bacteria	71.19	0	31.77	62	18	1	0
MAG186.bin.23	HFM6.bin.23	3328290	83246	23438	224	o__Bacteroidales	94.1	2.2	38.61	48	16	1	54.84
MAG186.bin.25	HFM6.bin.25	2279373	18575	5076	517	k__Bacteria	56.61	0	48.35	161	44	1	62.5
MAG186.bin.27	HFM6.bin.27	2974321	19709	5443	676	o__Clostridiales	82.2	1.68	36.79	144	102	45	0
MAG186.bin.3	HFM6.bin.3	1442422	49787	13542	139	k__Bacteria	78.99	0	47.01	138	80	28	50
MAG186.bin.30	HFM6.bin.30	860934	18602	3410	274	o__Burkholderiales	67.38	0.69	38.35	42	36	23	0
MAG186.bin.5	HFM6.bin.5	2319785	124776	50668	63	p__Bacteroidetes	88.81	1.06	46.05	134	63	9	100
MAG186.bin.6	HFM6.bin.6	1744916	87343	39082	70	p__Bacteroidetes	74.76	0.48	36.98	131	21	0	28.57
MAG186.bin.7	HFM6.bin.7	1794348	27015	6297	353	o__Bacteroidales	77.7	0.78	50.83	128	30	1	6.67
MAG187.bin.1	HFM7.bin.1	2952605	82877	18816	227	o__Bacteroidales	86.38	1.73	45.53	213	147	36	50
MAG187.bin.10	HFM7.bin.10	1587255	48711	10780	219	o__Bacteroidales	74.3	1.28	53.29	99	45	7	75
MAG187.bin.11	HFM7.bin.11	467073	12830	4313	131	k__Bacteria	54.09	6.18	50.47	60	38	12	33.33
MAG187.bin.13	HFM7.bin.13	2436504	82963	21547	160	k__Bacteria	87.56	0.54	49.7	128	23	1	37.5
MAG187.bin.15	HFM7.bin.15	887442	12189	3908	260	k__Bacteria	51.38	0	37.62	268	65	3	16.67
MAG187.bin.16	HFM7.bin.16	994503	12282	2733	372	o__Clostridiales	54.65	2.07	46.43	101	16	0	100
MAG187.bin.17	HFM7.bin.17	1164218	21480	6224	228	k__Bacteria	78.36	0.54	27.12	62	21	1	33.33
MAG187.bin.19	HFM7.bin.19	1599822	65231	16587	140	o__Clostridiales	83.39	0.37	40.66	100	75	35	14.29
MAG187.bin.21	HFM7.bin.21	2317519	68467	26900	155	k__Bacteria	95.32	0.54	44.69	46	44	34	0
MAG187.bin.23	HFM7.bin.23	2998396	29411	7409	502	k__Bacteria	89.67	2.07	53.13	62	51	19	0
MAG187.bin.24	HFM7.bin.24	1705962	26394	9053	248	k__Bacteria	83.23	1.08	55.31	40	0	0	0
MAG187.bin.25	HFM7.bin.25	2763761	70661	23878	185	k__Bacteria	93.28	0.27	46.74	21	0	0	28.57
MAG187.bin.26	HFM7.bin.26	1692363	155849	69646	69	o__Clostridiales	91.72	0.17	44.66	113	20	1	32.35
MAG187.bin.27	HFM7.bin.27	2396152	139917	35936	120	k__Bacteria	90.86	0.27	45.63	68	62	38	0
MAG187.bin.28	HFM7.bin.28	845521	31630	5371	189	p__Bacteroidetes	51.16	0.24	40.98	127	84	32	33.33
MAG187.bin.4	HFM7.bin.4	1668214	71420	11459	240	p__Bacteroidetes	77.5	4.37	56.09	53	2	0	46.15
MAG187.bin.6	HFM7.bin.6	1886206	48904	10274	278	p__Bacteroidetes	83.62	0.32	47.63	235	120	12	16.67
MAG187.bin.7	HFM7.bin.7	2237554	25981	4246	587	o__Clostridiales	76.69	0.17	45.64	80	66	31	50
MAG187.bin.8	HFM7.bin.8	2855659	21899	4966	676	k__Bacteria	90.66	1.23	46.37	173	24	0	13.04
MAG187.bin.9	HFM7.bin.9	957239	16608	6132	168	k__Bacteria	51.24	0.54	47.45	113	88	44	0
MAG188.bin.1	HFM8.bin.1	2524795	114069	32571	136	o__Bacteroidales	85.22	0.5	31.71	42	4	0	0
MAG188.bin.10	HFM8.bin.10	2924562	80392	26615	172	o__Bacteroidales	84.84	1.18	50.87	97	69	40	0
MAG188.bin.12	HFM8.bin.12	1939295	29714	6291	325	k__Bacteria	50.63	6.9	45.5	75	54	40	0
MAG188.bin.14	HFM8.bin.14	775743	12271	4118	218	p__Euryarchaeota	55.17	0	48.54	61	49	33	0
MAG188.bin.15	HFM8.bin.15	1840399	66301	7968	330	p__Bacteroidetes	76.93	2.58	60.12	66	53	28	0
MAG188.bin.16	HFM8.bin.16	2964617	45762	8465	498	k__Bacteria	77.71	2.51	52	52	2	0	12.5
MAG188.bin.17	HFM8.bin.17	2089495	56395	14711	212	o__Bacteroidales	71.08	4.73	37.39	20	19	17	100
MAG188.bin.18	HFM8.bin.18	2280612	54996	21978	153	k__Bacteria	88.8	0.54	34.95	15	15	11	0
MAG188.bin.2	HFM8.bin.2	3021201	50913	8878	404	k__Bacteria	56.9	1.72	27.58	19	3	0	0
MAG188.bin.20	HFM8.bin.20	1462001	27253	5829	315	o__Bacteroidales	65.16	1.05	49.41	179	114	33	13.33
MAG188.bin.21	HFM8.bin.21	1773028	17021	4647	444	k__Bacteria	80.91	1.23	40.18	25	2	0	50
MAG188.bin.3	HFM8.bin.3	1575928	11264	3425	511	f__Spirochaetaceae	59.77	0.7	35.01	33	23	11	0
MAG188.bin.8	HFM8.bin.8	2462330	58948	12901	269	k__Bacteria	57.76	0.86	35.79	43	13	0	100
MAG189.bin.10	HFM9.bin.10	2462975	20359	4728	599	k__Bacteria	78.24	2.2	44	43	1	0	0
MAG189.bin.12	HFM9.bin.12	2688666	77241	31233	144	k__Bacteria	91.79	0.54	46.7	49	1	0	23.08
MAG189.bin.18	HFM9.bin.18	2573239	128517	49719	114	o__Bacteroidales	85.86	0.39	55.92	43	37	26	0
MAG189.bin.19	HFM9.bin.19	2577073	63664	12007	281	k__Bacteria	94.55	0.54	51.58	47	36	22	0
MAG189.bin.2	HFM9.bin.2	692354	7076	2417	281	o__Selenomonadales	50.35	0.72	45.71	111	78	43	33.33
MAG189.bin.20	HFM9.bin.20	2260988	43021	10019	286	k__Bacteria	94.03	3.23	56.42	78	42	19	0
MAG189.bin.21	HFM9.bin.21	2311440	202435	68843	42	o__Clostridiales	99.29	0.59	36.57	50	24	1	0
MAG189.bin.23	HFM9.bin.23	2447294	146147	52792	78	p__Bacteroidetes	90.79	0	51.14	45	38	26	0
MAG189.bin.24	HFM9.bin.24	1008614	17541	3642	301	p__Bacteroidetes	56.67	0.4	48.95	42	42	33	0
MAG189.bin.26	HFM9.bin.26	1642806	55468	9436	208	p__Bacteroidetes	72.01	1.76	51.86	32	3	1	5.88
MAG189.bin.27	HFM9.bin.27	1982956	34680	5040	462	p__Bacteroidetes	83.54	2.28	43.31	44	35	21	0
MAG189.bin.29	HFM9.bin.29	3125347	9440	2365	1294	k__Bacteria	57.3	9.57	52.26	76	2	0	40
MAG189.bin.3	HFM9.bin.3	2860683	223197	58413	75	o__Bacteroidales	92.02	0.74	53.89	29	2	0	0
MAG189.bin.30	HFM9.bin.30	1767057	22073	6106	380	k__Bacteria	77.14	7.82	44.38	71	57	38	0
MAG189.bin.32	HFM9.bin.32	2698624	130511	31836	130	k__Bacteria	95.43	0.54	48.1	110	83	48	0
MAG189.bin.34	HFM9.bin.34	629399	10749	2544	250	k__Bacteria	50.94	6.62	37.47	98	30	2	50
MAG189.bin.4	HFM9.bin.4	717542	17920	5551	170	k__Bacteria	74.26	0.06	42.32	52	43	35	16.67
MAG189.bin.5	HFM9.bin.5	2296282	73486	19360	172	k__Bacteria	94.89	1.08	43.87	29	28	25	0
MAG189.bin.6	HFM9.bin.6	2694874	126189	33881	125	p__Bacteroidetes	91.57	1.11	61.63	143	84	27	100
MAG189.bin.7	HFM9.bin.7	2484595	169265	79330	61	k__Bacteria	96.51	0.54	35.65	51	27	7	33.33
MAG189.bin.9	HFM9.bin.9	2121262	37515	9392	317	o__Bacteroidales	84.8	1.18	45.46	59	50	22	0
MAG19.bin.10	HGM19.bin.10	1855366	18301	6407	356	o__Selenomonadales	87.89	3.74	44.95	60	47	31	0
MAG19.bin.11	HGM19.bin.11	1647627	39783	10530	236	k__Bacteria	77.83	0.54	50.99	149	37	2	50
MAG19.bin.12	HGM19.bin.12	1890600	14827	3143	640	o__Bacteroidales	57.42	3.48	45.66	178	123	57	0
MAG19.bin.13	HGM19.bin.13	3053648	65319	16487	252	o__Clostridiales	88.86	4.7	38.4	38	3	0	0
MAG19.bin.15	HGM19.bin.15	3186605	184872	41164	129	k__Bacteria	97.47	0.54	49.53	193	61	6	100
MAG19.bin.16	HGM19.bin.16	625745	18132	3074	216	k__Bacteria	61.9	0	51.72	106	88	36	0
MAG19.bin.17	HGM19.bin.17	2044541	69779	13156	225	k__Bacteria	66.88	0.86	41.87	69	52	29	60
MAG19.bin.19	HGM19.bin.19	2873788	177365	54463	90	o__Bacteroidales	92.94	0.74	35.28	157	37	1	40
MAG19.bin.2	HGM19.bin.2	2003255	70999	10682	274	k__Bacteria	79.17	2.38	40.47	59	4	0	28.57
MAG19.bin.20	HGM19.bin.20	1621435	33585	6274	309	k__Bacteria	90.56	6.05	44.03	88	22	0	57.14
MAG19.bin.23	HGM19.bin.23	2219713	66665	10567	306	k__Bacteria	77.54	0.68	46.52	66	9	0	33.33
MAG19.bin.25	HGM19.bin.25	1566629	19315	3248	516	o__Bacteroidales	60.76	0.83	28.53	99	67	19	0
MAG19.bin.26	HGM19.bin.26	1934858	11767	3237	651	k__Bacteria	65.54	7.6	53.44	106	45	8	100
MAG19.bin.29	HGM19.bin.29	1604310	20525	7792	271	k__Bacteria	62.93	0	50.32	114	9	0	33.33
MAG19.bin.30	HGM19.bin.30	1269718	11998	3269	413	p__Bacteroidetes	51.54	3.5	54.41	99	25	0	50
MAG19.bin.33	HGM19.bin.33	3389764	74218	19628	234	k__Bacteria	86.85	2.22	56.68	102	68	23	0
MAG19.bin.34	HGM19.bin.34	2830229	133200	33999	125	o__Bacteroidales	94.16	0.81	39.22	43	12	0	100
MAG19.bin.35	HGM19.bin.35	2997770	174623	58397	110	k__Bacteria	93.55	2.17	41.99	38	32	24	0
MAG19.bin.37	HGM19.bin.37	1481474	50939	10465	190	k__Bacteria	91.25	1.08	45.94	52	0	0	0
MAG19.bin.38	HGM19.bin.38	975482	16465	3817	289	k__Bacteria	66	1.12	43.75	16	14	11	0
MAG19.bin.4	HGM19.bin.4	1779358	22964	4658	430	p__Bacteroidetes	64.04	5.03	48.76	153	89	15	0
MAG19.bin.40	HGM19.bin.40	411836	10683	3193	141	k__Bacteria	50.47	0	45.62	85	65	33	100
MAG19.bin.5	HGM19.bin.5	1062568	25123	6240	212	k__Bacteria	85.63	1.95	63.91	168	31	0	20
MAG19.bin.7	HGM19.bin.7	1980672	109836	9786	270	k__Bacteria	83.34	2.61	49.24	92	11	0	50
MAG19.bin.8	HGM19.bin.8	2429733	87786	16938	220	f__Spirochaetaceae	85.37	0.94	36.68	55	37	7	0
MAG19.bin.9	HGM19.bin.9	3082372	299880	89718	54	o__Bacteroidales	95.75	1.24	47.25	50	3	0	0
MAG190.bin.1	HFM10.bin.1	1037824	8476	2987	366	k__Bacteria	63.75	1.24	49.56	211	114	16	22.22
MAG190.bin.10	HFM10.bin.10	3037657	56447	22451	211	g__Prevotella	94.75	1.07	43.58	78	17	0	33.33
MAG190.bin.13	HFM10.bin.13	1959487	87490	13730	223	o__Bacteroidales	83.95	1.49	45.06	42	37	24	0
MAG190.bin.14	HFM10.bin.14	2630969	56318	9264	364	o__Bacteroidales	94.21	1.28	44.42	83	2	0	35.29
MAG190.bin.16	HFM10.bin.16	3317447	97705	15874	332	o__Clostridiales	93.4	1.86	48.62	115	25	0	0
MAG190.bin.17	HFM10.bin.17	2417689	92128	20552	190	f__Veillonellaceae	97.67	0.71	32.71	57	25	0	0
MAG190.bin.19	HFM10.bin.19	1849650	92275	27916	118	o__Clostridiales	91.28	0	46.36	126	92	43	0
MAG190.bin.2	HFM10.bin.2	2602848	41596	10304	369	k__Bacteria	61.13	0	45.97	102	57	13	100
MAG190.bin.20	HFM10.bin.20	2462251	27115	8214	349	g__Prevotella	87.41	2.64	50.85	85	65	30	100
MAG190.bin.21	HFM10.bin.21	1480710	14849	3419	467	o__Selenomonadales	83.29	3.05	46.71	84	11	0	23.08
MAG190.bin.23	HFM10.bin.23	1653015	28012	4447	424	k__Bacteria	66.11	0	52.17	93	39	3	0
MAG190.bin.24	HFM10.bin.24	2804910	30729	10120	369	o__Bacteroidales	89.2	1.75	43.05	60	50	32	0
MAG190.bin.25	HFM10.bin.25	2258869	231032	45745	90	o__Clostridiales	94.63	0.67	48.61	129	95	40	100
MAG190.bin.26	HFM10.bin.26	1806736	40510	8906	291	f__Bifidobacteriaceae	87.1	3.02	44.53	54	5	0	0
MAG190.bin.27	HFM10.bin.27	2804002	142362	47399	111	o__Clostridiales	95.45	0.58	35.41	50	4	0	100
MAG190.bin.28	HFM10.bin.28	1972064	24650	6155	404	k__Bacteria	78.09	1.08	47.24	165	26	1	14.29
MAG190.bin.30	HFM10.bin.30	2474033	155557	44846	123	k__Bacteria	93.71	0.54	52.23	126	67	19	14.29
MAG190.bin.31	HFM10.bin.31	1471452	12762	2576	570	p__Bacteroidetes	50.24	0.87	49.43	108	90	48	33.33
MAG190.bin.32	HFM10.bin.32	1482200	17388	5195	358	p__Firmicutes	77.17	4.09	34.61	18	14	11	0
MAG190.bin.37	HFM10.bin.37	2324627	29234	4692	572	o__Clostridiales	79.77	3.24	42.86	106	84	57	0
MAG190.bin.5	HFM10.bin.5	2262444	51548	8836	359	p__Proteobacteria	94.69	2.03	49.33	141	109	45	0
MAG190.bin.6	HFM10.bin.6	3038454	34813	4981	715	o__Bacteroidales	71.74	1.63	48.87	66	59	47	0
MAG190.bin.7	HFM10.bin.7	1537999	27235	4435	403	o__Clostridiales	72.54	4.05	49.99	95	73	43	0
MAG190.bin.8	HFM10.bin.8	1261187	23313	4394	335	c__Clostridia	69.81	1.69	51.78	67	58	43	0
MAG190.bin.9	HFM10.bin.9	2367074	56329	10614	293	k__Bacteria	93.41	0.06	36.77	119	88	40	0
MAG191.bin.1	HFM11.bin.1	1156261	73759	27672	87	k__Bacteria	82.06	1.12	50.28	0	15	13	0
MAG191.bin.11	HFM11.bin.11	1336036	11298	3455	425	o__Clostridiales	57.82	1.34	59.17	126	91	33	0
MAG191.bin.13	HFM11.bin.13	2242231	139005	71969	53	p__Bacteroidetes	92.59	0.48	43.95	14	0	0	33.33
MAG191.bin.17	HFM11.bin.17	1084746	37545	2736	405	o__Clostridiales	55.88	0.67	42.98	65	57	45	25
MAG191.bin.18	HFM11.bin.18	2505796	150024	76419	66	o__Bacteroidales	87.72	0.59	29.1	21	5	0	100
MAG191.bin.19	HFM11.bin.19	2172415	11544	3276	723	o__Clostridiales	60.57	0.95	44.36	129	96	44	0
MAG191.bin.2	HFM11.bin.2	3172529	68054	21888	234	k__Bacteria	87.53	0.55	43.05	126	48	7	0
MAG191.bin.4	HFM11.bin.4	3197209	258752	94148	65	k__Bacteria	94.28	1.08	43.59	104	81	36	50
MAG191.bin.5	HFM11.bin.5	1972800	19696	3370	617	k__Bacteria	68.03	2.15	52.29	92	75	41	0
MAG191.bin.6	HFM11.bin.6	2071211	108263	51974	96	k__Bacteria	83.87	1.61	43.21	73	67	43	0
MAG191.bin.7	HFM11.bin.7	1826070	9042	2872	649	k__Bacteria	58.38	1.61	46.14	183	113	26	28.57
MAG192.bin.12	HFM12.bin.12	978058	50858	6656	157	p__Bacteroidetes	56.6	2.26	33.93	60	38	11	0
MAG192.bin.14	HFM12.bin.14	1545671	53536	12734	191	p__Bacteroidetes	79.21	1.43	43.45	157	97	27	66.67
MAG192.bin.16	HFM12.bin.16	3354207	163482	59345	86	k__Bacteria	98.92	0.27	63.68	176	109	30	0
MAG192.bin.18	HFM12.bin.18	2095887	24664	7000	379	o__Bacteroidales	78.73	1.21	56.95	152	76	7	25
MAG192.bin.4	HFM12.bin.4	1997802	105853	54636	71	p__Bacteroidetes	92.91	0.95	47.99	71	41	7	0
MAG192.bin.5	HFM12.bin.5	2133512	84602	32395	112	k__Bacteria	94.71	0.54	52.76	138	46	7	60
MAG192.bin.7	HFM12.bin.7	2233229	114858	22657	154	o__Bacteroidales	87.17	0.93	42.96	143	54	6	0
MAG193.bin.1	HFM13.bin.1	3752881	59709	16441	324	o__Bacteroidales	92.08	2.29	48.87	61	3	0	0
MAG193.bin.10	HFM13.bin.10	671207	15762	2629	251	k__Bacteria	60.31	9.66	50.05	24	2	0	85.71
MAG193.bin.11	HFM13.bin.11	2820729	132559	48478	96	o__Bacteroidales	87.47	1.64	50.38	152	82	14	0
MAG193.bin.12	HFM13.bin.12	3157082	38980	10577	361	o__Bacteroidales	87.31	5.92	45.56	34	3	0	50
MAG193.bin.14	HFM13.bin.14	2695348	172768	42292	84	p__Bacteroidetes	96.27	0.48	39.78	31	3	0	0
MAG193.bin.15	HFM13.bin.15	3103683	180069	77169	67	o__Bacteroidales	93.84	0.81	51.21	168	111	35	12.5
MAG193.bin.16	HFM13.bin.16	2525015	86467	24793	144	k__Bacteria	90.81	0.81	49.86	145	31	0	0
MAG193.bin.17	HFM13.bin.17	2459558	111772	35546	102	o__Bacteroidales	78.66	1.11	54.87	204	41	0	0
MAG193.bin.18	HFM13.bin.18	1564238	21192	3807	465	c__Gammaproteobacteria	79.77	0.78	46.52	99	50	10	0
MAG193.bin.2	HFM13.bin.2	2930747	101710	13735	332	p__Bacteroidetes	86.73	3.33	38.05	29	1	0	22.22
MAG193.bin.20	HFM13.bin.20	3374285	42928	9542	465	k__Bacteria	70.69	0	51.02	58	52	37	22.22
MAG193.bin.3	HFM13.bin.3	2681202	77190	17663	228	p__Bacteroidetes	92.7	2.62	50.41	59	54	28	100
MAG193.bin.5	HFM13.bin.5	2992114	63408	13410	293	o__Bacteroidales	87.52	1.19	48.87	122	34	1	0
MAG193.bin.6	HFM13.bin.6	3675146	130760	40816	155	o__Bacteroidales	82.72	1.92	55	182	110	26	0
MAG193.bin.7	HFM13.bin.7	2395307	96434	37724	111	k__Bacteria	91.79	1.61	42.84	108	50	7	33.33
MAG193.bin.8	HFM13.bin.8	1479817	24040	6149	287	o__Clostridiales	80.21	0.81	41.41	24	2	0	42.86
MAG193.bin.9	HFM13.bin.9	1422758	20113	3365	449	k__Bacteria	62.53	2.88	52.36	127	96	26	0
MAG194.bin.2	HFM14.bin.2	1632345	13655	3673	491	o__Bacteroidales	62.11	0.97	44.82	38	4	0	0
MAG194.bin.4	HFM14.bin.4	1909599	56078	12965	181	k__Bacteria	70.53	1.75	40.37	22	2	0	0
MAG194.bin.6	HFM14.bin.6	611134	17593	4112	168	k__Bacteria	69.3	2.2	50.53	80	19	0	100
MAG195.bin.11	HFM15.bin.11	3441474	133221	47199	117	k__Bacteria	98.92	0.27	44.95	102	52	12	0
MAG195.bin.13	HFM15.bin.13	1390587	8533	2628	546	o__Bacteroidales	53.12	3.92	44.37	107	74	34	0
MAG195.bin.14	HFM15.bin.14	2051315	134913	49024	65	o__Bacteroidales	86.07	0.74	50.4	222	62	6	16.67
MAG195.bin.17	HFM15.bin.17	1013050	9928	2566	399	o__Clostridiales	55.68	0.34	43.84	133	49	1	0
MAG195.bin.19	HFM15.bin.19	1524409	20459	4133	418	k__Bacteria	72.08	1.35	47.02	153	99	36	100
MAG195.bin.22	HFM15.bin.22	2398272	43245	10808	310	o__Bacteroidales	82.66	0.97	53.82	39	32	23	100
MAG195.bin.24	HFM15.bin.24	1733053	33981	6667	318	k__Bacteria	86.2	1.39	49.16	92	65	33	0
MAG195.bin.25	HFM15.bin.25	2066118	58755	7967	392	k__Bacteria	51.21	8.62	51.29	51	13	1	100
MAG195.bin.3	HFM15.bin.3	1884035	221837	89370	38	p__Bacteroidetes	93.56	0	53.22	104	49	8	35
MAG195.bin.5	HFM15.bin.5	1912935	21916	6142	366	k__Bacteria	68.1	0	50.5	124	53	10	0
MAG195.bin.7	HFM15.bin.7	1268213	65604	19828	94	p__Bacteroidetes	78.63	3.33	47.74	117	20	1	100
MAG195.bin.8	HFM15.bin.8	2209943	113285	33299	135	k__Bacteria	92.01	0.54	47.1	183	29	0	66.67
MAG195.bin.9	HFM15.bin.9	1605490	158707	40006	96	k__Bacteria	73.49	2.42	43.26	84	8	0	0
MAG196.bin.10	HFM16.bin.10	2424496	17801	5258	572	k__Bacteria	59.48	1.72	49.51	102	80	35	0
MAG196.bin.13	HFM16.bin.13	2366778	19782	5257	532	f__Spirochaetaceae	83.97	0.7	54.21	137	99	39	20
MAG196.bin.17	HFM16.bin.17	2839355	46042	8812	414	o__Bacteroidales	87.21	3.49	51.58	145	37	3	0
MAG196.bin.2	HFM16.bin.2	1910415	242455	62442	42	o__Bacteroidales	87.16	0.84	50.61	41	7	0	0
MAG196.bin.20	HFM16.bin.20	906233	46938	8543	143	p__Bacteroidetes	50.03	1.27	52.02	108	41	7	88.89
MAG196.bin.21	HFM16.bin.21	1591631	20273	3293	512	k__Bacteria	59.25	0	45.53	196	75	6	66.67
MAG196.bin.22	HFM16.bin.22	1074310	34501	5562	242	k__Bacteria	93.26	0.56	49.63	124	81	15	41.67
MAG196.bin.25	HFM16.bin.25	2256839	16673	4043	627	o__Clostridiales	74.48	1.51	52.89	125	85	27	0
MAG196.bin.4	HFM16.bin.4	2220194	78569	21199	142	k__Bacteria	93.44	0.56	44.99	243	77	10	0
MAG196.bin.5	HFM16.bin.5	1836628	89097	21268	118	k__Bacteria	91.13	0.02	52.41	93	27	1	0
MAG196.bin.6	HFM16.bin.6	750423	11393	2715	285	o__Clostridiales	57.7	0.02	46.87	106	16	0	50
MAG196.bin.8	HFM16.bin.8	1133904	16453	3818	316	p__Bacteroidetes	58.18	1.11	39.32	52	3	0	100
MAG197.bin.1	HFM17.bin.1	3363870	12283	2943	1201	c__Deltaproteobacteria	51.22	0.84	50.14	158	86	15	100
MAG197.bin.11	HFM17.bin.11	2437898	52011	10505	300	k__Bacteria	97.04	1.08	52.16	151	17	0	50
MAG197.bin.12	HFM17.bin.12	3608618	161983	42238	150	k__Bacteria	94.89	2.44	45.6	114	87	38	100
MAG197.bin.15	HFM17.bin.15	2061309	43495	9081	278	o__Bacteroidales	60.06	0.84	49.77	79	57	41	33.33
MAG197.bin.16	HFM17.bin.16	2124754	140415	62600	77	k__Bacteria	95.43	1.61	47	170	80	16	0
MAG197.bin.18	HFM17.bin.18	1707150	40567	10549	240	p__Bacteroidetes	77.05	2.12	46.36	5	0	0	100
MAG197.bin.19	HFM17.bin.19	3209705	144463	39613	137	o__Bacteroidales	87.78	1.45	46.78	173	70	8	33.33
MAG197.bin.2	HFM17.bin.2	1088285	55050	24748	95	k__Bacteria	73.67	2.25	46.69	42	39	33	50
MAG197.bin.20	HFM17.bin.20	2157271	125718	49360	60	o__Bacteroidales	87.15	1.12	50.57	65	51	34	0
MAG197.bin.22	HFM17.bin.22	2571233	235918	64608	67	k__Bacteria	94.78	0.59	51.86	48	8	0	50
MAG197.bin.23	HFM17.bin.23	1769614	38177	6416	354	k__Bacteria	83.87	0.78	49.34	138	49	3	40
MAG197.bin.24	HFM17.bin.24	1174880	148011	53751	40	p__Bacteroidetes	77.86	0	57.07	127	19	1	12.5
MAG197.bin.25	HFM17.bin.25	1949368	18248	3270	637	f__Spirochaetaceae	59.25	5.13	63.02	46	0	0	16.67
MAG197.bin.26	HFM17.bin.26	2213807	112958	32829	128	o__Clostridiales	94.74	0.67	48.21	65	60	37	0
MAG197.bin.5	HFM17.bin.5	2358901	52167	11625	275	k__Bacteria	80.35	1.12	65.22	125	27	0	71.43
MAG197.bin.6	HFM17.bin.6	451536	14024	5255	108	f__Mycoplasmataceae	72.22	1.15	48.99	110	80	40	0
MAG197.bin.7	HFM17.bin.7	4372117	121578	29855	244	o__Bacteroidales	93.48	2.44	30.39	12	1	0	20
MAG197.bin.8	HFM17.bin.8	1359112	40924	6323	280	p__Bacteroidetes	51.62	4.29	36.72	49	6	0	100
MAG197.bin.9	HFM17.bin.9	2435493	108332	30156	109	k__Bacteria	92.72	0.54	52.79	129	86	23	0
MAG198.bin.12	HFM18.bin.12	1336025	40256	4137	371	o__Bacteroidales	60.89	1.82	54.35	102	72	36	0
MAG198.bin.13	HFM18.bin.13	1650759	103613	37221	67	k__Bacteria	91.13	1.08	44.94	56	45	31	0
MAG198.bin.14	HFM18.bin.14	1324409	19687	3538	402	k__Bacteria	66	2.62	48.55	151	63	5	42.86
MAG198.bin.2	HFM18.bin.2	3579196	41614	8228	603	k__Bacteria	59.97	0	41.98	143	38	0	22.22
MAG198.bin.3	HFM18.bin.3	2293901	78667	22438	164	k__Bacteria	95.16	0.54	45.47	116	53	4	0
MAG198.bin.4	HFM18.bin.4	1540489	40267	11137	193	p__Bacteroidetes	82.14	0.95	57.91	57	9	0	23.08
MAG198.bin.7	HFM18.bin.7	1668291	7283	2758	628	k__Bacteria	56.9	7.99	39.54	192	113	25	0
MAG199.bin.11	HFM19.bin.11	2369054	213996	55096	92	o__Bacteroidales	87.75	0.73	45.57	105	75	41	0
MAG199.bin.15	HFM19.bin.15	2074061	23949	5365	489	k__Bacteria	61.21	4.31	25.89	15	2	0	0
MAG199.bin.16	HFM19.bin.16	2574594	81366	19568	215	k__Bacteria	85.85	1.08	61.11	135	72	10	100
MAG199.bin.17	HFM19.bin.17	1338623	46875	3442	415	k__Bacteria	65.77	3.08	52.94	79	68	39	0
MAG199.bin.2	HFM19.bin.2	2749904	251240	110926	37	k__Bacteria	98.66	1.08	48.27	134	62	10	66.67
MAG199.bin.6	HFM19.bin.6	1286106	77353	18012	138	k__Bacteria	93.82	2.25	30.48	110	31	1	5.26
MAG199.bin.7	HFM19.bin.7	1539153	18217	5114	355	k__Bacteria	72.72	6.72	60.5	146	68	10	0
MAG199.bin.9	HFM19.bin.9	1610845	82944	38060	76	k__Bacteria	87.09	2.73	54.74	48	7	0	16.67
MAG2.bin.1	HGM2.bin.1	2698709	141433	39448	117	k__Bacteria	96.94	1.08	44.42	80	9	0	75
MAG2.bin.10	HGM2.bin.10	2629266	67921	15478	256	k__Bacteria	96.46	0.85	44.87	128	40	0	0
MAG2.bin.11	HGM2.bin.11	1628131	106485	20129	149	k__Bacteria	61.9	1.72	47.31	46	5	0	16.67
MAG2.bin.12	HGM2.bin.12	2053693	117965	18320	174	k__Bacteria	92.38	1.79	60.82	188	125	36	33.33
MAG2.bin.13	HGM2.bin.13	2295656	127070	44273	97	o__Bacteroidales	92.52	1.24	51.6	106	84	36	0
MAG2.bin.14	HGM2.bin.14	2447725	173853	42242	75	o__Bacteroidales	96.42	0.38	49.37	79	68	39	20
MAG2.bin.15	HGM2.bin.15	3110510	83003	17028	272	f__Lachnospiraceae	92.79	3.51	36.8	100	42	9	0
MAG2.bin.16	HGM2.bin.16	3103923	129801	63595	76	k__Bacteria	75.86	5.17	32.52	46	7	0	0
MAG2.bin.18	HGM2.bin.18	2007627	36829	7650	336	f__Lachnospiraceae	81.21	3.52	52.16	98	25	0	12.5
MAG2.bin.19	HGM2.bin.19	1721318	20784	3617	526	o__Clostridiales	50.22	0.95	29.67	7	1	0	0
MAG2.bin.20	HGM2.bin.20	1469422	20569	4323	392	f__Spirochaetaceae	59.4	3.54	41.2	73	21	2	83.33
MAG2.bin.22	HGM2.bin.22	3295029	183590	58904	86	o__Bacteroidales	93.09	1.05	59.78	143	55	5	80
MAG2.bin.24	HGM2.bin.24	1019462	24135	7363	161	f__Lachnospiraceae	66.53	0.6	36.71	154	74	20	28.57
MAG2.bin.27	HGM2.bin.27	2176219	117228	32791	94	k__Bacteria	58.78	1.72	48	49	47	38	25
MAG2.bin.3	HGM2.bin.3	2946526	90598	29956	136	k__Bacteria	68.45	1.72	49.57	22	0	0	0
MAG2.bin.30	HGM2.bin.30	1381870	16413	2595	543	o__Clostridiales	52.23	0	47.28	171	116	35	0
MAG2.bin.32	HGM2.bin.32	1817888	65470	11771	197	o__Bacteroidales	77.05	2.29	45.83	112	62	15	75
MAG2.bin.33	HGM2.bin.33	2222237	94668	19883	200	f__Lachnospiraceae	85.32	2.34	55.95	191	69	9	60
MAG2.bin.34	HGM2.bin.34	1192869	31852	6041	244	k__Bacteria	60.34	0	54.27	193	105	20	37.5
MAG2.bin.35	HGM2.bin.35	1601141	96405	11907	177	o__Clostridiales	62.42	3.36	59.72	124	84	27	71.43
MAG2.bin.36	HGM2.bin.36	2456984	168193	68360	53	o__Bacteroidales	87.07	0.56	53.57	87	57	24	0
MAG2.bin.38	HGM2.bin.38	2814650	110109	47024	106	o__Bacteroidales	90.37	0.91	51.76	187	78	8	0
MAG2.bin.39	HGM2.bin.39	2415127	69227	13826	288	f__Spirochaetaceae	80.05	1.54	52.51	207	66	2	9.52
MAG2.bin.4	HGM2.bin.4	2091071	122741	30566	104	o__Bacteroidales	83.98	0.99	49	47	4	0	33.33
MAG2.bin.41	HGM2.bin.41	2018111	32259	8907	281	k__Bacteria	63.95	0	42.51	95	20	1	0
MAG2.bin.44	HGM2.bin.44	935244	16952	5891	186	f__Lachnospiraceae	59.12	5	46.63	217	95	4	14.29
MAG2.bin.47	HGM2.bin.47	1787314	31973	6075	375	f__Spirochaetaceae	57.74	0	55.27	79	55	23	0
MAG2.bin.5	HGM2.bin.5	1748961	34564	4490	451	o__Bacteroidales	68.34	3.84	59.84	119	43	7	57.14
MAG2.bin.50	HGM2.bin.50	3082637	268365	105338	50	o__Bacteroidales	80.25	1.43	56.69	83	62	39	0
MAG2.bin.51	HGM2.bin.51	2041429	27748	4593	481	f__Lachnospiraceae	51.94	9.43	48.39	134	31	0	0
MAG2.bin.52	HGM2.bin.52	1380317	74894	5274	321	k__Bacteria	52.59	6.03	46.35	84	60	31	0
MAG2.bin.56	HGM2.bin.56	1840888	40492	11603	204	k__Bacteria	72.7	3.45	49.24	25	2	0	33.33
MAG2.bin.59	HGM2.bin.59	1076493	8800	2513	435	o__Clostridiales	54.9	5.56	58.15	97	15	0	37.5
MAG2.bin.6	HGM2.bin.6	1379525	97110	5348	308	k__Bacteria	72.48	7.96	45.2	135	25	1	50
MAG2.bin.61	HGM2.bin.61	2536492	119865	34180	131	k__Bacteria	63.87	1.72	62.99	165	70	3	0
MAG2.bin.7	HGM2.bin.7	1275540	275703	96558	34	f__Lachnospiraceae	62.22	0.81	44.39	179	40	3	37.5
MAG2.bin.8	HGM2.bin.8	1655065	24238	6877	284	p__Bacteroidetes	78.79	1.67	49.81	90	7	1	62.5
MAG2.bin.9	HGM2.bin.9	1269723	30320	3667	374	o__Clostridiales	57.78	0.71	56.66	67	10	0	100
MAG20.bin.1	HGM20.bin.1	3106376	230246	81064	78	o__Bacteroidales	93.72	2.37	50.22	178	78	10	0
MAG20.bin.10	HGM20.bin.10	3504545	271767	89498	76	k__Bacteria	94.89	0.54	34.41	51	35	14	100
MAG20.bin.11	HGM20.bin.11	1984963	70855	16295	177	p__Bacteroidetes	79.89	2.06	42.76	48	3	0	50
MAG20.bin.12	HGM20.bin.12	1227194	10082	2758	457	k__Bacteria	50.7	0.68	54.29	49	42	29	0
MAG20.bin.13	HGM20.bin.13	2312014	148687	27287	141	o__Clostridiales	95.48	0.34	59.01	23	1	1	100
MAG20.bin.14	HGM20.bin.14	2188542	211740	62245	63	k__Bacteria	92.22	1.36	50.6	57	48	33	0
MAG20.bin.15	HGM20.bin.15	1629883	77382	22274	105	o__Clostridiales	89.77	0	43.64	70	5	0	50
MAG20.bin.16	HGM20.bin.16	3177638	135501	47292	114	o__Bacteroidales	89.11	0.74	50.45	168	110	37	100
MAG20.bin.17	HGM20.bin.17	2343803	51860	7142	376	p__Bacteroidetes	77.62	4.89	49.41	57	46	33	0
MAG20.bin.19	HGM20.bin.19	3212955	361941	60314	80	o__Bacteroidales	94.32	1.42	31.33	80	9	0	0
MAG20.bin.2	HGM20.bin.2	1427257	28391	4152	402	o__Bacteroidales	59.03	2.3	49.72	67	48	27	33.33
MAG20.bin.21	HGM20.bin.21	2830734	73056	13763	310	o__Clostridiales	94.08	1.68	46.09	53	0	0	50
MAG20.bin.22	HGM20.bin.22	2174718	65954	14776	197	f__Lachnospiraceae	89.23	2.3	51.93	85	14	1	16.67
MAG20.bin.24	HGM20.bin.24	2336757	19025	3998	650	p__Bacteroidetes	76.11	0.73	53.51	99	52	6	66.67
MAG20.bin.25	HGM20.bin.25	2834425	164304	88415	64	p__Bacteroidetes	95.71	0.48	44.46	80	70	45	0
MAG20.bin.26	HGM20.bin.26	2047293	56445	15678	195	o__Selenomonadales	91.54	4.91	47.99	152	42	0	20
MAG20.bin.27	HGM20.bin.27	2749906	185807	62612	94	p__Firmicutes	98.4	1.27	56.34	55	48	28	0
MAG20.bin.28	HGM20.bin.28	3372711	163203	28429	244	k__Bacteria	87.8	2.21	45.32	90	71	30	100
MAG20.bin.29	HGM20.bin.29	1626308	94131	20763	121	k__Bacteria	88.2	1.08	57.03	111	69	23	0
MAG20.bin.3	HGM20.bin.3	2192227	29561	7038	386	o__Selenomonadales	90.53	3.66	51.57	234	133	34	37.5
MAG20.bin.30	HGM20.bin.30	3108539	111740	45588	125	k__Bacteria	95.86	1.88	33.3	18	4	0	33.33
MAG20.bin.4	HGM20.bin.4	3631368	183141	76047	82	o__Bacteroidales	96.79	2.33	43	80	70	41	0
MAG20.bin.6	HGM20.bin.6	2294896	36506	5272	516	k__Bacteria	57.76	2.59	43.72	258	109	9	10.71
MAG20.bin.7	HGM20.bin.7	2361945	14241	3408	748	k__Bacteria	61.68	6.9	53.69	79	69	42	0
MAG20.bin.8	HGM20.bin.8	1001393	36094	4044	279	o__Clostridiales	51.84	2.47	42.78	59	48	40	0
MAG20.bin.9	HGM20.bin.9	2266423	54008	11302	304	p__Bacteroidetes	86.08	2.14	48.88	113	84	28	50
MAG200.bin.12	HFM20.bin.12	572177	27696	10021	79	k__Bacteria	64.4	0.21	47.45	83	73	39	0
MAG200.bin.14	HFM20.bin.14	2596655	98083	26614	149	o__Bacteroidales	90.26	2.04	39.58	72	7	0	66.67
MAG200.bin.5	HFM20.bin.5	2137058	117241	42723	107	p__Bacteroidetes	93.1	0.71	53.37	178	96	18	36.36
MAG200.bin.6	HFM20.bin.6	1953481	37864	10452	278	k__Bacteria	90.65	1.08	51	247	93	9	0
MAG200.bin.7	HFM20.bin.7	2807492	51895	5907	589	k__Bacteria	81.25	2.26	50.75	164	98	19	50
MAG200.bin.9	HFM20.bin.9	1380865	12936	3494	433	k__Bacteria	66.18	3.45	57.27	213	99	19	50
MAG201.bin.1	HFM21.bin.1	1778620	56975	17108	148	p__Bacteroidetes	66.84	1.43	43.42	128	92	51	14.29
MAG201.bin.11	HFM21.bin.11	2238337	49384	13152	229	o__Bacteroidales	82.64	1.51	51.06	90	64	34	0
MAG201.bin.12	HFM21.bin.12	2281691	103634	36578	101	o__Bacteroidales	84.65	0.5	52.34	111	25	0	50
MAG201.bin.13	HFM21.bin.13	1802959	22927	6010	331	k__Bacteria	63.71	3.23	48.25	59	7	0	63.64
MAG201.bin.17	HFM21.bin.17	2032408	54212	12988	279	k__Bacteria	79.15	1.08	49.83	66	4	0	33.33
MAG201.bin.18	HFM21.bin.18	1245940	24572	5179	252	k__Bacteria	50.78	5.17	47.36	130	71	14	0
MAG201.bin.19	HFM21.bin.19	1534566	13663	3606	467	f__Spirochaetaceae	57.32	0.7	40.69	32	3	0	100
MAG201.bin.20	HFM21.bin.20	2053637	44981	10410	282	o__Bacteroidales	79.73	1.23	44.75	102	86	45	0
MAG201.bin.21	HFM21.bin.21	619871	20680	5221	142	p__Euryarchaeota	64.9	1.01	51.71	22	0	0	17.65
MAG201.bin.22	HFM21.bin.22	1502714	9274	3204	500	o__Clostridiales	67.09	0.45	49.94	57	50	27	0
MAG201.bin.3	HFM21.bin.3	2156523	22735	3122	735	o__Bacteroidales	66	7.25	61.28	13	0	0	0
MAG201.bin.4	HFM21.bin.4	1267729	15619	5974	226	k__Bacteria	59.57	1.08	68.6	80	14	0	0
MAG201.bin.5	HFM21.bin.5	2304623	55026	17387	198	k__Bacteria	94.73	1.88	45	172	77	8	14.29
MAG201.bin.6	HFM21.bin.6	1440962	9748	2985	510	o__Bacteroidales	59.36	1.55	44.51	125	32	4	20
MAG201.bin.7	HFM21.bin.7	2496313	63974	18360	198	o__Bacteroidales	89.85	2.15	44.95	122	44	8	0
MAG202.bin.10	HFM22.bin.10	2532272	77701	21068	206	f__Spirochaetaceae	93.71	0	53.28	35	31	24	0
MAG202.bin.13	HFM22.bin.13	2232862	58657	14541	210	f__Lachnospiraceae	83.97	2.62	52.48	150	34	0	0
MAG202.bin.14	HFM22.bin.14	2847540	45484	8749	454	k__Bacteria	55.99	0	50.67	69	44	12	14.29
MAG202.bin.15	HFM22.bin.15	1532450	18071	4410	401	f__Lachnospiraceae	68.26	2.04	42.98	86	62	33	0
MAG202.bin.19	HFM22.bin.19	1481837	16281	3723	434	k__Bacteria	66.61	1.08	41.7	52	39	21	37.5
MAG202.bin.2	HFM22.bin.2	1035338	57671	19085	78	p__Bacteroidetes	67.33	1.24	45.93	152	38	0	0
MAG202.bin.21	HFM22.bin.21	2037295	168009	78862	49	o__Bacteroidales	87.08	0.84	46.4	165	28	0	100
MAG202.bin.22	HFM22.bin.22	2287210	30231	8405	367	f__Lachnospiraceae	83.58	2.41	41.53	219	79	8	28.57
MAG202.bin.23	HFM22.bin.23	1402113	15232	4380	368	o__Clostridiales	73.08	1.01	51.26	36	33	27	0
MAG202.bin.5	HFM22.bin.5	2417469	61392	11052	374	k__Bacteria	51.02	0	53.76	58	24	3	0
MAG203.bin.11	HFM23.bin.11	844476	84908	42004	31	k__Bacteria	85.71	0	51.05	47	4	0	0
MAG203.bin.15	HFM23.bin.15	2035148	25442	5969	419	k__Bacteria	66.36	0	33.98	72	14	1	100
MAG203.bin.17	HFM23.bin.17	1637595	10423	3036	565	k__Bacteria	57.24	7.76	58.92	119	8	0	0
MAG203.bin.19	HFM23.bin.19	1187493	17636	3838	337	p__Bacteroidetes	51.4	2.62	42.93	123	88	26	33.33
MAG203.bin.6	HFM23.bin.6	1732046	22287	6823	301	k__Bacteria	66.76	7.62	47.77	98	70	21	0
MAG203.bin.8	HFM23.bin.8	809176	7953	2822	298	k__Bacteria	63.08	1.33	49.94	13	1	0	0
MAG204.bin.1	HFM24.bin.1	821086	23111	6338	173	k__Bacteria	82.13	0.05	46.8	61	6	0	25
MAG204.bin.10	HFM24.bin.10	1178687	68836	18442	99	p__Bacteroidetes	57.68	1.43	52.71	93	2	0	0
MAG204.bin.11	HFM24.bin.11	778312	24501	6090	151	k__Bacteria	56.9	6.03	46.53	185	74	9	50
MAG204.bin.14	HFM24.bin.14	2141326	88724	27159	136	o__Bacteroidales	86.42	1.12	45.42	118	93	52	50
MAG204.bin.18	HFM24.bin.18	1068268	23783	3925	296	p__Bacteroidetes	51.8	3.97	44.59	175	60	4	0
MAG204.bin.19	HFM24.bin.19	1036709	114388	36036	52	k__Bacteria	72.41	1.02	52.97	56	47	29	0
MAG204.bin.2	HFM24.bin.2	1335330	135383	36583	56	o__Clostridiales	86.64	4.49	50.45	113	56	5	50
MAG204.bin.22	HFM24.bin.22	2515623	41383	7826	493	k__Bacteria	64.83	1.72	51.94	113	91	46	12.5
MAG204.bin.3	HFM24.bin.3	1905950	56547	13717	226	o__Bacteroidales	79.78	9.07	33.13	52	32	13	50
MAG204.bin.6	HFM24.bin.6	911977	27362	6436	190	k__Bacteria	57.18	0.88	44.06	52	49	33	0
MAG204.bin.7	HFM24.bin.7	1499054	48907	8525	198	p__Bacteroidetes	72.64	2	44.94	58	50	31	0
MAG204.bin.8	HFM24.bin.8	658719	37184	19919	55	k__Bacteria	79.23	1.72	45.94	116	32	1	50
MAG204.bin.9	HFM24.bin.9	1939423	168223	82237	44	p__Bacteroidetes	94.37	1.67	55.46	32	28	14	0
MAG205.bin.10	HFM25.bin.10	2467984	24870	6366	488	o__Bacteroidales	76.38	2.86	33.43	69	13	0	0
MAG205.bin.11	HFM25.bin.11	1852472	21183	5039	430	o__Clostridiales	65.86	0.84	39.68	88	58	29	0
MAG205.bin.15	HFM25.bin.15	1998059	32496	6425	389	k__Bacteria	78.25	2.11	51.78	161	83	12	0
MAG205.bin.17	HFM25.bin.17	2153518	97409	40569	86	k__Bacteria	94.89	0	30.79	35	4	0	50
MAG205.bin.18	HFM25.bin.18	2510404	106030	32218	107	k__Bacteria	92.01	3.23	43.45	185	134	60	11.11
MAG205.bin.2	HFM25.bin.2	2366845	74531	10088	319	f__Lachnospiraceae	80.26	0.82	55.12	83	22	3	0
MAG205.bin.4	HFM25.bin.4	2639167	221495	119988	42	p__Bacteroidetes	96.19	0.48	54.67	94	81	39	0
MAG205.bin.5	HFM25.bin.5	2626382	197736	65471	77	f__Spirochaetaceae	96.85	0.9	51.84	67	11	1	35.71
MAG205.bin.8	HFM25.bin.8	2530408	33063	6169	527	k__Bacteria	59.53	0	44.67	62	51	21	50
MAG205.bin.9	HFM25.bin.9	2550806	163923	36389	125	o__Bacteroidales	85.33	0.88	46.84	57	5	0	50
MAG206.bin.11	HFM26.bin.11	1687975	16725	3781	504	k__Bacteria	71.98	1.08	47.33	241	102	6	0
MAG206.bin.15	HFM26.bin.15	1340029	72998	5251	310	p__Bacteroidetes	63.06	2.89	42.44	112	86	26	0
MAG206.bin.16	HFM26.bin.16	2025039	28378	6918	385	k__Bacteria	70	9.09	51.67	112	49	4	100
MAG206.bin.19	HFM26.bin.19	1811863	39983	13067	210	k__Bacteria	95.43	1.44	45.74	13	0	0	81.82
MAG206.bin.2	HFM26.bin.2	1864356	18908	4711	472	k__Bacteria	65.34	3.45	49.78	69	53	26	40
MAG206.bin.20	HFM26.bin.20	977994	278893	71968	22	k__Bacteria	87.91	0	47.84	132	33	0	100
MAG206.bin.7	HFM26.bin.7	2287855	77351	31074	120	k__Bacteria	82.85	0.81	47.37	129	85	24	0
MAG207.bin.10	HFM27.bin.10	1012404	12011	3337	321	o__Clostridiales	59.68	1.34	51.25	49	6	1	33.33
MAG207.bin.11	HFM27.bin.11	2431828	60540	14398	238	o__Bacteroidales	90.17	1.49	41.59	36	34	29	0
MAG207.bin.12	HFM27.bin.12	2209874	15883	3927	621	o__Clostridiales	73.04	1.74	32.83	65	37	12	0
MAG207.bin.15	HFM27.bin.15	1466149	14888	4556	369	k__Bacteria	61.67	0.94	45.77	94	24	0	31.58
MAG207.bin.16	HFM27.bin.16	2117473	168161	59694	56	p__Bacteroidetes	92.62	0.48	57.44	53	42	27	40
MAG207.bin.18	HFM27.bin.18	1391208	12266	4037	386	k__Bacteria	60.19	1.08	45.37	92	67	37	0
MAG207.bin.2	HFM27.bin.2	2225464	35808	13195	253	k__Bacteria	78.66	0.54	58.8	162	93	20	100
MAG207.bin.20	HFM27.bin.20	2424034	43719	11011	325	k__Bacteria	65	0	54.19	77	53	14	100
MAG207.bin.23	HFM27.bin.23	2000029	14569	4328	533	o__Clostridiales	76.24	2.37	49.13	107	63	15	0
MAG207.bin.24	HFM27.bin.24	1754975	33964	3883	505	o__Clostridiales	51.18	2.04	49.33	72	59	35	25
MAG207.bin.25	HFM27.bin.25	808987	30707	5543	185	k__Bacteria	79.84	0.2	40.75	69	60	40	0
MAG207.bin.26	HFM27.bin.26	1263825	14706	2741	480	k__Bacteria	53.61	0	39.58	186	105	26	16.67
MAG207.bin.6	HFM27.bin.6	1600739	41970	6631	297	p__Firmicutes	85.85	0	45.38	69	62	44	33.33
MAG207.bin.7	HFM27.bin.7	2088265	51826	18028	182	k__Bacteria	83.05	0.54	44.26	151	50	3	36.36
MAG208.bin.1	HFM28.bin.1	2100379	38003	6246	430	p__Bacteroidetes	83.22	1.54	49.31	76	13	0	16.67
MAG208.bin.10	HFM28.bin.10	1239415	75008	22816	89	o__Clostridiales	87.35	1.49	44.2	79	11	0	50
MAG208.bin.12	HFM28.bin.12	2546266	140996	59908	93	o__Bacteroidales	88.36	1.24	49.56	84	72	51	0
MAG208.bin.13	HFM28.bin.13	2041444	164125	25020	130	f__Lachnospiraceae	72.31	1.57	42.32	79	21	0	50
MAG208.bin.14	HFM28.bin.14	2255615	259187	101694	39	f__Lachnospiraceae	91.13	0.48	47.13	84	64	29	0
MAG208.bin.15	HFM28.bin.15	714433	72543	38416	32	k__Bacteria	75.97	0	51.25	121	91	45	100
MAG208.bin.17	HFM28.bin.17	3299916	94007	28863	290	f__Lachnospiraceae	91.2	1.82	40.76	21	4	0	0
MAG208.bin.20	HFM28.bin.20	2363201	71798	17946	184	k__Bacteria	88.44	1.09	49.03	138	68	8	33.33
MAG208.bin.21	HFM28.bin.21	2184126	32950	5777	460	o__Bacteroidales	77.83	1.98	43.56	117	69	21	25
MAG208.bin.22	HFM28.bin.22	3694604	80130	21433	283	k__Bacteria	86.86	1.65	42.25	70	28	3	0
MAG208.bin.4	HFM28.bin.4	2488447	21882	3719	741	k__Bacteria	59.12	1.72	38.91	114	46	10	71.43
MAG208.bin.5	HFM28.bin.5	2268420	32089	7084	404	k__Bacteria	83.5	1.77	53.53	52	49	33	0
MAG208.bin.6	HFM28.bin.6	2104334	165207	58977	71	p__Bacteroidetes	91.67	4.76	45.95	89	75	40	25
MAG208.bin.7	HFM28.bin.7	1765718	10276	2780	654	k__Bacteria	55.59	1.25	32.65	141	74	15	33.33
MAG208.bin.9	HFM28.bin.9	1240899	16736	3972	346	o__Clostridiales	74.5	1.06	47.52	94	67	26	50
MAG209.bin.5	HFM29.bin.5	2562110	33277	5313	586	k__Bacteria	65.76	3.38	53.28	157	54	6	0
MAG209.bin.7	HFM29.bin.7	581275	10052	2699	220	k__Bacteria	53.95	1.69	41.86	78	12	0	53.33
MAG21.bin.1	HGM21.bin.1	1323387	15049	3356	430	o__Clostridiales	65.97	1.01	39.86	111	34	2	0
MAG21.bin.10	HGM21.bin.10	1999141	101235	43969	83	k__Bacteria	86.13	2.09	53.02	99	14	2	47.06
MAG21.bin.11	HGM21.bin.11	2627203	48621	8186	462	o__Clostridiales	88.25	1.12	44.73	47	46	39	0
MAG21.bin.12	HGM21.bin.12	1855427	47510	19094	172	o__Clostridiales	95.13	0	39.85	114	19	2	9.38
MAG21.bin.13	HGM21.bin.13	2552367	224716	75615	55	f__Lachnospiraceae	96.97	0.7	51.73	65	19	4	75
MAG21.bin.14	HGM21.bin.14	3028580	178794	27970	188	f__Spirochaetaceae	99.3	0	36.34	141	65	5	50
MAG21.bin.15	HGM21.bin.15	2866296	257982	112235	121	f__Lachnospiraceae	96.54	0.97	41.51	18	0	0	33.33
MAG21.bin.17	HGM21.bin.17	2097051	26288	3662	609	k__Bacteria	69.42	2.56	31.55	64	24	3	36.84
MAG21.bin.18	HGM21.bin.18	1204402	12979	3223	403	k__Bacteria	55.51	1.14	54.56	107	76	34	100
MAG21.bin.19	HGM21.bin.19	1329367	19306	2632	506	o__Clostridiales	57.69	2.47	42.02	22	19	12	0
MAG21.bin.2	HGM21.bin.2	1640009	20173	5376	353	p__Bacteroidetes	74.32	2.42	55.4	128	37	0	50
MAG21.bin.20	HGM21.bin.20	1690270	24557	5055	385	f__Lachnospiraceae	72.75	3.5	40.68	51	3	1	0
MAG21.bin.21	HGM21.bin.21	4299787	174133	38162	193	o__Bacteroidales	95.09	1.64	42.62	60	53	37	11.11
MAG21.bin.22	HGM21.bin.22	2867304	247231	85512	111	k__Bacteria	96.4	3.23	49.6	69	57	42	0
MAG21.bin.23	HGM21.bin.23	1704792	12638	3279	557	f__Lachnospiraceae	62.34	0.5	54.49	120	68	15	0
MAG21.bin.25	HGM21.bin.25	2451563	116702	44493	89	o__Clostridiales	95.08	0.67	59.58	25	1	0	0
MAG21.bin.26	HGM21.bin.26	2922718	48187	15173	263	o__Bacteroidales	91.56	0.92	43.77	112	63	25	0
MAG21.bin.4	HGM21.bin.4	2692497	16272	2847	970	k__Bacteria	50.24	4.14	61.89	53	41	29	0
MAG21.bin.6	HGM21.bin.6	2551666	91483	37318	128	k__Bacteria	92.74	2.04	53.59	83	60	16	0
MAG21.bin.7	HGM21.bin.7	3487730	96511	21326	260	k__Bacteria	79.31	0	44.75	102	80	44	0
MAG21.bin.8	HGM21.bin.8	2440077	180434	58324	75	o__Clostridiales	89.93	2.68	50.84	179	50	7	25
MAG210.bin.1	HFM30.bin.1	1219087	143872	30771	59	k__Bacteria	73.28	0	47.27	73	66	43	20
MAG210.bin.10	HFM30.bin.10	1154760	8101	2253	504	p__Bacteroidetes	51.11	9.95	55.71	73	12	1	25
MAG210.bin.12	HFM30.bin.12	2318294	40454	12232	250	k__Bacteria	92.06	0.81	55.38	184	81	17	80
MAG210.bin.16	HFM30.bin.16	861368	85028	28843	41	k__Bacteria	70.22	0	36.29	144	74	17	20
MAG210.bin.17	HFM30.bin.17	2351020	9477	3276	772	o__Clostridiales	68.81	0.89	54.07	117	20	0	0
MAG210.bin.18	HFM30.bin.18	2557604	196499	65393	62	k__Bacteria	96.77	0.81	49.72	57	53	39	0
MAG210.bin.19	HFM30.bin.19	1702620	24320	5253	390	o__Clostridiales	75.71	2.25	38.01	124	76	15	54.55
MAG210.bin.2	HFM30.bin.2	1398731	13741	3984	399	k__Bacteria	65.52	0.71	39.89	72	62	32	0
MAG210.bin.21	HFM30.bin.21	1740977	14247	3318	571	o__Clostridiales	65.92	2.11	59.88	142	91	37	11.11
MAG210.bin.5	HFM30.bin.5	3747110	91976	18156	315	k__Bacteria	98.12	0.81	47.79	85	61	20	0
MAG211.bin.1	HFM31.bin.1	2138547	207758	37782	91	k__Bacteria	96.59	0	41.89	169	48	1	36.36
MAG211.bin.19	HFM31.bin.19	1168184	49662	15876	103	o__Clostridiales	85.93	0.53	46.58	106	80	39	20
MAG211.bin.2	HFM31.bin.2	1958127	68241	9873	303	p__Bacteroidetes	80.25	0.71	49	72	64	46	11.11
MAG211.bin.20	HFM31.bin.20	2731800	295937	82320	94	f__Spirochaetaceae	93.26	0	52.52	138	29	2	50
MAG211.bin.23	HFM31.bin.23	2772207	100481	30957	130	o__Bacteroidales	90.51	1.05	52.39	91	7	0	25
MAG211.bin.24	HFM31.bin.24	1375728	10252	2448	564	k__Bacteria	54.26	1.9	57.25	48	6	1	33.33
MAG211.bin.5	HFM31.bin.5	1118385	7146	2590	442	k__Bacteria	52.61	7.14	54.47	144	66	13	40
MAG211.bin.6	HFM31.bin.6	2046455	35441	6289	419	k__Bacteria	69.96	1.62	48.21	43	22	1	50
MAG211.bin.7	HFM31.bin.7	1206283	13725	4208	305	k__Bacteria	56.33	0	55.77	124	87	30	77.78
MAG212.bin.10	HFM32.bin.10	1518416	13934	4384	412	o__Bacteroidales	60.44	0.94	52.57	81	52	26	0
MAG212.bin.13	HFM32.bin.13	1228362	20488	3410	387	p__Firmicutes	66.91	3.08	42.77	141	65	5	33.33
MAG212.bin.14	HFM32.bin.14	1296081	7571	2276	569	k__Bacteria	55.51	9.72	45.16	187	45	3	83.33
MAG212.bin.16	HFM32.bin.16	699902	132107	70364	16	k__Bacteria	66.86	0	54.54	55	3	0	0
MAG212.bin.17	HFM32.bin.17	2237091	57276	17295	197	o__Clostridiales	92.1	0.67	53.73	111	66	13	33.33
MAG212.bin.18	HFM32.bin.18	3411311	79877	26549	203	k__Bacteria	97.67	0.27	47.87	159	80	9	33.33
MAG212.bin.19	HFM32.bin.19	2389220	22451	7418	398	o__Clostridiales	82.15	7.13	48.57	85	65	33	0
MAG212.bin.4	HFM32.bin.4	1195018	58242	3688	351	o__Clostridiales	67.93	4.18	46.36	149	21	0	0
MAG212.bin.6	HFM32.bin.6	1843988	62419	9115	285	o__Clostridiales	82.4	1.75	48.8	120	65	8	0
MAG213.bin.12	HFM33.bin.12	2220709	10954	3526	693	o__Clostridiales	75.95	1.17	51.13	80	16	0	0
MAG213.bin.13	HFM33.bin.13	2365019	199008	60171	88	k__Bacteria	97.2	0.54	48.13	61	6	0	0
MAG213.bin.14	HFM33.bin.14	2264871	73640	18372	185	f__Lachnospiraceae	89	2.56	49.78	140	64	9	40
MAG213.bin.15	HFM33.bin.15	2047866	99950	38706	83	o__Bacteroidales	86.28	0.74	46.48	37	10	0	60
MAG213.bin.17	HFM33.bin.17	409238	13237	4824	95	k__Bacteria	58.07	1.72	49.13	46	0	0	0
MAG213.bin.19	HFM33.bin.19	2261991	88449	34832	93	o__Bacteroidales	91.76	0.5	55.84	66	11	0	3.23
MAG213.bin.2	HFM33.bin.2	1026594	22001	4809	245	k__Bacteria	85.56	0	41.8	100	18	0	0
MAG213.bin.3	HFM33.bin.3	2832771	293675	68536	67	k__Bacteria	92.74	0.54	52.7	146	83	17	0
MAG213.bin.5	HFM33.bin.5	1544887	15647	3282	496	k__Bacteria	55.82	0	48.95	36	0	0	25
MAG213.bin.9	HFM33.bin.9	2509740	142299	44775	99	o__Bacteroidales	85.64	0.5	41.65	150	92	21	44.44
MAG214.bin.16	HFM34.bin.16	2410395	49220	12073	290	f__Lachnospiraceae	84.55	3.72	37.33	136	82	32	0
MAG214.bin.17	HFM34.bin.17	407060	14822	4254	107	k__Bacteria	53.76	2.59	44.33	152	86	13	62.5
MAG214.bin.2	HFM34.bin.2	1507114	24543	8011	262	f__Lachnospiraceae	53.07	1.61	48.63	199	75	9	0
MAG214.bin.7	HFM34.bin.7	1763952	18192	5170	364	k__Bacteria	56.62	3.51	46.45	87	12	0	37.5
MAG214.bin.8	HFM34.bin.8	2751893	118039	42090	117	k__Bacteria	97.47	0.54	43.08	60	12	0	33.33
MAG215.bin.17	HFM35.bin.17	2228195	65740	26288	121	k__Bacteria	95.43	0	49.71	59	35	9	0
MAG215.bin.4	HFM35.bin.4	2062361	31535	6003	416	o__Bacteroidales	77.95	1.22	51	33	29	22	0
MAG215.bin.8	HFM35.bin.8	2019978	52467	17427	182	p__Bacteroidetes	86.2	0	42.27	176	68	2	58.33
MAG216.bin.1	HFM36.bin.1	1835646	95488	27866	101	p__Bacteroidetes	91.34	0.95	48.92	77	10	0	0
MAG216.bin.10	HFM36.bin.10	1026031	13175	2946	369	o__Selenomonadales	57.57	0.75	45.29	134	64	13	0
MAG216.bin.13	HFM36.bin.13	1967715	52819	9216	285	p__Bacteroidetes	73.7	7.22	37.94	26	22	13	0
MAG216.bin.16	HFM36.bin.16	2962181	269705	59014	96	f__Lachnospiraceae	90.58	2.58	48.18	151	27	1	0
MAG216.bin.21	HFM36.bin.21	2098027	34347	7959	339	o__Bacteroidales	76.58	1.13	51.9	52	1	0	50
MAG216.bin.3	HFM36.bin.3	1343382	43399	12699	128	p__Bacteroidetes	66.51	5.63	53.61	60	7	0	66.67
MAG216.bin.7	HFM36.bin.7	1697043	113162	47696	114	p__Bacteroidetes	93.81	0	47.39	137	35	0	36.84
MAG216.bin.8	HFM36.bin.8	1773908	87518	29614	108	p__Bacteroidetes	87.2	0.48	28.94	20	0	0	0
MAG216.bin.9	HFM36.bin.9	1146898	56316	22907	79	p__Bacteroidetes	68.74	0	26.76	56	12	0	100
MAG217.bin.12	HFM37.bin.12	2358075	174568	46479	78	p__Bacteroidetes	79.84	0	53.12	61	42	11	20
MAG217.bin.13	HFM37.bin.13	1327416	21540	7238	239	o__Selenomonadales	85.86	1.97	30.76	47	16	0	20
MAG217.bin.14	HFM37.bin.14	1422638	21074	5015	358	k__Bacteria	89.38	4.49	57.19	97	72	28	33.33
MAG217.bin.15	HFM37.bin.15	2344850	109955	37222	112	o__Clostridiales	95.08	0.89	52.55	52	13	0	18.18
MAG217.bin.16	HFM37.bin.16	1225432	12598	3010	421	p__Bacteroidetes	58.77	1.44	28.96	38	31	13	100
MAG217.bin.2	HFM37.bin.2	2933783	67257	11569	393	f__Spirochaetaceae	95.26	0.7	39.39	45	35	19	77.78
MAG217.bin.20	HFM37.bin.20	1440259	18991	5514	309	k__Bacteria	71.79	1.21	44.73	146	63	8	100
MAG217.bin.22	HFM37.bin.22	874767	147515	88530	18	k__Bacteria	87.91	0	51.35	112	67	9	28.95
MAG217.bin.23	HFM37.bin.23	2344515	63355	20913	168	k__Bacteria	77.4	0	32.96	57	19	2	100
MAG217.bin.24	HFM37.bin.24	2992377	211594	34973	137	o__Clostridiales	98.43	0	56.54	121	37	5	33.33
MAG217.bin.26	HFM37.bin.26	2401890	95210	34813	154	o__Bacteroidales	84.61	0.68	40.62	41	25	8	100
MAG217.bin.28	HFM37.bin.28	2589655	19175	4376	681	k__Bacteria	76.4	1.61	51.09	40	35	25	25
MAG217.bin.29	HFM37.bin.29	1128054	26234	3299	355	k__Bacteria	54.99	2.04	47.63	183	40	0	37.5
MAG217.bin.3	HFM37.bin.3	635817	44472	14273	71	k__Bacteria	75.24	8.33	52.48	119	24	0	50
MAG217.bin.30	HFM37.bin.30	2693997	66709	15434	218	k__Bacteria	55.04	8.79	58.34	146	38	3	20
MAG217.bin.32	HFM37.bin.32	1190111	67756	7022	211	k__Bacteria	60.34	3.45	48.11	74	58	28	0
MAG217.bin.4	HFM37.bin.4	2488653	166842	48515	88	p__Bacteroidetes	86.78	1.23	46.88	99	78	35	33.33
MAG218.bin.11	HFM38.bin.11	1894148	75418	26082	108	k__Bacteria	64.97	1.72	39.92	162	65	9	33.33
MAG218.bin.15	HFM38.bin.15	1890067	88966	43317	75	p__Bacteroidetes	89.53	0.48	50.71	38	36	32	0
MAG218.bin.16	HFM38.bin.16	2756056	148271	39880	114	o__Bacteroidales	91.13	0.68	46.24	64	50	34	33.33
MAG218.bin.17	HFM38.bin.17	1573416	79914	8242	247	p__Bacteroidetes	63.9	1.43	50.56	170	44	1	0
MAG218.bin.2	HFM38.bin.2	2900514	128072	14158	287	o__Bacteroidales	89.96	1.98	49.43	93	65	38	75
MAG218.bin.5	HFM38.bin.5	1944172	22770	4697	480	o__Bacteroidales	76.04	2.88	46.15	71	2	0	0
MAG218.bin.6	HFM38.bin.6	972418	46064	10262	135	k__Bacteria	73.12	0.16	48.44	72	18	1	45.45
MAG218.bin.7	HFM38.bin.7	2622635	76343	16028	271	f__Lachnospiraceae	89	1.68	33.83	143	43	4	60
MAG219.bin.1	HFM39.bin.1	1165040	32985	9528	173	p__Bacteroidetes	66.35	1.98	39.77	125	55	11	60
MAG219.bin.11	HFM39.bin.11	2314714	31349	3801	672	k__Bacteria	69.41	3.01	51.43	99	28	0	50
MAG219.bin.13	HFM39.bin.13	1737467	15233	4356	459	p__Bacteroidetes	75.99	2.54	38.91	20	13	13	0
MAG219.bin.3	HFM39.bin.3	2275428	81167	27218	136	k__Bacteria	90.34	0.54	47.6	106	68	31	50
MAG219.bin.4	HFM39.bin.4	2139611	88180	25479	142	k__Bacteria	90.91	0.81	49.14	35	3	0	100
MAG219.bin.5	HFM39.bin.5	2487590	39073	3563	754	k__Bacteria	59.17	1.2	35.39	165	90	11	50
MAG219.bin.6	HFM39.bin.6	3015041	187241	41412	192	f__Lachnospiraceae	92.29	0.55	46.06	100	13	0	60
MAG219.bin.7	HFM39.bin.7	3275200	254176	78123	71	o__Bacteroidales	89.11	0.37	47.42	84	11	0	0
MAG219.bin.8	HFM39.bin.8	3472010	220482	80549	70	k__Bacteria	94.35	1.25	56.47	50	47	27	0
MAG219.bin.9	HFM39.bin.9	2747694	425213	74727	67	k__Bacteria	96.94	0.54	45.71	74	4	0	0
MAG22.bin.11	HGM22.bin.11	3278561	297632	83875	66	o__Bacteroidales	96.57	1.19	47.38	152	69	19	100
MAG22.bin.13	HGM22.bin.13	1070186	63104	32976	44	k__Bacteria	88.76	1.12	44.99	152	70	15	0
MAG22.bin.14	HGM22.bin.14	2857262	113502	11687	346	f__Spirochaetaceae	89.89	0.93	44.15	101	18	0	66.67
MAG22.bin.16	HGM22.bin.16	2463245	187172	27570	121	f__Lachnospiraceae	83.71	3.04	54.16	71	14	4	40
MAG22.bin.2	HGM22.bin.2	2415476	40622	6818	452	f__Lachnospiraceae	82.45	2.38	34.87	57	10	1	0
MAG22.bin.3	HGM22.bin.3	811098	23763	6954	143	k__Bacteria	56.14	0	37.66	24	2	0	0
MAG22.bin.4	HGM22.bin.4	1615985	132891	21156	114	p__Bacteroidetes	85.71	2.62	43.91	121	31	1	0
MAG22.bin.5	HGM22.bin.5	1289856	31289	4486	334	o__Clostridiales	81.93	2.97	51.86	122	81	16	0
MAG22.bin.6	HGM22.bin.6	3722121	172827	41585	147	o__Bacteroidales	88.76	1.12	52.21	141	37	2	0
MAG22.bin.7	HGM22.bin.7	1599503	27318	4722	392	p__Bacteroidetes	66.27	1.98	39.2	67	41	15	66.67
MAG220.bin.1	HFM40.bin.1	2105721	65889	22909	141	o__Bacteroidales	83.77	1.24	49.52	73	55	33	40
MAG220.bin.11	HFM40.bin.11	2872300	315830	172338	37	f__Spirochaetaceae	96.85	0.93	43.58	101	65	23	66.67
MAG220.bin.13	HFM40.bin.13	1505974	22550	5836	319	p__Bacteroidetes	75	1.67	40.05	36	34	25	0
MAG220.bin.16	HFM40.bin.16	1897520	29254	6916	347	k__Bacteria	77.59	6.03	40.19	26	23	10	0
MAG220.bin.18	HFM40.bin.18	563399	19386	6177	124	f__Mycoplasmataceae	87.03	5.45	39.16	140	79	38	20
MAG220.bin.21	HFM40.bin.21	629406	45851	6303	139	k__Bacteria	54.16	5.73	47.18	133	89	28	66.67
MAG220.bin.3	HFM40.bin.3	623639	48886	12483	62	c__Spirochaetia	60.42	0.8	55.68	128	44	4	66.67
MAG220.bin.6	HFM40.bin.6	729810	159939	35391	37	k__Bacteria	81.58	0	45.63	190	122	39	0
MAG220.bin.7	HFM40.bin.7	2100770	62439	19073	170	f__Lachnospiraceae	91.77	1.13	61.2	105	13	0	0
MAG220.bin.8	HFM40.bin.8	1862419	28872	8501	278	p__Bacteroidetes	73.54	3.02	45.63	163	49	2	7.69
MAG221.bin.10	HFM41.bin.10	837419	88831	47151	23	k__Bacteria	87.91	0	49.26	60	43	25	9.09
MAG221.bin.11	HFM41.bin.11	1615735	21662	4061	457	o__Clostridiales	63.33	0.06	44.41	38	1	0	0
MAG221.bin.13	HFM41.bin.13	2333469	103512	24387	138	k__Bacteria	94.3	0.54	43.93	64	7	0	100
MAG221.bin.14	HFM41.bin.14	2221745	33397	6408	437	k__Bacteria	79.77	1.7	62.57	164	33	2	14.29
MAG221.bin.16	HFM41.bin.16	1617968	229953	78353	38	c__Epsilonproteobacteria	98.07	0	27.4	11	1	0	0
MAG221.bin.2	HFM41.bin.2	2657866	125463	56298	86	o__Bacteroidales	91.24	0.39	37.73	55	6	0	0
MAG221.bin.20	HFM41.bin.20	2179741	29698	8986	332	k__Bacteria	89.68	2.93	57.52	70	55	28	20
MAG221.bin.21	HFM41.bin.21	2488789	74096	12915	325	k__Bacteria	82.76	0.54	42.91	166	66	9	66.67
MAG221.bin.22	HFM41.bin.22	1108561	146740	110225	18	k__Bacteria	95.6	0	37.8	102	64	19	0
MAG221.bin.5	HFM41.bin.5	2029416	87288	15055	181	o__Clostridiales	93.26	0.24	36.29	44	40	30	0
MAG221.bin.6	HFM41.bin.6	1737500	64498	21817	128	k__Bacteria	79.31	3.45	39.41	136	95	34	0
MAG222.bin.1	HFM42.bin.1	1893944	94555	25716	106	k__Bacteria	85.84	0	36.6	42	31	26	0
MAG222.bin.11	HFM42.bin.11	1365473	21019	3920	384	o__Bacteroidales	55.15	0.65	49.81	93	10	1	33.33
MAG222.bin.13	HFM42.bin.13	2215849	18453	3702	656	f__Lachnospiraceae	69.27	3.99	39.06	39	4	0	50
MAG222.bin.15	HFM42.bin.15	1086309	17441	3656	329	p__Bacteroidetes	55.91	1.43	41.4	23	2	0	20
MAG222.bin.17	HFM42.bin.17	2028557	44751	9196	282	o__Clostridiales	95.32	0.67	51.43	108	24	0	6.25
MAG222.bin.24	HFM42.bin.24	1298014	161156	74617	38	k__Bacteria	91.81	0	39.48	107	20	0	26.67
MAG222.bin.25	HFM42.bin.25	2496497	110350	53609	136	f__Spirochaetaceae	95.05	1.4	42.93	158	118	57	0
MAG222.bin.27	HFM42.bin.27	2583967	23397	5566	572	p__Bacteroidetes	81.99	2.33	45.23	66	49	33	80
MAG222.bin.28	HFM42.bin.28	959737	33758	7252	192	k__Bacteria	74.88	0	37.43	51	3	0	25
MAG222.bin.3	HFM42.bin.3	591627	28227	8011	92	k__Bacteria	66.67	6.63	44.67	81	68	33	0
MAG222.bin.5	HFM42.bin.5	2177658	26884	6567	412	o__Bacteroidales	79.21	2.6	42.9	193	107	19	25
MAG222.bin.6	HFM42.bin.6	4042559	187511	35915	238	k__Bacteria	98.92	0.54	52.02	72	7	0	80
MAG222.bin.7	HFM42.bin.7	2592096	76372	19027	235	p__Bacteroidetes	89.79	0.71	60.85	97	75	37	0
MAG222.bin.8	HFM42.bin.8	1424772	111754	52599	49	k__Bacteria	93.55	0	45.42	178	116	32	0
MAG223.bin.10	HFM43.bin.10	2001240	48656	12340	256	k__Bacteria	87.72	0.27	50.17	66	53	31	0
MAG223.bin.11	HFM43.bin.11	2133973	22305	4836	521	f__Spirochaetaceae	78.05	2.77	29.63	46	34	15	0
MAG223.bin.13	HFM43.bin.13	2110838	25106	5460	474	p__Bacteroidetes	74.42	5.87	51.42	10	0	0	30.3
MAG223.bin.15	HFM43.bin.15	3872107	73154	20005	305	k__Bacteria	89.49	1.65	47.26	160	88	15	33.33
MAG223.bin.16	HFM43.bin.16	1972186	30586	6018	432	k__Bacteria	66.71	1.61	26.61	37	30	15	0
MAG223.bin.17	HFM43.bin.17	1045602	55269	20561	72	p__Bacteroidetes	57.54	0.65	36.82	82	0	0	33.33
MAG223.bin.2	HFM43.bin.2	1938866	29255	5210	455	o__Bacteroidales	70.16	2.03	49.19	57	48	33	0
MAG223.bin.4	HFM43.bin.4	3202522	32238	7374	506	f__Lachnospiraceae	78.76	1.53	46.06	107	23	0	80
MAG223.bin.5	HFM43.bin.5	1752555	22570	4555	426	o__Clostridiales	73.23	0.24	62.92	61	8	0	50
MAG223.bin.6	HFM43.bin.6	880609	33214	7165	160	k__Bacteria	89.33	1.73	55.16	70	5	0	40
MAG223.bin.9	HFM43.bin.9	2660623	113282	35182	123	f__Lachnospiraceae	92.13	2.21	36.5	227	127	32	0
MAG224.bin.1	HFM44.bin.1	2486581	162335	74463	50	k__Bacteria	97.04	0	45.23	71	57	26	0
MAG224.bin.13	HFM44.bin.13	1968604	360309	55744	75	o__Clostridiales	93.29	0	39.32	73	42	10	50
MAG224.bin.14	HFM44.bin.14	1270089	8970	3128	426	p__Bacteroidetes	52.48	3.57	51.95	126	53	6	0
MAG224.bin.16	HFM44.bin.16	1179955	9951	2804	436	p__Bacteroidetes	55.81	1.51	35.92	56	40	27	0
MAG224.bin.17	HFM44.bin.17	2454531	25745	4005	701	o__Bacteroidales	68.45	3.62	42.46	114	92	42	0
MAG224.bin.2	HFM44.bin.2	2934710	212224	69978	69	k__Bacteria	95.97	0.72	44.59	16	1	0	33.33
MAG224.bin.22	HFM44.bin.22	2946900	172315	27856	162	f__Lachnospiraceae	92.62	2.55	62.78	16	0	0	36.36
MAG224.bin.23	HFM44.bin.23	2068620	11757	3142	708	o__Bacteroidales	61.63	2.76	61.83	139	30	1	50
MAG224.bin.26	HFM44.bin.26	3133292	52851	12169	321	o__Bacteroidales	89.44	1.58	44.62	68	9	0	0
MAG224.bin.29	HFM44.bin.29	2207965	155616	38930	98	k__Bacteria	97.04	0.65	56.38	85	8	0	25
MAG224.bin.30	HFM44.bin.30	2886369	19024	4678	721	o__Bacteroidales	79.63	3.7	43.72	48	7	0	28.57
MAG224.bin.34	HFM44.bin.34	2637616	83568	27972	144	o__Bacteroidales	89.1	1.05	63.06	11	0	0	80.77
MAG224.bin.35	HFM44.bin.35	1274035	19253	3368	413	k__Bacteria	74.94	1.38	41.57	15	13	8	0
MAG224.bin.36	HFM44.bin.36	2972032	161450	44870	139	k__Bacteria	92.47	0.63	43.84	127	78	22	100
MAG224.bin.4	HFM44.bin.4	2984672	186151	74426	88	k__Bacteria	94.89	0	44.39	163	111	43	0
MAG224.bin.6	HFM44.bin.6	2287964	213088	49243	67	k__Bacteria	97.76	1.08	44.92	200	43	0	25
MAG224.bin.7	HFM44.bin.7	1805074	74754	28079	93	c__Clostridia	93.62	0	42.59	37	5	1	25
MAG224.bin.8	HFM44.bin.8	1399591	12509	3285	453	p__Bacteroidetes	55.42	5.08	41.19	128	48	9	80
MAG225.bin.1	HFM45.bin.1	831636	82220	43533	21	k__Bacteria	89.93	1.1	37.67	96	5	0	0
MAG225.bin.13	HFM45.bin.13	1365646	253105	154283	16	k__Bacteria	96.63	1.12	41.82	62	49	29	0
MAG225.bin.15	HFM45.bin.15	1052160	14144	2394	426	k__Bacteria	56.02	2.63	45.46	135	76	21	20
MAG225.bin.19	HFM45.bin.19	3176810	71316	19009	257	o__Bacteroidales	86.32	3.65	44.07	70	51	33	0
MAG225.bin.2	HFM45.bin.2	571820	12800	3883	172	k__Bacteria	65	1.65	47.98	28	3	0	0
MAG225.bin.8	HFM45.bin.8	1135389	143381	62055	42	k__Bacteria	98.88	1.12	41.7	87	71	34	0
MAG225.bin.9	HFM45.bin.9	713936	17905	5802	160	k__Bacteria	74.56	1.1	34.36	64	9	0	0
MAG226.bin.11	HFM46.bin.11	1635077	10593	3056	570	o__Clostridiales	63.61	0	49.77	65	51	36	0
MAG226.bin.12	HFM46.bin.12	1753445	11036	3215	586	o__Bacteroidales	57.86	2.76	37.55	65	5	0	0
MAG226.bin.13	HFM46.bin.13	1923655	172000	63035	51	o__Bacteroidales	93.09	0.74	49.5	69	51	37	0
MAG226.bin.14	HFM46.bin.14	1709045	103984	57508	64	p__Bacteroidetes	91.4	0	48.94	174	85	8	40
MAG226.bin.15	HFM46.bin.15	3061613	132904	34219	168	o__Bacteroidales	78.47	0.38	41.06	20	4	0	50
MAG226.bin.16	HFM46.bin.16	1534660	73944	26554	102	o__Clostridiales	87.46	1.34	41.55	111	37	0	12.5
MAG226.bin.17	HFM46.bin.17	705508	28704	10691	106	o__Clostridiales	61.33	0.7	41.19	134	14	0	33.33
MAG226.bin.19	HFM46.bin.19	1903035	134056	55525	52	p__Bacteroidetes	92.54	0.71	43.39	87	70	41	0
MAG226.bin.2	HFM46.bin.2	1799809	92099	52533	43	k__Bacteria	91.67	0	45.3	109	78	29	0
MAG226.bin.23	HFM46.bin.23	1595350	46930	2700	593	k__Bacteria	62.42	6.61	50.02	146	36	1	25
MAG226.bin.3	HFM46.bin.3	1711486	224360	61055	50	o__Clostridiales	94.24	0	55.89	125	73	17	0
MAG226.bin.4	HFM46.bin.4	2339564	12601	2981	815	o__Bacteroidales	58.16	3.84	51.05	87	62	23	0
MAG226.bin.5	HFM46.bin.5	964909	12670	3113	320	o__Clostridiales	50.15	3.52	45.14	25	1	0	50
MAG226.bin.6	HFM46.bin.6	2448684	157836	40529	100	k__Bacteria	97.49	0.39	47.58	142	59	2	26.32
MAG226.bin.7	HFM46.bin.7	3676235	129051	46728	174	o__Bacteroidales	94.93	1.89	42.94	87	63	39	14.29
MAG227.bin.13	HFM47.bin.13	1428746	56551	7422	259	k__Bacteria	86.16	1.2	47.96	160	48	2	0
MAG227.bin.14	HFM47.bin.14	2875169	251710	94743	61	o__Bacteroidales	96.16	1.26	51.58	106	50	6	0
MAG227.bin.15	HFM47.bin.15	2212299	287576	104383	31	k__Bacteria	91.95	0	49	47	38	22	0
MAG227.bin.17	HFM47.bin.17	2484589	68618	17779	221	k__Bacteria	91.61	0.34	56.81	74	46	26	0
MAG227.bin.4	HFM47.bin.4	830974	56654	17639	79	k__Bacteria	84.97	0.65	50.84	62	35	13	0
MAG227.bin.5	HFM47.bin.5	1494464	77209	32671	71	k__Bacteria	71.27	1.08	54.94	70	53	36	0
MAG227.bin.7	HFM47.bin.7	3033156	262703	103825	98	k__Bacteria	98.01	0.63	47.42	105	29	0	37.5
MAG227.bin.8	HFM47.bin.8	2161992	27514	6035	444	p__Bacteroidetes	78.39	1.13	28.42	88	19	0	66.67
MAG227.bin.9	HFM47.bin.9	4043468	72574	35084	236	k__Bacteria	97.8	0.55	46.9	87	66	35	100
MAG228.bin.1	HFM48.bin.1	699489	16602	4271	192	k__Bacteria	62.92	0.06	44.99	35	1	0	40
MAG228.bin.10	HFM48.bin.10	2614104	38287	7491	445	k__Bacteria	82.14	1.1	33.04	191	84	13	100
MAG228.bin.13	HFM48.bin.13	2766890	138839	32279	136	k__Bacteria	94.89	0.54	44.73	100	24	0	14.29
MAG228.bin.14	HFM48.bin.14	1839685	74741	33203	112	k__Bacteria	95.86	1	40.47	0	18	12	0
MAG228.bin.16	HFM48.bin.16	2275479	27210	6085	462	k__Bacteria	89.93	1.08	45.03	131	83	22	0
MAG228.bin.18	HFM48.bin.18	1504688	13151	3236	490	o__Clostridiales	62.82	2.32	49.15	108	72	43	0
MAG228.bin.20	HFM48.bin.20	1780786	21262	4442	463	k__Bacteria	67.11	2.96	49.49	92	64	32	0
MAG228.bin.21	HFM48.bin.21	1539978	20147	3933	448	k__Bacteria	71.51	1.61	44.8	149	14	0	50
MAG228.bin.3	HFM48.bin.3	1782461	82208	20947	122	k__Bacteria	96.07	1.12	46.29	46	7	1	36.36
MAG228.bin.5	HFM48.bin.5	1508407	37567	11112	197	o__Clostridiales	83.45	0.67	42.84	42	24	3	57.14
MAG228.bin.6	HFM48.bin.6	2549528	19678	3662	758	o__Bacteroidales	71.65	2.58	50.03	181	97	22	58.33
MAG229.bin.1	HFM49.bin.1	2043846	22268	4392	528	o__Clostridiales	79.22	0.69	49.89	80	23	2	50
MAG229.bin.11	HFM49.bin.11	1909948	118405	21193	144	c__Clostridia	67.42	0	54.77	72	59	36	25
MAG229.bin.13	HFM49.bin.13	795148	17719	4593	198	k__Bacteria	75.54	0.1	52.11	96	69	26	0
MAG229.bin.14	HFM49.bin.14	2210074	214223	98856	42	k__Bacteria	97.2	0.54	51.12	67	50	29	0
MAG229.bin.19	HFM49.bin.19	2073016	9614	2863	734	k__Bacteria	58.61	1.16	53.9	98	80	40	0
MAG229.bin.20	HFM49.bin.20	966349	187776	107517	16	k__Bacteria	87.91	0	49.49	105	36	5	80
MAG229.bin.5	HFM49.bin.5	2445140	46266	13883	283	k__Bacteria	85.61	1.08	44.45	186	92	19	33.33
MAG23.bin.1	HGM23.bin.1	2689510	187693	39607	99	o__Clostridiales	98.43	0.22	45.3	125	15	0	7.69
MAG23.bin.10	HGM23.bin.10	1317642	35735	7995	221	k__Bacteria	56.03	0	27.93	63	32	3	100
MAG23.bin.14	HGM23.bin.14	3134710	264994	85273	72	o__Bacteroidales	95.06	0.88	43.45	160	82	19	0
MAG23.bin.16	HGM23.bin.16	2641630	77761	15085	248	f__Lachnospiraceae	89.41	2.83	50.02	82	36	4	57.14
MAG23.bin.17	HGM23.bin.17	2017599	74717	28307	111	k__Bacteria	72.73	0	39.89	106	14	1	7.69
MAG23.bin.18	HGM23.bin.18	1197454	37336	7485	210	k__Bacteria	88	4.56	52.6	101	9	0	8.33
MAG23.bin.19	HGM23.bin.19	1820303	259916	123006	27	p__Euryarchaeota	100	0	47.48	104	70	31	0
MAG23.bin.2	HGM23.bin.2	2231664	143177	27699	131	o__Selenomonadales	90.58	3.17	46.86	93	69	29	50
MAG23.bin.20	HGM23.bin.20	2187084	83342	5028	522	c__Clostridia	69.53	2.69	44.99	93	18	1	100
MAG23.bin.21	HGM23.bin.21	3032324	279169	110296	38	o__Bacteroidales	97.76	1.18	40.41	98	70	36	33.33
MAG23.bin.23	HGM23.bin.23	2253122	121799	21617	219	o__Bacteroidales	78.77	1.61	54.17	60	53	41	0
MAG23.bin.24	HGM23.bin.24	3145607	88127	21358	225	o__Clostridiales	86.16	0.34	49.36	61	57	44	25
MAG23.bin.26	HGM23.bin.26	1225823	17086	3052	423	o__Campylobacterales	67.86	1.28	47.36	56	48	33	0
MAG23.bin.27	HGM23.bin.27	3023768	32978	10271	392	o__Clostridiales	90.94	1.34	42.5	57	50	37	0
MAG23.bin.28	HGM23.bin.28	1195175	36549	8750	188	o__Clostridiales	64.86	0.89	25.24	38	32	20	0
MAG23.bin.29	HGM23.bin.29	2312300	46838	11610	245	o__Clostridiales	87.69	1.01	33.29	173	72	19	25
MAG23.bin.3	HGM23.bin.3	1488196	15888	4010	420	f__Spirochaetaceae	69.37	0.72	35.68	110	75	26	44.44
MAG23.bin.32	HGM23.bin.32	1378838	9380	2657	525	k__Bacteria	55.11	4.49	48.05	164	55	6	40
MAG23.bin.33	HGM23.bin.33	3379807	168316	65791	96	k__Bacteria	94.32	0.37	21.77	69	16	0	0
MAG23.bin.34	HGM23.bin.34	2621395	91729	26377	176	o__Clostridiales	86.25	3.24	51.51	81	51	17	0
MAG23.bin.35	HGM23.bin.35	1729662	36806	6365	343	k__Bacteria	82.33	6.54	56.16	65	18	1	100
MAG23.bin.37	HGM23.bin.37	2516828	174431	89023	57	p__Bacteroidetes	89.52	4.76	44.53	121	100	54	0
MAG23.bin.38	HGM23.bin.38	1244128	51388	4562	311	k__Bacteria	65.97	1.14	51.64	94	19	1	36.36
MAG23.bin.39	HGM23.bin.39	3731742	97075	33746	221	o__Bacteroidales	93.09	0.93	40.58	84	68	42	0
MAG23.bin.4	HGM23.bin.4	1803683	32311	6340	379	k__Bacteria	82.32	1.08	53.2	88	33	3	0
MAG23.bin.40	HGM23.bin.40	1912736	169288	33782	99	o__Clostridiales	93.96	0.67	42.56	62	50	36	0
MAG23.bin.41	HGM23.bin.41	3003919	147160	10112	425	f__Spirochaetaceae	83.77	7.91	41.86	168	85	17	36.36
MAG23.bin.42	HGM23.bin.42	2716476	213482	59490	74	k__Bacteria	82.46	1.75	42.41	87	71	34	0
MAG23.bin.49	HGM23.bin.49	990474	54632	10191	135	k__Bacteria	79.34	1.12	34.5	81	21	4	60
MAG23.bin.50	HGM23.bin.50	1666448	16403	4241	458	p__Bacteroidetes	72.01	2.3	31.21	24	21	19	0
MAG23.bin.51	HGM23.bin.51	2242411	42332	10630	289	k__Bacteria	87.24	0.68	43.19	105	76	24	0
MAG23.bin.52	HGM23.bin.52	2319103	154878	89399	47	f__Lachnospiraceae	91.38	1.01	61.52	109	27	6	80
MAG23.bin.54	HGM23.bin.54	1032962	19028	5990	214	o__Clostridiales	72.11	1.76	46.21	36	34	31	0
MAG23.bin.57	HGM23.bin.57	3221928	216728	57354	124	o__Clostridiales	96.19	1.9	54.41	105	67	21	62.5
MAG23.bin.58	HGM23.bin.58	2894254	128197	34198	129	o__Bacteroidales	93.37	1.24	55.66	173	110	32	0
MAG23.bin.59	HGM23.bin.59	2091608	64373	8230	350	o__Clostridiales	86.24	0.79	36.47	26	2	0	57.14
MAG23.bin.6	HGM23.bin.6	1587188	34858	8600	225	p__Bacteroidetes	61.79	3.49	59.99	223	93	9	100
MAG23.bin.60	HGM23.bin.60	1879562	38517	9090	281	c__Clostridia	75.12	3.61	57.38	89	29	3	0
MAG23.bin.62	HGM23.bin.62	1933718	180344	97927	40	o__Bacteroidales	61.81	0.82	47.64	175	80	12	100
MAG23.bin.63	HGM23.bin.63	2138217	113367	29699	114	o__Clostridiales	94.3	2.3	37.39	73	7	0	0
MAG23.bin.65	HGM23.bin.65	3032063	92294	20813	218	o__Clostridiales	93.3	3.38	43.97	28	0	0	11.11
MAG23.bin.66	HGM23.bin.66	2484966	68108	18626	211	o__Selenomonadales	92.13	3.51	48.97	80	68	47	100
MAG23.bin.67	HGM23.bin.67	913628	20451	5576	188	o__Clostridiales	57.44	1.75	47.75	133	83	32	33.33
MAG23.bin.68	HGM23.bin.68	1875002	54902	15449	177	o__Clostridiales	87.16	2.01	35.65	105	38	4	6.67
MAG23.bin.69	HGM23.bin.69	1954803	178399	65707	55	k__Bacteria	86.21	3.38	49.87	52	45	31	33.33
MAG23.bin.7	HGM23.bin.7	1465238	39830	4213	402	k__Bacteria	78.08	0.59	49.11	64	19	2	0
MAG23.bin.70	HGM23.bin.70	2458280	69013	12976	287	o__Clostridiales	91.72	0.22	54.55	153	106	48	0
MAG23.bin.73	HGM23.bin.73	2835067	81663	27853	150	o__Clostridiales	91.84	0.24	49.41	121	31	2	50
MAG23.bin.74	HGM23.bin.74	1835675	24847	6082	378	k__Bacteria	72.41	0	60.49	71	54	22	0
MAG23.bin.75	HGM23.bin.75	2869302	232065	97210	68	o__Bacteroidales	80.77	0.25	39.53	191	75	13	22.73
MAG23.bin.76	HGM23.bin.76	2217580	804221	151840	19	o__Clostridiales	97.4	0	47.97	62	52	35	0
MAG23.bin.78	HGM23.bin.78	2204044	94115	34737	166	k__Bacteria	87.58	6.22	24.96	64	26	3	0
MAG23.bin.79	HGM23.bin.79	1597827	21793	3305	505	o__Clostridiales	51.27	2.33	57.07	88	13	0	83.33
MAG23.bin.8	HGM23.bin.8	2992303	211915	62930	134	f__Lachnospiraceae	94.13	1.34	59.76	158	62	11	0
MAG23.bin.80	HGM23.bin.80	2021585	213592	70508	40	k__Bacteria	96.51	3.33	36.03	44	39	27	0
MAG231.bin.13	HFM51.bin.13	1591385	26773	6718	249	o__Bacteroidales	50.42	2.3	54.95	76	17	0	83.33
MAG231.bin.17	HFM51.bin.17	2022719	61253	16421	185	k__Bacteria	86.38	3.58	47.89	82	61	42	0
MAG231.bin.2	HFM51.bin.2	3542496	231553	47411	125	k__Bacteria	94.89	1.34	49.7	111	87	47	0
MAG231.bin.20	HFM51.bin.20	1136702	237413	133927	37	k__Bacteria	98.88	1.12	44.16	134	50	7	0
MAG231.bin.22	HFM51.bin.22	3879357	142791	57363	134	o__Bacteroidales	96.57	1.05	50.09	126	44	5	30
MAG231.bin.3	HFM51.bin.3	3223373	80858	28122	171	o__Bacteroidales	90.45	1.26	46.72	125	47	9	30.77
MAG231.bin.6	HFM51.bin.6	3401845	252649	82860	71	k__Bacteria	98.9	2.2	45.87	35	31	21	0
MAG232.bin.10	HFM52.bin.10	2651822	96337	39615	106	k__Bacteria	84.19	0.27	46.36	87	64	24	40
MAG232.bin.11	HFM52.bin.11	3599915	239608	83910	77	o__Bacteroidales	95.45	0.37	48.2	171	94	29	16.67
MAG232.bin.12	HFM52.bin.12	3010117	171013	35125	136	f__Lachnospiraceae	96.11	2.09	40.93	144	84	22	33.33
[truncated: 2,144 more rows]

## Sheet: Sheet2
HGM1.bin.11
HGM1.bin.13
HGM1.bin.14
HGM1.bin.16
HGM1.bin.18
HGM1.bin.19
HGM1.bin.2
HGM1.bin.21
HGM1.bin.24
HGM1.bin.25
HGM1.bin.26
HGM1.bin.27
HGM1.bin.28
HGM1.bin.3
HGM1.bin.35
HGM1.bin.36
HGM1.bin.37
HGM1.bin.38
HGM1.bin.39
HGM1.bin.4
HGM1.bin.44
HGM1.bin.45
HGM1.bin.47
HGM1.bin.49
HGM1.bin.5
HGM1.bin.50
HGM1.bin.52
HGM1.bin.54
HGM1.bin.56
HGM1.bin.59
HGM1.bin.6
HGM1.bin.64
HGM1.bin.65
HGM1.bin.67
HGM1.bin.68
HGM1.bin.70
HGM1.bin.71
HGM1.bin.8
HGM1.bin.9
HGM100.bin.1
HGM100.bin.2
HGM100.bin.3
HGM100.bin.5
HGM100.bin.6
HGM100.bin.7
HGM101.bin.1
HGM101.bin.10
HGM101.bin.2
HGM101.bin.7
HGM102.bin.1
HGM102.bin.10
HGM102.bin.11
HGM102.bin.13
HGM102.bin.14
HGM102.bin.16
HGM102.bin.17
HGM102.bin.18
HGM102.bin.2
HGM102.bin.20
HGM102.bin.21
HGM102.bin.22
HGM102.bin.23
HGM102.bin.25
HGM102.bin.26
HGM102.bin.27
HGM102.bin.28
HGM102.bin.4
HGM102.bin.8
HGM102.bin.9
HGM103.bin.1
HGM103.bin.11
HGM103.bin.12
HGM103.bin.17
HGM103.bin.18
HGM103.bin.4
HGM103.bin.6
HGM103.bin.8
HGM103.bin.9
HGM104.bin.1
HGM104.bin.10
HGM104.bin.12
HGM104.bin.14
HGM104.bin.16
HGM104.bin.17
HGM104.bin.18
HGM104.bin.19
HGM104.bin.2
HGM104.bin.20
HGM104.bin.22
HGM104.bin.25
HGM104.bin.26
HGM104.bin.27
HGM104.bin.29
HGM104.bin.30
HGM104.bin.31
HGM104.bin.32
HGM104.bin.33
HGM104.bin.34
HGM104.bin.35
HGM104.bin.4
HGM104.bin.5
HGM104.bin.8
HGM104.bin.9
HGM105.bin.10
HGM105.bin.12
HGM105.bin.17
HGM105.bin.2
HGM105.bin.20
HGM105.bin.23
HGM105.bin.24
HGM105.bin.25
HGM105.bin.26
HGM105.bin.27
HGM105.bin.31
HGM105.bin.32
HGM105.bin.4
HGM105.bin.6
HGM105.bin.8
HGM105.bin.9
HGM106.bin.1
HGM106.bin.11
HGM106.bin.12
HGM106.bin.13
HGM106.bin.14
HGM106.bin.15
HGM106.bin.17
HGM106.bin.18
HGM106.bin.20
HGM106.bin.21
HGM106.bin.22
HGM106.bin.3
HGM106.bin.4
HGM106.bin.5
HGM106.bin.6
HGM106.bin.7
HGM106.bin.8
HGM106.bin.9
HGM107.bin.11
HGM107.bin.13
HGM107.bin.14
HGM107.bin.15
HGM107.bin.18
HGM107.bin.19
HGM107.bin.21
HGM107.bin.22
HGM107.bin.4
HGM107.bin.5
HGM107.bin.6
HGM107.bin.7
HGM107.bin.8
HGM109.bin.1
HGM109.bin.10
HGM109.bin.12
HGM109.bin.15
HGM109.bin.16
HGM109.bin.17
HGM109.bin.20
HGM109.bin.22
HGM109.bin.3
HGM109.bin.5
HGM109.bin.8
HGM109.bin.9
HGM110.bin.1
HGM110.bin.10
HGM110.bin.16
HGM110.bin.17
HGM110.bin.18
HGM110.bin.19
HGM110.bin.20
HGM110.bin.21
HGM110.bin.22
HGM110.bin.23
HGM110.bin.25
HGM110.bin.27
HGM110.bin.3
HGM110.bin.33
HGM110.bin.36
HGM110.bin.37
HGM110.bin.4
HGM110.bin.41
HGM110.bin.43
HGM110.bin.45
HGM110.bin.46
HGM110.bin.48
HGM110.bin.50
HGM110.bin.54
HGM110.bin.56
HGM110.bin.57
HGM110.bin.58
HGM110.bin.59
HGM110.bin.60
HGM110.bin.65
HGM110.bin.66
HGM110.bin.68
HGM110.bin.69
HGM110.bin.70
HGM110.bin.71
HGM110.bin.75
HGM110.bin.78
HGM110.bin.8
HGM112.bin.1
HGM112.bin.10
HGM112.bin.11
HGM112.bin.13
HGM112.bin.14
HGM112.bin.15
HGM112.bin.16
HGM112.bin.17
HGM112.bin.18
HGM112.bin.2
HGM112.bin.20
HGM112.bin.22
HGM112.bin.24
HGM112.bin.5
HGM112.bin.6
HGM112.bin.7
HGM112.bin.8
HGM112.bin.9
HGM114.bin.1
HGM114.bin.10
HGM114.bin.2
HGM114.bin.3
HGM114.bin.5
HGM114.bin.6
HGM114.bin.7
HGM114.bin.9
HGM115.bin.1
HGM115.bin.11
HGM115.bin.14
HGM115.bin.16
HGM115.bin.17
HGM115.bin.19
HGM115.bin.20
HGM115.bin.21
HGM115.bin.22
HGM115.bin.23
HGM115.bin.24
HGM115.bin.26
HGM115.bin.27
HGM115.bin.3
HGM115.bin.5
HGM115.bin.7
HGM115.bin.8
HGM116.bin.1
HGM116.bin.10
HGM116.bin.11
HGM116.bin.13
HGM116.bin.14
HGM116.bin.15
HGM116.bin.16
HGM116.bin.17
HGM116.bin.2
HGM116.bin.3
HGM116.bin.4
HGM116.bin.5
HGM116.bin.6
HGM116.bin.7
HGM116.bin.8
HGM116.bin.9
HGM117.bin.1
HGM117.bin.10
HGM117.bin.12
HGM117.bin.13
HGM117.bin.14
HGM117.bin.15
HGM117.bin.16
HGM117.bin.17
HGM117.bin.18
HGM117.bin.19
HGM117.bin.2
HGM117.bin.21
HGM117.bin.23
HGM117.bin.24
HGM117.bin.25
HGM117.bin.27
HGM117.bin.28
HGM117.bin.29
HGM117.bin.3
HGM117.bin.30
HGM117.bin.32
HGM117.bin.34
HGM117.bin.35
HGM117.bin.36
HGM117.bin.37
HGM117.bin.39
HGM117.bin.4
HGM117.bin.40
HGM117.bin.41
HGM117.bin.43
HGM117.bin.44
HGM117.bin.45
HGM117.bin.46
HGM117.bin.47
HGM117.bin.48
HGM117.bin.49
HGM117.bin.50
HGM117.bin.51
HGM117.bin.53
HGM117.bin.55
HGM117.bin.56
HGM117.bin.57
HGM117.bin.58
HGM117.bin.59
HGM117.bin.6
HGM117.bin.60
HGM117.bin.62
HGM117.bin.63
HGM117.bin.64
HGM117.bin.65
HGM117.bin.66
HGM117.bin.68
HGM117.bin.69
HGM117.bin.71
HGM117.bin.72
HGM117.bin.74
HGM117.bin.75
HGM117.bin.76
HGM117.bin.9
HGM118.bin.10
HGM118.bin.13
HGM118.bin.14
HGM118.bin.15
HGM118.bin.16
HGM118.bin.19
HGM118.bin.20
HGM118.bin.23
HGM118.bin.26
HGM118.bin.27
HGM118.bin.28
HGM118.bin.29
HGM118.bin.3
HGM118.bin.31
HGM118.bin.33
HGM118.bin.35
HGM118.bin.36
HGM118.bin.37
HGM118.bin.38
HGM118.bin.4
HGM118.bin.40
HGM118.bin.41
HGM118.bin.43
HGM118.bin.47
HGM118.bin.48
HGM118.bin.49
HGM118.bin.5
HGM118.bin.52
HGM118.bin.53
HGM118.bin.54
HGM118.bin.55
HGM118.bin.6
HGM118.bin.7
HGM118.bin.9
HGM119.bin.10
HGM119.bin.11
HGM119.bin.12
HGM119.bin.17
HGM119.bin.18
HGM119.bin.21
HGM119.bin.27
HGM119.bin.29
HGM119.bin.31
HGM119.bin.32
HGM119.bin.35
HGM119.bin.38
HGM119.bin.40
HGM119.bin.41
HGM119.bin.5
HGM119.bin.50
HGM119.bin.51
HGM119.bin.53
HGM119.bin.54
HGM119.bin.55
HGM119.bin.58
HGM119.bin.62
HGM119.bin.63
HGM119.bin.64
HGM119.bin.65
HGM119.bin.67
HGM119.bin.68
HGM119.bin.8
HGM120.bin.1
HGM120.bin.10
HGM120.bin.11
HGM120.bin.12
HGM120.bin.14
HGM120.bin.16
HGM120.bin.17
HGM120.bin.18
HGM120.bin.19
HGM120.bin.2
HGM120.bin.22
HGM120.bin.23
HGM120.bin.26
HGM120.bin.29
HGM120.bin.3
HGM120.bin.30
HGM120.bin.31
HGM120.bin.32
HGM120.bin.34
HGM120.bin.36
HGM120.bin.4
HGM120.bin.41
HGM120.bin.42
HGM120.bin.44
HGM120.bin.48
HGM120.bin.50
HGM120.bin.51
HGM120.bin.52
HGM120.bin.57
HGM120.bin.58
HGM120.bin.60
HGM120.bin.62
HGM120.bin.66
HGM120.bin.67
HGM120.bin.68
HGM120.bin.70
HGM120.bin.71
HGM120.bin.74
HGM120.bin.75
HGM120.bin.77
HGM120.bin.78
HGM120.bin.79
HGM122.bin.10
HGM122.bin.11
HGM122.bin.12
HGM122.bin.13
HGM122.bin.14
HGM122.bin.15
HGM122.bin.16
HGM122.bin.17
HGM122.bin.2
HGM122.bin.21
HGM122.bin.22
HGM122.bin.24
HGM122.bin.25
HGM122.bin.26
HGM122.bin.28
HGM122.bin.29
HGM122.bin.30
HGM122.bin.31
HGM122.bin.32
HGM122.bin.33
HGM122.bin.34
HGM122.bin.37
HGM122.bin.38
HGM122.bin.39
HGM122.bin.4
HGM122.bin.40
HGM122.bin.41
HGM122.bin.44
HGM122.bin.45
HGM122.bin.46
HGM122.bin.6
HGM122.bin.9
HGM124.bin.1
HGM124.bin.10
HGM124.bin.11
HGM124.bin.13
HGM124.bin.14
HGM124.bin.15
HGM124.bin.16
HGM124.bin.17
HGM124.bin.2
HGM124.bin.20
HGM124.bin.22
HGM124.bin.23
HGM124.bin.25
HGM124.bin.26
HGM124.bin.27
HGM124.bin.29
HGM124.bin.30
HGM124.bin.31
HGM124.bin.4
HGM124.bin.8
HGM125.bin.3
HGM125.bin.6
HGM125.bin.7
HGM126.bin.10
HGM126.bin.12
HGM126.bin.2
HGM126.bin.5
HGM126.bin.6
HGM126.bin.7
HGM126.bin.8
HGM126.bin.9
HGM128.bin.10
HGM128.bin.11
HGM128.bin.12
HGM128.bin.5
HGM128.bin.6
HGM128.bin.8
HGM129.bin.1
HGM129.bin.11
HGM129.bin.16
HGM129.bin.17
HGM129.bin.19
HGM129.bin.23
HGM129.bin.24
HGM129.bin.26
HGM129.bin.27
HGM129.bin.28
HGM129.bin.6
HGM129.bin.8
HGM129.bin.9
HGM130.bin.1
HGM130.bin.11
HGM130.bin.13
HGM130.bin.14
HGM130.bin.5
HGM130.bin.7
HGM131.bin.10
HGM131.bin.11
HGM131.bin.13
HGM131.bin.14
HGM131.bin.15
HGM131.bin.16
HGM131.bin.18
HGM131.bin.2
HGM131.bin.21
HGM131.bin.23
HGM131.bin.24
HGM131.bin.26
HGM131.bin.27
HGM131.bin.3
HGM131.bin.5
HGM131.bin.6
HGM133.bin.1
HGM133.bin.10
HGM133.bin.12
HGM133.bin.15
HGM133.bin.17
HGM133.bin.18
HGM133.bin.2
HGM133.bin.3
HGM133.bin.5
HGM133.bin.6
HGM133.bin.7
HGM133.bin.9
HGM134.bin.10
HGM134.bin.11
HGM134.bin.14
HGM134.bin.15
HGM134.bin.16
HGM134.bin.2
HGM134.bin.4
HGM134.bin.5
HGM134.bin.6
HGM134.bin.7
HGM134.bin.8
HGM135.bin.1
HGM135.bin.12
HGM135.bin.15
HGM135.bin.16
HGM135.bin.2
HGM135.bin.4
HGM135.bin.6
HGM135.bin.7
HGM135.bin.8
HGM137.bin.1
HGM137.bin.10
HGM137.bin.12
HGM137.bin.13
HGM137.bin.14
HGM137.bin.16
HGM137.bin.18
HGM137.bin.2
HGM137.bin.21
HGM137.bin.23
HGM137.bin.26
HGM137.bin.27
HGM137.bin.30
HGM137.bin.34
HGM137.bin.5
HGM137.bin.6
HGM137.bin.7
HGM137.bin.8
HGM139.bin.1
HGM139.bin.10
HGM139.bin.11
HGM139.bin.12
HGM139.bin.13
HGM139.bin.16
HGM139.bin.20
HGM139.bin.22
HGM139.bin.23
HGM139.bin.24
HGM139.bin.25
HGM139.bin.26
HGM139.bin.3
HGM139.bin.38
HGM139.bin.4
HGM139.bin.40
HGM139.bin.43
HGM139.bin.45
HGM139.bin.46
HGM139.bin.47
HGM139.bin.48
HGM139.bin.5
HGM139.bin.50
HGM139.bin.51
HGM139.bin.52
HGM139.bin.56
HGM139.bin.58
HGM139.bin.6
HGM139.bin.60
HGM139.bin.61
HGM139.bin.9
HGM14.bin.1
HGM14.bin.10
HGM14.bin.11
HGM14.bin.13
HGM14.bin.15
HGM14.bin.18
HGM14.bin.2
HGM14.bin.21
HGM14.bin.22
HGM14.bin.24
HGM14.bin.5
HGM14.bin.7
HGM140.bin.10
HGM140.bin.11
HGM140.bin.12
HGM140.bin.13
HGM140.bin.14
HGM140.bin.16
HGM140.bin.17
HGM140.bin.18
HGM140.bin.19
HGM140.bin.2
HGM140.bin.20
HGM140.bin.21
HGM140.bin.22
HGM140.bin.26
HGM140.bin.4
HGM140.bin.7
HGM140.bin.9
HGM141.bin.3
HGM141.bin.8
HGM142.bin.1
HGM142.bin.14
HGM142.bin.17
HGM142.bin.18
HGM142.bin.2
HGM142.bin.21
HGM142.bin.22
HGM142.bin.5
HGM142.bin.7
HGM142.bin.9
HGM145.bin.1
HGM145.bin.3
HGM145.bin.6
HGM146.bin.1
HGM146.bin.10
HGM146.bin.12
HGM146.bin.14
HGM146.bin.15
HGM146.bin.17
HGM146.bin.19
HGM146.bin.2
HGM146.bin.20
HGM146.bin.23
HGM146.bin.24
HGM146.bin.26
HGM146.bin.32
HGM146.bin.33
HGM146.bin.34
HGM146.bin.37
HGM146.bin.38
HGM146.bin.4
HGM146.bin.40
HGM146.bin.42
HGM146.bin.43
HGM146.bin.44
HGM146.bin.45
HGM146.bin.47
HGM146.bin.48
HGM146.bin.49
HGM146.bin.50
HGM146.bin.52
HGM146.bin.53
HGM146.bin.54
HGM146.bin.55
HGM146.bin.56
HGM146.bin.57
HGM146.bin.58
HGM146.bin.6
HGM146.bin.61
HGM146.bin.62
HGM146.bin.63
HGM146.bin.64
HGM146.bin.65
HGM146.bin.68
HGM146.bin.69
HGM146.bin.7
HGM146.bin.71
HGM146.bin.72
HGM146.bin.73
HGM146.bin.8
HGM146.bin.9
HGM147.bin.1
HGM147.bin.10
HGM147.bin.13
HGM147.bin.14
HGM147.bin.15
HGM147.bin.16
HGM147.bin.17
HGM147.bin.18
HGM147.bin.2
HGM147.bin.20
HGM147.bin.22
HGM147.bin.23
HGM147.bin.24
HGM147.bin.26
HGM147.bin.28
HGM147.bin.29
HGM147.bin.3
HGM147.bin.30
HGM147.bin.32
HGM147.bin.34
HGM147.bin.35
HGM147.bin.36
HGM147.bin.38
HGM147.bin.39
HGM147.bin.4
HGM147.bin.40
HGM147.bin.41
HGM147.bin.42
HGM147.bin.43
HGM147.bin.6
HGM147.bin.7
HGM147.bin.9
HGM148.bin.1
HGM148.bin.10
HGM148.bin.12
HGM148.bin.13
HGM148.bin.14
HGM148.bin.15
HGM148.bin.17
HGM148.bin.2
HGM148.bin.22
HGM148.bin.24
HGM148.bin.27
HGM148.bin.28
HGM148.bin.29
HGM148.bin.31
HGM148.bin.33
HGM148.bin.36
HGM148.bin.37
HGM148.bin.5
HGM148.bin.6
HGM148.bin.7
HGM148.bin.9
HGM149.bin.3
HGM149.bin.4
HGM149.bin.5
HGM15.bin.1
HGM15.bin.11
HGM15.bin.13
HGM15.bin.14
HGM15.bin.15
HGM15.bin.18
HGM15.bin.2
HGM15.bin.21
HGM15.bin.23
HGM15.bin.25
HGM15.bin.27
HGM15.bin.29
HGM15.bin.3
HGM15.bin.31
HGM15.bin.4
HGM15.bin.5
HGM15.bin.6
HGM15.bin.7
HGM150.bin.1
HGM150.bin.12
HGM150.bin.13
HGM150.bin.2
HGM150.bin.4
HGM150.bin.5
HGM150.bin.6
HGM150.bin.8
HGM150.bin.9
HGM151.bin.1
HGM151.bin.10
HGM151.bin.11
HGM151.bin.12
HGM151.bin.14
HGM151.bin.15
HGM151.bin.18
HGM151.bin.19
HGM151.bin.2
HGM151.bin.20
HGM151.bin.3
HGM151.bin.6
HGM151.bin.7
HGM151.bin.8
HGM152.bin.1
HGM152.bin.10
HGM152.bin.11
HGM152.bin.13
HGM152.bin.16
HGM152.bin.18
HGM152.bin.2
HGM152.bin.21
HGM152.bin.22
HGM152.bin.23
HGM152.bin.26
HGM152.bin.27
HGM152.bin.28
HGM152.bin.3
HGM152.bin.30
HGM152.bin.5
HGM152.bin.6
HGM152.bin.7
HGM152.bin.8
HGM152.bin.9
HGM153.bin.1
HGM153.bin.10
HGM153.bin.2
HGM153.bin.4
HGM153.bin.8
HGM154.bin.1
HGM154.bin.15
HGM154.bin.17
HGM154.bin.2
HGM154.bin.4
HGM154.bin.7
HGM154.bin.8
HGM154.bin.9
HGM155.bin.1
HGM155.bin.11
HGM155.bin.15
HGM155.bin.20
HGM155.bin.21
HGM155.bin.23
HGM155.bin.25
HGM155.bin.3
HGM155.bin.5
HGM155.bin.8
HGM156.bin.1
HGM156.bin.11
HGM156.bin.14
HGM156.bin.16
HGM156.bin.17
HGM156.bin.2
HGM156.bin.20
HGM156.bin.21
HGM156.bin.6
HGM156.bin.7
HGM156.bin.8
HGM156.bin.9
HGM157.bin.1
HGM157.bin.10
HGM157.bin.11
HGM157.bin.13
HGM157.bin.14
HGM157.bin.16
HGM157.bin.17
HGM157.bin.18
HGM157.bin.19
HGM157.bin.20
HGM157.bin.4
HGM157.bin.5
HGM157.bin.6
HGM157.bin.7
HGM157.bin.8
HGM157.bin.9
HGM158.bin.1
HGM158.bin.10
HGM158.bin.11
HGM158.bin.12
HGM158.bin.13
HGM158.bin.15
HGM158.bin.2
HGM158.bin.3
HGM158.bin.4
HGM158.bin.5
HGM158.bin.7
HGM158.bin.9
HGM159.bin.11
HGM159.bin.14
HGM159.bin.16
HGM159.bin.17
HGM159.bin.21
HGM159.bin.22
HGM159.bin.23
HGM159.bin.24
HGM159.bin.28
HGM159.bin.5
HGM159.bin.6
HGM159.bin.8
HGM16.bin.1
HGM16.bin.10
HGM16.bin.12
HGM16.bin.13
HGM16.bin.14
HGM16.bin.17
HGM16.bin.18
HGM16.bin.2
HGM16.bin.21
HGM16.bin.22
HGM16.bin.23
HGM16.bin.24
HGM16.bin.25
HGM16.bin.26
HGM16.bin.3
HGM16.bin.32
HGM16.bin.34
HGM16.bin.7
HGM16.bin.9
HGM160.bin.1
HGM160.bin.10
HGM160.bin.12
HGM160.bin.13
HGM160.bin.3
HGM160.bin.4
HGM160.bin.5
HGM160.bin.7
HGM160.bin.8
HGM160.bin.9
HGM161.bin.1
HGM161.bin.3
HGM161.bin.8
HGM162.bin.1
HGM162.bin.10
HGM162.bin.11
HGM162.bin.12
HGM162.bin.13
HGM162.bin.14
HGM162.bin.15
HGM162.bin.16
HGM162.bin.17
HGM162.bin.18
HGM162.bin.19
HGM162.bin.2
HGM162.bin.21
HGM162.bin.3
HGM162.bin.4
HGM162.bin.8
HGM163.bin.10
HGM163.bin.11
HGM163.bin.13
HGM163.bin.3
HGM163.bin.9
HGM164.bin.11
HGM164.bin.2
HGM164.bin.6
HGM164.bin.7
HGM164.bin.9
HGM165.bin.1
HGM165.bin.10
HGM165.bin.11
HGM165.bin.12
HGM165.bin.13
HGM165.bin.14
HGM165.bin.15
HGM165.bin.16
HGM165.bin.17
HGM165.bin.18
HGM165.bin.19
HGM165.bin.2
HGM165.bin.21
HGM165.bin.22
HGM165.bin.5
HGM165.bin.6
HGM165.bin.7
HGM165.bin.8
HGM166.bin.1
HGM166.bin.11
HGM166.bin.12
HGM166.bin.13
HGM166.bin.14
HGM166.bin.15
HGM166.bin.16
HGM166.bin.17
HGM166.bin.18
HGM166.bin.2
HGM166.bin.20
HGM166.bin.21
HGM166.bin.22
HGM166.bin.23
HGM166.bin.5
HGM166.bin.6
HGM166.bin.7
HGM166.bin.8
HGM166.bin.9
HGM167.bin.11
HGM167.bin.12
HGM167.bin.13
HGM167.bin.14
HGM167.bin.15
HGM167.bin.16
HGM167.bin.19
HGM167.bin.2
HGM167.bin.21
HGM167.bin.22
HGM167.bin.4
HGM167.bin.6
HGM167.bin.7
HGM167.bin.8
HGM168.bin.12
HGM168.bin.14
HGM168.bin.15
HGM168.bin.17
HGM168.bin.18
HGM168.bin.19
HGM168.bin.2
HGM168.bin.20
HGM168.bin.22
HGM168.bin.23
HGM168.bin.3
HGM168.bin.4
HGM168.bin.5
HGM168.bin.6
HGM169.bin.1
HGM169.bin.10
HGM169.bin.12
HGM169.bin.13
HGM169.bin.2
HGM169.bin.3
HGM169.bin.4
HGM169.bin.5
HGM169.bin.6
HGM169.bin.8
HGM169.bin.9
HGM17.bin.1
HGM17.bin.10
HGM17.bin.11
HGM17.bin.12
HGM17.bin.14
HGM17.bin.15
HGM17.bin.16
HGM17.bin.17
HGM17.bin.18
HGM17.bin.19
HGM17.bin.2
HGM17.bin.20
HGM17.bin.22
HGM17.bin.24
HGM17.bin.25
HGM17.bin.26
HGM17.bin.29
HGM17.bin.30
HGM17.bin.33
HGM17.bin.34
HGM17.bin.36
HGM17.bin.37
HGM17.bin.4
HGM17.bin.5
HGM17.bin.7
HGM17.bin.9
HGM170.bin.1
HGM170.bin.10
HGM170.bin.11
HGM170.bin.12
HGM170.bin.13
HGM170.bin.14
HGM170.bin.15
HGM170.bin.16
HGM170.bin.17
HGM170.bin.18
HGM170.bin.2
HGM170.bin.20
HGM170.bin.22
HGM170.bin.24
HGM170.bin.25
HGM170.bin.26
HGM170.bin.28
HGM170.bin.29
HGM170.bin.30
HGM170.bin.31
HGM170.bin.35
HGM170.bin.36
HGM170.bin.37
HGM170.bin.4
HGM170.bin.5
HGM170.bin.7
HGM170.bin.8
HGM170.bin.9
HGM171.bin.11
HGM171.bin.12
HGM171.bin.13
HGM171.bin.15
HGM171.bin.16
HGM171.bin.17
HGM171.bin.18
HGM171.bin.2
HGM171.bin.23
HGM171.bin.26
HGM171.bin.27
HGM171.bin.29
HGM171.bin.3
HGM171.bin.30
HGM171.bin.31
HGM171.bin.4
HGM171.bin.6
HGM171.bin.7
HGM171.bin.9
HGM172.bin.1
HGM172.bin.11
HGM172.bin.13
HGM172.bin.14
HGM172.bin.15
HGM172.bin.17
HGM172.bin.18
HGM172.bin.19
HGM172.bin.20
HGM172.bin.21
HGM172.bin.3
HGM172.bin.4
HGM172.bin.8
HGM172.bin.9
HGM173.bin.1
HGM173.bin.12
HGM173.bin.13
HGM173.bin.14
HGM173.bin.16
HGM173.bin.17
HGM173.bin.18
HGM173.bin.2
HGM173.bin.21
HGM173.bin.24
HGM173.bin.25
HGM173.bin.28
HGM173.bin.3
HGM173.bin.32
HGM173.bin.33
HGM173.bin.4
HGM173.bin.5
HGM173.bin.7
HGM173.bin.9
HGM174.bin.1
HGM174.bin.10
HGM174.bin.11
HGM174.bin.12
HGM174.bin.13
HGM174.bin.14
HGM174.bin.15
HGM174.bin.16
HGM174.bin.18
HGM174.bin.19
HGM174.bin.20
HGM174.bin.21
HGM174.bin.24
HGM174.bin.25
HGM174.bin.7
HGM174.bin.8
HGM174.bin.9
HGM175.bin.12
HGM175.bin.14
HGM175.bin.16
HGM175.bin.18
HGM175.bin.19
HGM175.bin.2
HGM175.bin.21
HGM175.bin.24
HGM175.bin.26
HGM175.bin.27
HGM175.bin.28
HGM175.bin.3
HGM175.bin.30
HGM175.bin.6
HGM175.bin.7
HGM175.bin.9
HGM176.bin.1
HGM176.bin.11
HGM176.bin.12
HGM176.bin.13
HGM176.bin.15
HGM176.bin.16
HGM176.bin.17
HGM176.bin.18
HGM176.bin.19
HGM176.bin.2
HGM176.bin.3
HGM176.bin.5
HGM176.bin.8
HGM176.bin.9
HGM177.bin.10
HGM177.bin.11
HGM177.bin.13
HGM177.bin.14
HGM177.bin.15
HGM177.bin.16
HGM177.bin.19
HGM177.bin.2
HGM177.bin.20
HGM177.bin.5
HGM177.bin.6
HGM177.bin.8
HGM177.bin.9
HGM178.bin.1
HGM178.bin.11
HGM178.bin.13
HGM178.bin.14
HGM178.bin.15
HGM178.bin.16
HGM178.bin.2
HGM178.bin.20
HGM178.bin.21
HGM178.bin.22
HGM178.bin.24
HGM178.bin.25
HGM178.bin.3
HGM178.bin.6
HGM178.bin.7
HGM178.bin.8
HGM178.bin.9
HGM179.bin.10
HGM179.bin.11
HGM179.bin.12
HGM179.bin.13
HGM179.bin.14
HGM179.bin.15
HGM179.bin.16
HGM179.bin.17
HGM179.bin.18
HGM179.bin.19
HGM179.bin.2
HGM179.bin.20
HGM179.bin.22
HGM179.bin.25
HGM179.bin.27
HGM179.bin.28
HGM179.bin.3
HGM179.bin.4
HGM179.bin.5
HGM179.bin.6
HGM179.bin.7
HGM179.bin.8
HGM179.bin.9
HGM18.bin.1
HGM18.bin.10
HGM18.bin.11
HGM18.bin.12
HGM18.bin.15
HGM18.bin.3
HGM18.bin.4
HGM18.bin.6
HGM18.bin.8
HGM180.bin.14
HGM180.bin.18
HGM180.bin.19
HGM180.bin.21
HGM180.bin.7
HFM1.bin.1
HFM1.bin.10
HFM1.bin.11
HFM1.bin.12
HFM1.bin.13
HFM1.bin.14
HFM1.bin.15
HFM1.bin.17
HFM1.bin.18
HFM1.bin.19
HFM1.bin.2
HFM1.bin.20
HFM1.bin.3
HFM1.bin.5
HFM1.bin.6
HFM1.bin.8
HFM2.bin.1
HFM2.bin.10
HFM2.bin.11
HFM2.bin.12
HFM2.bin.18
HFM2.bin.2
HFM2.bin.21
HFM2.bin.23
HFM2.bin.26
HFM2.bin.28
HFM2.bin.29
HFM2.bin.3
HFM2.bin.4
HFM2.bin.7
HFM3.bin.12
HFM3.bin.15
HFM3.bin.16
HFM3.bin.17
HFM3.bin.18
HFM3.bin.2
HFM3.bin.3
HFM3.bin.4
HFM3.bin.6
HFM3.bin.8
HFM3.bin.9
HFM4.bin.10
HFM4.bin.15
HFM4.bin.16
HFM4.bin.17
HFM4.bin.25
HFM4.bin.26
HFM4.bin.3
HFM4.bin.5
HFM4.bin.6
HFM4.bin.7
HFM4.bin.9
HFM5.bin.1
HFM5.bin.12
HFM5.bin.13
HFM5.bin.15
HFM5.bin.17
HFM5.bin.18
HFM5.bin.2
HFM5.bin.20
HFM5.bin.21
HFM5.bin.23
HFM5.bin.24
HFM5.bin.26
HFM5.bin.27
HFM5.bin.29
HFM5.bin.3
HFM5.bin.30
HFM5.bin.32
HFM5.bin.4
HFM5.bin.7
HFM5.bin.8
HFM6.bin.10
HFM6.bin.11
HFM6.bin.12
HFM6.bin.14
HFM6.bin.15
HFM6.bin.16
HFM6.bin.19
HFM6.bin.2
HFM6.bin.21
HFM6.bin.22
HFM6.bin.23
HFM6.bin.25
HFM6.bin.27
HFM6.bin.3
HFM6.bin.30
HFM6.bin.5
HFM6.bin.6
HFM6.bin.7
HFM7.bin.1
HFM7.bin.10
HFM7.bin.11
HFM7.bin.13
HFM7.bin.15
HFM7.bin.16
HFM7.bin.17
HFM7.bin.19
HFM7.bin.21
HFM7.bin.23
HFM7.bin.24
HFM7.bin.25
HFM7.bin.26
HFM7.bin.27
HFM7.bin.28
HFM7.bin.4
HFM7.bin.6
HFM7.bin.7
HFM7.bin.8
HFM7.bin.9
HFM8.bin.1
HFM8.bin.10
HFM8.bin.12
HFM8.bin.14
HFM8.bin.15
HFM8.bin.16
HFM8.bin.17
HFM8.bin.18
HFM8.bin.2
HFM8.bin.20
HFM8.bin.21
HFM8.bin.3
HFM8.bin.8
HFM9.bin.10
HFM9.bin.12
HFM9.bin.18
HFM9.bin.19
HFM9.bin.2
HFM9.bin.20
HFM9.bin.21
HFM9.bin.23
HFM9.bin.24
HFM9.bin.26
HFM9.bin.27
HFM9.bin.29
HFM9.bin.3
HFM9.bin.30
HFM9.bin.32
HFM9.bin.34
HFM9.bin.4
HFM9.bin.5
HFM9.bin.6
HFM9.bin.7
HFM9.bin.9
HGM19.bin.10
HGM19.bin.11
HGM19.bin.12
HGM19.bin.13
HGM19.bin.15
HGM19.bin.16
HGM19.bin.17
HGM19.bin.19
HGM19.bin.2
HGM19.bin.20
HGM19.bin.23
HGM19.bin.25
HGM19.bin.26
HGM19.bin.29
HGM19.bin.30
HGM19.bin.33
HGM19.bin.34
HGM19.bin.35
HGM19.bin.37
HGM19.bin.38
HGM19.bin.4
HGM19.bin.40
HGM19.bin.5
HGM19.bin.7
HGM19.bin.8
HGM19.bin.9
HFM10.bin.1
HFM10.bin.10
HFM10.bin.13
HFM10.bin.14
HFM10.bin.16
HFM10.bin.17
HFM10.bin.19
HFM10.bin.2
HFM10.bin.20
HFM10.bin.21
HFM10.bin.23
HFM10.bin.24
HFM10.bin.25
HFM10.bin.26
HFM10.bin.27
HFM10.bin.28
HFM10.bin.30
HFM10.bin.31
HFM10.bin.32
HFM10.bin.37
HFM10.bin.5
HFM10.bin.6
HFM10.bin.7
HFM10.bin.8
HFM10.bin.9
HFM11.bin.1
HFM11.bin.11
HFM11.bin.13
HFM11.bin.17
HFM11.bin.18
HFM11.bin.19
HFM11.bin.2
HFM11.bin.4
HFM11.bin.5
HFM11.bin.6
HFM11.bin.7
HFM12.bin.12
HFM12.bin.14
HFM12.bin.16
HFM12.bin.18
HFM12.bin.4
HFM12.bin.5
HFM12.bin.7
HFM13.bin.1
HFM13.bin.10
HFM13.bin.11
HFM13.bin.12
HFM13.bin.14
HFM13.bin.15
HFM13.bin.16
HFM13.bin.17
HFM13.bin.18
HFM13.bin.2
HFM13.bin.20
HFM13.bin.3
HFM13.bin.5
HFM13.bin.6
HFM13.bin.7
HFM13.bin.8
HFM13.bin.9
HFM14.bin.2
HFM14.bin.4
HFM14.bin.6
HFM15.bin.11
HFM15.bin.13
HFM15.bin.14
HFM15.bin.17
HFM15.bin.19
HFM15.bin.22
HFM15.bin.24
HFM15.bin.25
HFM15.bin.3
HFM15.bin.5
HFM15.bin.7
HFM15.bin.8
HFM15.bin.9
HFM16.bin.10
HFM16.bin.13
HFM16.bin.17
HFM16.bin.2
HFM16.bin.20
HFM16.bin.21
HFM16.bin.22
HFM16.bin.25
HFM16.bin.4
HFM16.bin.5
HFM16.bin.6
HFM16.bin.8
HFM17.bin.1
HFM17.bin.11
HFM17.bin.12
HFM17.bin.15
HFM17.bin.16
HFM17.bin.18
HFM17.bin.19
HFM17.bin.2
HFM17.bin.20
HFM17.bin.22
HFM17.bin.23
HFM17.bin.24
HFM17.bin.25
HFM17.bin.26
HFM17.bin.5
HFM17.bin.6
HFM17.bin.7
HFM17.bin.8
HFM17.bin.9
HFM18.bin.12
HFM18.bin.13
HFM18.bin.14
HFM18.bin.2
HFM18.bin.3
HFM18.bin.4
HFM18.bin.7
HFM19.bin.11
HFM19.bin.15
HFM19.bin.16
HFM19.bin.17
HFM19.bin.2
HFM19.bin.6
HFM19.bin.7
HFM19.bin.9
HGM2.bin.1
HGM2.bin.10
HGM2.bin.11
HGM2.bin.12
HGM2.bin.13
HGM2.bin.14
HGM2.bin.15
HGM2.bin.16
HGM2.bin.18
HGM2.bin.19
HGM2.bin.20
HGM2.bin.22
HGM2.bin.24
HGM2.bin.27
HGM2.bin.3
HGM2.bin.30
HGM2.bin.32
HGM2.bin.33
HGM2.bin.34
HGM2.bin.35
HGM2.bin.36
HGM2.bin.38
HGM2.bin.39
HGM2.bin.4
HGM2.bin.41
HGM2.bin.44
HGM2.bin.47
HGM2.bin.5
HGM2.bin.50
HGM2.bin.51
HGM2.bin.52
HGM2.bin.56
HGM2.bin.59
HGM2.bin.6
HGM2.bin.61
HGM2.bin.7
HGM2.bin.8
HGM2.bin.9
HGM20.bin.1
HGM20.bin.10
HGM20.bin.11
HGM20.bin.12
HGM20.bin.13
HGM20.bin.14
HGM20.bin.15
HGM20.bin.16
HGM20.bin.17
HGM20.bin.19
HGM20.bin.2
HGM20.bin.21
HGM20.bin.22
HGM20.bin.24
HGM20.bin.25
HGM20.bin.26
HGM20.bin.27
HGM20.bin.28
HGM20.bin.29
HGM20.bin.3
HGM20.bin.30
HGM20.bin.4
HGM20.bin.6
HGM20.bin.7
HGM20.bin.8
HGM20.bin.9
HFM20.bin.12
HFM20.bin.14
HFM20.bin.5
HFM20.bin.6
HFM20.bin.7
HFM20.bin.9
HFM21.bin.1
HFM21.bin.11
HFM21.bin.12
HFM21.bin.13
HFM21.bin.17
HFM21.bin.18
HFM21.bin.19
HFM21.bin.20
HFM21.bin.21
HFM21.bin.22
HFM21.bin.3
HFM21.bin.4
HFM21.bin.5
HFM21.bin.6
HFM21.bin.7
HFM22.bin.10
HFM22.bin.13
HFM22.bin.14
HFM22.bin.15
HFM22.bin.19
HFM22.bin.2
HFM22.bin.21
HFM22.bin.22
HFM22.bin.23
HFM22.bin.5
HFM23.bin.11
HFM23.bin.15
HFM23.bin.17
HFM23.bin.19
HFM23.bin.6
HFM23.bin.8
HFM24.bin.1
HFM24.bin.10
HFM24.bin.11
HFM24.bin.14
HFM24.bin.18
HFM24.bin.19
HFM24.bin.2
HFM24.bin.22
HFM24.bin.3
HFM24.bin.6
HFM24.bin.7
HFM24.bin.8
HFM24.bin.9
HFM25.bin.10
HFM25.bin.11
HFM25.bin.15
HFM25.bin.17
HFM25.bin.18
HFM25.bin.2
HFM25.bin.4
HFM25.bin.5
HFM25.bin.8
HFM25.bin.9
HFM26.bin.11
HFM26.bin.15
HFM26.bin.16
HFM26.bin.19
HFM26.bin.2
HFM26.bin.20
HFM26.bin.7
HFM27.bin.10
HFM27.bin.11
HFM27.bin.12
HFM27.bin.15
HFM27.bin.16
HFM27.bin.18
HFM27.bin.2
HFM27.bin.20
HFM27.bin.23
HFM27.bin.24
HFM27.bin.25
HFM27.bin.26
HFM27.bin.6
HFM27.bin.7
HFM28.bin.1
HFM28.bin.10
HFM28.bin.12
HFM28.bin.13
HFM28.bin.14
HFM28.bin.15
HFM28.bin.17
HFM28.bin.20
HFM28.bin.21
HFM28.bin.22
HFM28.bin.4
HFM28.bin.5
HFM28.bin.6
HFM28.bin.7
HFM28.bin.9
HFM29.bin.5
HFM29.bin.7
HGM21.bin.1
HGM21.bin.10
HGM21.bin.11
HGM21.bin.12
HGM21.bin.13
HGM21.bin.14
HGM21.bin.15
HGM21.bin.17
HGM21.bin.18
HGM21.bin.19
HGM21.bin.2
HGM21.bin.20
HGM21.bin.21
HGM21.bin.22
HGM21.bin.23
HGM21.bin.25
HGM21.bin.26
HGM21.bin.4
HGM21.bin.6
HGM21.bin.7
HGM21.bin.8
HFM30.bin.1
HFM30.bin.10
HFM30.bin.12
HFM30.bin.16
HFM30.bin.17
HFM30.bin.18
HFM30.bin.19
HFM30.bin.2
HFM30.bin.21
HFM30.bin.5
HFM31.bin.1
HFM31.bin.19
HFM31.bin.2
HFM31.bin.20
HFM31.bin.23
HFM31.bin.24
HFM31.bin.5
HFM31.bin.6
HFM31.bin.7
HFM32.bin.10
HFM32.bin.13
HFM32.bin.14
HFM32.bin.16
HFM32.bin.17
HFM32.bin.18
HFM32.bin.19
HFM32.bin.4
HFM32.bin.6
HFM33.bin.12
HFM33.bin.13
HFM33.bin.14
HFM33.bin.15
HFM33.bin.17
HFM33.bin.19
HFM33.bin.2
HFM33.bin.3
HFM33.bin.5
HFM33.bin.9
HFM34.bin.16
HFM34.bin.17
HFM34.bin.2
HFM34.bin.7
HFM34.bin.8
HFM35.bin.17
HFM35.bin.4
HFM35.bin.8
HFM36.bin.1
HFM36.bin.10
HFM36.bin.13
HFM36.bin.16
HFM36.bin.21
HFM36.bin.3
HFM36.bin.7
HFM36.bin.8
HFM36.bin.9
HFM37.bin.12
HFM37.bin.13
HFM37.bin.14
HFM37.bin.15
HFM37.bin.16
HFM37.bin.2
HFM37.bin.20
HFM37.bin.22
HFM37.bin.23
HFM37.bin.24
HFM37.bin.26
HFM37.bin.28
HFM37.bin.29
HFM37.bin.3
HFM37.bin.30
HFM37.bin.32
HFM37.bin.4
HFM38.bin.11
HFM38.bin.15
HFM38.bin.16
HFM38.bin.17
HFM38.bin.2
HFM38.bin.5
HFM38.bin.6
HFM38.bin.7
HFM39.bin.1
HFM39.bin.11
HFM39.bin.13
HFM39.bin.3
HFM39.bin.4
HFM39.bin.5
HFM39.bin.6
HFM39.bin.7
HFM39.bin.8
HFM39.bin.9
HGM22.bin.11
HGM22.bin.13
HGM22.bin.14
HGM22.bin.16
HGM22.bin.2
HGM22.bin.3
HGM22.bin.4
HGM22.bin.5
HGM22.bin.6
HGM22.bin.7
HFM40.bin.1
HFM40.bin.11
HFM40.bin.13
HFM40.bin.16
HFM40.bin.18
HFM40.bin.21
HFM40.bin.3
HFM40.bin.6
HFM40.bin.7
HFM40.bin.8
HFM41.bin.10
HFM41.bin.11
HFM41.bin.13
HFM41.bin.14
HFM41.bin.16
HFM41.bin.2
HFM41.bin.20
HFM41.bin.21
HFM41.bin.22
HFM41.bin.5
HFM41.bin.6
HFM42.bin.1
HFM42.bin.11
HFM42.bin.13
HFM42.bin.15
HFM42.bin.17
HFM42.bin.24
HFM42.bin.25
HFM42.bin.27
HFM42.bin.28
HFM42.bin.3
HFM42.bin.5
HFM42.bin.6
HFM42.bin.7
HFM42.bin.8
HFM43.bin.10
HFM43.bin.11
HFM43.bin.13
HFM43.bin.15
HFM43.bin.16
HFM43.bin.17
HFM43.bin.2
HFM43.bin.4
HFM43.bin.5
HFM43.bin.6
HFM43.bin.9
HFM44.bin.1
HFM44.bin.13
HFM44.bin.14
HFM44.bin.16
HFM44.bin.17
HFM44.bin.2
HFM44.bin.22
HFM44.bin.23
HFM44.bin.26
HFM44.bin.29
HFM44.bin.30
HFM44.bin.34
HFM44.bin.35
HFM44.bin.36
HFM44.bin.4
HFM44.bin.6
HFM44.bin.7
HFM44.bin.8
HFM45.bin.1
HFM45.bin.13
HFM45.bin.15
HFM45.bin.19
HFM45.bin.2
HFM45.bin.8
HFM45.bin.9
HFM46.bin.11
HFM46.bin.12
HFM46.bin.13
HFM46.bin.14
HFM46.bin.15
HFM46.bin.16
HFM46.bin.17
HFM46.bin.19
HFM46.bin.2
HFM46.bin.23
HFM46.bin.3
HFM46.bin.4
HFM46.bin.5
HFM46.bin.6
HFM46.bin.7
HFM47.bin.13
HFM47.bin.14
HFM47.bin.15
HFM47.bin.17
HFM47.bin.4
HFM47.bin.5
HFM47.bin.7
HFM47.bin.8
HFM47.bin.9
HFM48.bin.1
HFM48.bin.10
HFM48.bin.13
HFM48.bin.14
HFM48.bin.16
HFM48.bin.18
HFM48.bin.20
HFM48.bin.21
HFM48.bin.3
HFM48.bin.5
HFM48.bin.6
HFM49.bin.1
HFM49.bin.11
HFM49.bin.13
HFM49.bin.14
HFM49.bin.19
HFM49.bin.20
HFM49.bin.5
HGM23.bin.1
HGM23.bin.10
HGM23.bin.14
HGM23.bin.16
HGM23.bin.17
HGM23.bin.18
HGM23.bin.19
HGM23.bin.2
HGM23.bin.20
HGM23.bin.21
HGM23.bin.23
HGM23.bin.24
HGM23.bin.26
HGM23.bin.27
HGM23.bin.28
HGM23.bin.29
HGM23.bin.3
HGM23.bin.32
HGM23.bin.33
HGM23.bin.34
HGM23.bin.35
HGM23.bin.37
HGM23.bin.38
HGM23.bin.39
HGM23.bin.4
HGM23.bin.40
HGM23.bin.41
HGM23.bin.42
HGM23.bin.49
HGM23.bin.50
HGM23.bin.51
HGM23.bin.52
HGM23.bin.54
HGM23.bin.57
HGM23.bin.58
HGM23.bin.59
HGM23.bin.6
HGM23.bin.60
HGM23.bin.62
HGM23.bin.63
HGM23.bin.65
HGM23.bin.66
HGM23.bin.67
HGM23.bin.68
HGM23.bin.69
HGM23.bin.7
HGM23.bin.70
HGM23.bin.73
HGM23.bin.74
HGM23.bin.75
HGM23.bin.76
HGM23.bin.78
HGM23.bin.79
HGM23.bin.8
HGM23.bin.80
HFM51.bin.13
HFM51.bin.17
HFM51.bin.2
HFM51.bin.20
HFM51.bin.22
HFM51.bin.3
HFM51.bin.6
HFM52.bin.10
HFM52.bin.11
HFM52.bin.12
HFM52.bin.14
HFM52.bin.15
[truncated: 2,142 more rows]
