# Supplementary material for: Expanded catalogue of metagenome-assembled genomes reveals resistome characteristics and athletic performance-associated microbes in horse
Source: Microbiome. 2023 Jan 12;11:7. doi: 10.1186/s40168-022-01448-z (PMC9835274; doi:10.1186/s40168-022-01448-z)
Supplement: Supplementary file 9 — Additional file 8: Table S6. Check the uniqueness of the MAG in this study by deduplicating the MAG reported in previous studies. [file 40168_2022_1448_MOESM8_ESM.xlsx]

## Sheet: Sheet1
Table S6. Check the uniqueness of the MAG in this study by deduplicating the MAG reported in previous studies.
MAG ID	Genome ID	closest_placement_ani	Reference
HGM80.bin.12	JAGHUN01.1	98.3089	Gilroy
HGM79.bin.20	JAGHRY01.1	98.4608	Gilroy
HGM77.2144820.NO.17	JAGHSH01.1	98.499	Gilroy
HGM58.bin.18	JAGHTT01.1	96.1094	Gilroy
HGM44.bin.18	JAGHUQ01.1	97.6375	Gilroy
HGM38.bin.27	JAGHSA01.1	98.0215	Gilroy
HGM3.bin.32	JAGHUW01.1	97.4425	Gilroy
HGM176.bin.5	JAGHVD01.1	98.1353	Gilroy
HGM173.bin.4	JAGHVJ01.1	96.4158	Gilroy
HGM172.bin.18	JAGHSZ01.1	98.1053	Gilroy
HGM172.bin.13	JAGHUM01.1	98.0977	Gilroy
HGM170.bin.9	JAGHSK01.1	98.7075	Gilroy
HGM170.bin.4	JAGHTH01.1	98.3746	Gilroy
HGM158.bin.4	JAGHRV01.1	95.9735	Gilroy
HGM157.bin.18	JAGHSD01.1	96.7013	Gilroy
HGM152.bin.30	JAGHVE01.1	97.9097	Gilroy
HGM15.bin.29	JAGHUS01.1	96.6468	Gilroy
HGM118.bin.13	JAGHUI01.1	97.4631	Gilroy
HGM107.bin.14	JAGHTV01.1	97.294	Gilroy
HFM96.bin.4	JAGHUE01.1	98.3384	Gilroy
HFM88.bin.1	JAGHSP01.1	97.6433	Gilroy
HFM78.bin.19	JAGHTP01.1	97.5878	Gilroy
HFM78.bin.10	JAGHSR01.1	98.0847	Gilroy
HFM77.bin.4	JAGHTR01.1	97.6539	Gilroy
HFM73.bin.4	JAGHRX01.1	95.2459	Gilroy
HFM72.bin.20	JAGHST01.1	98.8988	Gilroy
HFM7.bin.6	JAGHTO01.1	98.1362	Gilroy
HFM7.bin.27	JAGHUX01.1	97.645	Gilroy
HFM64.bin.20	JAGHSF01.1	97.6864	Gilroy
HFM6.bin.19	JAGHSU01.1	95.5984	Gilroy
HFM57.bin.18	JAGHSY01.1	98.5485	Gilroy
HFM55.bin.5	JAGHSG01.1	96.0821	Gilroy
HFM54.bin.6	JAGHTF01.1	97.7856	Gilroy
HFM5.bin.8	JAGHTL01.1	97.3235	Gilroy
HFM47.bin.14	JAGHTY01.1	98.2493	Gilroy
HFM46.bin.13	JAGHRU01.1	98.391	Gilroy
HFM40.bin.13	JAGHUC01.1	96.6573	Gilroy
HFM4.bin.16	JAGHSC01.1	98.0149	Gilroy
HFM18.bin.3	JAGHVI01.1	98.6819	Gilroy
HFM17.bin.11	JAGHTN01.1	97.1095	Gilroy
HFM12.bin.7	JAGHRT01.1	98.2714	Gilroy
HGM99.bin.17	JAKSMO01.1	97.9601	Mach
HGM89.bin.5	JAKSKU01.1	97.7553	Mach
HGM89.bin.11	JAKSKV01.1	98.0395	Mach
HGM88.bin.36	JAKSID01.1	97.2677	Mach
HGM88.bin.21	JAKSMR01.1	98.8987	Mach
HGM79.bin.17	JAKSJQ01.1	96.0995	Mach
HGM79.bin.12	JAKSKO01.1	97.2227	Mach
HGM77.bin.66	JAKSQB01.1	98.5331	Mach
HGM77.bin.56	JAKSTZ01.1	97.8884	Mach
HGM77.2361260.NO.11	JAKSOK01.1	98.0455	Mach
HGM76.bin.21	JAKSOV01.1	97.0775	Mach
HGM76.bin.1	JAKSJP01.1	97.4979	Mach
HGM74.bin.6	JAKSHW01.1	95.9226	Mach
HGM71.bin.14	JAKSLA01.1	98.3662	Mach
HGM70.bin.56	JAKSJK01.1	96.477	Mach
HGM70.bin.12	JAKSTG01.1	98.3364	Mach
HGM7.bin.4	JAKSUF01.1	97.9588	Mach
HGM7.bin.13	JAKSQA01.1	95.4764	Mach
HGM67.bin.7	JAKSTI01.1	97.2739	Mach
HGM67.bin.18	JAKSRV01.1	98.0473	Mach
HGM66.bin.72	JAKSTH01.1	98.3719	Mach
HGM66.bin.69	JAKSMQ01.1	97.1086	Mach
HGM65.bin.55	JAKSIC01.1	97.3458	Mach
HGM65.bin.26	JAKSMS01.1	98.8008	Mach
HGM65.bin.15	JAKSLD01.1	97.969	Mach
HGM63.bin.45	JAKSIY01.1	96.3894	Mach
HGM63.bin.23	JAKSNQ01.1	98.1653	Mach
HGM59.bin.53	JAKSSM01.1	95.3535	Mach
HGM59.bin.28	JAKSRY01.1	97.677	Mach
HGM56.bin.18	JAKSQE01.1	97.9611	Mach
HGM54.bin.10	JAKSLR01.1	98.0173	Mach
HGM52.bin.46	JAKSJL01.1	97.4588	Mach
HGM52.bin.37	JAKSLL01.1	97.8981	Mach
HGM52.bin.25	JAKSPS01.1	97.3741	Mach
HGM52.bin.16	JAKSUM01.1	99.2517	Mach
HGM51.bin.11	JAKSRI01.1	96.4316	Mach
HGM50.bin.8	JAKSLK01.1	96.5559	Mach
HGM45.bin.18	JAKSQR01.1	95.4371	Mach
HGM43.bin.20	JAKSOL01.1	98.4237	Mach
HGM4.bin.25	JAKSSF01.1	96.1384	Mach
HGM38.bin.27	JAKSJR01.1	98.228	Mach
HGM34.bin.6	JAKSLY01.1	97.7813	Mach
HGM32.bin.38	JAKSIG01.1	97.8684	Mach
HGM30.bin.59	JAKSLF01.1	96.8489	Mach
HGM3.bin.3	JAKSVF01.1	96.9151	Mach
HGM28.bin.65	JAKSQU01.1	98.5852	Mach
HGM28.bin.4	JAKSII01.1	98.776	Mach
HGM23.bin.37	JAKSJM01.1	97.5858	Mach
HGM20.bin.13	JAKSQQ01.1	98.5158	Mach
HGM19.bin.2	JAKSPE01.1	96.4142	Mach
HGM180.bin.18	JAKSMH01.1	98.0837	Mach
HGM179.bin.7	JAKSRK01.1	96.8396	Mach
HGM179.bin.5	JAKSLT01.1	96.9157	Mach
HGM179.bin.25	JAKSIQ01.1	98.9874	Mach
HGM178.bin.24	JAKSJU01.1	98.1183	Mach
HGM178.bin.14	JAKSVP01.1	96.0796	Mach
HGM176.bin.16	JAKSIZ01.1	97.9699	Mach
HGM175.bin.7	JAKSPO01.1	97.0116	Mach
HGM175.bin.28	JAKSMT01.1	95.871	Mach
HGM174.bin.20	JAKSTR01.1	98.0003	Mach
HGM174.bin.16	JAKSLG01.1	97.2141	Mach
HGM174.bin.12	JAKSJB01.1	97.9468	Mach
HGM174.bin.11	JAKSLJ01.1	96.3301	Mach
HGM174.bin.1	JAKSHY01.1	96.6605	Mach
HGM173.bin.7	JAKSQT01.1	98.6846	Mach
HGM173.bin.4	JAKSTA01.1	97.176	Mach
HGM172.bin.3	JAKSMV01.1	96.2603	Mach
HGM172.bin.13	JAKSKT01.1	98.2394	Mach
HGM171.bin.16	JAKSPL01.1	97.3575	Mach
HGM170.bin.35	JAKSKG01.1	97.7372	Mach
HGM170.bin.26	JAKSIU01.1	98.3721	Mach
HGM169.bin.3	JAKSMI01.1	97.974	Mach
HGM166.bin.20	JAKSNL01.1	95.65	Mach
HGM166.bin.18	JAKSVI01.1	97.9108	Mach
HGM165.bin.21	JAKSML01.1	98.1474	Mach
HGM165.bin.18	JAKSQL01.1	97.6217	Mach
HGM162.bin.10	JAKSLB01.1	98.887	Mach
HGM160.bin.8	JAKSMG01.1	98.2301	Mach
HGM157.bin.20	JAKSRH01.1	97.0773	Mach
HGM157.bin.14	JAKSKS01.1	98.5154	Mach
HGM156.bin.1	JAKSIT01.1	98.3698	Mach
HGM155.bin.3	JAKSJC01.1	98.2007	Mach
HGM154.bin.9	JAKSVH01.1	95.6223	Mach
HGM151.bin.19	JAKSMD01.1	97.7019	Mach
HGM151.bin.14	JAKSMX01.1	97.4724	Mach
HGM150.bin.6	JAKSKK01.1	97.4764	Mach
HGM147.bin.35	JAKSTY01.1	97.4101	Mach
HGM147.bin.3	JAKSLW01.1	96.363	Mach
HGM146.bin.61	JAKSQD01.1	99.053	Mach
HGM141.bin.3	JAKSLO01.1	98.0774	Mach
HGM137.bin.10	JAKSNW01.1	97.4794	Mach
HGM134.bin.8	JAKSLN01.1	98.4042	Mach
HGM124.bin.1	JAKSIB01.1	97.9288	Mach
HGM120.bin.29	JAKSRB01.1	97.9159	Mach
HGM119.bin.40	JAKSSQ01.1	97.0861	Mach
HGM118.bin.49	JAKSKW01.1	96.4161	Mach
HGM116.bin.9	JAKSKZ01.1	98.7683	Mach
HGM116.bin.8	JAKSTJ01.1	98.0115	Mach
HGM110.bin.78	JAKSPR01.1	96.5504	Mach
HGM109.bin.8	JAKSMP01.1	98.3524	Mach
HGM106.bin.13	JAKSJT01.1	96.5981	Mach
HGM103.bin.12	JAKSMB01.1	98.7762	Mach
HGM100.bin.7	JAKSOZ01.1	97.1681	Mach
HFM97.bin.18	JAKSVV01.1	97.3115	Mach
HFM93.bin.30	JAKSNR01.1	97.1856	Mach
HFM93.bin.29	JAKSON01.1	96.7822	Mach
HFM92.bin.19	JAKSSP01.1	98.5315	Mach
HFM9.bin.30	JAKSOU01.1	95.5754	Mach
HFM89.bin.3	JAKSPD01.1	99.2869	Mach
HFM85.bin.4	JAKSMM01.1	98.4646	Mach
HFM8.bin.20	JAKSIS01.1	98.3373	Mach
HFM8.bin.14	JAKSOC01.1	96.1976	Mach
HFM79.bin.9	JAKSTD01.1	97.4334	Mach
HFM79.bin.17	JAKSRC01.1	98.0755	Mach
HFM78.bin.23	JAKSMU01.1	98.3685	Mach
HFM78.bin.15	JAKSUB01.1	99.4992	Mach
HFM78.bin.10	JAKSNO01.1	97.8698	Mach
HFM77.bin.4	JAKSNI01.1	97.2262	Mach
HFM77.bin.10	JAKSMW01.1	95.5261	Mach
HFM75.bin.27	JAKSLS01.1	98.6405	Mach
HFM74.bin.2	JAKSME01.1	97.3389	Mach
HFM74.bin.13	JAKSKY01.1	98.6615	Mach
HFM73.bin.18	JAKSNB01.1	97.3788	Mach
HFM73.bin.17	JAKSRU01.1	96.8101	Mach
HFM72.bin.7	JAKSNM01.1	95.7193	Mach
HFM72.bin.18	JAKSNV01.1	97.9705	Mach
HFM71.bin.18	JAKSIW01.1	98.8516	Mach
HFM70.bin.33	JAKSTO01.1	95.4967	Mach
HFM70.bin.17	JAKSLC01.1	98.6109	Mach
HFM70.bin.11	JAKSLH01.1	97.5371	Mach
HFM68.bin.8	JAKSKH01.1	98.9701	Mach
HFM67.bin.13	JAKSJN01.1	97.944	Mach
HFM66.bin.6	JAKSMC01.1	98.2678	Mach
HFM65.bin.1	JAKSVG01.1	96.4219	Mach
HFM64.bin.20	JAKSKL01.1	97.6338	Mach
HFM60.bin.8	JAKSNX01.1	96.8521	Mach
HFM60.bin.23	JAKSSC01.1	98.6234	Mach
HFM60.bin.16	JAKSIE01.1	98.1086	Mach
HFM6.bin.19	JAKSOB01.1	96.1846	Mach
HFM58.bin.34	JAKSLE01.1	97.6777	Mach
HFM54.bin.17	JAKSNG01.1	97.1503	Mach
HFM48.bin.6	JAKSLZ01.1	96.2552	Mach
HFM48.bin.1	JAKSTC01.1	96.4339	Mach
HFM47.bin.14	JAKSLQ01.1	98.1863	Mach
HFM46.bin.15	JAKSLI01.1	96.4979	Mach
HFM46.bin.12	JAKSLP01.1	97.1496	Mach
HFM42.bin.8	JAKSUO01.1	98.6471	Mach
HFM42.bin.17	JAKSQV01.1	98.1136	Mach
HFM42.bin.15	JAKSKJ01.1	97.0368	Mach
HFM40.bin.13	JAKSJF01.1	97.2477	Mach
HFM4.bin.25	JAKSKE01.1	98.8621	Mach
HFM4.bin.16	JAKSJI01.1	98.1705	Mach
HFM39.bin.4	JAKSMZ01.1	98.5146	Mach
HFM33.bin.5	JAKSTS01.1	97.4305	Mach
HFM33.bin.15	JAKSIP01.1	98.5955	Mach
HFM30.bin.19	JAKSRD01.1	98.2611	Mach
HFM30.bin.12	JAKSMF01.1	98.3733	Mach
HFM28.bin.20	JAKSNA01.1	95.2556	Mach
HFM28.bin.15	JAKSIN01.1	96.1094	Mach
HFM28.bin.13	JAKSSB01.1	98.3229	Mach
HFM27.bin.23	JAKSQP01.1	98.3198	Mach
HFM26.bin.15	JAKSKD01.1	97.0405	Mach
HFM24.bin.9	JAKSJW01.1	97.7716	Mach
HFM24.bin.2	JAKSSJ01.1	97.8976	Mach
HFM24.bin.10	JAKSKP01.1	97.0212	Mach
HFM21.bin.6	JAKSIV01.1	97.8176	Mach
HFM20.bin.5	JAKSKN01.1	98.5364	Mach
HFM16.bin.2	JAKSIR01.1	98.7144	Mach
HFM12.bin.5	JAKSNC01.1	97.2697	Mach
HFM11.bin.2	JAKSIL01.1	97.7861	Mach
HFM11.bin.17	JAKSPV01.1	96.6416	Mach
HFM101.bin.4	JAKSNF01.1	95.958	Mach
HFM100.bin.17	JAKSKI01.1	98.6392	Mach
HGM116.bin.8	X394_Przewalski_horse__metabat2_high_PE.006	98.2215	Youngblut
HFM9.bin.3	X101_Horse__maxbin2_high_prob.001	97.8268	Youngblut
