# Supplementary material for: Expanded catalogue of metagenome-assembled genomes reveals resistome characteristics and athletic performance-associated microbes in horse
Source: Microbiome. 2023 Jan 12;11:7. doi: 10.1186/s40168-022-01448-z (PMC9835274; doi:10.1186/s40168-022-01448-z)
Supplement: Supplementary file 11 — Additional file 10: Table S8. Abundance of 4142 MAG in 242 samples. [file 40168_2022_1448_MOESM10_ESM.xlsx]

## Sheet: Sheet1
Table S8. Abundance of 4142 MAG in 242 samples.
MAG ID	gtdb classification	HGM181	HGM190	HGM280	HGM281	HGM191	HGM192	HGM193	HGM194	HGM195	HGM196	HGM197	HGM198	HGM199	HGM182	HGM200	HGM201	HGM202	HGM203	HGM204	HGM205	HGM206	HGM207	HGM208	HGM209	HGM183	HGM210	HGM211	HGM212	HGM213	HGM214	HGM215	HGM216	HGM217	HGM218	HGM219	HGM184	HGM220	HGM221	HGM222	HGM223	HGM224	HGM225	HGM226	HGM227	HGM228	HGM229	HGM185	HGM230
MAG213.bin.12	d__Bacteria;p__Firmicutes_A;c__Clostridia;o__Oscillospirales;f__Ruminococcaceae;g__HUN007;s__	0.00183636	0.00279367	0.0230789	0.00597578	0	0.000896618	0.00500948	0	0	0	0.00241009	0	0	0.00307144	0	0.000284463	0.000447149	0	0	0.000905194	0	0.00312125	0.000559814	0.000667027	0.0220965	0.00111754	0	0	0.00152269	0	0	0	0	0.000642692	0	0.0131595	0.000372028	0	0	0.000692822	0.00325985	0.000705095	0.00201503	0.00657838	0.0055482	0.0057011	0.00316636	0.00540308
MAG174.bin.7	d__Bacteria;p__Bacteroidota;c__Bacteroidia;o__Bacteroidales;f__F082;g__F082;s__	0.00647502	0.000543629	0.000910432	0.00194067	0.00494562	0.000711342	0.005553	0.0116172	0.000935668	0.00357258	0.000474148	0.00277612	0.00178101	0.00922974	0.00134741	0.00847853	0.00174483	0.000735127	0.00216478	0.00225336	0.00420622	0.00120241	0.00140395	0.0126078	0.0110942	0.000823327	0.00185698	0.00152066	0.000593275	0.0028671	0.00380697	0.00181356	0.000803308	0.00100023	0.00504844	0.00679392	0.00308441	0.00623735	0.00175924	0.000602186	0.00468179	0.0163324	0.000342109	0.00126401	0.0174293	0.00187103	0.00124449	0.000301229
MAG180.bin.18	d__Bacteria;p__Bacteroidota;c__Bacteroidia;o__Bacteroidales;f__WCHB1-69;g__;s__	0.000883399	0.00167947	0.000631143	0.0115756	0	0.00347635	0.000589243	0.00107446	0.00360174	0.00121736	0.000797321	0.000852834	0.00233353	0.00149034	0.00097678	0.00050356	0.00103074	0.000454577	0.00043696	0.00214858	0.00071017	0.00180879	0.00173168	0.00115363	0.0025557	0.000665699	0.000939422	0.000610633	0.00322693	0.00228526	0.000689287	0.00133916	0.000599851	0.00173195	0.000524382	0.00145715	0.00183237	0.00037456	0.00127019	0.00351557	0	0.0032303	0	0.000485997	0.00172766	0.00107364	0.000915846	0.00102234
MAG241.bin.1	d__Bacteria;p__Firmicutes;c__Bacilli;o__RF39;f__CAG-1000;g__;s__	0.00179896	0.0137451	0.00336326	0.00239418	0.000839736	0.00235529	0.00121322	0.00320842	0.00199698	0.00212243	0.00122766	0.00212186	0.00169579	0.00135951	0.00450755	0.00141859	0.00581564	0.00226892	0.0021738	0.00191252	0.00130427	0.00161984	0.00189061	0.00241704	0.00447507	0.0033031	0.00252907	0.00342323	0.00185295	0.00154538	0.00235704	0.00247153	0.00253528	0.00252386	0.00146333	0.00244402	0.00231772	0.00224864	0.00229508	0.0037513	0.00074003	0.0016451	0.002021	0.00168315	0.00116908	0.00227812	0.00176719	0.00210824
MAG7.bin.25	d__Bacteria;p__Elusimicrobiota;c__Elusimicrobia;o__Elusimicrobiales;f__Elusimicrobiaceae;g__UBA1174;s__	0	0.00800473	0.00077981	0.000813192	0	0.000448623	0	0.000938162	0.000423661	0	0.000864363	0.000433996	0.000281373	0.00133654	0	0	0.000410755	0.000496153	0.000505342	0.00058212	0	0.00358019	0.000808294	0.00088569	0	0.00154725	0.000560738	0.00146047	0.00328726	0.00108331	0.000282555	0.000373589	0.00159082	0.0030565	0.000906397	0.00245957	0.000403042	0	0.000551348	0.000615785	0.00026635	0.000617897	0.000689261	0.00194413	0.000496389	0	0.000932267	0.0039105
MAG116.bin.2	d__Bacteria;p__Firmicutes;c__Bacilli;o__RF39;f__CAG-433;g__;s__	0.00188079	0.00875588	0.0029725	0.00146601	0.000818491	0.0017811	0.00097377	0.00240498	0.00127404	0.0012536	0.000785927	0.00136001	0.00124558	0.00105907	0.00270175	0.00116851	0.00254493	0.00215224	0.00184634	0.00149726	0.00130401	0.00169326	0.00211656	0.00223443	0.00268133	0.00376493	0.00199633	0.00228679	0.00213246	0.00135613	0.00167057	0.00161326	0.00187271	0.00160658	0.000912892	0.0019213	0.00175185	0.00231765	0.00187539	0.00241274	0.0017662	0.00280464	0.00138264	0.00175027	0.0016278	0.00188212	0.00148577	0.00149978
MAG251.bin.1	d__Bacteria;p__Bacteroidota;c__Bacteroidia;o__Bacteroidales;f__F082;g__F082;s__	0.00695429	0	0	0	0.000510443	0.000992575	0.00700884	0.0128169	0.000804556	0.00510446	0.000464941	0.00398036	0.000276112	0.0111244	0.000911516	0.0101101	0.00219954	0.000993413	0.00051909	0.00401377	0.00109396	0	0.00143628	0.0140026	0.0129584	0	0.001332	0.00246711	0.000797233	0.00024953	0.00107671	0.00137967	0	0.000481717	0.00652821	0.00828142	0.000801795	0.00686285	0.00203114	0.000605477	0.00468951	0.00146529	0.000411366	0	0.00572651	0.00178169	0.0034563	0.000381475
MAG174.bin.9	d__Bacteria;p__Bacteroidota;c__Bacteroidia;o__Bacteroidales;f__UBA932;g__RC9;s__	0.000573458	0	0.00095129	0.000959522	0.00230032	0.00837565	0.000333664	0.0110238	0.00568273	0.00128065	0.00130791	0.0106592	0.0033031	0.000673859	0.00589688	0.0144079	0.0120645	0.0145333	0.00112948	0.00750605	0.00483	0.00330314	0.00347606	0.00986969	0.000627865	0.00520428	0.0118205	0.0125155	0.00737849	0.00390606	0.00456107	0.0120117	0.00154106	0.00218406	0.00892051	0.000703535	0.00595984	0.00543698	0.0254102	0.00538619	0.000478159	0.000550703	0.000804958	0.000697103	0.000452115	0.000392666	0.00132769	0.00089816
MAG52.bin.6	d__Bacteria;p__Bacteroidota;c__Bacteroidia;o__Bacteroidales;f__P3;g__UBA1711;s__	0.00155074	0.00337984	0.000796176	0.000977167	0.00173066	0.000986263	0.00114809	0.00096037	0.00136581	0.000700133	0.00139509	0.00108403	0.000714095	0.000752521	0.00114422	0.000546911	0.000898956	0.000738852	0.00133731	0.00101959	0.00093655	0.00166006	0.00129161	0.000820187	0.00100714	0.00126266	0.00093553	0.00101947	0.00115903	0.000580012	0.00075985	0.000730819	0.00105348	0.000881978	0.000649392	0.000770352	0.000907309	0.00108707	0.00073946	0.000719346	0.00141032	0.000909773	0.00112558	0.00295501	0.00112805	0.00113925	0.00134325	0.000821646
MAG124.bin.10	d__Bacteria;p__Verrucomicrobiota;c__Verrucomicrobiae;o__Verrucomicrobiales;f__Akkermansiaceae;g__Akkermansia;s__	0	0	0	0.000777518	0	0	0	0	0	0	0	0	0	0.000237831	0	0	0	0	0	0	0	0	0.000482028	0.000466516	0.000363145	0.000984722	0	0	0	0	0.000273782	0.000275878	0	0.000486113	0	0	0.000343615	0	0	0	0	0	0	0	0	0	0	0
MAG257.bin.16	d__Bacteria;p__Bacteroidota;c__Bacteroidia;o__Bacteroidales;f__WCHB1-69;g__;s__	0.000287348	0.00100592	0.000630886	0.0183749	0	0.00154848	0.000294404	0.000724133	0.00236955	0.00162408	0.000655953	0.000572719	0.000397723	0.000791184	0.000523441	0.000340659	0.000653778	0	0	0.00192285	0	0	0.000442985	0.000831844	0.000545087	0.000489833	0	0.000385124	0.00163854	0.000582723	0	0.00030038	0.000640795	0.00256764	0	0.00058535	0.00219246	0	0	0.000653751	0	0.00094559	0	0.000471102	0	0.000330877	0.0006411	0.000846653
MAG139.bin.61	d__Bacteria;p__Verrucomicrobiota;c__Verrucomicrobiae;o__Verrucomicrobiales;f__Akkermansiaceae;g__Akkermansia;s__	0	0	0	0.000923934	0	0	0	0	0	0	0	0	0	0.000230436	0	0	0	0	0	0	0.000433826	0.000431974	0.000725863	0.000423007	0.000373315	0.00125514	0	0	0.000454037	0	0.000471279	0.000483717	0	0.000486169	0	0	0.000341044	0	0	0.000316603	0	0	0	0.000457145	0	0	0	0
MAG262.bin.10	d__Bacteria;p__Bacteroidota;c__Bacteroidia;o__Bacteroidales;f__F082;g__F082;s__	0.00419202	0.000592474	0.00209852	0.000740125	0.00116193	0.00297789	0.00421588	0.00545947	0.00174203	0.00565105	0.000575706	0.00291295	0.00110006	0.00757738	0.00139702	0.00562144	0.00176253	0.00192033	0.00125821	0.00150442	0.000969513	0.000512734	0.00131328	0.00578417	0.00888091	0.00158568	0.00200323	0.00172742	0.00324074	0.000912456	0.00101703	0.00214327	0.00194878	0.000757255	0.00484149	0.00577877	0.00182485	0.00520905	0.00150102	0.00117077	0.00292198	0.00435823	0.00106017	0.000519072	0.00214209	0.00126071	0.00192528	0.000839551
MAG276.bin.6	d__Bacteria;p__Verrucomicrobiota;c__Verrucomicrobiae;o__Verrucomicrobiales;f__Akkermansiaceae;g__Akkermansia;s__	0	0	0	0.000710462	0	0	0	0	0	0	0	0	0	0	0	0	0	0	0	0	0	0	0.000548431	0	0.000399058	0.000917338	0.00039438	0	0	0	0.000349729	0.000316381	0	0.000495128	0	0	0.000378576	0	0	0.000330897	0	0	0	0	0	0	0	0
MAG147.bin.34	d__Bacteria;p__Verrucomicrobiota;c__Verrucomicrobiae;o__Verrucomicrobiales;f__Akkermansiaceae;g__Akkermansia;s__	0	0	0	0.000533086	0	0	0	0	0	0	0	0	0	0.000230623	0	0	0	0	0	0	0	0	0	0	0	0.000864077	0	0	0	0	0	0	0	0	0	0	0	0	0	0	0	0	0	0	0	0	0	0
MAG183.bin.6	d__Bacteria;p__Bacteroidota;c__Bacteroidia;o__Bacteroidales;f__F082;g__F082;s__	0.00484266	0	0	0	0	0.000682739	0.00514113	0.0103425	0.00075498	0.00042418	0.000334161	0.00416826	0	0.00818995	0.000961506	0.00789097	0.00174038	0.000312725	0	0.00214675	0.000741594	0	0.00119579	0.0113225	0.0109914	0	0.000397635	0.00241912	0.000502267	0.000299502	0.000872103	0.000454726	0	0	0.00619855	0.00600683	0.000747328	0.00522308	0.00136992	0.000463479	0.00403479	0.000937603	0.000371171	0	0.00287066	0.000738115	0.00244641	0
MAG193.bin.16	d__Bacteria;p__Bacteroidota;c__Bacteroidia;o__Bacteroidales;f__F082;g__F082;s__	0.0079883	0	0	0	0	0.000797044	0.00868143	0.0145875	0.000715282	0.00493767	0.000399918	0.00371286	0	0.0114885	0.000840166	0.0112579	0.00220697	0.000899213	0	0.00218479	0.000942062	0	0.00141944	0.0163321	0.0146643	0	0.0010479	0.0020211	0.000503618	0	0.00109342	0.00114138	0	0	0.00548189	0.00832722	0.000703922	0.00742545	0.00214543	0.000607861	0.00565899	0	0.000436724	0	0.0023118	0.000436814	0.00223019	0
MAG15.bin.3	d__Bacteria;p__Verrucomicrobiota;c__Verrucomicrobiae;o__Verrucomicrobiales;f__Akkermansiaceae;g__Akkermansia;s__	0	0	0	0.00167013	0	0	0	0	0.000377684	0.000440835	0	0	0	0.00360121	0	0	0	0	0	0	0	0	0	0	0.000755361	0	0	0	0	0	0	0	0.000626733	0	0	0.00341613	0	0	0	0	0	0	0	0	0	0	0	0
MAG175.bin.28	d__Bacteria;p__Bacteroidota;c__Bacteroidia;o__Bacteroidales;f__F082;g__F082;s__	0.000933435	0	0.00111204	0.00108032	0.00115678	0.000689108	0.000264018	0.000926393	0.00541702	0.00262765	0.00406784	0.000657675	0.00288408	0.00108737	0.0038202	0.000551421	0.00179943	0.00183229	0.00431222	0.00132202	0.0059748	0.00395416	0.00274501	0.000986161	0.00249794	0.00330311	0.00240974	0.000865612	0.000744503	0.0021559	0.00738571	0.00270143	0.000994644	0.00292957	0.000542173	0.00137769	0.00801832	0.00182229	0.00222489	0.00235616	0.00146988	0.000834353	0.000514998	0.000811752	0.000756834	0.00180427	0.000490456	0.000709112
MAG18.bin.15	d__Bacteria;p__Verrucomicrobiota;c__Verrucomicrobiae;o__Verrucomicrobiales;f__Akkermansiaceae;g__Akkermansia;s__	0	0	0	0.000755365	0	0	0	0	0	0	0	0	0	0.000258452	0	0	0	0	0	0	0	0	0	0.000495581	0.000321165	0.000805663	0	0	0	0	0.000288618	0	0	0.000401164	0	0	0	0	0	0	0	0	0	0	0	0	0	0
MAG262.bin.18	d__Bacteria;p__Bacteroidota;c__Bacteroidia;o__Bacteroidales;f__UBA932;g__RC9;s__	0.000397678	0	0.000663038	0.000490516	0.0015972	0.00579438	0	0.00918023	0.00486515	0.00102793	0.000997863	0.00782514	0.00245423	0.000500213	0.00450239	0.0103746	0.00924262	0.011144	0.0007488	0.00529458	0.00365145	0.00168391	0.00263254	0.00801006	0.000341223	0.00395782	0.00901513	0.00914014	0.00504073	0.00291857	0.00339667	0.00932818	0.00114777	0.00108844	0.00799805	0.000526786	0.00516609	0.00425638	0.0213287	0.00403116	0.000444139	0.000468524	0.000689933	0.000755858	0	0	0.000761296	0.000633004
MAG220.bin.1	d__Bacteria;p__Bacteroidota;c__Bacteroidia;o__Bacteroidales;f__Bacteroidaceae;g__F0040;s__	0.00105774	0.000273507	0.000577394	0.00107216	0.000434886	0.00147134	0.00202757	0.000644384	0.000375538	0.000645631	0.00144618	0	0.000291731	0.000875608	0.000688834	0.000266759	0	0.000798075	0.00154391	0	0.000972984	0.000336369	0.00041955	0.000944879	0.00043557	0	0	0	0.00088543	0	0.000917753	0	0.000560329	0.000716121	0	0.000876654	0.00161725	0.00270725	0.000907714	0.000890821	0.00145497	0.00150382	0.00238149	0.00111574	0.000981756	0	0.00143167	0.000925309
MAG36.bin.17	d__Bacteria;p__Bacteroidota;c__Bacteroidia;o__Bacteroidales;f__UBA3663;g__UBA3663;s__	0.00164047	0.0005967	0.00202715	0.000508069	0	0	0.0017301	0	0	0	0.000443182	0	0	0.000684218	0	0	0	0	0	0	0	0.000369627	0	0	0.00043651	0	0	0	0	0	0	0	0	0	0.000328315	0.000606516	0	0	0	0	0.000489324	0.00112815	0.00184383	0.00153708	0.000913223	0	0.0013888	0.0014596
MAG255.bin.10	d__Bacteria;p__Verrucomicrobiota;c__Verrucomicrobiae;o__Verrucomicrobiales;f__Akkermansiaceae;g__Akkermansia;s__	0	0	0	0.000799501	0	0	0	0	0.000406765	0	0	0	0	0.000236703	0	0	0	0	0	0	0	0	0.000663747	0.000574301	0.000381741	0.000690673	0.000544072	0	0	0	0.000369775	0.000467347	0	0.000625828	0	0	0.000387712	0	0	0	0	0	0	0	0.000417702	0	0	0
MAG169.bin.13	d__Bacteria;p__Bacteroidota;c__Bacteroidia;o__Bacteroidales;f__F082;g__F082;s__	0.00492158	0	0	0	0	0.000725826	0.00546097	0.00940809	0.000953839	0.000414842	0.000336334	0.00621465	0	0.010787	0.0011006	0.00770511	0.00219443	0	0	0.00203385	0.000809749	0	0.00138714	0.0103579	0.0122233	0	0.000387341	0.00318325	0.000418469	0	0.000940329	0.000402672	0	0	0.00747798	0.00794633	0.000660244	0.00459778	0.00175133	0.000494144	0.00395768	0.000888772	0.000484261	0	0.00235635	0.000495286	0.0017893	0
MAG253.bin.18	d__Bacteria;p__Bacteroidota;c__Bacteroidia;o__Bacteroidales;f__F082;g__F082;s__	0.00795418	0	0	0	0	0.000581146	0.00699219	0.0156346	0.000480927	0.00039062	0.000430161	0.00265671	0	0.0120368	0.000577935	0.0106574	0.00180103	0	0	0.00111247	0.000661658	0	0.00113455	0.0172951	0.0136643	0	0	0.001383	0	0	0.000742811	0.000309222	0	0	0.00519701	0.00903923	0.000497034	0.00745402	0.0014839	0.000598647	0.00310423	0.000830119	0.000299281	0	0.00388234	0.000982131	0.00124798	0
MAG116.bin.15	d__Bacteria;p__Verrucomicrobiota;c__Verrucomicrobiae;o__Verrucomicrobiales;f__Akkermansiaceae;g__Akkermansia;s__	0	0	0	0.000988265	0	0	0	0	0	0	0	0	0	0	0	0	0	0	0	0	0	0	0.000583059	0	0.000406865	0.000763487	0.000381522	0	0	0	0.000260472	0.000324535	0	0.000531904	0	0	0	0	0	0	0	0	0	0	0	0	0	0
MAG77.bin.37	d__Bacteria;p__Verrucomicrobiota;c__Verrucomicrobiae;o__Verrucomicrobiales;f__Akkermansiaceae;g__Akkermansia;s__	0	0	0	0.000699353	0	0	0	0	0	0	0	0	0	0	0	0	0	0	0	0	0	0	0	0.000509772	0	0.000916032	0	0	0	0	0	0	0.000437594	0	0	0	0	0	0	0.000334236	0	0	0	0	0	0	0	0
MAG255.bin.2	d__Bacteria;p__Verrucomicrobiota;c__Kiritimatiellae;o__RFP12;f__UBA1067;g__UBA1067;s__	0.00133438	0.000676119	0.00211972	0.00197625	0.00358735	0.00167885	0.000929747	0.00278482	0.00212074	0.00201402	0.00320436	0.00158393	0.00206096	0.00130688	0.00230213	0.00085489	0.00132347	0.00154749	0.0026334	0.00132982	0.00147222	0.000318301	0.00230711	0.00168494	0.00211901	0.00156531	0.00104395	0.00110143	0.00125651	0.000561733	0.00130416	0.000964601	0.00293405	0.00605663	0.00202789	0.00146632	0.00205541	0.00147784	0.00111115	0.00124369	0.000532692	0.00159964	0.00158101	0.00220785	0.0017681	0.0016894	0.00158475	0.00193715
MAG251.bin.21	d__Bacteria;p__Firmicutes_A;c__Clostridia;o__Oscillospirales;f__Oscillospiraceae;g__CAG-83;s__	0	0	0.00751159	0.00449695	0	0	0	0.000767478	0.000362181	0.000387567	0.000331783	0	0	0.000316877	0	0	0.000424445	0	0	0.00103447	0.000452152	0	0	0	0	0	0.000731707	0	0	0	0	0.00106765	0	0	0.000518744	0.000455119	0	0	0	0.000576101	0.00254993	0.00223451	0.0293132	0.00243081	0.00271899	0.00156253	0	0.00282783
MAG151.bin.6	d__Bacteria;p__Bacteroidota;c__Bacteroidia;o__Bacteroidales;f__P3;g__UBA1711;s__	0.00130186	0.000549296	0.000540232	0.000565544	0.00209865	0.000808984	0	0.000543021	0.00120168	0.000501207	0.00085785	0.000419612	0.00044207	0.000561537	0.00253447	0.000442922	0.00048334	0.000610765	0.00105285	0.000680054	0	0.00331237	0.0012168	0.000491537	0.000733835	0.000542214	0.000933995	0.000476688	0.00103037	0.000312213	0	0.00083651	0.00105714	0.000380813	0.000475552	0.000440181	0.00101832	0.000433089	0.000356353	0.00148365	0.000414214	0.000801778	0.000326869	0.00140257	0.00261853	0.000698761	0	0.000268997
MAG19.bin.17	d__Bacteria;p__Verrucomicrobiota;c__Verrucomicrobiae;o__Verrucomicrobiales;f__Akkermansiaceae;g__Akkermansia;s__	0	0	0	0.00126919	0	0	0	0	0	0	0	0	0	0	0	0	0	0	0	0	0	0	0.000480645	0	0.000456756	0.00050009	0	0	0	0	0.000272868	0.000323078	0	0.000471661	0	0	0.000341989	0	0	0	0	0	0	0	0	0	0	0
MAG77.2520948.NO.7	d__Bacteria;p__Verrucomicrobiota;c__Verrucomicrobiae;o__Verrucomicrobiales;f__Akkermansiaceae;g__Akkermansia;s__	0	0	0	0.000742973	0	0	0	0	0	0	0	0	0	0	0	0	0	0	0	0	0	0	0.000517711	0.00046402	0.000353289	0.000921186	0.000385114	0	0	0	0.000303851	0.000325497	0	0.000469376	0	0	0	0	0	0	0	0	0	0	0	0	0	0
MAG236.bin.2	d__Bacteria;p__Bacteroidota;c__Bacteroidia;o__Bacteroidales;f__F082;g__F082;s__	0.000878173	0	0.000917459	0.000809167	0.00133853	0.000593151	0	0.00134634	0.00551014	0.00273169	0.00381188	0.00055682	0.00288589	0.00113952	0.00585036	0.000578361	0.00293217	0.0022875	0.00442507	0.00136379	0.0125514	0.00684056	0.0025341	0.00140706	0.00277352	0.00422133	0.00304112	0.000874088	0.000643755	0.00221433	0.0161178	0.00325927	0.000980578	0.00335791	0.000516102	0.00144314	0.00632792	0.00226103	0.00290906	0.00221339	0.00163292	0.000437442	0.00047073	0.000768172	0.000397506	0.00114542	0	0.000504443
MAG256.bin.3	d__Bacteria;p__Bacteroidota;c__Bacteroidia;o__Bacteroidales;f__F082;g__F082;s__	0.00408721	0	0	0	0	0.000783992	0.0045402	0.00776252	0.000861514	0.00337062	0.000361523	0.00630849	0	0.00753673	0.000976015	0.00625245	0.0021796	0.00108032	0	0.00242845	0.000689049	0	0.00153076	0.00852497	0.00850733	0	0.00131976	0.00349054	0.000509017	0	0.000785721	0.00135411	0	0	0.00697773	0.00553168	0.000709875	0.00439031	0.00182135	0.000507913	0.00293336	0.00062423	0.000465202	0	0.0055014	0.000552275	0.00313819	0
MAG272.bin.39	d__Bacteria;p__Bacteroidota;c__Bacteroidia;o__Bacteroidales;f__UBA932;g__RC9;s__	0.000691816	0	0.000700344	0.000702329	0.000892085	0.0103002	0.000262587	0.0078127	0.00190302	0.000667593	0.000674214	0.0083077	0.00363957	0.000429018	0.00801635	0.0193144	0.00871794	0.00521549	0.000562141	0.0118125	0.00354789	0.00193834	0.00372649	0.00672017	0.000737329	0.0057379	0.00533647	0.00887782	0.0089676	0.00409109	0.00333649	0.00549859	0.000829593	0.00101001	0.00375586	0.000455622	0.00745917	0.00227624	0.00890447	0.00511136	0.000336283	0.000546867	0.000611051	0.000427435	0	0	0.000648743	0.000771429
MAG187.bin.4	d__Bacteria;p__Bacteroidota;c__Bacteroidia;o__Bacteroidales;f__UBA932;g__RC9;s__	0	0	0	0.000443748	0.00152428	0.00604591	0	0.00923279	0.00451463	0.000882819	0.000848231	0.0085944	0.00261936	0.000431486	0.00449632	0.00915811	0.00973942	0.0120183	0.000349047	0.00550141	0.00336283	0.000966981	0.00224786	0.00784241	0	0.00348715	0.00735584	0.00990478	0.0051404	0.00318273	0.00310817	0.00757554	0.00104575	0.00109894	0.00762638	0.000455754	0.00390386	0.00417257	0.0211602	0.0036185	0.000242204	0	0.000317964	0	0	0	0.000553508	0.000283254
MAG65.bin.30	d__Bacteria;p__Firmicutes_A;c__Clostridia;o__Oscillospirales;f__Oscillospiraceae;g__CAG-83;s__	0.000616064	0.00124178	0.00129499	0.00101904	0.000388394	0.000662457	0.00113298	0.0008564	0.00075474	0.000626756	0.000746677	0.000497626	0.000433505	0.000589745	0.000868284	0.000473067	0.000318793	0.000589866	0.000914805	0.00103802	0.000751594	0.00150695	0.00111834	0.00143666	0.00156283	0.00111979	0.000978814	0.000882989	0.00122111	0.000451489	0.000635717	0.000839034	0.000686153	0.000916071	0.000760285	0.000983013	0.000721172	0.000999718	0.00063433	0.000636675	0.0014856	0.00262867	0.00168162	0.00153679	0.00143072	0.00101716	0.000724242	0.00167384
MAG195.bin.3	d__Bacteria;p__Bacteroidota;c__Bacteroidia;o__Bacteroidales;f__UBA932;g__RC9;s__	0.000577055	0.000538981	0.000785429	0.00066494	0.00123617	0.00381647	0	0.00710235	0.00454469	0.000823113	0.000823373	0.00632184	0.00174372	0.000442256	0.00204477	0.00623473	0.00784651	0.0106913	0.000579232	0.00297605	0.00282313	0.000909912	0.00204647	0.00618473	0.000371936	0.00280083	0.00684429	0.00756635	0.00340504	0.00217362	0.00264306	0.00706504	0.000981375	0.00141921	0.00739243	0.000462355	0.0034125	0.00386932	0.0188003	0.00277853	0.000781259	0.000677346	0.000780598	0.000592609	0	0	0.000551722	0.000734997
MAG162.bin.12	d__Bacteria;p__Bacteroidota;c__Bacteroidia;o__Bacteroidales;f__UBA932;g__RC9;s__	0	0.000279295	0	0	0.000970703	0.0109179	0	0.00788845	0.00248649	0.000677405	0.00058775	0.00833773	0.00359629	0.000342661	0.00753682	0.0196196	0.00921226	0.00671803	0.000498901	0.0116074	0.00332907	0.00197177	0.00377478	0.00675811	0	0.00619609	0.00774456	0.0089566	0.00944425	0.00390756	0.00312591	0.00810739	0.000901404	0.00152731	0.00381706	0.000366686	0.00664726	0.0022662	0.00933402	0.00526192	0.000299469	0	0.000436829	0	0	0	0.000476187	0
MAG159.bin.16	d__Bacteria;p__Bacteroidota;c__Bacteroidia;o__Bacteroidales;f__WCHB1-69;g__F23-D06;s__	0.000607559	0.00064195	0.00095101	0.00099694	0.00263975	0.000623594	0	0.00102231	0.00163643	0.000464892	0.000677454	0	0.00766998	0.000359165	0.000983235	0.00078503	0.000470995	0.000735748	0.000325428	0.000657417	0.000707518	0	0	0.000822227	0.000493784	0.000550779	0.000429472	0	0.000708286	0.00916985	0.0006003	0.000448359	0.000488541	0.000481577	0.000745377	0.000429951	0.00139007	0.000587836	0.000603641	0	0.000919628	0.00169454	0	0.00117458	0.00081262	0.000690334	0.000409967	0.000496531
MAG19.bin.23	d__Bacteria;p__Verrucomicrobiota;c__Verrucomicrobiae;o__Verrucomicrobiales;f__Akkermansiaceae;g__Akkermansia;s__	0	0	0	0.000549946	0	0	0	0	0	0	0	0	0	0.000253934	0	0	0	0	0	0	0	0	0	0	0.000340544	0.00082734	0.000373925	0	0	0	0.000260983	0	0	0	0	0	0.000336976	0	0	0	0	0	0	0	0	0	0	0
MAG73.bin.1	d__Bacteria;p__Verrucomicrobiota;c__Verrucomicrobiae;o__Verrucomicrobiales;f__Akkermansiaceae;g__Akkermansia;s__	0	0	0	0.000642733	0	0	0	0	0	0	0	0	0	0	0	0	0	0	0	0	0.00032399	0	0	0	0.000392242	0.00143068	0.000425167	0.000419949	0	0	0.000334107	0.000315077	0	0	0	0	0	0	0	0	0	0	0	0	0	0	0	0
MAG258.bin.23	d__Bacteria;p__Bacteroidota;c__Bacteroidia;o__Bacteroidales;f__F082;g__F082;s__	0.00093691	0	0.000709469	0.000760503	0.0010637	0.000603693	0.000651815	0.00139932	0.00424431	0.0016321	0.00265192	0.000748328	0.00247722	0.00107984	0.0049164	0.000771747	0.0024259	0.00174874	0.00358765	0.00118026	0.0106655	0.00609066	0.00208855	0.00147065	0.00256815	0.00297169	0.00235549	0.000888711	0.000593975	0.0018767	0.0141406	0.00253442	0.000907259	0.00287075	0.00190434	0.00121671	0.00514678	0.00200316	0.00199702	0.00159912	0.00181	0.000469342	0.000404963	0.000634277	0.000432168	0.00196183	0.00073392	0.00042965
MAG239.bin.26	d__Bacteria;p__Firmicutes_A;c__Clostridia;o__Oscillospirales;f__Acutalibacteraceae;g__;s__	0.000769538	0.000458524	0.00130753	0.000872175	0.000811281	0.000887193	0.000853092	0.000570025	0.000911506	0.000811142	0.0011472	0.000728107	0.000567361	0.00107903	0.00116203	0.000522447	0.000510266	0.000505584	0.000475001	0.000741455	0.000926783	0.0013068	0.0012528	0.000696858	0.000501085	0.0028323	0.000864758	0.00125531	0.00138628	0.000630635	0.000668123	0.000770714	0.00116301	0.00113822	0.000721469	0.00123578	0.0010793	0.00094026	0.00075517	0.00107197	0.00085304	0.00108442	0.00103256	0.00107945	0.00119125	0.000524549	0.000942592	0.000777489
MAG153.bin.10	d__Bacteria;p__Bacteroidota;c__Bacteroidia;o__Bacteroidales;f__Bacteroidaceae;g__UBA1786;s__	0.00313941	0.000559677	0.000584355	0.00129885	0.00072419	0.00150413	0.000872143	0.00103634	0.000557492	0.000497786	0.00115744	0.000694487	0	0.000764841	0.00161711	0.00123357	0.000690254	0.000938978	0.000451495	0.00166495	0.000367004	0.00109689	0.000383586	0.0014498	0.00203566	0	0.00110718	0.000674422	0.0018712	0	0.000362197	0.00117615	0	0.000858628	0.000893571	0.000583344	0	0.00129353	0.00118435	0.000636948	0.00179129	0.00100621	0.00161797	0.000958354	0.000682259	0.000583171	0.000610802	0.000369348
MAG278.bin.30	d__Bacteria;p__Bacteroidota;c__Bacteroidia;o__Bacteroidales;f__F082;g__F082;s__	0.000786418	0	0.000888232	0.000895178	0.00101743	0.000462214	0	0.00128804	0.00566936	0.00173481	0.00301763	0.000500304	0.0026281	0.000853542	0.00537166	0.000386919	0.00244201	0.00189488	0.00450553	0.00125599	0.00950303	0.00543607	0.00276853	0.0013063	0.00239203	0.00398131	0.00299337	0.000765197	0.000532493	0.00194008	0.0124915	0.00325959	0.00102525	0.00353662	0.000457137	0.00110184	0.00605786	0.00229921	0.00276964	0.0022222	0.00150432	0.000457344	0.000439065	0.000753614	0	0.00112864	0	0.000547389
MAG86.bin.15	d__Bacteria;p__Verrucomicrobiota;c__Kiritimatiellae;o__RFP12;f__UBA1067;g__UBA1067;s__	0.000474871	0.000375944	0.000654371	0.00073344	0.0010918	0.000388327	0.000322597	0.000536998	0.000662661	0.000936126	0.000780457	0.00042221	0.000451737	0.000684637	0.000686441	0.00045212	0.000403031	0.000410682	0.00100355	0.000361414	0.000409992	0	0.00100976	0.000552695	0.000932192	0.000703461	0.000467242	0	0	0.00025899	0.000469629	0.000442243	0.000500513	0.00151529	0.000603422	0.000773661	0.000864131	0.000493465	0	0.000554531	0.000421831	0.000541471	0.000418627	0.00047426	0.000410136	0.000356124	0.000715338	0.000574899
MAG175.bin.9	d__Bacteria;p__Bacteroidota;c__Bacteroidia;o__Bacteroidales;f__UBA932;g__RC9;s__	0.000391286	0	0.00104538	0.000687405	0.00131951	0.00515092	0	0.00744084	0.00385343	0.000999533	0.000877525	0.00671072	0.00214138	0.000468819	0.00394988	0.00868698	0.00802167	0.00928507	0.0012557	0.00464069	0.00283706	0.00124058	0.00198331	0.00650228	0.000347164	0.00284042	0.00647438	0.00785356	0.00472499	0.00249806	0.00268711	0.00653659	0.000828216	0.000990308	0.00601134	0.000460244	0.00381534	0.00346754	0.0175811	0.00334643	0.000357001	0	0.00047726	0.000597798	0	0	0.000798402	0.000380828
MAG77.2496854.NO.23	d__Bacteria;p__Bacteroidota;c__Bacteroidia;o__Bacteroidales;f__UBA3663;g__UBA3663;s__	0.0011063	0.00117006	0.00188596	0.000887164	0	0.000575334	0.000890885	0.000521314	0.00074971	0.000707693	0.00103827	0.00104313	0.000911974	0.000652034	0.00100093	0.00069303	0.000709	0.000980467	0.000770312	0.000762049	0.000772245	0.000652154	0.00074473	0.000509867	0.000480783	0.000801394	0.000558623	0.000794454	0.000806173	0.000721555	0.000747531	0.000491007	0.00100518	0.000585588	0.000740946	0.00082609	0.000831248	0.000616945	0.000461947	0.000715823	0.00105207	0.000828795	0.00235987	0.00160089	0.00110099	0.000861947	0.000634075	0.000653956
MAG114.bin.9	d__Bacteria;p__Verrucomicrobiota;c__Verrucomicrobiae;o__Verrucomicrobiales;f__Akkermansiaceae;g__Akkermansia;s__	0	0	0.000568654	0.00167386	0.000736959	0	0	0	0.000393532	0.000796604	0	0	0.000274803	0.000230095	0	0	0	0	0	0	0	0	0.000716707	0.000415385	0	0.000953829	0.00044327	0	0	0	0	0	0	0.000752886	0	0	0.000505873	0	0	0	0	0	0	0.000378245	0	0	0	0
MAG219.bin.8	d__Bacteria;p__Bacteroidota;c__Bacteroidia;o__Bacteroidales;f__F082;g__F082;s__F082 sp900318085	0.000366562	0	0.000466641	0	0.00189914	0.00344965	0	0.00102599	0.00134858	0.00136561	0.0010738	0.00124007	0.00141557	0.00137314	0.00119869	0.00121434	0.000479608	0.000937778	0.00115578	0.000924242	0.00245324	0.00139661	0.000959797	0.000969666	0.000428783	0.00130435	0.000936155	0.000933486	0.00379306	0.00114415	0.00281173	0.000935629	0.000524057	0.0015344	0.00815407	0.00125194	0.00175091	0.00127649	0.00114721	0.00046019	0.0027005	0.000649984	0.000341966	0.000427567	0.000533936	0.0146962	0.000984747	0.000348001
MAG130.bin.7	d__Bacteria;p__Verrucomicrobiota;c__Kiritimatiellae;o__RFP12;f__UBA1067;g__UBA1067;s__	0.000621173	0.000950979	0.00118379	0.00160043	0.00255626	0.00105168	0.00123671	0.00212365	0.00150319	0.0016204	0.00100457	0.00109133	0.00096271	0.000745991	0.00139392	0.0007413	0.000829468	0.00101035	0.0020528	0.00108515	0.000959577	0.000291596	0.00160158	0.00142435	0.00124526	0.0014622	0.000935905	0.000829964	0.00085824	0.000368098	0.000986138	0.000879709	0.00158755	0.00462155	0.00123619	0.000800141	0.0014293	0.000714927	0.000662171	0.00109384	0.000472082	0.00102118	0.000969326	0.00141439	0.00103849	0.00119627	0.000933912	0.00105747
MAG191.bin.7	d__Bacteria;p__Bacteroidota;c__Bacteroidia;o__Bacteroidales;f__F082;g__F082;s__	0.000412543	0	0.000820028	0.000748396	0.00125276	0.000852129	0	0.00127509	0.00510735	0.00145724	0.00219293	0.00077533	0.00180036	0.000475806	0.0061551	0.000364306	0.00297038	0.00156537	0.00444383	0.00126493	0.0137144	0.00754113	0.00201409	0.00143026	0.00166472	0.00334055	0.00225457	0.00107614	0.000788227	0.00128625	0.0177457	0.00252753	0.000645645	0.00230088	0.000533543	0.000658671	0.00474914	0.00187028	0.00210998	0.00158066	0.00165924	0.000447446	0.000344846	0.00078537	0	0.00101651	0.0011195	0.000365788
MAG164.bin.9	d__Bacteria;p__Bacteroidota;c__Bacteroidia;o__Bacteroidales;f__F082;g__F082;s__	0.00230976	0	0	0	0	0.000690803	0.00322588	0.00554083	0.000994206	0.000705054	0.000292201	0.00669955	0	0.00601417	0.0012155	0.00427295	0.00168499	0.000367214	0	0.00295418	0.000820621	0	0.00141263	0.00553242	0.00724956	0	0.000493648	0.00334671	0.000453914	0	0.00104058	0.000436117	0	0	0.0075096	0.00468149	0.000776521	0.00276535	0.00141492	0.000519374	0.00422896	0	0.000501894	0	0.00324187	0.000865057	0.00273382	0
MAG159.bin.17	d__Bacteria;p__Bacteroidota;c__Bacteroidia;o__Bacteroidales;f__F082;g__F082;s__	0.00419879	0	0	0	0	0.000722696	0.00422063	0.00739897	0.00087474	0.000596476	0.000327815	0.00587314	0	0.00873922	0.00105668	0.0061291	0.00197373	0.000318549	0.00036624	0.00198386	0.000768379	0	0.00136297	0.00801214	0.0102641	0	0.000440074	0.00303429	0.000457601	0	0.000938636	0.000518274	0	0	0.00580251	0.00646781	0.00070728	0.00386334	0.00167927	0.000603011	0.00391522	0	0.00051832	0	0.000605747	0.000611121	0.00177025	0
MAG56.bin.8	d__Bacteria;p__Verrucomicrobiota;c__Verrucomicrobiae;o__Verrucomicrobiales;f__Akkermansiaceae;g__Akkermansia;s__	0	0	0	0.000731194	0	0	0	0	0	0	0	0	0	0.000229928	0	0	0	0	0	0	0	0	0.000416266	0	0.000323686	0.000456341	0	0	0	0	0	0	0	0.000357294	0	0	0	0	0	0	0	0	0	0	0	0	0	0
MAG142.bin.2	d__Bacteria;p__Verrucomicrobiota;c__Verrucomicrobiae;o__Verrucomicrobiales;f__Akkermansiaceae;g__Akkermansia;s__	0	0	0	0.000575033	0	0	0	0	0	0	0	0	0	0	0	0	0	0	0	0	0.000334213	0	0.000556391	0	0	0.000932113	0.000367699	0	0	0	0.000359705	0.00027474	0	0.000388944	0	0	0	0	0	0	0	0	0	0	0	0	0	0
MAG240.bin.19	d__Bacteria;p__Verrucomicrobiota;c__Kiritimatiellae;o__RFP12;f__UBA1067;g__UBA1067;s__	0.00102957	0.00102484	0.00168362	0.00157838	0.00482205	0.0010772	0.000479749	0.00208243	0.00166601	0.00181856	0.00210783	0.00172814	0.00121726	0.000999176	0.0024481	0.000900421	0.000858093	0.00106107	0.00232078	0.000925308	0.000895442	0	0.00203765	0.00156785	0.00146419	0.00197463	0.000989463	0.00114145	0.00101389	0.00033849	0.000860199	0.000909933	0.00263735	0.00668499	0.000978895	0.00119737	0.00207496	0.00065728	0.000490714	0.000955104	0.000491409	0.00124882	0.00120719	0.00145643	0.00139087	0.00104049	0.000750427	0.0013167
MAG3.bin.8	d__Bacteria;p__Bacteroidota;c__Bacteroidia;o__Bacteroidales;f__F082;g__F082;s__F082 sp900318085	0.00047421	0	0	0	0.00179437	0.00267391	0	0	0.000857966	0.000621308	0	0	0.000674547	0.000643342	0.00128599	0.00103805	0.000568127	0.00060782	0.00133996	0.000385799	0.0036942	0.00152385	0.000472333	0.000437631	0.000376561	0.000426757	0.000621806	0.000472275	0.00276261	0.000548245	0.00391614	0.000688147	0	0.00101341	0.01126	0.00052834	0.000763934	0.000928422	0.00126805	0	0.00152756	0.000757772	0	0.000441854	0	0.00683292	0.00144406	0.000529435
MAG260.bin.27	d__Bacteria;p__Bacteroidota;c__Bacteroidia;o__Bacteroidales;f__F082;g__F082;s__	0.00372552	0	0	0.000643904	0	0.00241137	0.00824106	0.00705958	0.0011015	0.0318527	0.0023139	0	0.000427391	0.00488818	0.000494931	0.00241619	0.00403123	0.00782555	0.00100468	0.00567149	0.000497083	0.00224975	0.000755635	0.0113924	0.00883275	0.00154807	0.00622727	0	0.00141691	0.000359816	0.000420754	0.00701313	0.000393103	0.000787755	0.00249541	0.00321702	0.00111729	0.00107271	0.00341525	0.00197481	0.000435458	0	0.000472581	0	0	0.0018836	0	0
MAG167.bin.12	d__Bacteria;p__Bacteroidota;c__Bacteroidia;o__Bacteroidales;f__F082;g__F082;s__	0.00066947	0.000263669	0.000747784	0.00147265	0.00111214	0.000493011	0	0.00119729	0.00415231	0.00137545	0.0024595	0.000571759	0.00195656	0.00068345	0.00516952	0.000416469	0.00254708	0.00162983	0.0037965	0.00088727	0.0109009	0.0070664	0.00197569	0.0012514	0.0019	0.0028876	0.00215909	0.00084287	0.000545954	0.00145408	0.0138232	0.00228631	0.000875168	0.00231031	0.000606228	0.000841323	0.0050237	0.001643	0.00185114	0.00158877	0.00160343	0.000493435	0.000390996	0.000624206	0	0.00124967	0.000365367	0.00043692
MAG187.bin.27	d__Bacteria;p__Bacteroidota;c__Bacteroidia;o__Bacteroidales;f__F082;g__F082;s__	0.0057996	0	0	0	0	0.000545801	0.00546853	0.011575	0.000635701	0.000708186	0.000364977	0.00331429	0	0.00797949	0.000716282	0.00818973	0.00169018	0	0	0.00164835	0.00057405	0	0.00131597	0.0128075	0.0104188	0	0	0.00178899	0	0	0.000649206	0.000337788	0	0	0.0049135	0.00595379	0.000504223	0.00575761	0.00145071	0.000498208	0.00253287	0.000426717	0.000336346	0	0.00248008	0.000528006	0.00138463	0
MAG279.bin.25	d__Bacteria;p__Firmicutes_A;c__Clostridia;o__Oscillospirales;f__Oscillospiraceae;g__ER4;s__	0.00038608	0.00105109	0.000811674	0.000458654	0	0.00037745	0.000368794	0.000582537	0.001325	0.000880579	0.000547451	0.000554882	0	0.000356149	0	0	0	0.00103365	0.000824527	0.00117463	0.000835246	0.00135967	0.000502641	0.00177437	0.00122018	0.00068755	0.000715508	0.00130751	0.000603216	0.000327501	0.000870468	0.000751816	0.000379522	0.000623387	0	0.000602017	0.000530791	0.00197139	0.00113882	0.000346467	0.00125345	0.00539677	0.00101098	0.00208648	0.00174982	0.00290372	0.000520157	0.000433638
MAG97.bin.9	d__Bacteria;p__Bacteroidota;c__Bacteroidia;o__Bacteroidales;f__UBA3663;g__UBA3663;s__	0.00215938	0.000370789	0.00118753	0.000781652	0.000611564	0.000568383	0.000907713	0	0	0	0.000950059	0	0	0.000472749	0	0	0	0.000378458	0.000336373	0.000436464	0	0.000370031	0	0	0.000368674	0	0	0	0.000511033	0	0.000262801	0.000351429	0.000419454	0	0	0.000547713	0	0	0.000524758	0.000325791	0.000850784	0.000859189	0.000674141	0.000880421	0.00106904	0.000600902	0.000827736	0.000769896
MAG139.bin.11	d__Bacteria;p__Bacteroidota;c__Bacteroidia;o__Bacteroidales;f__UBA3663;g__UBA3663;s__	0.00298857	0.000328658	0.00116126	0.000590387	0	0	0.0010759	0	0	0	0.000312465	0	0	0.00135501	0	0	0	0	0	0	0	0.000320722	0	0	0	0	0	0	0	0	0	0	0	0	0	0.00104413	0	0	0.000531329	0	0.000266141	0.00177235	0.00145151	0.00121844	0.000736663	0	0.00135888	0.000641623
MAG96.bin.18	d__Bacteria;p__Bacteroidota;c__Bacteroidia;o__Bacteroidales;f__WCHB1-69;g__F23-D06;s__	0.000714901	0.00337955	0.000564929	0.00182163	0.00410996	0.000391488	0.000435342	0	0	0	0.000585501	0	0.0100703	0.000819127	0	0	0	0.000491182	0	0.000453037	0	0.000388694	0.000571353	0	0.000328248	0	0.000364343	0	0.000436243	0.0128811	0	0	0	0	0.000339181	0.000832533	0.000586013	0.000852129	0.000768132	0.000669314	0.00171228	0.00964041	0	0.00255777	0.00045868	0.000973775	0	0
MAG168.bin.3	d__Bacteria;p__Bacteroidota;c__Bacteroidia;o__Bacteroidales;f__F082;g__F082;s__F082 sp900318085	0.000409123	0	0	0	0.00212999	0.00303074	0	0.000783892	0.00104002	0.000578168	0.000734313	0.00143494	0.00091324	0.00096346	0.00152462	0.00130126	0.00041269	0.000586849	0.00105617	0.000617806	0.00327336	0.0015476	0.000734703	0.000846953	0.000389986	0.000908186	0.000666112	0.000969928	0.0032936	0.000764516	0.0034421	0.000683879	0.000406839	0.00113921	0.0092984	0.000771476	0.00137818	0.000822748	0.000770253	0.000481199	0.00257591	0.000716174	0	0.000391934	0	0.0123972	0.00122739	0.000301034
MAG163.bin.13	d__Bacteria;p__Bacteroidota;c__Bacteroidia;o__Bacteroidales;f__F082;g__F082;s__	0.00382383	0	0	0	0	0.00240751	0.00376181	0.00241971	0.000405919	0.0281567	0.000999272	0.000579691	0.000529633	0.00364415	0.00043318	0.00235867	0.00336851	0.00742225	0.000415453	0.00512034	0.000415466	0.000644768	0.000601418	0.00292325	0.00508924	0.000790198	0.0050499	0.00037804	0.00141423	0.000817963	0.000403486	0.00557826	0	0.000673921	0.0026319	0.00259719	0.000814312	0.000937196	0.00315666	0.00048458	0.00234903	0	0.000367897	0	0	0.00127802	0.00044362	0
MAG107.bin.7	d__Bacteria;p__Bacteroidota;c__Bacteroidia;o__Bacteroidales;f__UBA3663;g__UBA3663;s__	0.00292461	0.00112289	0.00101952	0.000513183	0	0	0.000926547	0	0	0	0	0	0	0.0014793	0	0	0	0	0	0	0	0.000342982	0	0	0	0	0	0	0	0	0	0	0	0	0	0.00113896	0	0	0	0	0	0.00148062	0.00100829	0.00116238	0.000660408	0	0.00116343	0.000605217
MAG213.bin.13	d__Bacteria;p__Bacteroidota;c__Bacteroidia;o__Bacteroidales;f__WCHB1-69;g__;s__	0.000670242	0.000442332	0.00104087	0.0116291	0.000800532	0.00674193	0.000265136	0.00153667	0.00235034	0.000521758	0.000614165	0.000348689	0.00824066	0.00144239	0.00141834	0.000882314	0.000401815	0.00103796	0	0.000371672	0	0	0.000392898	0.00162643	0	0	0.00105633	0	0.00408383	0.0130402	0	0.00114166	0.000546669	0.00157167	0.000606492	0.000902603	0.00168738	0.000592478	0.00178094	0	0.000526175	0.00668902	0.00148662	0.00285451	0.000422143	0.00262359	0.00060711	0.000588115
MAG179.bin.15	d__Bacteria;p__Bacteroidota;c__Bacteroidia;o__Bacteroidales;f__F082;g__F082;s__	0.000576718	0	0.000672563	0.00067616	0.00119346	0	0	0.00131393	0.00477169	0.00121583	0.00180208	0.000499257	0.00182758	0.000726132	0.00562099	0.000351127	0.00266838	0.00175328	0.00420459	0.000989533	0.0128261	0.00685438	0.0018594	0.00138983	0.00159395	0.00305331	0.00233671	0.000858884	0.000430735	0.00128027	0.0172459	0.00264869	0.000860411	0.00272132	0	0.000855648	0.00446347	0.0018827	0.00210673	0.0013547	0.00149505	0.000479206	0.000332372	0.000567452	0	0.000973384	0	0.00038695
MAG151.bin.14	d__Bacteria;p__Bacteroidota;c__Bacteroidia;o__Bacteroidales;f__F082;g__F082;s__	0.00316368	0	0	0	0	0.000631138	0.00372959	0.00647064	0.000507414	0.00158135	0.00044143	0.00296916	0	0.00503398	0.000715596	0.00478711	0.00138718	0.000517723	0.000366242	0.00200216	0.000938931	0	0.001058	0.00707677	0.00757633	0	0.00050104	0.00181328	0.000571657	0	0.00113363	0.000544246	0	0	0.00512584	0.00408867	0.00100433	0.00282775	0.000943792	0.000358842	0.00786198	0	0.000350409	0	0.00418413	0.000525311	0.00387914	0
MAG188.bin.16	d__Bacteria;p__Bacteroidota;c__Bacteroidia;o__Bacteroidales;f__F082;g__F082;s__	0.000352874	0	0	0	0.00176009	0.00185532	0	0.000514317	0.00131768	0.000428656	0.00124758	0	0.000498864	0.000551333	0.000434495	0.000761035	0	0.000494762	0.000954135	0	0.00161579	0	0.000699147	0.000472651	0.000328205	0.000458493	0.000762812	0	0.00156113	0.000342738	0.00184319	0.000765283	0.00072782	0	0.00639241	0.00045648	0.00161919	0	0	0.000620959	0.00315795	0.00230465	0	0.000371465	0.000466033	0.00431246	0.00083435	0
MAG185.bin.18	d__Bacteria;p__Bacteroidota;c__Bacteroidia;o__Bacteroidales;f__F082;g__F082;s__F082 sp900318085	0.00041579	0	0.000448006	0	0.00162494	0.00205319	0	0.00105148	0.000840196	0.00162577	0.00129446	0.0031435	0.0012378	0.00112291	0.000764157	0.00110468	0.00033673	0.000616751	0.000669403	0.00625189	0.00281146	0.000850212	0.000692201	0.000927169	0.000458917	0.00145056	0.000897103	0.00217542	0.00221301	0.00099408	0.00329514	0.000886193	0	0.0018323	0.00705243	0.00111597	0.00143234	0.00134423	0.00109718	0.000344525	0.00252782	0	0	0.000382879	0.000833952	0.00594953	0.0014256	0.000413337
MAG211.bin.1	d__Bacteria;p__Bacteroidota;c__Bacteroidia;o__Bacteroidales;f__F082;g__F082;s__	0.00406985	0.000287902	0	0	0	0.00189729	0.00522008	0.00488957	0	0.0246648	0.000821935	0.000545337	0	0.0034191	0	0.00191268	0.00293	0.00647908	0	0.00438071	0.000330557	0.000532002	0	0.00527211	0.0050298	0.000811418	0.00473715	0.000395145	0.00107854	0	0.000320967	0.00533262	0	0.000538708	0.00249163	0.00295315	0	0.000964087	0.00257429	0.000535112	0.00285603	0.000767444	0.00042278	0	0	0.000335081	0.000787876	0.000458154
MAG246.bin.3	d__Bacteria;p__Bacteroidota;c__Bacteroidia;o__Bacteroidales;f__F082;g__F082;s__	0.000839686	0	0.000703474	0.000701953	0.00085379	0.0007817	0.000371294	0.00127519	0.00392397	0.0019798	0.00180347	0.000590218	0.00189155	0.000847849	0.00388827	0.000530775	0.00200759	0.00186537	0.00347041	0.00111436	0.00745913	0.00349032	0.00184942	0.0012603	0.00186166	0.0030305	0.00262925	0.000735173	0.000666292	0.0015143	0.00966583	0.00275069	0.000909963	0.00248422	0.000795927	0.000893786	0.00414689	0.00173659	0.00235297	0.0016513	0.00131055	0	0.000498636	0.000531044	0	0.000670114	0.0003946	0.000377052
MAG235.bin.11	d__Bacteria;p__Bacteroidota;c__Bacteroidia;o__Bacteroidales;f__F082;g__F082;s__F082 sp900318085	0.000399524	0	0	0	0.00163112	0.00325194	0	0.000668347	0.000468073	0.00157494	0.000525726	0.00165096	0.000647617	0.000943406	0.000496085	0.00111519	0.000379682	0.000592672	0	0.000771772	0.00105813	0.000434814	0.000654133	0.00045465	0.000392828	0.000711752	0.000569432	0.00129321	0.00318363	0.000807922	0.00124242	0.000634243	0.000398482	0.00108156	0.0105777	0.00100307	0.000412132	0.000908786	0.000768292	0.000355717	0.00235838	0.00114945	0	0	0.00070057	0.00963534	0.00150503	0.000733372
MAG179.bin.9	d__Bacteria;p__Bacteroidota;c__Bacteroidia;o__Bacteroidales;f__F082;g__F082;s__	0.00214871	0.000938845	0	0.000713011	0.00068169	0.000486352	0.00250902	0.00421443	0.000593118	0.0020331	0.000435899	0.00225915	0.000285784	0.00364386	0.000860257	0.00405593	0.00117431	0.000658376	0.000369808	0.00164831	0.00104014	0	0.000886464	0.0046593	0.00544211	0	0.000510743	0.00140407	0	0	0.00124398	0.000546186	0	0.000389398	0.00412662	0.00299002	0.000971187	0.00209919	0.000816956	0.000353018	0.00804635	0.000756766	0.000360984	0.00126466	0.00219997	0.00054672	0.00357095	0
MAG260.bin.28	d__Bacteria;p__Patescibacteria;c__Saccharimonadia;o__Saccharimonadales;f__Saccharimonadaceae;g__;s__	0.000833995	0.0014152	0.00167099	0.00258108	0.0012859	0.0020278	0.000343735	0.00254588	0.00235805	0.00153678	0.000729727	0.00161402	0.00123223	0.000439313	0.0030197	0.000686717	0.001113	0.00137252	0.00603874	0.00252065	0.00112954	0.00091109	0.0037312	0.00444298	0.00219022	0.00225505	0.00278422	0.00398865	0.00264096	0.00167366	0.00143239	0.00311573	0.00422544	0.0020667	0.00139033	0.00112271	0.00251626	0.00388427	0.00201764	0.00145147	0.000560472	0.00172957	0.000428699	0.00049967	0.0007335	0	0.00107149	0.000988504
MAG50.bin.30	d__Bacteria;p__Bacteroidota;c__Bacteroidia;o__Bacteroidales;f__UBA3663;g__UBA3663;s__	0.00189489	0.000360133	0.00166612	0.000429323	0.00163174	0	0.00235411	0	0	0	0.000580475	0	0	0.000874135	0	0	0	0	0	0	0	0.000424658	0	0	0	0	0	0	0	0	0	0	0	0	0	0.000858112	0	0	0	0.0004924	0.00065056	0.000720221	0.000809202	0.0011439	0.000523524	0	0.00129354	0.000968444
MAG279.bin.12	d__Bacteria;p__Bacteroidota;c__Bacteroidia;o__Bacteroidales;f__F082;g__F082;s__F082 sp900318085	0.000301625	0	0	0	0.00119019	0.0016752	0	0	0.000769884	0.000691739	0.00120863	0.00106197	0.000853308	0.000538502	0.00110324	0.000638741	0.000479674	0.000547328	0.000884613	0.000607966	0.00214605	0.00118213	0.000654687	0.000464068	0.000574804	0.000791466	0.000729288	0.000732674	0.00154714	0.000714935	0.00231103	0.00068866	0	0.000824534	0.00216329	0.000732514	0.00140079	0.000663219	0.000603394	0.000494576	0.0013568	0	0	0	0.000950451	0.0430308	0.00087421	0
MAG169.bin.4	d__Bacteria;p__Bacteroidota;c__Bacteroidia;o__Bacteroidales;f__WCHB1-69;g__F23-D06;s__	0.000959572	0.000418034	0.00216064	0	0	0.00285517	0.00245607	0.00120595	0.0018451	0.00191677	0.00513531	0.00071111	0	0.00139992	0	0.000904614	0.000720672	0.000442385	0.000546502	0.00268012	0.000350323	0	0	0.00150085	0.000922481	0	0.00179682	0.000552843	0.00270342	0	0.000427703	0.00191265	0.000430851	0.000358742	0.000516551	0.000985603	0.000334004	0.000624556	0.000307193	0.000434111	0.00076594	0.00659992	0.00186572	0.000390595	0.00307166	0.000759779	0.000739339	0.00086254
MAG77.3111800.NO.31	d__Bacteria;p__Verrucomicrobiota;c__Kiritimatiellae;o__RFP12;f__UBA1067;g__UBA1067;s__	0.00102713	0.000662933	0.00154793	0.00159912	0.00215532	0.00118966	0.00054045	0.00187349	0.00151913	0.00169563	0.00169005	0.00109733	0.000976545	0.000953232	0.00126413	0.000772711	0.000740941	0.000892619	0.00177964	0.00100398	0.000936251	0	0.00149959	0.00138327	0.00134208	0.0014396	0.000856374	0.000746777	0.000897222	0.000372289	0.000851833	0.000786198	0.00178101	0.00393399	0.00118982	0.0010502	0.0014239	0.000788922	0.000624744	0.000891159	0.000461253	0.00110056	0.00138935	0.00121893	0.00135284	0.00110882	0.000967857	0.0012493
MAG171.bin.17	d__Bacteria;p__Bacteroidota;c__Bacteroidia;o__Bacteroidales;f__WCHB1-69;g__F23-D06;s__	0.000972408	0.000745244	0.00054079	0.000564067	0.00458821	0.00107408	0.000297045	0.00176242	0.00118228	0	0.000545272	0.000394019	0.0116244	0.000459575	0.000997955	0	0	0.00104273	0	0.000441967	0	0.000326896	0	0.00126351	0.00046133	0.000553853	0	0.00039992	0.00114941	0.014472	0	0	0.000441297	0.000505786	0.000514595	0.000551237	0.00129163	0.000452389	0.000517483	0	0.000942088	0.00060989	0	0.00342487	0	0.000431228	0	0.000421159
MAG255.bin.27	d__Bacteria;p__Bacteroidota;c__Bacteroidia;o__Bacteroidales;f__Bacteroidaceae;g__F0040;s__	0.000505634	0.000989407	0	0.00116083	0.000466572	0.00157204	0.00144234	0.000694926	0	0.000396382	0.00205861	0.000459172	0	0.000315921	0.00172538	0.000552831	0	0.000643614	0.00164111	0	0.000453323	0.0005105	0.000999008	0.000976431	0	0	0.000383923	0.000775722	0.000904013	0	0.000407336	0.000320447	0	0.00150915	0.000454298	0.000340293	0.00145174	0.00288616	0	0	0.000794991	0.00106778	0.000612163	0.000708772	0.000429875	0.00205932	0.000639875	0.000454112
MAG256.bin.28	d__Bacteria;p__Verrucomicrobiota;c__Verrucomicrobiae;o__Verrucomicrobiales;f__Akkermansiaceae;g__Akkermansia;s__	0	0	0	0.000587209	0	0	0	0	0	0	0	0	0	0	0	0	0	0	0	0	0	0	0	0	0	0.000730536	0.000556302	0	0	0	0	0.000294894	0	0.000432545	0	0	0.000367348	0	0	0	0.000249798	0	0	0	0	0	0	0
MAG154.bin.17	d__Bacteria;p__Bacteroidota;c__Bacteroidia;o__Bacteroidales;f__P3;g__UBA1711;s__	0.00126811	0.00084677	0.000594439	0.000652962	0.0011806	0.000483325	0.00032612	0.000409594	0.00144251	0	0.00081341	0.000396077	0	0.000645618	0.00137968	0	0	0.000693032	0.00154799	0	0	0.00484968	0.00175948	0	0.000484381	0	0.000511697	0.000450341	0.000776218	0	0.000270701	0.00048825	0.0008058	0	0	0.000440819	0.000510338	0	0.000435853	0.00132855	0.000412732	0.00118089	0.00373249	0.000962585	0.00402039	0.000338248	0.00170167	0
MAG192.bin.14	d__Bacteria;p__Bacteroidota;c__Bacteroidia;o__Bacteroidales;f__UBA932;g__RC9;s__	0.000301483	0	0.000774288	0.00059493	0.00103435	0.00581981	0	0.00481091	0.00328317	0.00107054	0.000873499	0.00416514	0.00161574	0.000341838	0.00268837	0.0069618	0.00460518	0.00679888	0.000590996	0.00423732	0.00277316	0.00111214	0.00208197	0.00414452	0.000325211	0.00354833	0.0129468	0.00474329	0.00513683	0.00188178	0.00254517	0.0130042	0.00106281	0.000646326	0.00437103	0.000386722	0.00411382	0.00219768	0.0104529	0.00322984	0.000260827	0	0	0	0	0	0.00121228	0.000264366
MAG243.bin.25	d__Bacteria;p__Bacteroidota;c__Bacteroidia;o__Bacteroidales;f__WCHB1-69;g__F23-D06;s__	0.00093315	0.001014	0.000587642	0.0012933	0.00445705	0.00105091	0.000284332	0.00163027	0.000984588	0.00046643	0.000497737	0.000369434	0.00567725	0.000445132	0.00104644	0.000320568	0.000344742	0.00145692	0	0.000434411	0	0.000300654	0	0.00120949	0.000409727	0.000803242	0	0.000403251	0.00113605	0.00698335	0	0	0.000589472	0.000592754	0.000717821	0.000534369	0.00132022	0.000567281	0.000427523	0	0.0013578	0.000753285	0	0.000613426	0.000428191	0.000529051	0	0.000560326
MAG254.bin.23	d__Bacteria;p__Bacteroidota;c__Bacteroidia;o__Bacteroidales;f__F082;g__F082;s__F082 sp002310075	0.000289159	0	0	0	0.00148525	0.00191294	0	0.000545776	0.00087087	0.00096247	0.000890738	0.000897108	0.000907965	0.000855921	0.000786423	0.000887098	0.000323873	0.00050548	0.000710147	0.00072654	0.00156226	0.0007883	0.000590864	0.000499762	0.000464226	0.000665827	0.000581263	0.000716658	0.00185414	0.000802759	0.00184653	0.000596959	0	0.00103928	0.00445898	0.00100054	0.000976082	0.000847025	0.000671167	0.000482894	0.00145449	0.000453683	0	0	0.000458884	0.0348059	0.000691392	0
MAG266.bin.1	d__Bacteria;p__Verrucomicrobiota;c__Verrucomicrobiae;o__Verrucomicrobiales;f__Akkermansiaceae;g__Akkermansia;s__	0	0	0	0.000530018	0	0	0	0	0	0	0	0	0	0	0	0	0	0.000310529	0	0	0	0	0	0	0	0.000654967	0	0	0	0	0.000280637	0	0	0.000389549	0	0	0	0	0	0	0	0	0	0	0	0	0	0
MAG174.bin.13	d__Bacteria;p__Bacteroidota;c__Bacteroidia;o__Bacteroidales;f__UBA932;g__RC9;s__	0.000641323	0	0.00145415	0.00126132	0.00211656	0.00122591	0.000571912	0.00138711	0.00100664	0.00113641	0.00115017	0.0017064	0.00103514	0.000649253	0.00268634	0.000853727	0.000773622	0.00150783	0.00100943	0.000830694	0.00108276	0.00179458	0.00167492	0.00172673	0.00227867	0.00208164	0.00215476	0.0012469	0.00122132	0.00094712	0.000962381	0.00210031	0.00188045	0.00309745	0.00191922	0.000915267	0.001015	0.00137804	0.000961038	0.00204275	0.000447148	0.00115951	0.000852728	0.000951604	0.00175479	0.00153186	0.00160515	0.00104505
MAG21.bin.6	d__Bacteria;p__Verrucomicrobiota;c__Verrucomicrobiae;o__Verrucomicrobiales;f__Akkermansiaceae;g__Akkermansia;s__	0	0	0	0.000556955	0	0	0	0	0	0	0	0	0	0	0	0	0	0	0	0	0	0	0.000608583	0	0	0.000992424	0.000407893	0	0	0	0.000351873	0.000360619	0	0.000477117	0	0	0	0	0	0	0	0	0	0	0	0	0	0
MAG68.bin.30	d__Bacteria;p__Verrucomicrobiota;c__Verrucomicrobiae;o__Verrucomicrobiales;f__Akkermansiaceae;g__Akkermansia;s__	0	0	0	0.00102288	0	0	0	0	0	0	0	0	0	0	0	0	0	0	0	0	0	0	0	0	0.000393158	0.000941492	0.000391808	0	0	0	0	0	0	0	0	0	0	0	0	0	0	0	0	0	0	0	0	0
MAG66.bin.10	d__Bacteria;p__Bacteroidota;c__Bacteroidia;o__Bacteroidales;f__Bacteroidaceae;g__F0040;s__	0.000711281	0.000454206	0.00095303	0.00075075	0.000603229	0.000515756	0.000765827	0.000711105	0.00060566	0.000861831	0.000596522	0.000975042	0.000423062	0.000310537	0.00085983	0.000630557	0.000771991	0.000522534	0.000920682	0.000501221	0.000472135	0.000539088	0.000606197	0.000793853	0.00036513	0.00085031	0.000655157	0.000692479	0.000569864	0.000338738	0.000432575	0.00058161	0.000589477	0.00059753	0.000440464	0.000318836	0.000817013	0.000852153	0.000352761	0.000466644	0.000514409	0.00061059	0.000430097	0	0.000613496	0.000404831	0.000536532	0.000334966
MAG229.bin.5	d__Bacteria;p__Bacteroidota;c__Bacteroidia;o__Bacteroidales;f__F082;g__F082;s__F082 sp002310075	0.000278031	0	0	0	0.00124609	0.00188395	0.000429005	0.00111188	0.000695649	0.000333317	0.000819743	0.000452086	0.00047597	0.000806451	0.000592548	0.000716593	0	0.000430887	0.000711148	0.000340591	0.00119433	0.000686904	0.000692074	0.00135063	0.0004462	0.000581107	0.000465244	0	0.00190999	0.000378578	0.00139398	0.000417409	0.0003954	0.000525758	0.00346265	0.000974307	0.000989585	0.000808252	0.000563081	0.00036377	0.00126021	0	0	0	0	0.0416477	0.000603833	0.000305392
MAG62.bin.11	d__Bacteria;p__Bacteroidota;c__Bacteroidia;o__Bacteroidales;f__UBA3663;g__UBA3663;s__	0.000740225	0	0.000689621	0.000413903	0	0	0.000554076	0	0	0	0	0	0	0.000641215	0	0	0	0	0	0	0	0	0	0	0	0	0	0	0	0	0	0	0	0	0.000421787	0.000469803	0	0	0	0	0.000465061	0.000636821	0.00099798	0.000628142	0.000526212	0.000466549	0.000508638	0.00154976
MAG240.bin.13	d__Bacteria;p__Verrucomicrobiota;c__Verrucomicrobiae;o__Verrucomicrobiales;f__Akkermansiaceae;g__Akkermansia;s__	0	0	0	0.000552877	0	0	0	0	0	0	0	0	0	0	0	0	0	0	0	0	0	0	0	0	0	0.000594496	0	0	0	0	0	0	0	0.000364221	0	0	0	0	0	0	0	0	0	0	0	0	0	0
MAG20.bin.30	d__Bacteria;p__Bacteroidota;c__Bacteroidia;o__Bacteroidales;f__WCHB1-69;g__F23-D06;s__	0.00084601	0.000684086	0.00190354	0.000617475	0.00348965	0.000613102	0	0.00145131	0.000684524	0	0.000297107	0.000470028	0.00562566	0.000350353	0.00174357	0.00100254	0.000571775	0.000830445	0.000401818	0.00136164	0	0	0	0.00108907	0.000585472	0.00050045	0	0.000392253	0.000754031	0.00714167	0	0	0.000432702	0.000383905	0.000530805	0.000403798	0.000795033	0.000499066	0.000280127	0.000400088	0.0007135	0.00311856	0	0.00298118	0	0.000343887	0	0.000481566
MAG255.bin.26	d__Bacteria;p__Bacteroidota;c__Bacteroidia;o__Bacteroidales;f__UBA3663;g__UBA3663;s__	0.000880466	0.000452744	0.000622795	0.000475963	0.000488701	0	0.000758272	0	0	0	0	0	0	0.000459532	0	0	0	0	0	0	0	0	0	0	0	0	0	0	0	0	0	0	0	0	0.00040306	0.000409075	0	0	0	0	0.000395261	0.000852226	0.00112361	0.000737256	0.000575358	0	0.000553978	0.00150104
MAG177.bin.6	d__Bacteria;p__Bacteroidota;c__Bacteroidia;o__Bacteroidales;f__F082;g__F082;s__	0.000709488	0.00061506	0.000474856	0.000406817	0.000408437	0.00051091	0.00280827	0.00316295	0.00073798	0.00175633	0.00142002	0.00433113	0.000736335	0.0013652	0.000824939	0.00178295	0.000746489	0.00082134	0.000776642	0.00353826	0.0012819	0.000971982	0.00085628	0.00368283	0.00349026	0.000623586	0.000736985	0.00285823	0.000418626	0.000690031	0.00121483	0.000685343	0	0.000944473	0.00223368	0.00111794	0.000857275	0.00074981	0.000759801	0.000378919	0.00161426	0	0	0	0.00941918	0.000332964	0.00409649	0
MAG104.bin.31	d__Bacteria;p__Verrucomicrobiota;c__Verrucomicrobiae;o__Verrucomicrobiales;f__Akkermansiaceae;g__Akkermansia;s__	0	0	0	0.000648695	0	0	0	0	0.000465449	0	0	0	0.000296155	0	0	0	0	0	0	0	0	0	0.000533588	0	0	0.000926199	0.000506361	0	0	0	0.000264053	0.000441094	0	0.000646477	0	0	0.000454483	0	0	0	0	0	0	0	0	0	0	0
MAG118.bin.4	d__Bacteria;p__Bacteroidota;c__Bacteroidia;o__Bacteroidales;f__UBA3663;g__UBA3663;s__	0.000969385	0.000382507	0.00103271	0.000643874	0.000656338	0.000437107	0.000970937	0.000524327	0.000506416	0	0.000404143	0.000559811	0.000426665	0.000719488	0.000548735	0.000581036	0.000403158	0.000646756	0	0.000339831	0.000391099	0.00058132	0	0.000480765	0	0.000482345	0.000478932	0.000683367	0.000536946	0.000300801	0.000350154	0.000525906	0	0.00037275	0.000388669	0.000649127	0.000442071	0.000433537	0.000889814	0.000478073	0.000399101	0.00104597	0.00118487	0.000903738	0.000720571	0	0.000881416	0.00127425
MAG162.bin.13	d__Bacteria;p__Bacteroidota;c__Bacteroidia;o__Bacteroidales;f__UBA932;g__RC9;s__	0.000325649	0	0	0	0.000593945	0.0105696	0	0.00620488	0.000598362	0.000373153	0.000615638	0.00718219	0.00358416	0	0.0087588	0.0204783	0.00759571	0.00186172	0.00048485	0.0130686	0.00322968	0.00176763	0.0038669	0.00538104	0	0.00619648	0.002702	0.00727955	0.00904941	0.00396456	0.00294841	0.00295353	0.000454765	0.000728385	0.000974067	0	0.00816012	0.000604787	0.00386506	0.00510439	0.000287442	0	0	0	0	0	0	0.000263777
MAG277.bin.19	d__Bacteria;p__Bacteroidota;c__Bacteroidia;o__Bacteroidales;f__F082;g__F082;s__	0.000678894	0	0.000627942	0.000647401	0.000915135	0.000469364	0.000696268	0.00141019	0.00362545	0.00176785	0.00157748	0.00053732	0.0017938	0.00112358	0.00381247	0.000769355	0.00222427	0.00176097	0.00362974	0.00144732	0.00751358	0.00365756	0.00165163	0.00154906	0.00208863	0.00309578	0.00212224	0.000719863	0.000547061	0.00133141	0.00988099	0.00222058	0.000786848	0.00309204	0.000753377	0.00124849	0.00398669	0.00206046	0.00210874	0.00135863	0.00150153	0	0.000293289	0.000472981	0.00120043	0.000842285	0.000412624	0.000352033
MAG224.bin.36	d__Bacteria;p__Bacteroidota;c__Bacteroidia;o__Bacteroidales;f__F082;g__F082;s__	0.000470583	0	0	0	0.00134635	0.00257628	0.000542699	0.00128465	0.000401375	0.000584589	0.00055637	0.00156747	0.000640306	0.00157944	0.000442238	0.000985179	0.000324681	0.000373032	0.000573593	0.000777014	0.000868896	0.000480787	0.0005986	0.0014005	0.000712319	0.000445724	0.000402803	0.000982855	0.00285966	0.000553463	0.000942513	0.000450784	0	0.000803827	0.0066642	0.00144182	0.000591785	0.001069	0.00052666	0.000371684	0.00399835	0	0.000328327	0	0.000862237	0.0170413	0.00106185	0
MAG105.bin.12	d__Bacteria;p__Verrucomicrobiota;c__Verrucomicrobiae;o__Verrucomicrobiales;f__Akkermansiaceae;g__Akkermansia;s__	0	0	0	0.000484213	0	0	0	0	0.000490056	0	0	0	0.000335254	0	0	0	0	0	0	0	0.000381314	0	0.00066182	0.000805852	0	0.000669916	0.00040047	0	0	0	0.000483158	0.000307616	0.00044086	0.000677158	0	0	0.00037997	0	0	0.000357944	0	0	0	0	0.000429042	0	0	0
MAG245.bin.4	d__Bacteria;p__Bacteroidota;c__Bacteroidia;o__Bacteroidales;f__UBA3663;g__UBA3663;s__	0.00106322	0	0.000425401	0.000550415	0	0	0.000980839	0	0	0	0	0	0	0.000523241	0	0	0	0	0	0	0	0	0	0	0	0	0	0.000390585	0	0	0	0	0	0	0	0.00046808	0	0	0	0	0	0.00227544	0.00145414	0.000658501	0.000477797	0	0.00142183	0.000510946
MAG23.bin.54	d__Bacteria;p__Firmicutes_A;c__Clostridia;o__Oscillospirales;f__Oscillospiraceae;g__ER4;s__	0.000449121	0.0003198	0.00104996	0.000848691	0	0	0.000642452	0	0	0	0.000397434	0	0	0.000432683	0	0	0	0.000350421	0.000384574	0	0.000344134	0.000477375	0.000393246	0.000635092	0.000694297	0	0	0.000428353	0.000441431	0	0.000331274	0.000304549	0	0	0	0.000696507	0	0.000508224	0.000323267	0.000377878	0.000547086	0.00125083	0.000584365	0.000551201	0.00115697	0.000797861	0.000617993	0.000418478
MAG73.bin.12	d__Bacteria;p__Verrucomicrobiota;c__Verrucomicrobiae;o__Verrucomicrobiales;f__Akkermansiaceae;g__Akkermansia;s__	0	0	0	0.000666763	0	0	0	0	0	0	0	0	0	0	0	0	0	0	0	0	0	0	0	0.000717867	0	0	0	0	0	0	0	0	0	0	0	0	0	0	0	0	0	0	0	0	0	0	0	0
MAG217.bin.28	d__Bacteria;p__Bacteroidota;c__Bacteroidia;o__Bacteroidales;f__F082;g__F082;s__	0.000453863	0	0.000741033	0.000795853	0.000804591	0	0	0.000874355	0.00556467	0.00111236	0.00246584	0.000365105	0.00279025	0.000384387	0.00407006	0.000279035	0.00177052	0.00138773	0.00510687	0.000949432	0.00619454	0.00369451	0.00239579	0.000882639	0.00189453	0.00450878	0.00235042	0.000516011	0	0.0018248	0.00836052	0.00277446	0.00137688	0.00278457	0	0.000464951	0.007877	0.00113333	0.0018114	0.00243628	0.000830212	0	0.000366686	0.000613642	0	0.000776483	0	0.000453048
MAG275.bin.1	d__Bacteria;p__Bacteroidota;c__Bacteroidia;o__Bacteroidales;f__WCHB1-69;g__F23-D06;s__	0.000815064	0.0018575	0.0022762	0	0.00267999	0.000613675	0.000269644	0.000482845	0.00131865	0.000441923	0.000957556	0	0.00219452	0.000254585	0.00102826	0	0	0.000347943	0.000460294	0.00063007	0	0.00124362	0.000937175	0.000484104	0	0.000532212	0.000445405	0	0.000840083	0.00244752	0	0.00033401	0.00074205	0.000785535	0.000843784	0.000302886	0	0.000637572	0.000457574	0	0.000841496	0.00043889	0	0.00462082	0	0.000377328	0.00144383	0.000308622
MAG263.bin.3	d__Bacteria;p__Firmicutes_A;c__Clostridia;o__Oscillospirales;f__Oscillospiraceae;g__UBA1777;s__	0.000700425	0.000510551	0.00142465	0.0010775	0.000843082	0.000587209	0.000396072	0.000594894	0.000578886	0.000467974	0.000532679	0.000770609	0.0004605	0.000298978	0.00106739	0.000464151	0.000537311	0.000608988	0.00159317	0.00111037	0.000754016	0.00149799	0.00131907	0.000879961	0.00122167	0.00155847	0.00106756	0.00168754	0.000686606	0.00045834	0.000766409	0.00087516	0.00117855	0.00127969	0.00047543	0.000527582	0.00121674	0.00135367	0.000697506	0.00093533	0.000781687	0.00172921	0.000718225	0.000900115	0.000975321	0.000908884	0.000391335	0.00117168
MAG18.bin.8	d__Bacteria;p__Fibrobacterota;c__Fibrobacteria;o__Fibrobacterales;f__Fibrobacteraceae;g__UBA1765;s__	0.000382564	0	0	0	0.00358017	0.00411063	0.000452214	0.00986571	0.000649276	0.00217077	0.00107295	0.000445371	0.00133489	0.000338259	0.000893738	0.00209233	0.00119178	0.00425376	0.000446109	0.00143259	0.000946469	0.000555752	0.00768314	0.00219546	0	0.00755268	0.00549339	0	0.00469222	0.000410374	0.000888012	0.00241949	0.00235347	0.00282688	0.0013855	0.000543004	0.00277952	0.0014855	0.00145764	0.00219142	0.0002538	0	0	0.00165954	0.000449126	0.00248016	0.000726823	0.000393123
MAG187.bin.26	d__Bacteria;p__Firmicutes_A;c__Clostridia;o__Oscillospirales;f__Oscillospiraceae;g__ER4;s__	0.000383312	0.000826856	0.000919015	0.000416343	0	0.000440739	0.000319173	0.000657477	0.00104604	0.000767662	0.000658757	0.000482127	0	0.000292421	0	0	0	0.000799454	0.000731322	0.000962483	0.00069571	0.00112415	0.000577244	0.00156859	0.00121679	0.000759888	0.00069335	0.000987369	0.000717202	0.000276325	0.000737498	0.000683477	0.000412808	0.000633473	0	0.000507131	0.000518131	0.00147542	0.000742311	0.00041526	0.00149502	0.00355519	0.00166701	0.00145445	0.00198684	0.00197672	0.000513041	0.000416517
MAG157.bin.6	d__Bacteria;p__Bacteroidota;c__Bacteroidia;o__Bacteroidales;f__F082;g__F082;s__	0.000484514	0	0.000581715	0.0004796	0.000983726	0.000509541	0	0.00112376	0.00323647	0.000919593	0.00173493	0.000429037	0.00169917	0.000732651	0.00455997	0	0.00232804	0.00148218	0.0035461	0.000677484	0.011541	0.00602713	0.00127681	0.00106413	0.0014069	0.00216702	0.00163702	0.0007303	0.000537235	0.00118731	0.0154949	0.00173925	0.000783254	0.00194875	0.000584244	0.000914465	0.00359787	0.00141447	0.00156157	0.00112893	0.00148793	0.000411579	0.000318315	0.000464996	0	0.00079711	0	0.000272114
MAG244.bin.1	d__Bacteria;p__Bacteroidota;c__Bacteroidia;o__Bacteroidales;f__F082;g__F082;s__	0.00195238	0	0	0	0	0.000679153	0.00225275	0.00386658	0.000900892	0.00103119	0	0.00671439	0	0.00504776	0.00103642	0.00395557	0.00169202	0.000469941	0	0.00230739	0.000574979	0	0.00109656	0.00412789	0.00572649	0	0.000365979	0.00326262	0.000415665	0	0.000669898	0.000380854	0	0	0.00605431	0.00376024	0.000554592	0.0022765	0.0014748	0.000343909	0.0024462	0.00131267	0.000429324	0	0.000725999	0.000542059	0.00120626	0
MAG189.bin.7	d__Bacteria;p__Bacteroidota;c__Bacteroidia;o__Bacteroidales;f__F082;g__F082;s__	0.00138947	0	0	0	0.000550992	0.000463244	0.00256741	0.00445901	0.000528227	0.00236742	0	0.00571582	0	0.00160823	0.000679856	0.00233341	0.000851468	0.000737969	0	0.00350198	0.00136195	0	0.000803706	0.00466811	0.00381251	0	0.000606168	0.00383905	0	0	0.00103968	0.000548987	0	0	0.00342069	0.00128991	0.000562728	0.00118988	0.000755302	0	0.00166788	0.00108054	0	0	0.0227431	0.000484644	0.00567827	0
MAG77.3353684.NO.1	d__Bacteria;p__Firmicutes_A;c__Clostridia;o__Oscillospirales;f__Oscillospiraceae;g__CAG-110;s__	0.000357033	0.000505641	0.000798555	0.000817615	0	0.000383381	0.000463308	0	0.00036195	0.000325797	0	0	0	0.00030084	0	0.000319492	0.000314117	0.000287605	0.00034614	0.000358115	0.000339689	0.000366971	0.000435406	0.00045485	0.000374804	0.000552386	0.000386528	0.000450126	0.000485232	0.00027385	0.000283064	0.000328448	0.000493578	0.00050767	0	0.000433469	0.000395241	0.000386577	0.000722604	0.000420641	0.00040355	0.0006844	0.000366354	0.00049002	0.000637196	0.000436334	0.000622201	0.00032038
MAG21.bin.10	d__Bacteria;p__Verrucomicrobiota;c__Kiritimatiellae;o__RFP12;f__UBA1067;g__UBA1067;s__	0.000278878	0.000682615	0.00047108	0.000536765	0.00066521	0	0.000351922	0.000448681	0.000379551	0.000385377	0.000450285	0	0.00039485	0.000451159	0.000422217	0	0.000557411	0.000297054	0.000687691	0	0	0	0.000492607	0	0.000434271	0.000447773	0	0	0	0	0	0.000314076	0.000395227	0.000880998	0	0.00046159	0.000354858	0	0	0	0	0.000621025	0.000624909	0.00049494	0.000523708	0.000350668	0.000383003	0.000779606
MAG77.2789436.NO.3	d__Bacteria;p__Firmicutes_A;c__Clostridia;o__Oscillospirales;f__Acutalibacteraceae;g__UBA1417;s__	0.0010355	0.000863807	0.00151651	0.00172571	0.000678759	0.000603639	0.000846265	0.000678533	0.000556127	0.000476695	0.00069764	0.000512231	0.000362846	0.00102571	0.000670736	0.00043355	0.000434518	0.000407019	0.000474324	0.0006057	0.000490151	0.000597495	0.000630217	0.000756566	0.00135391	0.00101784	0.000521366	0.000736695	0.000754452	0.00035752	0.000459011	0.000452458	0.000674721	0.000686566	0.000484593	0.00152366	0.000565948	0.000642499	0.000437393	0.00164489	0.0013265	0.00130871	0.00141318	0.00146023	0.00160434	0.000941016	0.000921695	0.00104679
MAG219.bin.3	d__Bacteria;p__Bacteroidota;c__Bacteroidia;o__Bacteroidales;f__F082;g__F082;s__	0.00193373	0	0	0	0	0.000654899	0.00186367	0.0032148	0.000872004	0.000846768	0.000302673	0.00639893	0	0.00641502	0.000925662	0.00356772	0.00140476	0.000553695	0	0.00222136	0.000491724	0	0.00104816	0.00336677	0.00733527	0	0.00055536	0.00327503	0.000481346	0	0.000652112	0.000552189	0	0	0.00544976	0.00479082	0.000524728	0.00199111	0.00165048	0.000408995	0.00227358	0	0.000403576	0	0.000903962	0.000538964	0.00145167	0
MAG35.bin.25	d__Bacteria;p__Verrucomicrobiota;c__Kiritimatiellae;o__RFP12;f__UBA1067;g__UBA1067;s__	0.000343225	0.000363429	0.000422492	0.00047762	0.000843954	0.000367622	0	0.000429187	0.000523766	0.000483929	0.000561028	0.000379239	0.000372054	0.000361237	0.000470657	0.000301352	0.000337365	0.000290032	0.000688044	0	0.000370833	0	0.000598055	0.000417134	0.000615437	0.000504555	0	0	0.000410122	0	0.000334929	0.000313305	0.000423622	0.000894257	0.000424291	0.000395057	0.000480137	0	0	0.00037133	0.000261882	0	0.000333449	0	0	0	0.000455194	0.00049035
MAG245.bin.2	d__Bacteria;p__Bacteroidota;c__Bacteroidia;o__Bacteroidales;f__P3;g__UBA1711;s__	0.00151804	0.000241314	0.000589047	0.000573123	0.00163985	0.000753992	0.000492386	0.000467781	0.0012763	0.000487933	0.00100627	0.000491944	0.000363061	0.000647871	0.00235037	0.000609798	0.000449716	0.000583165	0.00158424	0.000762619	0	0.00401918	0.00145696	0.00040365	0.000804055	0.000506232	0.000712846	0.000517531	0.00101992	0.000323511	0	0.000879743	0.000798797	0	0.000665902	0.000492257	0.000883509	0.000360501	0.000390141	0.00166454	0.000287423	0.00096645	0.000315964	0.000355495	0.00327347	0.000509421	0.000541113	0.00127094
MAG171.bin.4	d__Bacteria;p__Bacteroidota;c__Bacteroidia;o__Bacteroidales;f__Bacteroidaceae;g__UBA1786;s__	0	0	0.00159875	0.00206611	0.000409987	0.000989442	0.00143803	0.00068414	0	0.000339456	0.000401742	0.000550028	0	0.00055179	0.00116299	0.000719245	0.000565548	0.000760062	0.000338451	0.000937471	0	0	0	0.000881951	0.00095064	0	0.000760987	0.000554501	0.00117687	0	0	0.000848172	0.000386711	0	0.000623059	0.000648197	0	0.000728095	0.000647671	0.000401398	0.00087416	0.000517415	0.00164872	0	0.000480787	0	0.000596236	0.000618456
MAG185.bin.1	d__Bacteria;p__Bacteroidota;c__Bacteroidia;o__Bacteroidales;f__F082;g__F082;s__	0.00241485	0	0	0	0.000348325	0.000477997	0.00308053	0.00468261	0.000692586	0.00179706	0.000424197	0.00306817	0.000319232	0.00386028	0.000758296	0.00356556	0.00123659	0.000563009	0.000998164	0.00131673	0.00111957	0.000373789	0.000991028	0.00510662	0.00534668	0	0.000563228	0.00185208	0.000413891	0.000333083	0.00136053	0.000612322	0	0.000417923	0.00397259	0.00311376	0.000957393	0.0022528	0.000911427	0.000381189	0.00766217	0.000680021	0.000349773	0	0.00152329	0.000540321	0.00347379	0
MAG64.bin.1	d__Bacteria;p__Bacteroidota;c__Bacteroidia;o__Bacteroidales;f__Paludibacteraceae;g__RF16;s__	0.000786981	0	0.000980797	0.00183101	0.000595692	0.000497974	0.00202442	0.000681844	0.000906623	0.000898878	0.000561967	0.00063068	0.000387501	0.00127194	0.000658994	0	0.000716849	0.00109688	0.000579837	0.000549233	0.000615728	0	0	0	0.000417876	0	0.000376618	0	0	0	0.000390307	0	0	0	0.000430169	0.00128142	0	0	0	0.000372596	0.000506137	0.000397367	0.000601227	0	0.000452314	0	0.000998625	0.00333216
MAG150.bin.4	d__Bacteria;p__Bacteroidota;c__Bacteroidia;o__Bacteroidales;f__P3;g__UBA1711;s__	0.00141109	0	0.000635099	0.000639341	0.00147656	0.000727222	0	0.0005015	0.00149415	0.000348577	0.000956701	0.000474795	0.000370609	0.000648995	0.00232909	0.00036731	0.000468615	0.000749764	0.00151164	0.000608902	0	0.0045911	0.00172261	0.000445433	0.000738192	0.000439292	0.000866458	0.000498942	0.000958712	0.000276627	0	0.000850757	0.000872266	0.000362297	0	0.000394382	0.000783016	0.00042394	0.000390505	0.00156585	0	0.00107119	0	0.000620521	0.00362073	0.000695524	0.000458726	0.000350577
MAG222.bin.1	d__Bacteria;p__Bacteroidota;c__Bacteroidia;o__Bacteroidales;f__F082;g__F082;s__	0.00237757	0	0	0.000372031	0.000645212	0.00193521	0.00171929	0.00331271	0	0.0248402	0.00030691	0.000578965	0	0.0027552	0.000426891	0.00163718	0.00293238	0.00685083	0.000364774	0.00444241	0	0	0.000401847	0.00358407	0.00333294	0.000609421	0.00471542	0.000422752	0.00116532	0	0.000258816	0.00511543	0	0.00047062	0.00257944	0.00231795	0.000382129	0.000634733	0.00275489	0.000643035	0.00211963	0	0	0	0	0.000456125	0.0010711	0.000313018
MAG205.bin.18	d__Bacteria;p__Bacteroidota;c__Bacteroidia;o__Bacteroidales;f__F082;g__F082;s__	0.00225965	0	0	0.000658473	0.000428911	0.000814263	0.00318294	0.00350564	0.000811357	0.00104552	0.000297647	0.0049411	0.000372097	0.0051745	0.000975181	0.00351291	0.00135541	0.000580382	0	0.00253038	0.000478417	0.000453797	0.0010181	0.0037374	0.00563502	0	0.000489981	0.00253084	0.000557983	0.000348167	0.000560011	0.000454622	0	0.000773769	0.0048443	0.00371356	0.00050576	0.00202384	0.00150786	0.000322026	0.00127797	0.000862463	0.000412333	0.0019479	0.000501158	0.000556019	0.000578235	0
MAG66.bin.43	d__Bacteria;p__Verrucomicrobiota;c__Kiritimatiellae;o__RFP12;f__UBA1067;g__UBA1067;s__	0.000384652	0.000445097	0.000483748	0.000576055	0.000923755	0	0.000292078	0.000427151	0.000586849	0.000611338	0.000747641	0.000348318	0.00046809	0.000436107	0.000527968	0.00037645	0.000349923	0.000328968	0.000798517	0	0	0	0.000633481	0.000428621	0.0006654	0.000483248	0	0	0	0	0.000357217	0.000298432	0.000366171	0.000895511	0.00048699	0.00041602	0.000530883	0.000417364	0	0.000397177	0.000277682	0	0.000306652	0.000367621	0	0	0.000392864	0.000489481
MAG28.bin.46	d__Bacteria;p__Firmicutes_A;c__Clostridia;o__Lachnospirales;f__Lachnospiraceae;g__Acetatifactor;s__	0.000390566	0.000320455	0.000710756	0.000675434	0.000371863	0.000410334	0.000443646	0.000453034	0.000414725	0	0.000327338	0.000378608	0.000395296	0.000251768	0.000549771	0	0.00056386	0.000313211	0.000479434	0.000722717	0.000499944	0.000509441	0.0012734	0.000580943	0.000508153	0.000920968	0.00055666	0.000824676	0.000700629	0.000563634	0.000383377	0.000372127	0.000552184	0.000478887	0.000505314	0.000479254	0.000418386	0.000500864	0.000309906	0.000810868	0.000554939	0.000673655	0.000590615	0.00061188	0.000730583	0.000482954	0.000417085	0.000696435
MAG169.bin.5	d__Bacteria;p__Bacteroidota;c__Bacteroidia;o__Bacteroidales;f__UBA932;g__RC9;s__	0	0	0	0.000382802	0.000971919	0.00395582	0	0.00640807	0.00341069	0.000638601	0.000699492	0.00573244	0.00174669	0.0003622	0.00350943	0.00589946	0.00636826	0.00763173	0.000379044	0.00323668	0.00217345	0.00086054	0.00125198	0.00554302	0	0.00207493	0.00543251	0.00672063	0.00345805	0.00218201	0.0020769	0.00541588	0.000717671	0.000729887	0.00549245	0.000424158	0.00305254	0.00287822	0.0151962	0.00231083	0.000260263	0	0	0	0	0	0.000480052	0
MAG231.bin.3	d__Bacteria;p__Bacteroidota;c__Bacteroidia;o__Bacteroidales;f__UBA3663;g__UBA3663;s__	0.00193534	0	0.000914543	0.000490155	0	0	0.000704098	0	0	0	0.000304119	0	0	0.00100187	0	0	0	0	0	0	0	0	0	0	0	0	0	0	0	0	0	0	0	0	0	0.000818383	0	0	0	0	0.000248593	0.00146424	0.00115072	0.000934881	0.000589913	0	0.00102556	0.000528255
MAG264.bin.12	d__Bacteria;p__Bacteroidota;c__Bacteroidia;o__Bacteroidales;f__F082;g__F082;s__F082 sp900318085	0.000362738	0	0	0	0.00163311	0.00232249	0	0.000433221	0.000778162	0.000816867	0.000385566	0.00102727	0.000755533	0.000728712	0.000763132	0.00103481	0.000350047	0.000566515	0.000679929	0.000818017	0.00149613	0.000891532	0.000708377	0.000420465	0.00033693	0.000891119	0.000584231	0.000769309	0.00237079	0.000678034	0.00150323	0.000650209	0.000519663	0.001194	0.00860049	0.000820547	0.000966251	0.000766315	0.000750552	0.00036798	0.00191723	0.000690949	0.00045763	0	0.000486003	0.00638465	0.00106364	0.000436907
MAG110.bin.27	d__Bacteria;p__Bacteroidota;c__Bacteroidia;o__Bacteroidales;f__P3;g__UBA1711;s__	0.000744708	0	0.000631988	0.00102906	0.000596733	0.00147488	0	0.00097911	0.00103702	0.000460942	0.00176389	0.00046948	0.00532935	0.000765208	0.00101088	0.000454008	0.000714601	0.000406663	0.00121371	0.000707888	0.000432128	0.00106253	0	0.000988729	0.000855348	0.00160101	0.000701343	0.000446999	0.00112591	0.00678991	0.000403556	0.000465555	0.000643724	0.000415033	0.00122542	0.000617558	0.000404432	0.000968501	0.000343691	0.000657297	0.00051378	0.0005439	0.000509907	0	0	0.000683783	0.000827333	0.00125539
MAG99.bin.3	d__Bacteria;p__Verrucomicrobiota;c__Kiritimatiellae;o__RFP12;f__UBA1067;g__UBA1067;s__	0	0.00047363	0.000546424	0.00062557	0.000680406	0.000369319	0.00100077	0.00055681	0.000459114	0.00047224	0.00047275	0.000338295	0	0.000506844	0	0	0	0.000328583	0.000602733	0	0.000327955	0	0.000547136	0	0.000470802	0	0	0	0	0	0.000332564	0.000292546	0.000501498	0.000845252	0.000476893	0.000370203	0.000452612	0	0	0.000385178	0	0.000590027	0.000732693	0.000655533	0.000716201	0.000496205	0.000338745	0.000931408
MAG115.bin.23	d__Bacteria;p__Firmicutes_A;c__Clostridia;o__Oscillospirales;f__Oscillospiraceae;g__CAG-110;s__	0	0.000290094	0.000462224	0.000754925	0	0	0.00037225	0	0	0.000339506	0.000307289	0	0	0.000247418	0	0	0	0.000464768	0.000574407	0.000407133	0	0.00029109	0	0.000532652	0.000395266	0	0	0	0	0	0	0	0.000610772	0.000437424	0	0.000419931	0.000537572	0.000419883	0.000342837	0.000327933	0.00065293	0.000707577	0	0.000446292	0.000544205	0.00039048	0.000718197	0.000330774
MAG101.bin.2	d__Bacteria;p__Firmicutes_A;c__Clostridia;o__Oscillospirales;f__Oscillospiraceae;g__CAG-110;s__	0.000503169	0.000370815	0.000593973	0.000671292	0	0	0.000518457	0	0	0	0	0	0	0.000360393	0	0	0	0	0	0.000548934	0	0.000380893	0.000430073	0	0.000488984	0	0	0.000380541	0	0	0.000301531	0	0	0.00038479	0	0.000606068	0.000347185	0.000709746	0.000461095	0.000378882	0.000415345	0.000805182	0.000387841	0.000606953	0.000588319	0.000451263	0.000747258	0.000359655
MAG196.bin.4	d__Bacteria;p__Bacteroidota;c__Bacteroidia;o__Bacteroidales;f__WCHB1-69;g__;s__	0.000695999	0.00462734	0.000601933	0.0160218	0.000631626	0.00141718	0.00146226	0.00150917	0.00230422	0.00224063	0.000566044	0.00068364	0.00193711	0.00403501	0.000821305	0.00100639	0.000780269	0.000605299	0	0.00142725	0.000783427	0	0	0.0015455	0.00130215	0.000498704	0.000689076	0.000486024	0.00100098	0.00258886	0.000779188	0.00108557	0.000628866	0.00241448	0.000615979	0.00338236	0.00111072	0.000563934	0.000938235	0.000494951	0	0.000702344	0	0	0	0.000556117	0.000524721	0.000458792
MAG250.bin.32	d__Bacteria;p__Bacteroidota;c__Bacteroidia;o__Bacteroidales;f__Bacteroidaceae;g__Prevotella;s__	0.00101454	0.0023071	0.000973762	0.000503418	0.000437963	0	0.000671623	0	0	0	0.000592017	0	0	0.000257096	0	0	0	0.000580735	0	0.000492166	0	0.000477325	0	0	0	0	0	0	0	0	0	0	0	0	0	0.000339009	0	0	0.000535038	0.000377791	0.000871935	0.000736798	0.000441137	0.000664777	0.00147214	0.000821773	0.000563317	0.000634125
MAG180.bin.21	d__Bacteria;p__Bacteroidota;c__Bacteroidia;o__Bacteroidales;f__F082;g__F082;s__	0.00458185	0	0	0	0	0.000472459	0.00344362	0.00717727	0.000393319	0.00216567	0	0.00240332	0	0.0062342	0.000533958	0.00637986	0.00122821	0.000454469	0	0.00108617	0.000520869	0	0.000752374	0.00787189	0.00717965	0	0.000689321	0.00138664	0	0	0.000607768	0.000671886	0	0	0.00322953	0.004576	0.000405632	0.00427273	0.00112538	0.000380604	0.00228662	0	0	0	0.00157874	0.000607786	0.00111144	0
MAG161.bin.1	d__Bacteria;p__Bacteroidota;c__Bacteroidia;o__Bacteroidales;f__P3;g__UBA1711;s__	0.000583184	0.000425021	0.000486875	0.000681913	0.00127659	0.000632156	0	0.000489335	0.00171619	0.000379179	0.00104295	0.000559426	0.00034294	0.00044574	0.00320767	0.000300396	0.000824437	0.000757007	0.00138711	0.000837591	0	0.002925	0.00139163	0	0.000828326	0	0.00120336	0.000672126	0.000861825	0.000287474	0	0.00101111	0.000708555	0.000456301	0.000336557	0.000285693	0.000846289	0.000706695	0.000381774	0.00208947	0.000249345	0.00107075	0	0	0.0036157	0.000663247	0	0.000307928
MAG200.bin.5	d__Bacteria;p__Bacteroidota;c__Bacteroidia;o__Bacteroidales;f__UBA932;g__RC9;s__	0.000281603	0.000361982	0	0	0.000600904	0.00831008	0	0.00534125	0	0.000390585	0.000429803	0.00579437	0.00303647	0.000243075	0.00766157	0.016677	0.00638675	0.00264484	0.000427995	0.010425	0.00263369	0.00132924	0.00315633	0.00463872	0	0.00505731	0.0028455	0.00616504	0.0073754	0.00344485	0.00244766	0.00302006	0.000504822	0.000510864	0.00142379	0	0.00649302	0.00100363	0.00433512	0.00400666	0.000340759	0	0.000527697	0.000366089	0	0	0	0.000496741
MAG276.bin.8	d__Bacteria;p__Bacteroidota;c__Bacteroidia;o__Bacteroidales;f__F082;g__F082;s__	0.000442624	0	0.000589124	0.000517124	0.00084865	0.000374991	0	0.000916777	0.00308311	0.00136808	0.00208271	0.000380737	0.00166936	0.000538295	0.00385878	0.000321041	0.00195304	0.00122701	0.00309119	0.00072724	0.00842309	0.00478801	0.00155491	0.000993422	0.00145528	0.00220866	0.00162002	0.000623773	0.000498553	0.0012612	0.0108575	0.00173961	0.000726335	0.00185706	0.000443865	0.000678419	0.0036698	0.00119102	0.00132821	0.00130082	0.0014185	0.000406049	0.000323635	0.000491698	0	0.000855659	0	0.000386125
MAG139.bin.52	d__Bacteria;p__Bacteroidota;c__Bacteroidia;o__Bacteroidales;f__UBA4181;g__;s__	0.000451141	0	0.000922323	0.000521864	0.000484954	0.000891747	0	0.00167426	0.00153092	0.00113144	0.00186717	0.000791304	0.00129701	0.00122017	0.00172777	0.00109955	0.000889529	0.000731368	0.00115624	0.000421224	0.00121633	0.00137712	0.0012391	0.00156342	0.00105851	0.00253243	0.000593664	0	0.00117571	0.00205841	0.00335636	0.00129116	0.000742847	0.00153335	0.000776799	0.00149239	0.00163686	0.000910562	0.00135205	0.00195136	0.00067782	0.00145628	0.000630745	0.000356418	0.00238395	0.00836801	0.00132361	0.000734145
MAG233.bin.14	d__Bacteria;p__Bacteroidota;c__Bacteroidia;o__Bacteroidales;f__F082;g__F082;s__	0.000730934	0	0.000669598	0.000613058	0.000368091	0.000706175	0	0.000488064	0.000976814	0	0.00301143	0	0.00318502	0.00339265	0.00120353	0.000842743	0.000445446	0.00131658	0.00102176	0.000454837	0.00476653	0.00179898	0.00153353	0.000557342	0.00114708	0.00117215	0.00111197	0	0.000957285	0.00290282	0.00608083	0.00122672	0	0.00341457	0.00370112	0.00432165	0.00210521	0.00266202	0.00271827	0.000894469	0.000973033	0.000525025	0	0.000727784	0	0.00189056	0.000383522	0
MAG23.bin.69	d__Bacteria;p__Verrucomicrobiota;c__Kiritimatiellae;o__RFP12;f__UBA1067;g__UBA1067;s__	0.000424661	0.000420096	0.000546582	0.000542378	0.00114893	0.000415631	0.000291969	0.000573494	0.000570125	0.000437181	0.000660762	0.000423497	0.000482289	0.000357861	0	0.000351475	0.000432944	0.00041777	0.000950882	0	0.000411744	0	0.00067899	0.000530207	0.00058221	0.000689578	0.000376127	0	0.000441909	0	0.000389237	0.000364781	0.000529326	0.00149012	0.000371316	0.000359165	0.000432924	0	0.000281436	0.000401489	0.000255267	0.000443096	0.000521761	0.000399532	0.000437935	0.000361598	0.000400386	0.000512142
MAG146.bin.53	d__Bacteria;p__Verrucomicrobiota;c__Verrucomicrobiae;o__Verrucomicrobiales;f__Akkermansiaceae;g__Akkermansia;s__	0	0	0	0.000488395	0	0	0	0	0	0	0	0	0	0	0	0	0	0	0	0	0	0	0	0	0	0.00053936	0	0	0	0	0	0	0	0	0	0	0	0	0	0	0	0	0	0	0	0	0	0
MAG181.bin.3	d__Bacteria;p__Bacteroidota;c__Bacteroidia;o__Bacteroidales;f__F082;g__F082;s__	0.00111586	0	0.000612961	0.000429004	0.000652392	0.000379485	0	0.000724694	0.00308818	0.000662903	0.00569735	0.000350607	0.00126686	0.00032147	0.00292858	0.000294756	0.00130889	0.00105139	0.0023846	0.000756485	0.00616402	0.00271935	0.00139921	0.000825493	0.00318161	0.00224031	0.00169079	0.000527682	0	0.000977223	0.00783543	0.0017414	0.000618984	0.00143868	0.0012873	0.000383972	0.00620261	0.0010321	0.0014569	0.00247118	0.0011032	0	0.000296868	0.000369483	0	0.00181552	0	0.000311629
MAG8.bin.16	d__Bacteria;p__Bacteroidota;c__Bacteroidia;o__Bacteroidales;f__UBA3663;g__UBA3663;s__	0.000694236	0.000371738	0.00117773	0	0	0	0.00121436	0	0	0	0.000328024	0	0	0.000642259	0.000440206	0	0	0.000353542	0.00040244	0.000395033	0	0.0003869	0	0	0	0	0	0	0	0.000255446	0	0	0.000374654	0	0	0.000552757	0.000504875	0	0	0	0.00034834	0.000849949	0.0011461	0.000804668	0.000703116	0	0.000887619	0.000790127
MAG186.bin.7	d__Bacteria;p__Bacteroidota;c__Bacteroidia;o__Bacteroidales;f__Bacteroidaceae;g__UBA1179;s__	0.000442414	0	0.000658687	0.000426831	0.00720387	0.000369314	0.000283669	0.000801815	0.00372357	0.000662139	0.000558742	0.000733369	0.00301137	0	0.000744996	0.00713709	0.00105133	0.000964706	0.00174736	0.00110915	0.000359345	0.000823217	0.00055599	0.000943512	0.000597645	0.000678751	0.0011409	0.00131118	0	0.00548301	0.000316738	0.00106608	0.00225094	0.000941638	0.00289383	0	0	0.00783053	0.000337844	0.000365942	0.00102797	0.000816985	0.000412126	0	0.000667792	0	0.00047316	0.00483857
MAG39.bin.18	d__Bacteria;p__Verrucomicrobiota;c__Kiritimatiellae;o__RFP12;f__UBA1067;g__UBA1067;s__	0.000298332	0.00033884	0.000418669	0.000498829	0.000729452	0.000389451	0	0.00055332	0.000456988	0.000476384	0.000451954	0.000357417	0.000372931	0.000338488	0	0.000272851	0.000310556	0	0.00053012	0	0.000344316	0	0.000447588	0.000442001	0.000396293	0.000541611	0	0	0	0	0.000290746	0.000329714	0.000472004	0.000929301	0.000362814	0.000383868	0.000420116	0	0	0	0	0	0.000473175	0.000378439	0.000500587	0	0.000336087	0.000523067
MAG167.bin.14	d__Bacteria;p__Bacteroidota;c__Bacteroidia;o__Bacteroidales;f__UBA3663;g__UBA3663;s__	0.00109188	0.00162274	0.00154849	0.00037347	0	0	0.00104341	0	0	0	0	0	0	0.000527901	0	0	0	0	0	0	0	0	0	0	0	0	0	0	0	0	0	0	0	0	0	0.000439562	0	0	0	0	0	0.000488441	0.00051651	0.000583397	0.000424915	0	0.000779744	0.000749266
MAG196.bin.5	d__Bacteria;p__Bacteroidota;c__Bacteroidia;o__Bacteroidales;f__F082;g__F082;s__	0.00114547	0.000872188	0.000740569	0.000620397	0.000418381	0.00113649	0.00113978	0.00207702	0.00215491	0.0020797	0.00140883	0.00240176	0.00197381	0.00222426	0.000615088	0.000875861	0.00128714	0.00119211	0.0020062	0.00128517	0.00416207	0.00218881	0.00133774	0.00215962	0.00224433	0.0018682	0.00124606	0.00160077	0.00103658	0.00182136	0.00511752	0.00139554	0.000729654	0.00206131	0.000330441	0.00208769	0.00198673	0.000672756	0.00115247	0.000461123	0.00147106	0.000662691	0.000291773	0.000487351	0.00206444	0.00102248	0.000792456	0.000592998
MAG191.bin.4	d__Bacteria;p__Bacteroidota;c__Bacteroidia;o__Bacteroidales;f__F082;g__F082;s__	0.000357039	0	0.000438847	0	0.00238467	0.00180049	0	0.000676826	0.0012508	0.000527316	0.000807443	0.000613177	0.000957069	0.000794595	0.000898723	0.00140699	0.000364107	0.000566889	0.000913352	0.000797241	0.00174392	0.000910916	0.000763032	0.000697667	0.00040581	0.000847638	0.000698235	0.000437635	0.00192052	0.000793651	0.00194119	0.000731619	0.000494896	0.00109921	0.00532467	0.000839319	0.00116253	0.000772081	0.00072364	0.000481336	0.00152058	0.00048085	0.000291924	0	0.000799144	0.00916268	0.000824091	0
MAG151.bin.8	d__Bacteria;p__Bacteroidota;c__Bacteroidia;o__Bacteroidales;f__Paludibacteraceae;g__;s__	0.000563814	0.000517116	0.000826817	0.000426	0	0.00116376	0.000483988	0.000489063	0	0.00229311	0.000587069	0.000987855	0	0.00090957	0.000512322	0.00121983	0	0.000479101	0.000515734	0.000581885	0.00176561	0	0	0.000564262	0.00039801	0.000527479	0.00198547	0.000742245	0.00122685	0	0.0014087	0.0022726	0.000492958	0.000806453	0.000630446	0.000743475	0.000393403	0.00066155	0.000352902	0.000414967	0.000591061	0.000429567	0.000759285	0.000487691	0.000477491	0.00113369	0.000877114	0.000503075
MAG280.bin.8	d__Bacteria;p__Bacteroidota;c__Bacteroidia;o__Bacteroidales;f__UBA932;g__Bact-11;s__	0.000617476	0.000263388	0.00297116	0	0.000627125	0.00187445	0.000299072	0.00115319	0.00138654	0.00257926	0.00108635	0.000719066	0.00073177	0.00101094	0.00134329	0.00137298	0.00134221	0.00107857	0.00332809	0.000510503	0.00199057	0.000496754	0.00281765	0.00149955	0.00264378	0	0.00116699	0.000621024	0.00152556	0.000421215	0.00127992	0.00134382	0.000484125	0.000414654	0.000933676	0.00101559	0.000758303	0.000665014	0.000316445	0.000912938	0.0009476	0.000486633	0.0012429	0	0	0	0.00213109	0.00436814
MAG174.bin.21	d__Bacteria;p__Bacteroidota;c__Bacteroidia;o__Bacteroidales;f__Bacteroidaceae;g__UBA1189;s__	0	0	0.000522995	0	0.00124995	0.00129919	0.000484915	0.00198763	0.00291795	0.00171215	0.00042362	0.000365775	0.00242998	0.000966871	0.00620496	0.00109808	0.00179326	0.00375044	0.00816527	0.00430685	0.00143243	0.00230329	0.000600711	0.00219512	0.000547889	0.00101044	0.000622355	0.000532168	0.00146117	0.00242243	0.00154981	0.000546543	0.00440557	0.000729662	0.00304487	0.00161685	0.00919192	0.000650662	0.00163924	0.000776795	0	0	0	0.000369522	0.00143572	0.00130317	0.00103456	0.00131845
MAG263.bin.6	d__Bacteria;p__Bacteroidota;c__Bacteroidia;o__Bacteroidales;f__P3;g__UBA1711;s__	0.000892106	0.000276009	0	0.000504062	0.00209212	0.000901732	0	0.000881491	0.00102425	0.00104698	0.00507056	0.0015049	0.00157405	0.000523185	0.000912346	0.000982288	0.000955763	0.00062579	0.000876588	0.000659728	0	0	0.000405549	0.00125101	0.00247154	0.00182186	0.000509003	0.000928285	0.00100958	0.00188959	0.000371252	0.000563831	0.000686483	0	0.00142473	0.000501236	0.00121212	0.000602983	0.000593339	0.00109675	0	0.000475871	0	0	0.000467035	0.00554441	0.000794587	0.0016468
MAG169.bin.6	d__Bacteria;p__Firmicutes_A;c__Clostridia;o__Oscillospirales;f__Oscillospiraceae;g__ER4;s__	0.000433469	0.0004923	0.000762394	0.000373687	0	0.000390779	0.000339397	0.00050474	0.000669649	0.000555442	0.000763499	0.000397848	0	0.000325376	0	0	0	0.000515834	0.000484226	0.000583261	0.000481135	0.00104823	0.000535924	0.000994922	0.00175086	0.000657825	0.000596508	0.000746968	0.000689512	0.000299071	0.000481954	0.00060623	0.000389141	0.000449678	0	0.000574587	0.000459377	0.0010544	0.000548398	0.000402996	0.00198403	0.00143865	0.00164106	0.000752084	0.00256039	0.00148318	0.000494127	0.000349567
MAG224.bin.2	d__Bacteria;p__Bacteroidota;c__Bacteroidia;o__Bacteroidales;f__F082;g__F082;s__	0.000474475	0	0.000620414	0.000586357	0.000950101	0.000376378	0	0.000995833	0.00330316	0.00107773	0.00181286	0.000433695	0.00163283	0.000633476	0.00344936	0.000350261	0.00179017	0.00123875	0.00310844	0.000769329	0.00714543	0.00429618	0.00143815	0.000927424	0.00138629	0.00229601	0.00186065	0.000669446	0.000498904	0.00121377	0.00923462	0.00195677	0.000742097	0.00201563	0.000834062	0.00076705	0.00396929	0.00135071	0.0015464	0.00125972	0.00144144	0	0.000323637	0.000502918	0	0.00104187	0	0.000328435
MAG168.bin.2	d__Bacteria;p__Bacteroidota;c__Bacteroidia;o__Bacteroidales;f__Paludibacteraceae;g__RF16;s__	0.000420143	0	0.00114062	0.00397216	0.00439721	0	0	0.000595931	0.00050374	0.00247062	0.000651761	0.000577164	0.0024635	0.000950675	0.00133458	0.000453074	0.00149872	0.000520706	0.0062047	0.000368289	0.000556151	0	0	0	0.000569276	0	0	0.000542849	0	0.000439625	0.000293786	0	0.00184718	0.000657591	0	0.000950341	0.00095052	0.00059405	0	0.000358424	0	0	0.00100738	0.00392397	0.00105066	0	0.0012679	0.000909022
MAG110.bin.43	d__Bacteria;p__Verrucomicrobiota;c__Kiritimatiellae;o__RFP12;f__UBA1067;g__UBA1067;s__	0.000320458	0.000464334	0.000536087	0.00065176	0.000751886	0.000391686	0	0.000589424	0.000431304	0.000383881	0.000478854	0.000380702	0.000369577	0.000305597	0.000459964	0.000294862	0	0.000317651	0.000616645	0	0.000332466	0	0	0.000441101	0.000377754	0.000557636	0	0	0	0	0.000279858	0.000279023	0.000463639	0.00115545	0.000369853	0.000346859	0.000372409	0	0	0.000363803	0.000304248	0.000580128	0.00061347	0.000613823	0.00058618	0.000433658	0.00036338	0.000779553
MAG89.bin.22	d__Bacteria;p__Bacteroidota;c__Bacteroidia;o__Bacteroidales;f__Bacteroidaceae;g__UBA4372;s__	0.00201143	0.000267441	0.000859995	0.000578972	0.000595026	0	0.000940876	0	0	0	0.00136597	0	0	0.000649614	0	0	0	0.000830824	0.000330658	0	0	0.00081325	0	0	0.000495436	0	0.000425068	0	0	0	0.000312773	0.00030386	0	0	0	0.000690117	0	0	0.000551494	0.000360085	0.00025721	0.000858155	0.00175723	0.000965808	0.000492963	0	0.000596712	0.000678032
MAG194.bin.4	d__Bacteria;p__Bacteroidota;c__Bacteroidia;o__Bacteroidales;f__WCHB1-69;g__F23-D06;s__	0.00113028	0.000732885	0	0.000418168	0.00463877	0.000800138	0.000285046	0.00206588	0	0	0	0	0.00658679	0.000380039	0.000767266	0	0	0.00138452	0	0.000402577	0	0	0	0.00143452	0.000392349	0.000462211	0	0	0.00098295	0.0071213	0	0	0	0.000358618	0.000530495	0.000485409	0.00107477	0	0	0	0.000904961	0	0	0	0	0.000339702	0	0.000614558
MAG208.bin.20	d__Bacteria;p__Bacteroidota;c__Bacteroidia;o__Bacteroidales;f__F082;g__F082;s__	0.00196479	0	0	0	0	0.00051868	0.00229359	0.00311233	0.000599219	0.000606954	0.000372126	0.00347289	0	0.0039763	0.000729648	0.0023462	0.00135027	0.000339624	0	0.00140918	0.000571496	0	0.00208147	0.00347038	0.00524093	0	0.000374728	0.00196621	0.000421832	0	0.000590669	0.000372417	0	0	0.00659276	0.00299863	0.000588088	0.00168348	0.00107934	0.000361991	0.0022878	0.00092416	0.000327102	0.000428212	0.0034611	0.000632006	0.00135822	0
MAG187.bin.13	d__Bacteria;p__Bacteroidota;c__Bacteroidia;o__Bacteroidales;f__P3;g__UBA1711;s__	0.000776015	0.00095823	0.000575327	0.000591402	0.00101076	0.000413544	0	0	0.00119531	0	0.000779558	0.000365949	0	0.000563683	0.000871031	0.000359496	0.000306735	0.000636626	0.00135548	0.000373181	0	0.00427697	0.00160134	0	0.000589032	0	0.000432211	0.000442268	0.000517219	0	0	0.000549318	0.000520808	0	0	0.00040951	0.00068227	0	0	0.000958697	0	0.00102643	0	0.00116117	0.00326305	0.000589689	0.000352783	0
MAG9.bin.10	d__Bacteria;p__Verrucomicrobiota;c__Kiritimatiellae;o__RFP12;f__UBA1067;g__UBA1067;s__	0.000713213	0.0013841	0.000478765	0.000732985	0.0012117	0.000852837	0.000470033	0.00100611	0.00102564	0.00143646	0.000520206	0.00150159	0.000682118	0.000420434	0.00113166	0.000497652	0.000897741	0.000726788	0.00191587	0.000659703	0.000588024	0	0.00140024	0.00104353	0.0011889	0.00140001	0.000758234	0.00104085	0.000805569	0.000289488	0.000751126	0.00109668	0.000986818	0.00248024	0.000773003	0.00046683	0.000901384	0.000429774	0.000613206	0.000620838	0.000581393	0.0004033	0.000689794	0.000658298	0.00068761	0.000661174	0.000526142	0.00046778
MAG151.bin.11	d__Bacteria;p__Verrucomicrobiota;c__Kiritimatiellae;o__RFP12;f__UBA1067;g__UBA1067;s__	0	0	0	0	0.000431428	0	0	0	0	0	0.000479092	0	0	0	0	0	0	0	0	0	0	0.000331367	0	0	0.000320701	0	0	0	0	0	0	0	0	0	0	0	0	0	0	0	0	0	0	0	0	0	0	0.000453398
MAG254.bin.8	d__Bacteria;p__Bacteroidota;c__Bacteroidia;o__Bacteroidales;f__Bacteroidaceae;g__Prevotella;s__Prevotella sp002317355	0.00123932	0.00201797	0.00154293	0.000686997	0.000599946	0.000417029	0.000934174	0	0.000397191	0	0.000739237	0.000329875	0	0.000461331	0.000421498	0.000348131	0.000294482	0	0	0.000579641	0	0.000662493	0	0	0.000652476	0	0	0	0.000496391	0	0.000270609	0	0	0	0	0.000786479	0	0	0.00134801	0.000665641	0.00198088	0.000485536	0.000976603	0.00115564	0.00275085	0.00159299	0.000893995	0.000679035
MAG73.bin.19	d__Bacteria;p__Bacteroidota;c__Bacteroidia;o__Bacteroidales;f__WCHB1-69;g__F23-D06;s__	0.000608542	0.000777324	0.00163547	0.00262409	0.00231994	0.000385243	0	0	0	0	0.00109713	0	0.00810339	0.000519397	0	0	0	0.000351196	0	0.0008019	0	0.000574441	0.000860597	0	0	0	0.000691311	0	0.000471136	0.0100866	0	0.000457099	0	0	0.000412427	0.000525498	0.000374206	0.000829827	0	0.000509479	0.000855392	0.00305076	0	0.00501827	0	0.000425568	0	0
MAG186.bin.11	d__Bacteria;p__Bacteroidota;c__Bacteroidia;o__Bacteroidales;f__P3;g__UBA1711;s__	0.00128782	0	0.000475149	0	0.00110816	0.000889447	0.000268868	0.000750377	0.000557319	0.000440068	0.00151614	0.000402727	0.000708563	0.00101097	0.000743803	0.00061758	0.000628803	0.000307055	0.000499453	0.000858537	0.000342226	0.000434553	0.00041369	0.000586939	0.000915185	0.000505738	0.00040229	0.000434689	0.00092184	0.00071424	0.0003073	0.000303492	0.000615782	0	0.000497782	0.000678565	0.000580829	0	0.000286988	0.00100476	0.000536691	0.000873618	0	0.000846253	0.000758657	0.0035697	0.000825786	0.000833321
MAG35.bin.46	d__Bacteria;p__Verrucomicrobiota;c__Kiritimatiellae;o__RFP12;f__UBA1067;g__UBA1067;s__	0.000493407	0.000575028	0.00110288	0.000845737	0.00168709	0.000760876	0.000657471	0.00127833	0.000919228	0.00132816	0.00114341	0.000765978	0.000767838	0.00067449	0.00097719	0.00067166	0.000670252	0.000562656	0.00140657	0.000617878	0.000663529	0	0.00135946	0.00106416	0.00108775	0.000756585	0.000743758	0.000540186	0.000596552	0	0.000592012	0.000696559	0.00141593	0.00151593	0.000605017	0.000751286	0.00109647	0.000595676	0.000478492	0.000742136	0.00040021	0.000537495	0.000977113	0.00117497	0.000760947	0.000972059	0.000674743	0.0012357
MAG182.bin.4	d__Bacteria;p__Bacteroidota;c__Bacteroidia;o__Bacteroidales;f__F082;g__F082;s__	0.000615088	0	0.000598269	0.000653545	0.000521755	0.000765478	0	0.000570534	0.00140755	0.000762007	0.00174501	0.000418013	0.00244209	0.00335901	0.00151198	0.000779987	0.000686882	0.00124676	0.00135001	0.000585	0.00466221	0.00185269	0.00181877	0.000624149	0.00086794	0.00150855	0.00121464	0.000399441	0.00100684	0.0021814	0.00568243	0.00131159	0.000382113	0.00322047	0.00193932	0.00427266	0.00202067	0.00223359	0.00234432	0.000906388	0.00145945	0.000432214	0	0.000624709	0.000436625	0.00382177	0.000377464	0.000328057
MAG264.bin.2	d__Bacteria;p__Bacteroidota;c__Bacteroidia;o__Bacteroidales;f__UBA3663;g__UBA3663;s__	0.00127005	0.000296849	0.000793638	0.000591226	0	0	0.000578636	0	0	0	0	0	0	0.000674782	0	0	0	0	0	0	0	0	0	0	0	0	0	0	0	0	0	0	0	0	0	0.000600687	0	0	0	0	0	0.00227587	0.00118095	0.000780141	0.000568066	0	0.000869158	0.000539273
MAG169.bin.10	d__Bacteria;p__Bacteroidota;c__Bacteroidia;o__Bacteroidales;f__P3;g__UBA1711;s__	0.00212786	0.000634478	0.00042463	0.000628294	0.00106261	0.000705433	0.000647257	0.000414202	0.00128736	0.000389614	0.000825961	0.000445358	0.000343472	0.000750939	0.00189025	0.00035555	0.000628532	0.000734803	0.00154406	0.000529019	0	0.00248991	0.000926086	0	0.000765571	0.000495608	0.00116597	0.000602173	0.000966424	0.000312907	0	0.000947037	0.000823582	0.000492242	0.000340021	0.000586839	0.000765382	0.000632057	0.00041054	0.00217519	0.000341171	0.000972469	0.000670117	0.000413216	0.00222535	0.000609922	0	0.000279781
MAG166.bin.15	d__Bacteria;p__Bacteroidota;c__Bacteroidia;o__Bacteroidales;f__F082;g__F082;s__	0.000422104	0	0.000460259	0.000467486	0.000899564	0	0	0.000947586	0.00278802	0.000676573	0.00232781	0.000380184	0.00182271	0	0.00423413	0	0.00214879	0.00114295	0.00292297	0.00046111	0.0110229	0.00573767	0.00102847	0.000916745	0.00139622	0.00130649	0.00112917	0.000554933	0	0.00110395	0.0150658	0.00125304	0.00076889	0.00134083	0	0	0.00335496	0.000980277	0.000834209	0.000842718	0.0014821	0.000436875	0.000361278	0.000408371	0	0.000834435	0	0.000272551
MAG199.bin.15	d__Bacteria;p__Bacteroidota;c__Bacteroidia;o__Bacteroidales;f__F082;g__F082;s__	0.000713734	0	0.000666459	0.000550002	0.000736849	0.000621729	0	0.00094852	0.00207194	0.00066082	0.00410568	0	0.00207147	0.00265991	0.00168329	0.000559108	0.000702243	0.00108684	0.00155468	0.000630701	0.00302937	0.00192266	0.00133865	0.000766999	0.00176323	0.0020359	0.00154536	0.000455864	0.000624883	0.00140414	0.00412656	0.00166098	0.000631287	0.00170411	0	0.00274017	0.00225608	0.000948732	0.00116869	0.00144901	0.00151798	0	0.000362591	0.000638107	0	0.000566662	0	0.000364383
MAG68.bin.22	d__Bacteria;p__Firmicutes_A;c__Clostridia;o__Oscillospirales;f__Oscillospiraceae;g__UBA1777;s__	0.00063046	0.00112988	0.00180911	0.000987368	0.00084122	0.0006801	0.000466248	0	0	0	0.00113327	0.00119143	0.000278954	0.000299713	0	0.000273147	0	0	0.000553853	0.000373613	0.000520522	0.000659918	0.000883965	0	0.00108116	0.000818073	0.00210431	0.00283374	0.00106499	0.000427165	0.000507253	0.0019681	0.000863592	0.00144156	0	0.000707291	0.000473379	0.000488482	0.000363506	0.00130525	0.00429071	0.00205794	0.000666747	0.000786727	0.00184444	0.000677067	0.000655952	0.00070771
MAG206.bin.7	d__Bacteria;p__Bacteroidota;c__Bacteroidia;o__Bacteroidales;f__F082;g__F082;s__	0.0005921	0	0.000474575	0.00049928	0.000471524	0.000713244	0	0.000453866	0.000883033	0.000661234	0.00117337	0	0.00342694	0.00227787	0.000976208	0.00067976	0.000516589	0.000934736	0.000837363	0.000375626	0.00556172	0.00125671	0.00123318	0.000498793	0.000817478	0.0010771	0.00091666	0	0.000852107	0.00320625	0.0066802	0.000962816	0	0.0024768	0.0027087	0.00276982	0.0010705	0.00175746	0.00179569	0.000710244	0.00122566	0.000561604	0	0.000522736	0	0.0054748	0	0
MAG157.bin.19	d__Bacteria;p__Firmicutes_A;c__Clostridia;o__UBA1212;f__UBA1212;g__;s__	0.000382182	0.00130952	0.000494787	0	0.00117563	0.00043432	0.000444063	0.00053155	0.000997929	0.00114309	0.000460024	0	0.000564041	0.000710028	0.00112296	0.000574939	0	0.000776216	0	0	0.000486268	0.000564641	0.00124521	0.0004771	0.000447064	0	0	0	0.000936048	0.000543769	0.000373836	0.000634114	0.000775133	0.000758225	0.000723686	0	0.000462788	0.000467615	0.000374265	0.000444037	0.00104899	0	0.000684928	0.00129279	0.000821224	0	0	0.000744254
MAG224.bin.1	d__Bacteria;p__Bacteroidota;c__Bacteroidia;o__Bacteroidales;f__F082;g__F082;s__	0.000705332	0	0	0	0.000614555	0.000597696	0.00196153	0.00242949	0.000839631	0.00153248	0	0.00567402	0.0005779	0.000892939	0.0006148	0.000883078	0.000354948	0.000611929	0.00066531	0.00476687	0.00292167	0.000944951	0.000782738	0.00249877	0.00167764	0.000613114	0.000541666	0.0039032	0.000636959	0.000555275	0.00206005	0.000584003	0.00039232	0.00068537	0.0018478	0.000713344	0.000884049	0.00051098	0.000520424	0.000379289	0.00188781	0.000468493	0	0	0.00568192	0.000717963	0.0059785	0
MAG6.bin.33	d__Bacteria;p__Firmicutes_A;c__Clostridia;o__Oscillospirales;f__Oscillospiraceae;g__CAG-110;s__	0	0.000283256	0.000484826	0.000454816	0	0	0	0	0	0	0	0	0	0	0	0	0	0	0	0	0	0	0.000404414	0	0	0	0	0	0	0	0	0	0	0	0	0	0	0	0.0013648	0.000332238	0.000303228	0.000421213	0	0	0	0.000867715	0.000334579	0
MAG228.bin.13	d__Bacteria;p__Bacteroidota;c__Bacteroidia;o__Bacteroidales;f__P3;g__UBA1711;s__	0.00061928	0.00121423	0.000472539	0.000595293	0.000860489	0.00047184	0	0	0.00118331	0	0.000604842	0.000410886	0	0.000345989	0.00127986	0.000340581	0.000454141	0.000751406	0.0021796	0.000569629	0	0.00315478	0.00126838	0	0.000766551	0	0.000662429	0.000594871	0.000570706	0	0	0.000576894	0.000757353	0	0	0	0.000560389	0.000563445	0.000349474	0.00163163	0	0.000738424	0.00035079	0	0.00387624	0.000506553	0.000357149	0
MAG187.bin.24	d__Bacteria;p__Bacteroidota;c__Bacteroidia;o__Bacteroidales;f__Paludibacteraceae;g__;s__	0	0	0.00746877	0.000719709	0	0	0.00066481	0	0.000701423	0	0.000760264	0	0.00031814	0.00191997	0	0	0	0.000697177	0	0	0.000389323	0	0	0	0.000428063	0	0	0	0	0	0	0.000329037	0	0	0	0.00149935	0	0	0	0	0.000247164	0	0.00191516	0.000600528	0	0	0.00482944	0
MAG239.bin.17	d__Bacteria;p__Bacteroidota;c__Bacteroidia;o__Bacteroidales;f__F082;g__F082;s__F082 sp900318085	0.000331239	0	0	0	0.00119621	0.00203026	0	0.000837489	0.000675665	0.000921087	0.000468902	0.000473324	0.000826552	0.00119299	0.000681948	0.000833705	0.000362291	0.000611435	0.000777578	0.000420111	0.00145869	0.000859109	0.000565229	0.000933902	0.000340629	0.000693398	0.000583688	0.000447587	0.00215797	0.000733352	0.00155652	0.000606616	0	0.00093565	0.00718457	0.000764997	0.00103915	0.00091851	0.000697618	0	0.00141025	0.000577984	0	0	0	0.0049679	0.000957079	0
MAG170.bin.5	d__Bacteria;p__Bacteroidota;c__Bacteroidia;o__Bacteroidales;f__WCHB1-69;g__F23-D06;s__	0.000895831	0	0.000437116	0.00133375	0.00301199	0.00068492	0.000318072	0.00138416	0.000406373	0	0.000314722	0.000833578	0.006611	0.000461193	0.000428148	0.00134204	0	0.000800503	0	0.000768531	0	0	0	0.00101818	0.000499318	0	0	0.000656453	0.000513979	0.00912261	0	0.000419507	0.00160948	0.000484096	0.000326577	0.00053023	0.000807381	0.000673862	0.000365761	0	0.000555194	0.00305789	0	0.000816287	0.000644767	0.000338854	0	0
MAG188.bin.18	d__Bacteria;p__Bacteroidota;c__Bacteroidia;o__Bacteroidales;f__P3;g__UBA1711;s__	0.000914873	0	0.000429553	0.000592131	0.000668031	0.000688236	0	0.000446241	0.00121488	0	0.000884548	0.00037871	0.0003441	0.000604771	0.00167112	0.000350181	0.000478117	0.000674537	0.00110734	0.000474249	0	0.00227867	0.000993061	0.000414204	0.000674689	0.000469685	0.000623422	0.000418806	0.000822445	0.000316007	0	0.000583522	0.000802354	0.000420641	0	0.000372766	0.000572738	0.000441767	0.00032897	0.001653	0.000450314	0.000836642	0	0	0.00263891	0.000677496	0	0.00045594
MAG201.bin.5	d__Bacteria;p__Bacteroidota;c__Bacteroidia;o__Bacteroidales;f__P3;g__;s__	0.0010677	0	0.00100864	0.000412818	0.000500963	0.00159219	0.000265634	0.00094936	0.00168364	0.000629809	0	0.000934071	0.00034907	0.00128563	0.00057942	0.00253184	0.000361989	0.000338151	0	0.000631178	0	0.000768959	0.000504975	0.00118587	0.000715431	0.00203822	0.00038302	0.000683278	0.00173346	0.000258525	0.000320314	0.000298963	0.000889361	0.000415279	0.00040464	0.000939646	0.00116775	0.000584267	0.000565072	0	0.000366105	0.000760361	0.00133423	0.000397983	0.000860497	0.000851469	0.00103779	0.00089571
MAG115.bin.3	d__Bacteria;p__Bacteroidota;c__Bacteroidia;o__Bacteroidales;f__UBA3663;g__UBA3663;s__	0.00297404	0.00080595	0.00120222	0.000513003	0.000424421	0	0.000633117	0	0	0	0	0	0	0.0013033	0	0	0	0	0	0	0	0	0	0	0	0	0	0	0	0	0	0	0	0	0	0.00103719	0	0	0	0	0	0.00107768	0.000919898	0.000999966	0.000545757	0	0.00110027	0.000363791
MAG77.4630005.NO.6	d__Bacteria;p__Bacteroidota;c__Bacteroidia;o__Bacteroidales;f__Bacteroidaceae;g__UBA4334;s__	0.00116198	0.000974055	0.00107929	0.000574696	0.00055408	0.000612331	0.00112601	0.000498426	0.000574376	0.000520083	0.000921807	0.000649699	0.000328089	0.000394836	0	0.000483787	0.000405364	0.000839798	0.000417192	0.000354347	0	0.000423761	0.000487644	0.000482602	0.000493543	0.000648948	0.000441358	0.000528161	0.000566589	0.000277726	0.000266246	0.000453783	0.000695156	0.000449435	0	0.000488484	0.000541201	0.000381586	0.000495994	0.000413298	0.000676656	0.000639069	0.000588211	0.000665583	0.00068824	0.000472862	0.00044855	0.000578126
MAG216.bin.21	d__Bacteria;p__Bacteroidota;c__Bacteroidia;o__Bacteroidales;f__Bacteroidaceae;g__UBA1786;s__	0.000801409	0.00027767	0.000655668	0.000603811	0	0.0015792	0.000280371	0.000913212	0.000570916	0.000589714	0.000342935	0.00065311	0.000443667	0.000733046	0.00156301	0.00186323	0.000697232	0.000756931	0.000363153	0.00162242	0.000333769	0.000394507	0.000598842	0.00133396	0.00209482	0	0.00110433	0.000753165	0.00189877	0.000338142	0.000317398	0.00124197	0	0	0.000895302	0.00053719	0	0.00122385	0.00102296	0.000577049	0.00181761	0.000875897	0.000401677	0.000398204	0.000691268	0.00146904	0	0.000298469
MAG243.bin.7	d__Bacteria;p__Verrucomicrobiota;c__Verrucomicrobiae;o__Verrucomicrobiales;f__Akkermansiaceae;g__Akkermansia;s__	0	0	0	0.000497314	0	0	0	0	0	0	0	0	0	0	0	0	0	0	0	0	0	0	0	0	0	0.000779638	0	0	0	0	0.000300262	0	0	0	0	0	0	0	0	0	0	0	0	0	0	0	0	0
MAG236.bin.7	d__Bacteria;p__Bacteroidota;c__Bacteroidia;o__Bacteroidales;f__WCHB1-69;g__F23-D06;s__F23-D06 sp002392325	0	0	0	0.000523681	0.0010941	0.000785594	0	0.000454442	0.000364769	0	0	0.000369432	0.00361492	0.00033315	0.000516136	0.000555355	0	0	0	0	0	0.000339767	0	0.000533668	0	0	0	0	0.00090357	0.0048041	0	0	0.000466744	0.000411447	0.00115601	0.000340753	0.000998651	0.000464371	0.000400891	0	0.000756519	0.0151786	0	0.000791893	0.00184108	0.00185903	0.00036164	0.000296293
MAG20.bin.14	d__Bacteria;p__Verrucomicrobiota;c__Verrucomicrobiae;o__Verrucomicrobiales;f__Akkermansiaceae;g__Akkermansia;s__	0	0	0	0.000505215	0	0	0	0.000405547	0.000360784	0	0	0	0	0	0	0	0	0	0	0	0	0	0.000575897	0.000693683	0	0.00103861	0.000399566	0	0	0	0.000285344	0.000291647	0	0	0	0	0	0	0	0	0	0	0	0	0.000423172	0	0	0
MAG175.bin.30	d__Bacteria;p__Bacteroidota;c__Bacteroidia;o__Bacteroidales;f__UBA932;g__RC9;s__	0.000433072	0	0.000597394	0.000437599	0.00429776	0.00171371	0.000509228	0.00125962	0.00139338	0.00154505	0.000674296	0.00142755	0.0011218	0.000556218	0.00147098	0.00162859	0.00157807	0.0013055	0.00124514	0.00141336	0.00117115	0.00428039	0.000892719	0.00135436	0.00115392	0.00100921	0.00352638	0.00135592	0.00151552	0.000855132	0.00147666	0.00373542	0.000935784	0.000657082	0.00116771	0.000539189	0.0013738	0.00103664	0.00158275	0.00311642	0.00115145	0.000457393	0.000841618	0.00062961	0.000449602	0.000417151	0.00264885	0.000601982
MAG166.bin.23	d__Bacteria;p__Bacteroidota;c__Bacteroidia;o__Bacteroidales;f__F082;g__F082;s__	0.000736236	0	0	0	0	0.00156621	0.000572891	0.000982692	0	0.0184361	0.000507195	0.000569724	0	0.000869663	0.00044245	0.00107026	0.00215098	0.00474574	0.000471777	0.00329627	0.000366938	0.000634534	0	0.00106949	0.00118366	0.000678645	0.0035356	0.000404796	0.000915972	0	0.000390621	0.00384206	0	0.00044891	0.00184593	0.000751391	0	0.000381627	0.0019485	0.000572142	0.0013273	0.000577462	0	0	0	0.000452643	0.000798319	0.000284356
MAG79.bin.14	d__Bacteria;p__Bacteroidota;c__Bacteroidia;o__Bacteroidales;f__Paludibacteraceae;g__UBA1181;s__	0.00102085	0.000262723	0.000674401	0.000843739	0	0.00163105	0.000609698	0.00056111	0.00204235	0.000352533	0.000523978	0.000825544	0.000386047	0.00037431	0.000845534	0.000572978	0.000308106	0	0	0.000458213	0	0.00034402	0.000437666	0.000508999	0.000322817	0.00115475	0.000783143	0.000842124	0.00210286	0.000360825	0	0.000502791	0	0.000391212	0.000564025	0.000383135	0.000368875	0	0.000725921	0	0	0.00076257	0.000720024	0.00103906	0	0	0.000798538	0.000463173
MAG56.bin.10	d__Bacteria;p__Bacteroidota;c__Bacteroidia;o__Bacteroidales;f__UBA3663;g__UBA3663;s__	0.000342909	0.000253701	0	0	0	0	0	0	0	0	0	0	0	0.000267746	0	0	0	0	0	0	0	0	0	0	0	0	0	0	0	0	0	0	0	0	0.000376395	0	0	0	0	0.000629514	0	0	0.00049584	0.000588535	0	0	0	0.00146401
MAG77.bin.39	d__Bacteria;p__Bacteroidota;c__Bacteroidia;o__Bacteroidales;f__UBA932;g__RC9;s__	0.000476771	0	0.000799763	0.000611879	0.000804257	0.00189114	0.000867323	0.00182114	0.00129168	0.000718379	0.000606096	0.00187559	0.00154743	0.000552966	0.00326316	0.00307755	0.00190045	0.00265535	0.000858328	0.00217837	0.00157629	0.00287249	0.0020225	0.00168272	0.00053188	0.00204413	0.00227564	0.00200654	0.00180843	0.00156612	0.00161686	0.00226845	0.00163332	0.00245049	0.00124367	0.000575255	0.00205905	0.00211625	0.00241018	0.00213287	0.000346764	0.000535293	0.000561982	0.000596643	0.000920108	0.000569796	0.000776922	0.00061188
MAG219.bin.7	d__Bacteria;p__Bacteroidota;c__Bacteroidia;o__Bacteroidales;f__Bacteroidaceae;g__UBA1189;s__	0	0.000227852	0.000543223	0	0.00107752	0.00138706	0.000454448	0.00173076	0.00295791	0.0012587	0.000692879	0.000382621	0.00193621	0.000765506	0.00506016	0.00112761	0.00152005	0.00322679	0.00648255	0.00358868	0.0012463	0.00222912	0.000528338	0.0018408	0.000464835	0.000793055	0.000545927	0.000477145	0.00157	0.00203808	0.0012524	0.000458193	0.00399541	0.000565225	0.00258558	0.00130174	0.00716092	0.00073603	0.00172678	0.00060225	0	0.000400268	0.000351606	0.00044094	0.00116494	0.00127797	0.000847209	0.00105147
MAG179.bin.17	d__Bacteria;p__Bacteroidota;c__Bacteroidia;o__Bacteroidales;f__Bacteroidaceae;g__Prevotella;s__	0.00185002	0.00131204	0.00127466	0.000582288	0.000387316	0	0.00127233	0	0	0	0.000810203	0.000344807	0	0.000350298	0	0	0	0.00093904	0	0.000404597	0	0.000608608	0	0	0.000468416	0	0	0.00038163	0	0	0	0	0	0	0	0.000444587	0	0	0.00084261	0.000505052	0.00135127	0.000627203	0.000598692	0.000826959	0.00205924	0.00120696	0.00111721	0.000545548
MAG88.bin.6	d__Bacteria;p__Verrucomicrobiota;c__Verrucomicrobiae;o__Verrucomicrobiales;f__Akkermansiaceae;g__Akkermansia;s__	0	0	0	0.000425657	0	0	0	0	0	0	0	0	0	0	0	0	0	0	0	0	0	0	0.000379626	0.000585938	0	0.000580395	0	0	0	0	0	0	0	0	0	0	0	0	0	0	0	0	0	0	0.000433939	0	0	0
MAG51.bin.11	d__Bacteria;p__Firmicutes_A;c__Clostridia;o__Saccharofermentanales;f__Saccharofermentanaceae;g__Saccharofermentans;s__	0	0	0.000496068	0.000470391	0	0	0	0	0.00036464	0	0	0	0.000373177	0	0.000447093	0	0.00041193	0	0.00038071	0.000736173	0.000370292	0.000328842	0.00121544	0	0.000349983	0.000815003	0.000514747	0.000607935	0.000532847	0.000498221	0.000269685	0.000308424	0.00045837	0.000372652	0.000477748	0	0	0.000552136	0	0.000674595	0.000436398	0.000533338	0.000447727	0.000487826	0.000655775	0.000343137	0.000662725	0.000550426
MAG210.bin.12	d__Bacteria;p__Bacteroidota;c__Bacteroidia;o__Bacteroidales;f__WCHB1-69;g__UBA1756;s__	0.000519553	0.00404192	0	0.00332315	0.00105047	0.000563214	0.000279802	0.000808831	0	0.000868752	0.000359709	0	0.00159771	0.000280624	0	0	0	0	0.000373612	0	0.000516097	0	0.000776949	0.000500758	0.000716778	0.00196271	0	0	0.000454086	0.00183436	0.000433252	0	0.000869568	0.0016057	0.0012906	0.000467188	0.000550408	0.00061941	0.00044573	0.000692743	0.00140643	0.00416282	0	0	0.00104279	0.000580677	0.000345822	0
MAG237.bin.17	d__Bacteria;p__Bacteroidota;c__Bacteroidia;o__Bacteroidales;f__P3;g__UBA1711;s__	0.00103131	0.000323065	0.000533325	0.000670908	0.000471079	0.00078186	0.000502568	0.000498807	0.00126229	0.00079241	0.000690152	0.000420504	0.000298394	0.000447728	0.0010402	0.000355378	0	0.000863008	0.00208914	0.000472474	0	0.00466838	0.00171047	0.000462886	0.000685916	0	0.000561969	0.000480729	0.000934469	0	0	0.000677563	0.00117431	0.000457544	0.000376182	0.000472943	0.000758451	0	0.000474073	0.00120249	0.000602997	0.000981417	0.000306966	0	0.00319497	0.00056114	0.000575885	0.000515569
MAG24.bin.25	d__Archaea;p__Thermoplasmatota;c__Thermoplasmata;o__Methanomassiliicoccales;f__Methanomethylophilaceae;g__;s__	0	0	0	0	0	0	0	0	0	0	0	0	0	0	0	0	0	0	0	0	0	0	0	0	0	0	0	0	0	0	0	0	0	0	0	0	0	0	0	0	0	0	0	0	0	0	0	0
MAG263.bin.9	d__Bacteria;p__Bacteroidota;c__Bacteroidia;o__Bacteroidales;f__P3;g__UBA1711;s__UBA1711 sp900320975	0.000671592	0.000542373	0	0.000672634	0.000400878	0.000476245	0	0.000478321	0.000565358	0.000353884	0.00211286	0.000495848	0.000425616	0.000429542	0.000737275	0.000559216	0.00056511	0.00067927	0.000365955	0.00056199	0	0.00056827	0.000461771	0.000578192	0	0.000871493	0.000589729	0.000534904	0.000483187	0.000364155	0.000311178	0.000470123	0.000467883	0.000695072	0	0.000353619	0.000597817	0.000613637	0.000565828	0.000565457	0	0	0	0	0	0.00305558	0.000442419	0.000872799
MAG66.bin.69	d__Bacteria;p__Bacteroidota;c__Bacteroidia;o__Bacteroidales;f__P3;g__;s__	0.00145806	0.00329884	0	0	0	0.00043032	0	0.00099514	0.00100444	0.000735103	0.000400216	0.00280898	0.000898579	0.00124313	0.000422088	0.00200505	0.000309412	0.00149667	0	0.00532493	0.00072942	0.000882584	0	0.00108561	0.00138734	0	0.0003893	0.00399684	0.000666437	0.000765656	0.000665594	0.00031132	0.00053834	0	0	0	0.000397857	0.00390527	0	0	0.000682223	0.00061161	0.000534796	0	0.00189633	0	0.00146939	0
MAG240.bin.6	d__Bacteria;p__Bacteroidota;c__Bacteroidia;o__Bacteroidales;f__P3;g__UBA1711;s__UBA1711 sp900314925	0.000471964	0.00032543	0	0	0.000951535	0.000576468	0	0.000489893	0.000652357	0.000326605	0.0014974	0.000546299	0.000293482	0.000386419	0.000630754	0.000587246	0.000484579	0.000437665	0.000618692	0.00045534	0.000436297	0.000745867	0.00040122	0.000467551	0.000429825	0.000667671	0.000420166	0.00058879	0.000607426	0	0.000376805	0.000331045	0.000589212	0.000390023	0.000444556	0.000336532	0.000482353	0.000388305	0.000429958	0.000494973	0	0.000706777	0.00032717	0	0.000534259	0.00461848	0.00048843	0.000553615
MAG173.bin.33	d__Bacteria;p__Firmicutes_A;c__Clostridia;o__Lachnospirales;f__Lachnospiraceae;g__XBB2008;s__	0	0	0.00039864	0	0	0	0	0.000473764	0.000480179	0	0.000332865	0	0	0	0	0	0	0.000284239	0.000428721	0.000920377	0	0.000403955	0.000633333	0	0	0	0	0	0	0.000408575	0	0	0	0.000359522	0.00105116	0.000407119	0.000496918	0.000851718	0	0.00134069	0.000265145	0	0.000453757	0.000736235	0.000544514	0	0	0.000454016
MAG34.bin.23	d__Bacteria;p__Verrucomicrobiota;c__Verrucomicrobiae;o__Verrucomicrobiales;f__Akkermansiaceae;g__Akkermansia;s__	0	0	0	0.000498192	0	0	0	0	0	0	0	0	0	0	0	0	0.000712812	0	0	0	0	0	0.000413188	0	0	0	0	0	0	0	0	0	0	0	0	0	0	0	0	0	0	0	0	0.000377308	0	0	0	0
MAG225.bin.19	d__Bacteria;p__Bacteroidota;c__Bacteroidia;o__Bacteroidales;f__UBA3663;g__UBA3663;s__	0.00118482	0.000304194	0.000690478	0.000637634	0.000752462	0.000490345	0.000462926	0	0	0	0	0	0.000345804	0.000606646	0	0	0	0.000289872	0	0	0	0	0	0	0	0	0	0	0	0.000250121	0	0	0.000701334	0	0	0.000536839	0	0	0	0	0	0.00265574	0.00114859	0.000754679	0.00055851	0.000426811	0.000905883	0.000529328
MAG16.bin.22	d__Bacteria;p__Verrucomicrobiota;c__Verrucomicrobiae;o__Verrucomicrobiales;f__Akkermansiaceae;g__Akkermansia;s__	0	0	0	0.000613162	0	0	0	0	0	0	0	0	0	0	0	0	0	0	0	0	0	0	0	0.000605063	0	0.000659154	0	0	0	0	0	0	0.00049821	0	0	0	0	0	0	0	0	0	0	0	0.00051259	0	0	0
MAG267.bin.3	d__Bacteria;p__Verrucomicrobiota;c__Kiritimatiellae;o__RFP12;f__UBA1067;g__UBA1067;s__	0.000591129	0.000753261	0.0015252	0.00108348	0.00167698	0.000803379	0.000585261	0.0010371	0.00107698	0.00108371	0.0012498	0.000841871	0.000647264	0.00106056	0.000908902	0.000642067	0.00061163	0.000670914	0.00087252	0.000758607	0.000655364	0	0.0012855	0.000770417	0.000916969	0.000953548	0.00054921	0.000704114	0.000649221	0.000267324	0.000616839	0.000460135	0.00125063	0.00286759	0.000858423	0.00102355	0.000959096	0.000654304	0.000596932	0.000631388	0.000415373	0.000788632	0.00062425	0.000787201	0.000809373	0.00111448	0.00103568	0.000774934
MAG197.bin.12	d__Bacteria;p__Bacteroidota;c__Bacteroidia;o__Bacteroidales;f__F082;g__F082;s__	0.000827393	0.000247442	0.000576476	0.000503462	0.000643737	0	0	0.000726099	0.00333383	0.000857246	0.00508791	0.000342295	0.00141831	0.000416661	0.00269394	0.000350971	0.00126799	0.000879493	0.00268978	0.000744029	0.00466443	0.00224592	0.00143931	0.000743487	0.00268011	0.00231333	0.00156684	0.000487098	0	0.00106341	0.00600849	0.00173877	0.000706407	0.00185621	0.000477078	0.000481812	0.00589607	0.00114886	0.0012293	0.00225227	0.000999582	0	0.000297333	0.000428979	0	0.000999672	0	0.000327737
MAG201.bin.4	d__Bacteria;p__Bacteroidota;c__Bacteroidia;o__Bacteroidales;f__WCHB1-69;g__;s__	0	0.000263753	0	0	0.00219131	0	0	0.000441531	0.000684933	0.000438571	0.000776359	0	0.00167234	0.00206529	0.00129133	0.00144838	0.000372155	0.000679028	0.000697154	0.000426315	0.00227006	0.00061502	0	0	0	0.000559926	0.000413862	0	0	0.0011545	0.00251068	0.00042606	0	0.00103417	0.0090039	0.00321677	0.000373569	0	0.00150301	0.000557599	0.00116184	0.000557146	0	0	0.00116229	0.0226352	0	0
MAG140.bin.9	d__Bacteria;p__Bacteroidota;c__Bacteroidia;o__Bacteroidales;f__Rikenellaceae;g__Alistipes;s__	0.00179659	0.000662481	0.0017964	0.000630218	0.000696071	0.000471627	0.0010099	0	0.000598153	0.000461598	0.0010319	0.000841668	0	0.000386288	0.000415518	0.00040407	0.000331087	0.000346094	0.000406556	0.00075405	0	0.000698319	0.000705115	0	0.000546379	0.000651663	0.000381666	0.00077788	0.000523202	0	0	0.000315411	0.000489612	0	0.000523895	0.000466967	0	0.000843864	0	0.000595727	0.00151772	0.000778915	0.000559915	0.0009022	0.00210378	0.00114944	0.000797084	0.00027107
MAG248.bin.21	d__Bacteria;p__Firmicutes_A;c__Clostridia;o__Oscillospirales;f__Oscillospiraceae;g__CAG-110;s__	0	0.000354029	0.000475654	0.000486104	0	0	0.000308502	0	0	0	0	0	0	0	0	0	0	0	0	0	0	0	0	0	0	0.000445083	0	0	0	0	0	0	0	0	0	0.00031173	0	0	0.00086996	0	0.000430497	0.000565843	0	0	0.000485269	0.000461937	0.000645304	0
MAG129.bin.26	d__Bacteria;p__Bacteroidota;c__Bacteroidia;o__Bacteroidales;f__P3;g__UBA1711;s__	0.00121909	0.000310394	0.000717926	0	0.00114204	0.000946608	0.000496416	0.00083768	0.000974503	0.000753782	0.000758992	0.000636376	0.000414224	0.000629795	0	0	0.000491122	0.00036938	0.000456222	0.000405707	0.000517248	0.00117444	0.000404478	0.000963072	0.00094636	0.00105289	0.000458692	0.000566829	0.00106224	0.000408758	0.000360385	0.000412604	0.000563634	0.000353421	0.00040893	0.000665599	0.000334711	0.000504711	0.000361516	0.000579946	0.000463407	0	0.000542583	0.000479021	0.000924246	0	0.00142999	0
MAG7.bin.33	d__Bacteria;p__Bacteroidota;c__Bacteroidia;o__Bacteroidales;f__P3;g__UBA1711;s__	0.00183885	0	0.00112038	0	0.000673349	0.00106077	0.000621532	0.00077955	0.00131303	0.000694338	0.000431083	0.000820173	0	0.000472887	0	0.000367874	0.000570512	0	0.000344163	0.0017305	0	0.000462021	0	0.000752186	0.00161764	0.00204197	0.000382929	0.000584142	0.00121456	0	0	0.000363177	0	0	0.000544507	0.00062461	0.000584406	0	0	0.000500757	0.000350801	0.000814844	0.000286396	0.000548854	0.000436083	0.000708438	0.00180055	0.000374317
MAG177.bin.5	d__Bacteria;p__Bacteroidota;c__Bacteroidia;o__Bacteroidales;f__F082;g__F082;s__	0.000512712	0	0.00054313	0.000504823	0.000844264	0.000418617	0	0.00085315	0.00283967	0.00168556	0.00191629	0.00037256	0.00155407	0.000502685	0.00344022	0.00029444	0.00191343	0.00124715	0.0028521	0.000794231	0.00786704	0.00463128	0.00149854	0.000894531	0.00141563	0.00221026	0.00152876	0.00058699	0.000446521	0.00121376	0.0099361	0.00166171	0.000726208	0.00185532	0	0.000614985	0.00361206	0.00125822	0.00140926	0.00124288	0.00109604	0	0.000307682	0.000454386	0	0.000629829	0	0.000337251
MAG157.bin.5	d__Bacteria;p__Firmicutes_A;c__Clostridia;o__Oscillospirales;f__Oscillospiraceae;g__ER4;s__	0.000623112	0.000540919	0.0016796	0.000540334	0	0.000569868	0.00054253	0.000790455	0.000535015	0.000767315	0.00166647	0.000381023	0	0.000473952	0.000482341	0	0	0.000594807	0.000411336	0.000708311	0.000389055	0.000566704	0.00092212	0.00148354	0.00244054	0.00103356	0.000852972	0.000804744	0.00105778	0	0.000481673	0.000855859	0.000516337	0.0007417	0.000355762	0.00115036	0.000377275	0.000948883	0.000462184	0.000460449	0.00190379	0.00144023	0.00238696	0.00088116	0.00277644	0.000782358	0.00100114	0.000549938
MAG172.bin.17	d__Bacteria;p__Firmicutes_A;c__Clostridia;o__Saccharofermentanales;f__Saccharofermentanaceae;g__;s__	0.000720433	0	0.000864576	0.000398108	0.000583349	0.000773255	0.00048138	0.00113912	0.000408038	0.000861774	0.000683318	0.000830494	0.000293454	0.000623174	0.000536055	0.000443531	0.00037133	0.000440434	0.000702729	0.000900542	0.00072654	0.000328653	0.00112175	0.00129752	0.00110024	0.000736356	0.000498204	0.00131357	0.00093584	0	0.000716129	0.000401753	0.000570635	0.00108266	0.000476067	0.000560145	0.000560283	0.000779883	0.000598675	0.00100582	0.00039702	0	0.000375784	0.000487469	0.000463365	0	0.000559519	0.000463445
MAG74.bin.33	d__Bacteria;p__Firmicutes_A;c__Clostridia;o__Oscillospirales;f__Oscillospiraceae;g__CAG-110;s__	0	0.000535448	0.000489926	0.000844656	0	0	0.000413891	0	0	0	0.000291477	0	0	0.000273501	0	0	0	0	0	0.000436188	0.000384657	0.000479366	0.000388776	0.000428219	0.000405464	0.000602732	0	0	0.000524439	0.000250691	0.000343639	0.000281123	0.000381088	0.000500419	0	0.000393935	0.000380231	0.000467237	0.000419351	0.000405695	0.000452473	0.000698685	0.000430432	0.000603547	0.000515766	0.00038854	0.000547485	0.000352234
MAG246.bin.6	d__Bacteria;p__Bacteroidota;c__Bacteroidia;o__Bacteroidales;f__WCHB1-69;g__F23-D06;s__	0.000806586	0.000936994	0	0.000452467	0.00349462	0.000561421	0	0.00102435	0.00085323	0	0	0	0.00520348	0.000339869	0.000572193	0	0	0.00142881	0	0.000391665	0	0	0	0.000802338	0.000353761	0.000640335	0	0	0.000683246	0.00595169	0	0	0.000401281	0.000415732	0.00052134	0.00040689	0.000757707	0.000621751	0	0	0.00116585	0	0	0	0	0.000400578	0	0.000756767
MAG122.bin.25	d__Bacteria;p__Firmicutes_A;c__Clostridia;o__Oscillospirales;f__Oscillospiraceae;g__CAG-110;s__	0	0.000356919	0.000641469	0.000765326	0	0	0.000425917	0	0	0	0	0	0	0.000297901	0	0	0	0	0	0.000341136	0	0.000341785	0.000394529	0.00044681	0	0.000507413	0	0	0	0	0	0	0	0.000364264	0	0.000419309	0	0	0.000437331	0.000353543	0.000291905	0.000710322	0.000315149	0.000396095	0.000552192	0.000338716	0.000426212	0.000299134
MAG59.bin.42	d__Archaea;p__Thermoplasmatota;c__Thermoplasmata;o__Methanomassiliicoccales;f__Methanomethylophilaceae;g__;s__	0	0	0	0	0	0	0	0	0	0	0	0	0	0	0	0	0	0	0	0	0	0	0	0	0	0	0	0	0	0	0	0	0	0	0	0	0	0	0	0	0	0	0	0	0	0	0	0
MAG156.bin.9	d__Bacteria;p__Firmicutes_A;c__Clostridia;o__Oscillospirales;f__Oscillospiraceae;g__CAG-83;s__	0.000374919	0.00116612	0.000809001	0.000374217	0	0	0.000579603	0.00048699	0.000495483	0.00033841	0.000476747	0	0	0.000337118	0.000435621	0.000318495	0	0.000396789	0.000450311	0.000677457	0.00036974	0.000953465	0.000423785	0.000962528	0.000855796	0.000540078	0.000613273	0.000394527	0.000525307	0.000290461	0.000276581	0.000501801	0	0.000386533	0.000452577	0.000655647	0	0.000823498	0.000411904	0.00038762	0.000794822	0.0015714	0.00216391	0.00114304	0.00104448	0.000826568	0.000391321	0.000843174
MAG277.bin.9	d__Bacteria;p__Bacteroidota;c__Bacteroidia;o__Bacteroidales;f__UBA3663;g__UBA3663;s__	0.000829255	0.000522946	0.000721484	0.000470579	0	0	0.000790419	0.000413365	0	0	0	0.000533731	0	0.000614179	0	0.000316995	0.00029394	0.000301085	0	0.000407033	0	0.000353089	0	0	0	0	0.000365527	0.000379922	0	0	0	0.000333787	0	0	0	0.000533162	0	0	0	0	0.000397611	0.000553109	0.000967973	0.000655296	0.000547791	0	0.000755403	0.000537237
MAG170.bin.9	d__Bacteria;p__Bacteroidota;c__Bacteroidia;o__Bacteroidales;f__UBA932;g__Bact-11;s__	0.000461182	0.000270776	0.000741046	0.000788591	0.00122053	0.00159293	0	0.00212543	0.000420978	0.00113777	0.000687791	0.00125029	0.000566731	0.000754809	0.00045796	0.000877689	0.000627338	0.000560681	0.000813395	0.000437082	0.0014533	0.000710438	0.000677992	0.00196754	0.000646931	0.00056571	0.0010487	0.00105997	0.00136931	0.000599464	0.00119223	0.00115146	0.000496629	0.000407645	0.000690887	0.000655131	0.000845101	0.000573097	0.00264449	0.000955741	0.000408947	0.000943435	0.00141942	0.000688402	0.000467468	0.00034331	0.00206982	0.00119632
MAG229.bin.14	d__Bacteria;p__Bacteroidota;c__Bacteroidia;o__Bacteroidales;f__WCHB1-69;g__;s__	0	0.00166064	0.000507252	0.00500864	0.000522532	0.00640184	0.000670856	0.00154169	0.00237382	0.000584506	0.000677589	0.00044338	0.000592888	0.00133456	0.00113735	0.000945701	0.00048676	0.000674086	0.000429681	0.000828173	0.000370666	0.000437905	0.000577598	0.00163754	0.000331435	0	0.000835791	0.000378517	0.00385419	0.000609224	0.000272501	0.000788202	0	0.000831087	0.000737125	0.00103855	0.000591385	0.000919754	0.000465086	0.000354247	0.00320494	0.00146158	0.000758343	0.0026954	0.000831633	0.00271385	0.000827752	0
MAG59.bin.40	d__Bacteria;p__Bacteroidota;c__Bacteroidia;o__Bacteroidales;f__Bacteroidaceae;g__F0040;s__	0.000620629	0.000306057	0.00103998	0.00133562	0.000436407	0.000383161	0.00146032	0	0	0	0.000483604	0.000377937	0	0.000486878	0.000627166	0	0	0.000441557	0.000453996	0	0	0.000303358	0	0.000403326	0.000547446	0	0	0.000485382	0	0	0	0.000274638	0	0.000433953	0.000357943	0.000735628	0.000649319	0.000496167	0	0	0.000393244	0.000542708	0.00129483	0.000352831	0.000530954	0.00033917	0.000630028	0.000673748
MAG20.bin.28	d__Bacteria;p__Verrucomicrobiota;c__Kiritimatiellae;o__RFP12;f__UBA1067;g__UBA1067;s__	0.000395405	0.000551627	0.00104323	0.000754852	0.0016708	0.000705916	0.000468773	0.00110709	0.000940308	0.00108447	0.000898624	0.000708883	0.000644471	0.000593162	0.000868865	0.000519004	0.000538146	0.000617372	0.00114523	0.000626539	0.00065697	0	0.00108644	0.000869628	0.000738326	0.000812631	0.000621403	0.000525528	0.000483901	0	0.000591765	0.000632771	0.000960621	0.0026082	0.000761815	0.000610363	0.000965761	0.000560952	0.00042652	0.000620148	0.000374276	0.000611653	0.000643203	0.00109313	0.000549763	0.00055959	0.000471539	0.000934298
MAG238.bin.30	d__Bacteria;p__Bacteroidota;c__Bacteroidia;o__Bacteroidales;f__UBA3663;g__UBA3663;s__	0.000484031	0.000360984	0.000483623	0	0	0	0.000368525	0	0	0	0	0	0	0.000405342	0	0	0	0	0	0	0	0	0	0	0	0	0	0	0	0	0	0	0	0	0.000355306	0.00038514	0	0	0	0	0.000371003	0.000448037	0.000627151	0.000433579	0.000408973	0	0.000346558	0.00136539
MAG173.bin.2	d__Bacteria;p__Bacteroidota;c__Bacteroidia;o__Bacteroidales;f__P3;g__UBA1711;s__	0.00105066	0	0.000538384	0.000504708	0.00106058	0.000642201	0	0.000465849	0.00106284	0.000395411	0.000799996	0.000387043	0	0.000462827	0.00181271	0.000333277	0.000433102	0.0005854	0.00109864	0.000527114	0	0.00321708	0.00120241	0	0.000716718	0	0.00070309	0.000430329	0.000834711	0.000259079	0	0.00061906	0.000730926	0.000357058	0.00036779	0.000288096	0.000531222	0.000377884	0.000318838	0.00133477	0.000243018	0.00081035	0	0	0.00243826	0.000536504	0	0.000403865
MAG160.bin.8	d__Bacteria;p__Bacteroidota;c__Bacteroidia;o__Bacteroidales;f__WCHB1-69;g__;s__	0	0.0106439	0.00041029	0.00782664	0	0.00162819	0	0.000588408	0.0013134	0.00103921	0.00036934	0.000377493	0.00101433	0.000305887	0.000538823	0.000275038	0.000419952	0	0	0.000450131	0.000326248	0	0	0.000603752	0.000457537	0	0	0	0.0012562	0.00105615	0	0	0.000414732	0.00154487	0.000568845	0.000283805	0.000448201	0.000393836	0.000712263	0.000750579	0	0.00818209	0	0	0.000637972	0.000640492	0	0
MAG188.bin.10	d__Bacteria;p__Bacteroidota;c__Bacteroidia;o__Bacteroidales;f__Bacteroidaceae;g__UBA1189;s__	0	0	0.000585093	0	0.00113197	0.00142113	0.000498513	0.00191078	0.00319336	0.00136943	0.000715937	0.000394011	0.00210543	0.000844231	0.00543541	0.00121505	0.00162144	0.00347153	0.00677015	0.0038808	0.00128968	0.00237375	0.000610266	0.00204972	0.000508539	0.00118346	0.000566662	0.000499763	0.00164842	0.00220198	0.00137787	0.000493081	0.00416879	0.000752516	0.00266781	0.00143833	0.0077337	0.000780033	0.00165914	0.000672582	0	0	0	0	0.00123987	0.00137174	0.000904262	0.00119915
MAG248.bin.13	d__Bacteria;p__Bacteroidota;c__Bacteroidia;o__Bacteroidales;f__F082;g__F082;s__	0.00239682	0	0	0	0	0.000445261	0.00241222	0.00428203	0.000515793	0.00189521	0	0.00329804	0	0.00456143	0.000595601	0.00346893	0.00116144	0.000554716	0	0.0013187	0.000429118	0	0.000833487	0.00461846	0.00544497	0	0.000364113	0.00175046	0	0	0.000480786	0.000407297	0	0	0.00378103	0.00344908	0.000386131	0.00250572	0.000978562	0	0.000963986	0.000518837	0.000296315	0	0.00147848	0.000487938	0.000817701	0.000268846
MAG24.bin.45	d__Bacteria;p__Verrucomicrobiota;c__Kiritimatiellae;o__RFP12;f__UBA1067;g__UBA3624;s__	0.000399788	0.000539278	0.000740469	0.000778124	0.00113989	0.00094429	0.000839852	0.00170628	0.00142647	0.00139465	0.000550497	0.00137021	0.000916355	0.000443367	0.00121238	0.000647124	0.000725037	0.000801261	0.00188664	0.000857488	0.00134652	0	0.00144738	0.00135783	0.000811927	0.00152958	0.000922703	0.000721617	0.00103348	0.000332688	0.00101538	0.000886042	0.00174856	0.00389845	0.00117991	0.000452869	0.00119285	0.0010049	0.000649389	0.000692732	0.000505692	0.00066784	0.000562452	0.000736733	0.0009801	0.000950843	0.00048782	0.000691129
MAG77.4581295.NO.2	d__Bacteria;p__Verrucomicrobiota;c__Kiritimatiellae;o__RFP12;f__UBA1067;g__UBA1067;s__	0.000403143	0.000616079	0.000820704	0.00075204	0.000876455	0.000648201	0.00056841	0.00107003	0.000873952	0.00102507	0.000585753	0.000744741	0.000650246	0.000414557	0.000659166	0.000517207	0.000378574	0.000563009	0.00115092	0.000625971	0.000584721	0	0.0010321	0.000914562	0.000810759	0.000546046	0.000554015	0.000518254	0.00050534	0	0.000535557	0.000555175	0.000886359	0.00198665	0.000636483	0.000444034	0.000868252	0.000506495	0.000376108	0.000609918	0.00038575	0.000594692	0.000698128	0.000971394	0.000627984	0.000700034	0.000430445	0.000895828
MAG219.bin.4	d__Bacteria;p__Bacteroidota;c__Bacteroidia;o__Bacteroidales;f__F082;g__F082;s__	0.00169108	0	0.000980249	0	0.000408833	0.000640291	0.00226308	0.00334769	0.000614185	0.000456244	0	0.00135879	0.000734174	0.00353723	0.000722657	0.00218746	0.000889077	0.000313747	0.00059045	0.000815344	0.00153338	0.000666543	0.00111054	0.00366961	0.00249346	0.000534011	0.000515692	0.000860682	0.000683778	0.000752982	0.00184409	0.000517322	0	0.000671086	0.00713005	0.00306301	0.000799272	0.00158812	0.000542921	0.000365116	0.00393543	0.000394465	0.000304513	0.000732949	0.00056063	0.000591944	0.00194285	0
MAG35.2170342.NO.3	d__Bacteria;p__Bacteroidota;c__Bacteroidia;o__Bacteroidales;f__UBA932;g__Bact-11;s__	0.00113919	0.000592397	0.000615632	0.000438488	0.00115347	0.000707553	0.00108114	0.000681201	0.000396879	0.00128173	0.00065281	0.000531821	0.000477875	0.000947763	0.000842275	0.000643933	0.000595397	0.0003473	0.000522432	0.000378353	0.000758316	0.000504591	0.000462268	0.000729487	0.001016	0.000487498	0.000396259	0.000486158	0.0006966	0.000312851	0.000568684	0.000354032	0.000928864	0.000462513	0.000461585	0.00102275	0.000395355	0.000426422	0.000353205	0.00107899	0.000346121	0.000393723	0.000462558	0.000359677	0.000569571	0.000434842	0.00131727	0.000455156
MAG64.bin.8	d__Bacteria;p__Bacteroidota;c__Bacteroidia;o__Bacteroidales;f__Bacteroidaceae;g__F0040;s__	0.000492427	0	0.000740221	0.000577899	0	0	0.000585242	0	0	0	0.000516396	0	0	0	0	0	0	0.000280303	0	0	0	0	0	0	0	0	0	0	0	0	0	0	0	0	0	0	0	0	0	0	0.000371928	0.000553032	0.000359389	0	0.000552568	0	0	0.000355581
MAG155.bin.21	d__Bacteria;p__Bacteroidota;c__Bacteroidia;o__Bacteroidales;f__Paludibacteraceae;g__;s__	0.0003228	0.000525043	0.00596567	0.000596482	0	0.000426849	0.000681447	0.000461658	0.00065258	0	0.000576781	0.000340896	0.000295824	0.0012339	0	0.000685275	0	0.000651451	0.000323859	0.000520165	0.000940036	0	0	0	0.001376	0	0.00053829	0	0.000617338	0.000247344	0.000802613	0.000457364	0	0.000514967	0	0.00108566	0	0	0.000285616	0.000362952	0.000353473	0.00184442	0.00478239	0.000889951	0	0.000401512	0.00404165	0
MAG88.bin.11	d__Bacteria;p__Firmicutes_A;c__Clostridia;o__Oscillospirales;f__Oscillospiraceae;g__CAG-110;s__	0	0.000405723	0.000438065	0.000464015	0	0	0	0	0	0	0	0	0	0	0	0	0	0	0	0	0	0	0	0	0	0	0	0	0	0	0	0	0	0.000535609	0	0.00028929	0	0.000362445	0.00101198	0	0.000380657	0.000539488	0.000303567	0	0.000435605	0.000665953	0	0
MAG261.bin.9	d__Bacteria;p__Bacteroidota;c__Bacteroidia;o__Bacteroidales;f__UBA3663;g__UBA3663;s__	0.000511736	0.000445238	0	0.000379678	0	0	0.000637133	0	0	0	0	0	0	0.000306609	0	0	0	0	0	0	0	0	0	0	0	0	0	0	0	0	0	0	0	0	0	0.000306467	0	0	0	0	0.000375518	0.000706458	0.000768241	0.000680397	0	0	0.000510095	0.000994001
MAG20.bin.15	d__Bacteria;p__Firmicutes_A;c__Clostridia;o__Oscillospirales;f__Oscillospiraceae;g__ER4;s__	0	0.000658552	0.000512775	0	0	0	0	0.000473323	0.000982156	0.000661629	0.000342682	0.000414052	0	0	0	0	0	0.000696784	0.000632052	0.000777404	0.000599143	0.000955214	0	0.00126669	0.000732222	0	0.000525197	0.000831497	0.000410495	0.000248511	0.000625001	0.00050679	0	0.00037796	0	0.000347422	0.000403923	0.00131376	0.000729106	0	0.000832938	0.00378597	0.000847818	0.00145253	0.0011675	0.00199842	0	0.000293481
MAG172.bin.14	d__Bacteria;p__Bacteroidota;c__Bacteroidia;o__Bacteroidales;f__P3;g__UBA1711;s__	0.00108561	0.000372738	0.000481613	0.000521019	0.000906297	0.000947121	0	0.000570305	0.00121056	0.000410066	0.00117148	0.000518897	0.00032582	0.000557737	0.00209237	0.000406579	0.000798083	0.000576086	0.000998293	0.00084121	0	0.0018604	0.000933505	0.000602624	0.00103472	0.000744564	0.000716958	0.000636971	0.00136663	0.00027977	0	0.000601057	0.00110592	0.000416145	0.00037911	0.000398885	0.000749691	0.000641229	0.000283893	0.00284779	0	0.000671888	0	0	0.00165821	0.000589456	0.000893962	0.000460491
MAG165.bin.13	d__Bacteria;p__Bacteroidota;c__Bacteroidia;o__Bacteroidales;f__UBA3663;g__UBA3663;s__	0.000663082	0	0.000513374	0.000383404	0	0	0.000407706	0	0	0	0	0	0	0.000440971	0	0	0	0	0	0	0	0	0	0	0	0	0	0	0	0	0	0	0	0	0.000334373	0.000380522	0	0	0	0	0.000356512	0.000532642	0.000690008	0.000522931	0.000439513	0	0.000427853	0.00113748
MAG77.3160057.NO.37	d__Bacteria;p__Firmicutes_A;c__Clostridia;o__Lachnospirales;f__Lachnospiraceae;g__UBA2868;s__	0.000328916	0.000477439	0.000483553	0	0	0.000544393	0	0.00060487	0.000461232	0	0.000292004	0.000431854	0.000465959	0	0.000678709	0.000315217	0.000687548	0.000403813	0.000479896	0.000693077	0.000510456	0.000494484	0.000792659	0.00065051	0	0.000923715	0.000524234	0.000861149	0.000802638	0.000556077	0.000459926	0.000435426	0.000696928	0.000498192	0.000540345	0.000330204	0.0004515	0.000549211	0.000375293	0.000699017	0.000306466	0.000424737	0.00034634	0.000477973	0.000480761	0.000314798	0.000469318	0.000416073
MAG86.bin.7	d__Bacteria;p__Firmicutes_A;c__Clostridia;o__Oscillospirales;f__Oscillospiraceae;g__CAG-110;s__	0	0.000307928	0.000478374	0.000498175	0	0	0.000273185	0	0	0	0	0	0	0	0	0	0	0	0	0	0	0	0	0	0	0	0	0	0	0	0	0	0	0	0	0.000318202	0	0	0.000329051	0	0.000294196	0.000502356	0.000317426	0	0.000405689	0	0.000344147	0
MAG77.3099779.NO.38	d__Bacteria;p__Firmicutes_A;c__Clostridia;o__Lachnospirales;f__Lachnospiraceae;g__CAG-127;s__	0.000340743	0.000413323	0.000622247	0.000546907	0.000405218	0.000448219	0.000405423	0.000499556	0.000381878	0	0.000306041	0.000387537	0.000380138	0.000333282	0.00049281	0.000304934	0.000539643	0.000318978	0.000420067	0.000515948	0.000429934	0.000387365	0.000859142	0.000531381	0.000433715	0.00078335	0.00054218	0.00075107	0.000631349	0.00045615	0.000338965	0.000404074	0.000556361	0.000485241	0.000414969	0.000540014	0.000404726	0.000420192	0.000287102	0.000583048	0.000360703	0.000536437	0.000472562	0.000527903	0.00057232	0.00035343	0.000479837	0.000541413
MAG277.bin.10	d__Bacteria;p__Bacteroidota;c__Bacteroidia;o__Bacteroidales;f__Bacteroidaceae;g__UBA1189;s__	0	0	0.000730147	0	0.00102684	0.00154183	0.000435046	0.00191791	0.00359522	0.00164687	0	0.000369077	0.00199711	0.000664984	0.0063436	0.00132455	0.00160602	0.00359035	0.00754281	0.00375469	0.00157012	0.00221026	0.000682009	0.00201847	0.000534112	0.00121843	0.00059682	0.000499068	0.00172364	0.00221897	0.00166722	0.000500942	0.0044944	0.000758487	0.00283738	0.00113291	0.00562288	0.000686737	0.00183226	0.000874231	0	0	0	0	0.00142306	0.00155337	0.00107454	0.00137402
MAG189.bin.12	d__Bacteria;p__Bacteroidota;c__Bacteroidia;o__Bacteroidales;f__F082;g__F082;s__	0.00147599	0	0	0	0	0	0.00256641	0.00344504	0.000464535	0.000381925	0	0.00206272	0	0.00270835	0.000751041	0.00239395	0.000922529	0	0	0.000953856	0.00111887	0	0.000801318	0.00350727	0.00495784	0	0.000461586	0.00112214	0	0	0.00138111	0.000524609	0	0	0.00314428	0.00223528	0.0010207	0.00137826	0.000577246	0	0.0107331	0	0.000361237	0	0.00191803	0.00064933	0.00442263	0
MAG7.bin.48	d__Bacteria;p__Verrucomicrobiota;c__Kiritimatiellae;o__RFP12;f__UBA1067;g__UBA1067;s__	0.000887964	0.000641261	0.00100149	0.00133795	0.00161002	0.00101028	0.000381052	0.00181177	0.0010804	0.0013541	0.000975089	0.000726148	0.000494597	0.00101808	0.000565819	0.000555441	0.000511844	0.000570359	0.000631157	0.00113326	0.000565003	0	0.000891736	0.00132358	0.00124832	0.00121734	0.000719469	0.000426992	0.000719485	0	0.000518593	0.000733342	0.00097911	0.00141158	0.000915761	0.0010921	0.000609669	0.000653977	0.000564192	0.000610882	0.0003762	0.000736533	0.000685106	0.00115813	0.000946934	0.000769459	0.000971435	0.000926999
MAG207.bin.7	d__Bacteria;p__Bacteroidota;c__Bacteroidia;o__Bacteroidales;f__P3;g__UBA1711;s__	0	0	0.000400846	0.00058702	0.000732045	0	0	0.000407869	0.00138183	0	0.000719749	0.00060186	0.000344272	0.000446357	0.00155732	0.000409826	0.000514879	0.00164009	0.00116884	0.000607721	0	0.00405024	0.000962397	0.000409624	0.000669469	0	0.00050338	0.000662753	0.000435408	0.000465056	0	0.000607632	0.00039707	0	0	0	0	0.000479934	0.000311356	0.00114865	0	0.000813929	0	0	0.00240678	0.00084227	0	0
MAG170.bin.37	d__Bacteria;p__Proteobacteria;c__Gammaproteobacteria;o__Enterobacterales;f__Succinivibrionaceae;g__Succinivibrio;s__Succinivibrio sp900316175	0.00259204	0.00250721	0.000656056	0.000966384	0.000672124	0	0.00166215	0	0	0	0	0	0	0.00647235	0	0	0	0	0	0	0	0	0	0	0.000324387	0	0	0	0	0	0	0	0	0	0	0.00248472	0	0	0	0	0	0.000730184	0.000380419	0	0	0.000466363	0.00419429	0.00467999
MAG164.bin.11	d__Bacteria;p__Bacteroidota;c__Bacteroidia;o__Bacteroidales;f__Bacteroidaceae;g__UBA1189;s__	0	0	0	0	0.000464027	0.000708851	0	0.000746027	0.00144721	0.00058665	0.000681829	0	0.000785019	0.000295734	0.00213505	0.000548339	0.000624633	0.00138028	0.00289155	0.00147267	0.000550442	0.000828283	0	0.000812374	0	0	0	0	0.000744287	0.000812397	0.000590546	0	0.00168866	0	0.00110177	0.000559402	0.00293138	0.0003827	0.000748862	0.000319615	0	0.000441655	0.00136716	0.000504894	0.00100072	0.000585459	0.000373384	0.000616567
MAG62.bin.7	d__Bacteria;p__Bacteroidota;c__Bacteroidia;o__Bacteroidales;f__UBA3663;g__UBA3663;s__	0.00179371	0.000316589	0.00077498	0.000436497	0	0	0.000533987	0	0	0	0	0	0	0.000881014	0	0	0	0	0	0	0	0	0	0	0	0	0	0	0	0	0	0	0	0	0	0.000735293	0	0	0	0	0	0.00137909	0.000938838	0.000779467	0.000681608	0	0.000969839	0.000439804
MAG54.bin.24	d__Bacteria;p__Firmicutes_A;c__Clostridia;o__Lachnospirales;f__Lachnospiraceae;g__Agathobacter;s__	0	0.000264409	0.000471375	0.000385675	0.000363428	0	0	0	0	0	0	0	0	0	0	0	0.000422588	0	0	0.000374107	0.000410845	0	0.000718115	0	0.000341179	0.000450515	0.000401637	0.000599126	0	0.000394626	0.000280194	0.000302225	0.000358831	0	0	0	0	0.000386602	0	0.000314738	0.00025109	0	0.000287891	0.000370469	0.000415642	0	0	0.00109945
MAG178.bin.9	d__Bacteria;p__Bacteroidota;c__Bacteroidia;o__Bacteroidales;f__Bacteroidaceae;g__UBA1786;s__	0.00109031	0.00070087	0	0.00125947	0.000634079	0.00166972	0	0.00117134	0.00047618	0.000462747	0.000655226	0.000872902	0.00113846	0.000727961	0.00163842	0.00145781	0.00085264	0.0010363	0.00040598	0.00166581	0.000327658	0.00174951	0.00063664	0.00155815	0.00194278	0	0.00119568	0.000859426	0.00195288	0.000788639	0.000336821	0.00130599	0	0.00062964	0.000959566	0.0005446	0.000339977	0.00147241	0.00136517	0.000563503	0.00160371	0.000500055	0.000601757	0.000353934	0.000541586	0.000721295	0.000539975	0.000267471
MAG176.bin.15	d__Bacteria;p__Bacteroidota;c__Bacteroidia;o__Bacteroidales;f__P3;g__UBA1711;s__	0.000544363	0.00358848	0.000586107	0.000936632	0.00156548	0.00118317	0.000512664	0	0.00118851	0	0.00115463	0.000567398	0	0.000449318	0.000688305	0.000270384	0	0	0	0.00328607	0.000611645	0.000508077	0	0	0.000367099	0.00118438	0.000396621	0.000610236	0.00078782	0	0.000546149	0.000276171	0.000737151	0.000404077	0	0.000385051	0.000675214	0	0.00029708	0.000526	0.000375727	0.000484329	0.000316641	0	0.000644009	0.000339168	0.000999942	0.00116309
MAG192.bin.12	d__Bacteria;p__Bacteroidota;c__Bacteroidia;o__Bacteroidales;f__UBA932;g__Bact-11;s__	0.000990949	0.000533899	0.000522351	0.000380179	0.00241195	0.00257892	0.000438268	0.0014325	0.0015255	0.000418452	0.00134222	0.00218914	0.00102635	0.000973888	0.00129137	0.00224598	0.00145749	0.00147739	0.00130005	0.00121694	0.00138781	0.00544153	0.000935779	0.00143318	0.00159141	0.000896031	0.00299617	0.00200653	0.00233712	0.000743057	0.00173672	0.00323111	0.00107626	0.00105004	0.00116752	0.000964282	0.00126729	0.00127497	0.0018057	0.00278594	0.000985011	0	0.00308035	0.000805466	0.000886887	0.000638358	0.00280356	0.000642991
MAG187.bin.17	d__Bacteria;p__Bacteroidota;c__Bacteroidia;o__Bacteroidales;f__Paludibacteraceae;g__RF16;s__	0.000350264	0	0.00149419	0.00124247	0.00123047	0	0	0.000614452	0.000622036	0.00116314	0.000312012	0.0004257	0.00107271	0.000521278	0.000973967	0	0	0.00114613	0.00133098	0	0.000860308	0	0	0.000555686	0.000746621	0	0.000413281	0	0	0.000281561	0.000312748	0.000309121	0.000541677	0.00055046	0.000443457	0	0.000561192	0	0	0	0.00030075	0	0.00550135	0.000578976	0	0	0	0.000796659
MAG217.bin.29	d__Bacteria;p__Bacteroidota;c__Bacteroidia;o__Bacteroidales;f__Paludibacteraceae;g__RF16;s__	0.00039081	0	0.00118507	0.00349376	0.00407311	0	0.000262735	0.000797723	0.000486945	0.00228371	0.000595501	0.000464716	0.00233956	0.000909983	0.0011915	0.000267585	0.00150105	0.000437473	0.00493586	0.000344447	0.000545726	0	0	0	0.000382281	0	0	0	0	0.000390139	0	0	0.00214721	0.00060256	0	0.000853833	0.000804194	0	0	0.00046361	0	0	0.000636795	0.00350298	0.00074359	0	0.00124538	0.00093114
MAG171.bin.27	d__Bacteria;p__Bacteroidota;c__Bacteroidia;o__Bacteroidales;f__UBA3663;g__UBA3663;s__	0.000365479	0.000313529	0	0	0.000376447	0	0.000322136	0	0	0	0	0	0	0.000405092	0	0	0	0	0	0	0	0	0	0	0	0	0	0	0	0	0	0	0	0	0.000378127	0.000423466	0	0	0.000399976	0	0.000424417	0	0.000522204	0.000455157	0	0	0	0.00128706
MAG189.bin.5	d__Bacteria;p__Bacteroidota;c__Bacteroidia;o__Bacteroidales;f__P3;g__;s__	0.000382643	0.000719941	0.000623874	0.000670898	0.00188378	0.00131802	0	0.000726141	0.00178112	0	0.00107129	0.000733601	0.000295108	0.00132735	0.00100825	0.00179645	0.000377358	0.000380554	0.000377396	0.000821116	0	0.00128317	0.00062541	0.000934798	0.00140776	0.00202852	0.000405303	0.000571085	0.00143426	0	0	0.000330922	0.000657131	0.000368871	0	0.000902331	0.000575322	0.000739183	0	0.000489613	0.000304874	0.000694854	0	0	0.000985635	0.00122549	0	0.00107088
MAG152.bin.21	d__Bacteria;p__Bacteroidota;c__Bacteroidia;o__Bacteroidales;f__F082;g__F082;s__	0.000464105	0.000544509	0.000560125	0.000820274	0	0.000746813	0	0	0.000765243	0.000459092	0.00108568	0.000382172	0.00281106	0.00332	0.000793892	0.000665314	0.00033976	0.00130126	0.000734626	0.000582306	0.00294696	0.00142733	0.0018881	0.000423289	0.000840349	0.00118315	0.000707566	0	0.00093548	0.00252511	0.00372417	0.000840812	0	0.00233495	0.00223084	0.00412793	0.00167532	0.00264208	0.00233363	0.000747943	0.00167924	0.000751823	0	0.000650767	0.000630795	0.00155114	0.000414414	0.00042321
MAG184.bin.25	d__Bacteria;p__Bacteroidota;c__Bacteroidia;o__Bacteroidales;f__UBA932;g__RC9;s__	0.000496844	0	0.00194737	0.000680119	0.00135341	0.00147708	0.000273269	0.00229072	0.00197801	0.00186783	0.00130771	0.00133352	0.000691457	0.00169352	0.00122059	0.00151915	0.000857562	0.00112549	0.00160906	0.00109061	0.00136151	0.00143223	0.00200341	0.00253192	0.00180874	0.00106997	0.00450559	0.001298	0.00168351	0.000669889	0.000964507	0.00489468	0.00131613	0.00140687	0.000791177	0.00168359	0.00218906	0.00119872	0.00326379	0.00107873	0.000484986	0.000684902	0.000817875	0.000428306	0.000433904	0.000391939	0.00135935	0.000644355
MAG201.bin.7	d__Bacteria;p__Bacteroidota;c__Bacteroidia;o__Bacteroidales;f__Bacteroidaceae;g__;s__	0.00137054	0	0.000678552	0.000466714	0	0.00238123	0.000386584	0.000802801	0	0.00163424	0.000602532	0	0	0.000274864	0	0.00373956	0	0.000320244	0.000331248	0.000821103	0.00400163	0.000370348	0	0.000979209	0.000386336	0.000473609	0.000989784	0	0.00254457	0	0.00299795	0.000985311	0	0	0	0.000340329	0	0.00209777	0	0	0.00046285	0.000432666	0.000660113	0.000424206	0.000585779	0	0.000445459	0.000523824
MAG146.bin.15	d__Bacteria;p__Bacteroidota;c__Bacteroidia;o__Bacteroidales;f__Bacteroidaceae;g__F0040;s__	0.000443141	0.000523025	0.000859132	0.000724039	0.000398293	0.000692302	0.000390376	0.000661105	0.000377281	0	0.00058084	0.000401943	0.00056219	0.000244606	0.00135841	0.00039644	0.000419933	0.000899006	0.00182493	0.000648067	0	0.000595111	0.000741834	0.00073239	0.000344134	0.000626127	0.000406154	0.000554853	0.0006329	0.000508291	0.000322208	0.000351325	0.00082886	0.00124201	0.000485701	0.00039269	0.0017641	0.00129677	0.00034747	0.000356155	0.000534464	0.000657342	0	0	0.000781171	0.00104852	0	0.00041002
MAG240.bin.3	d__Bacteria;p__Bacteroidota;c__Bacteroidia;o__Bacteroidales;f__UBA932;g__RC9;s__	0.000496454	0	0.000859738	0.000814866	0.00109109	0.000737174	0	0.000862878	0.00195133	0.00179165	0.000461108	0.00105336	0.000758276	0.000519171	0.000535899	0.00119006	0.00168822	0.00120491	0.00578356	0.000438988	0.000699112	0	0.000862324	0.00072258	0.000465774	0.000602167	0.00196165	0.000789682	0.000668344	0.000314369	0.000506284	0.00197473	0.00130652	0.000454268	0.00136268	0.000546378	0.00198253	0.00118306	0.000668638	0.000639389	0.000266088	0	0.000528922	0.000483796	0.000504145	0	0.000638326	0.000633966
MAG263.bin.14	d__Bacteria;p__Bacteroidota;c__Bacteroidia;o__Bacteroidales;f__Bacteroidaceae;g__UBA1786;s__	0.000818358	0.0003931	0.000537838	0.000645384	0.000540416	0.00182292	0.000496724	0.00161356	0.00145159	0.0017518	0.00058072	0.00135284	0.000703382	0.000961087	0.00174435	0.00212469	0.00114136	0.00116555	0.000576827	0.0021428	0.000650798	0.000903306	0.000909831	0.00208491	0.00186008	0.000568407	0.00140485	0.00121516	0.00215017	0.000502681	0.000561802	0.00153098	0.000461639	0.000542594	0.00123616	0.000731118	0.000783462	0.00197554	0.00139033	0.0007889	0.00164695	0.00055695	0.00116975	0.000665937	0.00062251	0.000579838	0.000752608	0.000465869
MAG185.bin.20	d__Bacteria;p__Bacteroidota;c__Bacteroidia;o__Bacteroidales;f__F082;g__F082;s__	0.000572332	0	0	0	0.000395223	0.000651138	0.00117443	0.00161538	0.000954159	0.00457051	0.000658592	0.00991799	0.000374969	0.000609621	0.000691067	0	0.000657588	0.00136547	0.000757544	0.00221523	0.00109668	0.000885793	0.000581274	0.00176721	0.00155281	0.000749145	0.000963353	0.00678621	0.000451818	0.000331331	0.000941855	0.00119297	0.000365303	0.000675508	0.00205028	0.000483761	0.00100231	0.000632605	0.000690548	0.000400804	0.000819592	0	0	0	0.00471581	0.000566625	0.0100791	0.000294917
MAG264.bin.1	d__Bacteria;p__Bacteroidota;c__Bacteroidia;o__Bacteroidales;f__P3;g__UBA1711;s__	0.000443209	0.000595086	0.000406334	0	0.000786927	0.000551211	0	0.000592353	0.000484325	0.000776837	0.00356097	0.00042243	0.000273736	0.000585371	0.000809988	0.000431906	0.00061225	0.000392076	0.000617559	0.00102728	0.00035408	0.00048705	0.000378223	0.000745888	0.000595441	0.000818948	0.000428426	0.000457559	0.000567947	0	0.000305975	0.000318234	0.000542264	0.000387076	0.000437757	0.000449183	0.000436758	0.000376489	0.0003166	0.000460643	0	0.00106398	0.000291699	0	0.00170724	0.00413521	0.000436568	0.000742118
MAG277.bin.16	d__Bacteria;p__Bacteroidota;c__Bacteroidia;o__Bacteroidales;f__P3;g__UBA1711;s__	0.00104346	0.000332571	0.000603926	0.000562499	0.00107844	0.000536418	0	0.000546559	0.00132096	0.000346332	0.000939764	0.000456511	0.000282072	0.000451505	0.0017036	0.000325834	0.000456442	0.00064321	0.00120682	0.000603901	0	0.00372588	0.00144837	0.000465788	0.000706083	0.000464245	0.000661727	0.00051235	0.000659662	0.000254674	0	0.000627589	0.000679819	0	0	0.000327976	0.000589717	0.000426041	0.000377615	0.00107777	0.000257814	0.000994081	0	0	0.00316691	0.000550679	0	0.000511277
MAG236.bin.1	d__Bacteria;p__Bacteroidota;c__Bacteroidia;o__Bacteroidales;f__F082;g__F082;s__F082 sp900318085	0	0	0	0	0.00139654	0.0019287	0	0.000411248	0.000691334	0.000734608	0.00033262	0.000990947	0.000796626	0.000375204	0.000923153	0.000796267	0.000413958	0.000384581	0.000458647	0	0.00230274	0.00052062	0.000597107	0.000415858	0	0	0.000428552	0.000569192	0.00202158	0.000731352	0.00292605	0.000386702	0	0.000518789	0.00525104	0.000331704	0.000625343	0.000550856	0.000518894	0	0.00128454	0.000576271	0	0	0	0.00529924	0.000611594	0.000489867
MAG65.bin.52	d__Bacteria;p__Firmicutes_A;c__Clostridia;o__Lachnospirales;f__Lachnospiraceae;g__CAG-590;s__	0	0	0	0.000477383	0	0.00113766	0	0.00102222	0.00181985	0	0	0.00181846	0.0010048	0	0.000710794	0.000622485	0.00324871	0.00086794	0.000356508	0.00198983	0.00271814	0.00189039	0.00182296	0.00192922	0.000439856	0.000544024	0.000708636	0.00510461	0.0018383	0.00225116	0.00131857	0.000536569	0.0020901	0.000674233	0.000609317	0.00029809	0.00136838	0.00158003	0.00100013	0.0012203	0.000246721	0	0.000382535	0.000451437	0.00050501	0.000326315	0	0
MAG77.3617624.NO.8	d__Bacteria;p__Firmicutes_A;c__Clostridia;o__Lachnospirales;f__Lachnospiraceae;g__TF01-11;s__	0.000325447	0.000389811	0.000593965	0.000509668	0.000380892	0.000455235	0.000449581	0.000477964	0.000375531	0	0.000291786	0.000352089	0.000381929	0.000307798	0.000464812	0	0.000551384	0.00033208	0.000440014	0.000560396	0.000507945	0.000455714	0.000867568	0.000570575	0.000376134	0.000808317	0.000830463	0.000648733	0.000614659	0.000507032	0.000369503	0.000625512	0.000523571	0.000576194	0.000458312	0.000476539	0.00042271	0.000449972	0.000287297	0.000582081	0.000401832	0.0005805	0.000414025	0.000526052	0.000533524	0.000361769	0.000424564	0.000540242
MAG278.bin.7	d__Bacteria;p__Bacteroidota;c__Bacteroidia;o__Bacteroidales;f__Bacteroidaceae;g__Prevotella;s__	0.000439492	0.00158213	0.000805783	0.000597006	0.000364838	0.000974409	0.000647871	0.000983172	0.000820268	0.00106182	0.000444688	0.00233639	0	0.000858019	0.000834328	0.000526058	0.000509396	0.000630342	0.000383623	0.000569895	0	0.000342771	0.000389391	0.0013429	0.00106659	0	0.000496633	0.00201278	0.000767872	0	0	0.00124638	0.000631741	0	0.000724946	0.000848716	0.000390004	0.00036057	0.000323993	0.000452872	0.000797989	0.000543575	0.000359455	0.000411809	0.00106864	0	0.000712365	0.000731846
MAG152.bin.30	d__Bacteria;p__Bacteroidota;c__Bacteroidia;o__Bacteroidales;f__UBA932;g__Bact-11;s__	0.000683827	0.00037002	0.00249016	0.000381559	0.000767936	0.00218664	0.000306677	0.00140034	0.00176929	0.0035634	0.000951475	0.00122039	0.000997206	0.00101343	0.00188952	0.00192461	0.00163886	0.00133652	0.00399896	0.000733467	0.00267058	0.000603015	0.00302121	0.00175017	0.00235717	0.000625148	0.00185878	0.0010441	0.00177524	0.000612803	0.00173433	0.00209871	0.000633782	0.000519397	0.00125912	0.000944274	0.000895102	0.000930038	0.000936024	0.00132917	0.000599216	0.00044747	0.00135292	0	0	0	0.00240426	0.00359059
MAG276.bin.23	d__Bacteria;p__Firmicutes_A;c__Clostridia;o__Oscillospirales;f__Oscillospiraceae;g__F23-B02;s__	0.000512633	0.00032824	0.000887505	0.000775429	0.000611721	0.000411776	0	0.000448285	0.000372257	0.000406227	0.000427296	0.000570902	0.00027935	0	0.0006863	0.00037865	0.000482489	0.000381653	0.00103351	0.000836396	0.00055649	0.000957296	0.000958048	0.000731384	0.0011698	0.000789619	0.000797618	0.00122741	0.000738314	0.00032791	0.000550221	0.000594377	0.000604405	0.000699681	0.000408641	0.000646356	0.000746233	0.000699295	0.000443717	0.00043606	0.000772315	0.00135497	0.000788704	0.000909219	0.000945265	0.00036584	0.000403567	0.000663141
MAG152.bin.18	d__Bacteria;p__Bacteroidota;c__Bacteroidia;o__Bacteroidales;f__P3;g__UBA1711;s__	0.000839985	0.000249862	0.000432305	0.000594128	0.000647504	0.000624765	0	0.000494196	0.0009918	0	0.00100303	0.000386394	0.000347966	0.000461712	0.000828086	0.000336747	0.000469756	0.000684419	0.00118398	0.000370089	0	0.00195465	0.000954767	0.000428776	0.000692609	0.000758903	0.000404161	0.000383323	0.000840091	0.000305458	0	0.000358365	0.000705836	0.000468808	0.000343356	0.000398832	0.00047225	0	0.000377805	0.00140263	0.000291666	0.00073124	0	0	0.00238045	0.000562601	0	0.00114509
MAG118.bin.14	d__Bacteria;p__Bacteroidota;c__Bacteroidia;o__Bacteroidales;f__Bacteroidaceae;g__F0040;s__	0.00103427	0.00050657	0.000876973	0.000692594	0.000366947	0.000386943	0.000842429	0.000503183	0.000456384	0	0.00104099	0.000393558	0.000429074	0.00039522	0.000760299	0	0	0.000650827	0.000957913	0.000443449	0.000790223	0.000439035	0.000506051	0.000544396	0.000353809	0.000477761	0	0.000431594	0	0.000399438	0.000602921	0	0.000485518	0.000496936	0.000378321	0.000429389	0.000706731	0.0010117	0.00032924	0.00050795	0.000830442	0.000693138	0.000922506	0.00041454	0.000953698	0.000645137	0.000357422	0.00032581
MAG188.bin.15	d__Bacteria;p__Bacteroidota;c__Bacteroidia;o__Bacteroidales;f__UBA932;g__RC9;s__	0.000465938	0	0.000926382	0.00044532	0.00098251	0.00262181	0.000321985	0.00190926	0.00144338	0.00119748	0.000635796	0.00186667	0.000614952	0.000458897	0.00108514	0.00198633	0.00126623	0.00135142	0.00103553	0.00227182	0.00123019	0.00071286	0.00146748	0.00194129	0.00118754	0.000909499	0.00193453	0.00187358	0.00259109	0.000625947	0.000908365	0.00199535	0.000966181	0.00039068	0.00146023	0.000478024	0.00104598	0.00122234	0.00255333	0.00158264	0.000866996	0.000406571	0.000656436	0.000642113	0	0.000429217	0.00163345	0.000709191
MAG238.bin.36	d__Bacteria;p__Bacteroidota;c__Bacteroidia;o__Bacteroidales;f__P3;g__UBA1711;s__UBA1711 sp900314925	0.000447864	0.000259862	0	0	0.000696309	0.00056047	0	0.000424944	0.000538689	0	0.00208583	0.000374901	0	0.000360173	0.000592059	0.000445478	0.000427586	0	0	0.000502587	0	0.000330293	0	0.000566291	0.00035832	0.00073368	0	0	0.000565845	0	0	0	0.000451365	0	0	0.000332462	0.000379194	0	0	0.000415637	0	0	0	0	0	0.00586051	0	0.000665441
MAG76.bin.10	d__Bacteria;p__Firmicutes_A;c__Clostridia;o__Oscillospirales;f__Oscillospiraceae;g__CAG-110;s__	0.000298264	0.000257439	0.000710572	0.000697761	0	0	0.000288821	0	0	0	0	0	0	0.00023102	0	0	0	0.000297672	0	0	0	0	0	0	0	0	0	0	0	0	0	0	0.000360502	0	0	0.000464065	0	0	0.000726227	0	0.000320735	0.000484168	0	0	0	0	0.000714939	0
MAG152.bin.27	d__Bacteria;p__Bacteroidota;c__Bacteroidia;o__Bacteroidales;f__Paludibacteraceae;g__RF16;s__	0.000384918	0	0.000952864	0.00401279	0.00409956	0	0	0.000418245	0.000390106	0.00206611	0.000498356	0	0.00234123	0.000824888	0.00120709	0	0.00133667	0.000396139	0.00541139	0	0.000437755	0	0	0	0	0	0	0	0	0.000409582	0	0	0.00177497	0.000628976	0	0.000842489	0.000983901	0	0	0.000329546	0	0	0.000506507	0.00372323	0.00093341	0	0.00115026	0.00087388
MAG112.bin.16	d__Bacteria;p__Verrucomicrobiota;c__Verrucomicrobiae;o__Verrucomicrobiales;f__Akkermansiaceae;g__Akkermansia;s__	0	0	0	0.000392373	0	0	0	0	0.000366835	0	0	0	0	0	0	0	0	0	0	0	0	0	0.000550725	0.000479597	0	0.000488328	0.000405934	0	0	0	0	0	0	0.000417166	0	0	0	0	0	0	0	0	0	0.000350553	0.000397823	0	0	0
MAG59.bin.13	d__Bacteria;p__Firmicutes_A;c__Clostridia;o__Oscillospirales;f__Ruminococcaceae;g__Gemmiger;s__	0	0	0.000629483	0.000418204	0	0.00065638	0.000350893	0.0015167	0.000773161	0.000981033	0.000790428	0.00105049	0.000691545	0.0003139	0	0.000339205	0.00541666	0.000321649	0.000583285	0.00130187	0.00229903	0.000474481	0.000955079	0.00209889	0.000430689	0	0.000398166	0.000761449	0.00113873	0.00107854	0.00205989	0.000657316	0.00118672	0.000571565	0.00222572	0.000587583	0.00135099	0.000764151	0.000724273	0	0.000489761	0.000867926	0.000750315	0.000671129	0.00112249	0	0.00108228	0.000389328
MAG167.bin.15	d__Bacteria;p__Bacteroidota;c__Bacteroidia;o__Bacteroidales;f__WCHB1-69;g__F23-D06;s__	0.000958557	0.000708188	0.000424691	0.000397663	0.00415883	0.000583525	0.000279896	0.00150425	0.000664204	0	0	0	0.00692378	0.000456043	0.000489933	0	0.000355536	0.000958684	0	0.000476805	0	0	0	0.00118042	0.0005172	0.000483471	0	0	0.000752589	0.00804533	0.000285485	0	0.000394299	0.000382604	0.000427069	0.000502103	0.000721142	0.000555296	0.000433834	0.000436574	0.00068054	0.000774267	0	0.000407015	0	0.000313255	0	0.000423611
MAG213.bin.3	d__Bacteria;p__Bacteroidota;c__Bacteroidia;o__Bacteroidales;f__F082;g__F082;s__	0.000359292	0.000236351	0	0	0	0.0067287	0.000344772	0.000812768	0.000839246	0.000494001	0.000600666	0.00300927	0.000717583	0.000871882	0.000795723	0.000634109	0.000430013	0.000331652	0.000587652	0.00102086	0.00148446	0.000803702	0.000630981	0.00086286	0.000545355	0.000638208	0.000540819	0.00221003	0.00750282	0.000629897	0.0016065	0.000523252	0	0.000871803	0.00263531	0.000845295	0.00061501	0.000625488	0.000574569	0	0.00123469	0	0	0	0.00276987	0.00869469	0.00148622	0.000306131
MAG8.bin.10	d__Bacteria;p__Bacteroidota;c__Bacteroidia;o__Bacteroidales;f__WCHB1-69;g__F23-D06;s__	0.000510132	0.00103398	0.00168727	0.00252565	0.001972	0.000641775	0	0	0.000366043	0	0.00121546	0	0.00528645	0.000308663	0	0	0	0.00040913	0	0.000829057	0	0.000758277	0.00114076	0	0.000323268	0	0.000736903	0	0.000625992	0.00593689	0	0.000473165	0	0	0.000467188	0.00032081	0.000540713	0.00128201	0	0	0.000749771	0.000834134	0	0.00580065	0	0.000931257	0	0
MAG22.bin.5	d__Bacteria;p__Firmicutes_A;c__Clostridia;o__Oscillospirales;f__Oscillospiraceae;g__ER4;s__	0.000439072	0.000508088	0.0013859	0.000411797	0	0.000554368	0.000451094	0.000669984	0.000610683	0.000601953	0.00101417	0.000590917	0	0.00036742	0.000464755	0.000326765	0	0.000477756	0.000867482	0.000769035	0.000467916	0.000781614	0.000816385	0.00122891	0.00175393	0.00066135	0.00062845	0.000932178	0.000770196	0	0.000445544	0.000634589	0.000645354	0.000795939	0.000407007	0.000734483	0.000518787	0.000887258	0.000514402	0.000457637	0.000950543	0.00128861	0.00121189	0.000870231	0.00126603	0.00072929	0.0005226	0.000568134
MAG278.bin.15	d__Bacteria;p__Bacteroidota;c__Bacteroidia;o__Bacteroidales;f__WCHB1-69;g__F23-D06;s__	0.000368753	0.000597675	0.000929476	0.000761654	0.00199606	0.000397779	0	0	0.000571748	0	0.000709335	0	0.00883809	0.000287549	0.000738953	0	0	0.000302491	0	0	0	0	0	0	0	0.000497083	0	0	0.000438751	0.0118736	0	0	0	0.000423193	0.000327785	0.000329057	0.0016539	0.000485458	0.000750183	0.000339391	0.000692717	0.000935944	0	0.00245161	0	0.00034319	0	0.000337526
MAG8.bin.8	d__Bacteria;p__Verrucomicrobiota;c__Verrucomicrobiae;o__Verrucomicrobiales;f__Akkermansiaceae;g__Akkermansia;s__	0	0	0	0.00083286	0	0	0	0	0	0	0	0	0	0	0	0	0	0	0	0	0	0	0	0	0	0	0	0	0	0	0	0	0	0.000446918	0	0	0	0	0	0	0	0	0	0	0	0	0	0
MAG214.bin.8	d__Bacteria;p__Bacteroidota;c__Bacteroidia;o__Bacteroidales;f__WCHB1-69;g__F23-D06;s__	0.000466831	0.00140269	0.000850352	0.00124389	0.00271184	0.00070434	0.000268233	0.000586372	0.000551536	0	0.000705202	0	0.00925558	0.000360057	0.000694529	0.000272655	0	0.00036536	0	0.000449697	0	0.000293408	0	0.000534856	0.000473513	0.000970635	0	0	0.000567363	0.0127276	0	0.000319924	0.000418057	0.000624634	0.000412452	0.000341322	0.00138809	0.000840588	0.000671749	0	0.000725683	0.00311023	0	0.00267168	0.000467687	0.000554565	0	0.000275061
MAG267.bin.10	d__Bacteria;p__Bacteroidota;c__Bacteroidia;o__Bacteroidales;f__Bacteroidaceae;g__Prevotella;s__	0	0.00119715	0.000671116	0	0	0	0	0	0	0	0.000549622	0.000431621	0.000475788	0	0	0	0	0	0.000327051	0	0	0	0	0	0	0	0	0	0	0	0	0	0.000768057	0	0	0	0.000883243	0	0.000486654	0.000415749	0.000437416	0.000776744	0	0	0.000406207	0	0.000631171	0.000441074
MAG74.bin.24	d__Bacteria;p__Firmicutes_A;c__Clostridia;o__Lachnospirales;f__Lachnospiraceae;g__NK4A136;s__	0	0	0.000485635	0.000509951	0	0.000446718	0.000337906	0.000414061	0	0	0	0.000358934	0.000305501	0.000291863	0	0.000282314	0.000718677	0.000352121	0.000453338	0.000616013	0.000584336	0.000438196	0.000654106	0.000436071	0	0.000841538	0.000447647	0.000724882	0.000585596	0.000427432	0.000345645	0.000314362	0.000468922	0.000433588	0.000347122	0.000541034	0	0.000406247	0.000326126	0.000706746	0.000434083	0.00059864	0.00042971	0.000528586	0.000704257	0.000371915	0.0006055	0.000352577
MAG3.bin.35	d__Bacteria;p__Bacteroidota;c__Bacteroidia;o__Bacteroidales;f__F082;g__F082;s__	0.000626298	0	0.00122335	0	0.000800168	0	0.000319994	0.000510182	0.00275217	0.000563822	0.0016341	0.000644269	0.000488618	0.000689716	0.00263784	0	0.000640522	0.00111255	0.00190533	0.00060084	0.00367023	0.0024126	0.000784409	0.000629793	0.00178217	0.00215136	0.00153953	0.000806204	0.000451327	0.000348063	0.00462923	0.00156995	0	0.00167856	0	0.000746916	0.00244872	0.000765607	0.000456066	0.00134414	0.0012873	0.000411917	0	0.000383184	0.000923862	0.00278217	0.000475806	0.000370122
MAG129.bin.23	d__Bacteria;p__Bacteroidota;c__Bacteroidia;o__Bacteroidales;f__UBA3663;g__UBA3663;s__	0.00107345	0.000599885	0.000670463	0.000605755	0	0	0.000423663	0	0	0	0	0	0	0.000544198	0	0	0	0	0	0	0	0	0	0	0	0	0	0	0	0	0	0	0	0	0	0.000498525	0	0	0.000314765	0	0	0.00243686	0.000862903	0.000672704	0.00048326	0	0.000861877	0.000460186
MAG243.bin.8	d__Bacteria;p__Bacteroidota;c__Bacteroidia;o__Bacteroidales;f__UBA3663;g__UBA3663;s__	0.000788316	0.000492517	0.000983578	0	0	0	0.000964038	0	0	0	0	0	0	0.000429784	0	0	0	0	0	0	0	0	0	0	0	0	0	0	0	0	0	0	0	0	0	0.000389975	0	0	0	0	0.000386113	0.00137404	0.00123828	0.00102359	0	0	0.00090033	0.00045536
MAG183.bin.9	d__Bacteria;p__Firmicutes_A;c__Clostridia;o__Oscillospirales;f__Oscillospiraceae;g__UBA1777;s__	0.000539159	0.000504334	0.00119885	0.000769357	0.000577659	0.000403772	0.000348817	0	0.000417466	0.000443891	0.00046376	0.000587656	0.000361741	0.000247383	0.00061965	0	0.000373079	0.000322452	0.00072177	0.000629853	0.00070745	0.000717949	0.001162	0.000546815	0.00134247	0.000772315	0.000759964	0.00107548	0.000639807	0.000282992	0.000668461	0.000687928	0.000711253	0.000794144	0.000456861	0.000350864	0.000795157	0.000787893	0	0.000708759	0.000598111	0.00120453	0.000517815	0.000709696	0.000878429	0.000497519	0	0.000528559
MAG267.bin.9	d__Bacteria;p__Bacteroidota;c__Bacteroidia;o__Bacteroidales;f__P3;g__UBA1711;s__	0.000838588	0.000274636	0.000407139	0.000494344	0.00250098	0.000448449	0.000271072	0	0.00195507	0.000416015	0.000930304	0.000646713	0	0.000474393	0.00426978	0.00028199	0.00127958	0.000290869	0.000724746	0.00159716	0	0.000732358	0.000812163	0	0.000529099	0.000657167	0.0014065	0.000817067	0.000459546	0	0	0.00118221	0.000482615	0.000364769	0	0.00040973	0.000925989	0.00112902	0	0.00085908	0.000511948	0.000614122	0.000566696	0	0.000593224	0.000647676	0	0
MAG28.bin.35	d__Bacteria;p__Bacteroidota;c__Bacteroidia;o__Bacteroidales;f__Bacteroidaceae;g__Prevotella;s__	0.00103742	0.00055604	0.000815884	0.000522317	0.000374303	0.000564064	0.000635642	0	0.000538405	0.00449338	0.000993162	0.00110439	0	0.000415868	0	0.000393945	0.000629646	0.00244188	0	0.000595406	0.000956631	0.000296757	0	0	0.000437761	0	0.00192406	0.000629322	0.000454938	0	0.000818841	0.00201059	0.000414869	0	0.000980017	0.000449097	0	0.000432338	0.000641257	0.000347253	0.000365486	0.000544435	0.000643631	0.000413694	0.000746289	0.000640662	0.000594446	0.000717033
MAG237.bin.18	d__Bacteria;p__Bacteroidota;c__Bacteroidia;o__Bacteroidales;f__Bacteroidaceae;g__UBA1179;s__	0	0.00034133	0.000534997	0	0.000661258	0.00890522	0	0.00113946	0.00117311	0.000904442	0.000475815	0.000595781	0.0051462	0.000239908	0.000653815	0.00139865	0.00141057	0.000594655	0.000578905	0.00225886	0.00102035	0.00029018	0.00182369	0.000758111	0	0.000703932	0.00125704	0.000626633	0.00693422	0.00454314	0.000874543	0.00124379	0.00278763	0.000431901	0.000633603	0.00028769	0.00134085	0.000922187	0	0.00154062	0.000443647	0.00144022	0.00121064	0	0	0	0	0.0040656
MAG239.bin.10	d__Bacteria;p__Bacteroidota;c__Bacteroidia;o__Bacteroidales;f__UBA3663;g__UBA3663;s__	0.000639808	0.000445342	0.000683562	0.000998512	0	0	0.000724152	0	0.000364408	0	0	0	0	0.000432586	0	0	0.000297062	0.000284806	0	0	0	0	0	0	0	0	0	0	0	0	0	0	0	0	0	0.0003716	0	0	0	0	0.000347257	0.00210128	0.00119286	0.00106071	0.000422032	0.000489002	0.000717516	0.000749692
MAG158.bin.10	d__Bacteria;p__Bacteroidota;c__Bacteroidia;o__Bacteroidales;f__P3;g__UBA1711;s__	0.000808789	0.000335918	0.000471105	0.000563212	0.00162464	0.000594212	0	0.000451225	0.00135041	0.000350146	0.000739259	0.000475721	0.000304906	0.000498125	0.0027736	0.000313678	0.000601553	0.000680206	0.00140426	0.000931914	0	0.00305087	0.00110377	0.000405372	0.000665808	0.000424272	0.00108002	0.000618476	0.000858209	0.000293927	0	0.00100909	0.000777106	0.000424781	0	0.000315528	0.000863798	0.000671101	0.000322771	0.00173072	0	0.000707088	0	0.000591761	0.00226407	0.000496284	0.000397829	0.000308928
MAG168.bin.18	d__Bacteria;p__Bacteroidota;c__Bacteroidia;o__Bacteroidales;f__WCHB1-69;g__F23-D06;s__	0.000802812	0.000741453	0	0.000375616	0.00385082	0.000586038	0	0.00120117	0	0	0	0	0.00496312	0.000296246	0.000557109	0	0	0.00116085	0	0.000375861	0	0	0	0.000877908	0	0.00054024	0	0	0.000723298	0.00591297	0	0	0	0	0.000493537	0.000360278	0.000867255	0.000360671	0	0	0.00119307	0.000515203	0	0	0	0.000402156	0	0.000429365
MAG32.bin.46	d__Bacteria;p__Verrucomicrobiota;c__Kiritimatiellae;o__RFP12;f__UBA1067;g__UBA1067;s__	0.000341424	0.000288111	0.000619066	0.00057212	0.000782066	0.000427852	0	0.000560749	0.000501031	0.000508471	0.00059269	0.000381346	0.000368452	0.000362203	0	0.000290101	0	0.000342379	0.000634939	0	0.00040483	0	0.000503435	0.000552917	0.000569619	0.000530039	0	0	0	0	0.000353537	0.000303233	0.000486659	0.00112669	0.000425348	0.000441509	0.000388336	0	0	0.000383288	0	0	0.00043298	0.000461718	0.000440458	0.000356256	0.000382292	0.000558111
MAG195.bin.25	d__Bacteria;p__Bacteroidota;c__Bacteroidia;o__Bacteroidales;f__F082;g__F082;s__	0	0.000620234	0.000413723	0.00144931	0	0.00586921	0	0.0012947	0.00195474	0.00051245	0.000674833	0	0.00518622	0.000303687	0.00179857	0.000738834	0	0.000759766	0	0	0	0	0	0.00131406	0	0	0	0	0.00367988	0.00635311	0	0	0	0.000421236	0.000607591	0.000304005	0.00113311	0	0.0004917	0	0.000634445	0.00161032	0	0.000747803	0	0.00218981	0	0.000608541
MAG204.bin.7	d__Bacteria;p__Bacteroidota;c__Bacteroidia;o__Bacteroidales;f__UBA932;g__RC9;s__	0.000309666	0	0	0.000496787	0.00313321	0.00257149	0.000393043	0.00108164	0.000926621	0.000400174	0.000772463	0.00175286	0.00156862	0.000307335	0.00150557	0.00204678	0.000958566	0.00145491	0.00203775	0.00085424	0.00186645	0.00950509	0.000650836	0.00119651	0.000565249	0.000618993	0.00419945	0.00153322	0.00227115	0.000887369	0.0027247	0.00487678	0.000592302	0.00054554	0.00102204	0.000459837	0.000790889	0.00122232	0.00162509	0.00228897	0.000375666	0.000400319	0.0002845	0.000415649	0.000494411	0.000413582	0.00160059	0.000473447
MAG266.bin.4	d__Bacteria;p__Bacteroidota;c__Bacteroidia;o__Bacteroidales;f__Paludibacteraceae;g__;s__	0.000409673	0.000269101	0.00121474	0	0.000338482	0.00119173	0	0.00168322	0	0.00299499	0.00184008	0.00047863	0.00043521	0.00134586	0.000440307	0.00219683	0.000698861	0.000468665	0.00106334	0.000916097	0	0.000688906	0	0.00139744	0.000430148	0	0.000381724	0.000397494	0.00120971	0	0	0.00043626	0.000524868	0	0.000467968	0.00121225	0	0	0.00043903	0.000408085	0.000420827	0	0	0	0.00607627	0	0.00274476	0
MAG16.bin.34	d__Bacteria;p__Bacteroidota;c__Bacteroidia;o__Bacteroidales;f__Bacteroidaceae;g__Prevotella;s__	0.000366003	0.000397057	0.000848587	0.000692623	0.000357309	0.000398026	0.000494979	0	0	0	0.000589641	0	0	0	0	0.00032069	0	0.0013327	0	0.000371166	0	0.000690586	0.000480168	0.000417914	0	0	0.00036583	0	0	0	0	0.000310415	0	0	0	0	0	0	0.000469584	0	0.000378509	0.000768146	0	0.000568537	0.000565944	0	0.000583174	0.000544827
MAG261.bin.6	d__Bacteria;p__Bacteroidota;c__Bacteroidia;o__Bacteroidales;f__Bacteroidaceae;g__UBA1179;s__	0.000281263	0.00063185	0.000944198	0.000394119	0.00106169	0.00174468	0.000290104	0.000494362	0.000620317	0.000431234	0.00033083	0.000552391	0.0012823	0.00033844	0.000669888	0.000713264	0.000583095	0.00251288	0.000476589	0.000996114	0.00103511	0	0.00078771	0.000426911	0.000392254	0.000665308	0.00060931	0.000630869	0.00137252	0.00107889	0.000814741	0.000581569	0.00162361	0.000408743	0.00044089	0.000407141	0.000528334	0.000564342	0.000351844	0.00370558	0.00042761	0.00412763	0.00301533	0.000554173	0	0.000340215	0.00036978	0.00122898
MAG8.bin.21	d__Bacteria;p__Firmicutes_A;c__Clostridia;o__Oscillospirales;f__Oscillospiraceae;g__UBA1777;s__	0.000508491	0.000323459	0.000710175	0.000724899	0.000458663	0.000428053	0.000359706	0.000470689	0.000398167	0.000347686	0.000357432	0.000507334	0	0.000230532	0.00061884	0.000322602	0.000370509	0.000437424	0.000686715	0.00068912	0.000470236	0.000785373	0.000798411	0.000589769	0.000610339	0.000709876	0.00056671	0.000821631	0.000475737	0.000347649	0.000469782	0.000488847	0.000703348	0.000787634	0	0.000378884	0.000724711	0.000723361	0.000416587	0.000624593	0.000528825	0.0014135	0.000458531	0.000569514	0.000900508	0	0.000341122	0.000597647
MAG107.bin.6	d__Bacteria;p__Bacteroidota;c__Bacteroidia;o__Bacteroidales;f__UBA3663;g__UBA3663;s__	0.00273798	0.000253091	0.000935905	0.000393666	0.000405209	0	0.000489588	0	0	0	0	0	0	0.00125059	0	0	0	0	0	0	0	0	0	0	0	0	0	0	0	0	0	0	0	0	0	0.000984786	0	0	0	0	0	0.00116655	0.000716475	0.000893348	0.0005962	0	0.000927742	0.000379985
MAG190.bin.28	d__Bacteria;p__Bacteroidota;c__Bacteroidia;o__Bacteroidales;f__WCHB1-69;g__F23-D06;s__	0.000909056	0.00096471	0	0	0.00343462	0.000668497	0.000276989	0.00104071	0	0	0	0	0.00392411	0.000324831	0.000497774	0	0	0.00140172	0	0	0	0	0	0.000745841	0	0.000496122	0	0	0.000797855	0.0044032	0	0	0	0	0.000551438	0.000414692	0.000821563	0	0	0	0.00123818	0.000736508	0	0	0	0.00041508	0	0.000339147
MAG148.bin.22	d__Bacteria;p__Bacteroidota;c__Bacteroidia;o__Bacteroidales;f__Bacteroidaceae;g__F0040;s__	0.00180241	0.000327408	0.000689233	0	0	0	0.000920671	0	0	0.000345887	0.00110213	0	0.000440723	0.000264229	0.000760036	0.000296633	0	0.00036127	0	0.000611955	0	0.000295865	0	0	0.000471823	0.000535983	0	0	0.000471787	0.000341883	0.000259412	0.000302678	0	0	0.00042104	0.000333351	0.000374178	0	0.000328487	0	0.000436294	0.000662076	0.000421761	0.000695757	0.00109661	0.000327984	0.000666358	0.00045494
MAG187.bin.8	d__Bacteria;p__Fibrobacterota;c__Fibrobacteria;o__Fibrobacterales;f__Fibrobacteraceae;g__;s__	0	0	0.000474658	0	0.0018558	0.00131306	0	0.00215194	0.00117176	0.000655735	0.000305128	0.00136802	0.00271397	0.000324172	0.00183009	0.000508457	0.00723407	0.00261959	0.000468811	0.00201112	0.00115151	0.00146034	0.00406242	0.000709491	0	0.00192755	0.00121863	0.000822938	0.00122984	0.00231673	0.00106385	0.000646146	0.00419616	0.00256666	0.00313807	0.000368034	0.000885745	0.000906619	0.000718835	0.00329986	0	0	0	0.00333008	0.000659051	0.00101503	0.000486699	0.000591957
MAG187.bin.25	d__Bacteria;p__Bacteroidota;c__Bacteroidia;o__Bacteroidales;f__F082;g__F082;s__	0.000565987	0	0.00054006	0.000572828	0.000365668	0.000672781	0	0.000519994	0.0015395	0.000546359	0.00218507	0	0.00228663	0.0028305	0.00144843	0.000732781	0.000637795	0.00134857	0.00148357	0.000520091	0.00441657	0.00182038	0.00156812	0.000552644	0.000928849	0.00145588	0.00108614	0	0.00090758	0.00207948	0.00528564	0.00119442	0.00038225	0.0026926	0.000782266	0.00357498	0.00227069	0.00235511	0.00253325	0.000883288	0.00120618	0	0	0.000633827	0	0.000935447	0	0.000276864
MAG7.bin.37	d__Bacteria;p__Bacteroidota;c__Bacteroidia;o__Bacteroidales;f__UBA932;g__RC9;s__	0.000519454	0.000225252	0.00114248	0.000660223	0.00114007	0.000984468	0.000603201	0.000984127	0.000634637	0.000846198	0.00109111	0.00120992	0.000538706	0.000596716	0.00114489	0.00145743	0.000922369	0.000965823	0.000866053	0.000791287	0.000816408	0.00124875	0.000861109	0.00102572	0.000737326	0.000857568	0.00142372	0.00104686	0.000962583	0.000522697	0.000731245	0.00145164	0.00082477	0.000954205	0.00073946	0.000543955	0.000652146	0.000767912	0.00101084	0.00111349	0.00035584	0.000477103	0.00083816	0.000622152	0.000571361	0.00039212	0.00100146	0.000401956
MAG77.bin.18	d__Bacteria;p__Bacteroidota;c__Bacteroidia;o__Bacteroidales;f__Bacteroidaceae;g__F0040;s__	0	0.000244238	0.000649243	0	0	0	0.000676246	0	0	0	0.000455248	0	0	0	0	0	0	0.000324211	0	0	0	0	0	0	0	0	0	0	0	0	0	0	0	0	0	0	0	0	0	0	0.000562752	0.000450554	0	0	0.00053102	0	0	0.000310131
MAG273.bin.22	d__Bacteria;p__Bacteroidota;c__Bacteroidia;o__Bacteroidales;f__WCHB1-69;g__;s__	0	0.00172158	0.000536759	0.0164204	0.000515183	0.00197849	0	0.000830017	0.0022922	0.00158062	0.000592809	0.000539321	0.00475568	0.000304145	0.000440633	0.000343022	0.000626047	0	0	0.000370628	0	0	0.00154133	0.000863051	0	0.000464999	0	0.00038123	0.00154571	0.00600891	0	0	0.000583054	0.00229242	0	0.000366161	0.000854558	0	0.000418162	0	0	0.00175772	0	0	0	0.000713094	0.000484725	0.00037525
MAG43.bin.18	d__Bacteria;p__Firmicutes_A;c__Clostridia;o__Oscillospirales;f__Oscillospiraceae;g__CAG-110;s__	0	0.000237739	0.000397815	0.000379182	0	0	0.000297405	0	0	0	0	0	0	0	0	0	0	0	0	0	0	0	0.000508175	0	0	0	0	0	0	0	0	0	0	0	0	0	0	0	0.000732068	0	0.000270592	0.000439046	0	0	0	0.000569786	0	0
MAG32.bin.40	d__Bacteria;p__Bacteroidota;c__Bacteroidia;o__Bacteroidales;f__Muribaculaceae;g__;s__	0.00106021	0.000403512	0.00080172	0.000538286	0	0	0	0	0	0	0.000442393	0	0	0	0	0	0	0.000497041	0	0	0	0.000316621	0	0	0	0	0	0	0	0	0	0	0	0	0	0	0.000498594	0	0	0	0.0006622	0	0	0.000484424	0.000551138	0	0.000705722	0
MAG265.bin.15	d__Bacteria;p__Bacteroidota;c__Bacteroidia;o__Bacteroidales;f__Bacteroidaceae;g__F0040;s__	0.000438876	0.000282403	0	0.00181559	0.000344862	0.00038418	0.000368489	0	0.000369596	0.000335471	0.000664669	0.000602769	0	0	0.0025261	0.000740947	0.000522897	0	0.000979282	0.000390906	0.000350406	0.000350046	0.00141646	0.000438658	0	0.000465178	0.000789264	0.00109774	0	0	0.000307627	0.000676866	0	0.00157961	0.000571619	0	0.000833741	0.000830228	0	0	0.000571604	0.00049725	0.000566664	0.000379169	0	0.000599584	0.000411829	0.000556649
MAG187.bin.1	d__Bacteria;p__Bacteroidota;c__Bacteroidia;o__Bacteroidales;f__Bacteroidaceae;g__UBA1189;s__	0	0.000352854	0	0	0.000684323	0.000594889	0.000279995	0.000582639	0.00131961	0.000675672	0.000692368	0.000363702	0.000749439	0.000306789	0.00161145	0.00049922	0.000680882	0.00124995	0.00214259	0.00135321	0.000584088	0.00123945	0.000393819	0.000622118	0	0.00117585	0.000385557	0.000400411	0.000690737	0.000659873	0.000570155	0.00030745	0.00179146	0.000638473	0.00108192	0.000402102	0.00321158	0.000581089	0.000656272	0	0.000428055	0.000748243	0.0003249	0.000506617	0.000682929	0.000843051	0.000540799	0.000616166
MAG202.bin.2	d__Bacteria;p__Bacteroidota;c__Bacteroidia;o__Bacteroidales;f__UBA932;g__RC9;s__	0	0	0.000657839	0.000543361	0.00124125	0.00134807	0	0.001356	0.001137	0.000758537	0.000321339	0.00174424	0.00188444	0	0.00228805	0.00154656	0.00170235	0.00209364	0.000733224	0.000889241	0.000768064	0.00267934	0.00156933	0.00198126	0.000352021	0.000481799	0.00693049	0.00166765	0.00128093	0.00181249	0.000789336	0.00744423	0.000658779	0.00150598	0.00510932	0	0.00121629	0.00309215	0.00117935	0.00182283	0.000275481	0	0.000362462	0.00062403	0.000830551	0.000317981	0.000792382	0.000469412
MAG176.bin.8	d__Bacteria;p__Bacteroidota;c__Bacteroidia;o__Bacteroidales;f__UBA3663;g__UBA3663;s__	0.000446707	0	0.000525364	0	0.00145162	0	0.000282313	0	0	0.00047621	0	0	0	0	0	0	0	0	0	0	0	0	0	0.000472627	0	0	0.000368815	0	0	0	0	0.000314353	0	0.000640264	0.00034383	0	0	0	0.000732409	0	0.000342611	0.000443955	0.000476689	0.000363953	0	0	0	0.000964749
MAG7.bin.59	d__Bacteria;p__Verrucomicrobiota;c__Kiritimatiellae;o__RFP12;f__UBA1067;g__UBA1067;s__	0.000491099	0.000492845	0.000950598	0.000866363	0.00141018	0.000662486	0.000514549	0.00113795	0.000908	0.00115113	0.000676995	0.000684603	0.000702123	0.000558645	0.000792543	0.000452534	0.000529321	0.000490344	0.00106199	0.000550887	0.000607276	0	0.000984447	0.000918591	0.000992661	0.000902755	0.00058864	0.000515409	0.000479686	0.000283844	0.000570114	0.000586996	0.00103178	0.00263545	0.00072118	0.000606952	0.000938388	0.000504331	0.000440848	0.000577576	0.000339809	0.000505546	0.00065765	0.000751369	0.00081047	0.000564806	0.00058943	0.000680044
MAG254.bin.1	d__Bacteria;p__Bacteroidota;c__Bacteroidia;o__Bacteroidales;f__UBA932;g__RC9;s__	0	0.000615986	0	0	0.00133525	0.000436745	0.000272935	0.000507076	0.00072358	0.000396202	0.000353	0.000520153	0.000402803	0.000256698	0.000738738	0.000456074	0.000399053	0.00101526	0.000479397	0.000758563	0.000527473	0.00111558	0.000537336	0.00051604	0.000356292	0.000561984	0.000770783	0.000541527	0	0.000379518	0.000521577	0.000764387	0.000483766	0.000617441	0.000697998	0	0.00047901	0.000614242	0.000816087	0.00711491	0	0	0	0	0.000753472	0	0.00053123	0
MAG246.bin.1	d__Bacteria;p__Bacteroidota;c__Bacteroidia;o__Bacteroidales;f__Bacteroidaceae;g__UBA1179;s__	0	0.000333752	0.00086723	0.000484549	0.00038248	0.0020104	0	0.00235551	0.0014303	0.000801646	0.000774512	0.00063982	0.000392089	0	0.000837878	0.00167682	0.000589338	0	0.000354709	0.000544762	0.000446731	0.000290405	0.00055811	0.00184101	0.000361194	0.000592614	0.000586833	0.000600695	0.00139671	0.000336509	0.000336715	0.000537307	0.00105099	0	0.000570779	0	0.000522092	0.000444377	0.00039463	0.00108538	0.00101558	0.00129898	0.000994791	0.000577956	0.000750539	0	0.00118279	0.0010883
MAG137.bin.13	d__Bacteria;p__Bacteroidota;c__Bacteroidia;o__Bacteroidales;f__UBA3663;g__UBA3663;s__	0.000500687	0.000278607	0.000471936	0.000388722	0.000397137	0	0.000392867	0	0	0	0	0	0.00029439	0.000379556	0	0	0	0	0	0	0	0.00039328	0	0	0	0	0	0	0	0	0	0.000285822	0	0	0.000337916	0.000372333	0	0	0.000293843	0.000326123	0.000399402	0.000471549	0.000673795	0.000538836	0	0	0.000411329	0.00102629
MAG236.bin.5	d__Bacteria;p__Bacteroidota;c__Bacteroidia;o__Bacteroidales;f__F082;g__F082;s__	0.00216492	0	0	0	0	0.0003951	0.00229591	0.00369206	0.000489815	0.000982342	0	0.00307204	0	0.00390313	0.000576084	0.00323542	0.0010378	0.000301377	0	0.00146779	0.000467153	0	0.000734169	0.00410335	0.00472476	0	0	0.00164352	0	0	0.000466529	0.000277008	0	0	0.00334534	0.0029487	0.000383525	0.00195236	0.000835399	0	0.00174535	0	0.000301503	0	0.0019134	0.000385153	0.000911329	0
MAG20.bin.4	d__Bacteria;p__Bacteroidota;c__Bacteroidia;o__Bacteroidales;f__UBA3663;g__UBA3663;s__	0.0010266	0.000250039	0.000647411	0.000658477	0	0	0.000461006	0	0	0	0	0	0	0.000545465	0	0	0	0	0	0	0	0	0	0	0	0	0	0	0	0	0	0	0	0	0	0.000487574	0	0	0	0	0	0.00241283	0.000829502	0.000714392	0.000464317	0	0.000853338	0.000439711
MAG186.bin.10	d__Bacteria;p__Verrucomicrobiota;c__Kiritimatiellae;o__RFP12;f__UBA1067;g__UBA1067;s__	0.000457847	0.000639013	0.000836213	0.00104141	0.00112053	0.000726935	0.000404352	0.00110277	0.000854818	0.00128523	0.000960475	0.000643238	0.000568868	0.000730254	0.00078237	0.000446323	0.000528484	0.000603776	0.00106836	0.000732398	0.000626479	0	0.00112651	0.000900393	0.000902754	0.000775084	0.000482269	0.000546485	0.000631384	0	0.000553979	0.000453598	0.00130507	0.00213463	0.000714733	0.000791317	0.00082844	0.000491709	0.000461765	0.000574099	0.000758075	0.000727166	0.000762452	0.00106202	0.000867152	0.000811648	0.000696823	0.000755496
MAG170.bin.22	d__Bacteria;p__Spirochaetota;c__Spirochaetia;o__Treponematales;f__Treponemataceae;g__Treponema_D;s__	0.00044544	0.000256061	0	0.000397487	0.000789061	0.00145025	0	0.000427293	0.000655482	0	0.000297371	0.000395651	0.000281714	0	0.000590796	0.00028444	0.000614318	0.000405963	0	0.00039588	0.00133782	0.000563559	0.000923414	0	0	0	0	0.000649	0.00179257	0.000487609	0.000868124	0	0.000534174	0.000388424	0.000642381	0	0	0	0.000743737	0.000779771	0	0.000428257	0	0.000589906	0.000433389	0	0.000430462	0
MAG77.3396031.NO.25	d__Bacteria;p__Firmicutes_A;c__Clostridia;o__Lachnospirales;f__Lachnospiraceae;g__Eubacterium_F;s__	0.000384595	0.000466929	0.00068785	0.000622541	0.000495507	0.000638738	0.000438705	0.000608761	0.000548407	0	0.000353175	0.000438136	0.000505168	0.000317318	0.000565535	0.000355136	0.000630713	0.000418077	0.000444061	0.000742522	0.000605342	0.000515065	0.000932479	0.000628761	0.000438322	0.000990681	0.000879535	0.000804694	0.0008291	0.000613376	0.000461212	0.000647388	0.000768271	0.000649269	0.00050841	0.00045189	0.00045583	0.000498548	0.000419944	0.000689185	0.000513567	0.00065465	0.000458882	0.000563605	0.000618984	0.000433903	0.000347595	0.000467039
MAG257.bin.14	d__Bacteria;p__Bacteroidota;c__Bacteroidia;o__Bacteroidales;f__Bacteroidaceae;g__UBA1189;s__	0	0	0.000506883	0	0.00119519	0.0015179	0.000539862	0.0021191	0.0034774	0.00153802	0.000562331	0.000329418	0.00244233	0.000942047	0.00587863	0.00128481	0.00175979	0.00319515	0.00757927	0.00431279	0.0013733	0.00228211	0.000387024	0.00211051	0.000585305	0.000727628	0.000605895	0.000464927	0.00185768	0.00233842	0.00148659	0.000547553	0.00478107	0.000467988	0.00299571	0.00161389	0.00844461	0.000753501	0.00184036	0.00076386	0	0	0	0	0.00141853	0.00141109	0.00104781	0.00130534
MAG166.bin.11	d__Bacteria;p__Bacteroidota;c__Bacteroidia;o__Bacteroidales;f__Paludibacteraceae;g__RF16;s__	0.000281315	0	0.000617534	0.00368762	0.00407187	0	0	0	0.000432182	0.00225774	0.000441721	0	0.0023186	0.000716036	0.00121317	0	0.00122966	0.000354007	0.00583803	0	0.000473209	0	0	0	0.00032346	0	0	0	0	0.000406303	0	0	0.00183337	0.000664969	0	0.000709672	0.000955756	0	0	0	0	0	0.000307492	0.00372024	0.000871562	0	0.000710371	0.000545009
MAG275.bin.5	d__Bacteria;p__Bacteroidota;c__Bacteroidia;o__Bacteroidales;f__Bacteroidaceae;g__UBA1786;s__	0.000355661	0.000581817	0.00142881	0.000522796	0.00047502	0	0	0.00048203	0	0.000807304	0	0	0.000898091	0	0.0010348	0.000728627	0.000817514	0.000900165	0.000530303	0.000744752	0	0.000937254	0.000430788	0.000502903	0.000831478	0.000697622	0	0.000399261	0.000410426	0.00078211	0	0	0	0.000399773	0	0.000624105	0.00100802	0.00139841	0.0010765	0.00114548	0.000803513	0	0.000516178	0	0	0.000717466	0.000982682	0.000407398
MAG17.bin.5	d__Bacteria;p__Bacteroidota;c__Bacteroidia;o__Bacteroidales;f__UBA3663;g__UBA3663;s__	0.00116451	0.000647526	0.000512293	0.000633128	0.000648654	0	0.000443133	0	0	0	0	0	0	0.000653776	0	0	0	0.000346367	0	0	0	0	0	0	0	0	0	0	0	0	0	0	0	0	0	0.00059905	0	0	0.000450134	0	0	0.00222287	0.000835284	0.000668571	0.000472076	0	0.000856201	0.000333939
MAG114.bin.10	d__Bacteria;p__Bacteroidota;c__Bacteroidia;o__Bacteroidales;f__WCHB1-69;g__F23-D06;s__	0.000363253	0.000481369	0.00114051	0.00153532	0.0010611	0.000534528	0	0.000465284	0.000390231	0	0.000933108	0	0.00488528	0.000328485	0.000964209	0	0	0.000367398	0	0.000467622	0.000348841	0.000383611	0.000513511	0	0	0.00047134	0.000491556	0	0.000580028	0.00618095	0.000273343	0.000381595	0.000377536	0.000368194	0.000371186	0.000399258	0.0016334	0.000944088	0.000468385	0.00032402	0.000474529	0.00233407	0	0.00417249	0	0.000612388	0	0
MAG257.bin.10	d__Bacteria;p__Bacteroidota;c__Bacteroidia;o__Bacteroidales;f__F082;g__F082;s__	0.00125857	0	0	0	0	0.0013061	0.00293401	0.00294555	0.00045963	0.00582764	0.000770084	0.00109732	0.000359155	0.00274184	0.000747176	0.00167849	0.00105369	0	0.000511696	0.00105891	0.000999167	0	0.00104718	0.00325722	0.0035702	0	0.000479122	0.00068683	0.00100586	0.000376096	0.00107043	0.000554348	0	0	0.00209641	0.00221094	0.00151742	0.00144466	0.00106428	0	0.00577721	0	0.000455369	0	0.000516718	0.000450366	0.00239069	0
MAG9.bin.15	d__Bacteria;p__Verrucomicrobiota;c__Verrucomicrobiae;o__Verrucomicrobiales;f__Akkermansiaceae;g__Akkermansia;s__	0	0	0	0.000397286	0	0	0	0	0.000468851	0	0	0	0.00028091	0	0	0	0	0	0	0	0.000349282	0	0.000678727	0.000590802	0	0.000833677	0.000396854	0.000397094	0	0	0.000343754	0.00033892	0	0.000395785	0	0	0	0	0.000278289	0	0	0	0	0.000355362	0	0	0	0
MAG178.bin.1	d__Bacteria;p__Bacteroidota;c__Bacteroidia;o__Bacteroidales;f__UBA932;g__RC9;s__	0	0	0	0	0.000501642	0.000776889	0	0.000530575	0.00364782	0.00110232	0	0.000596461	0.00530958	0.000262806	0.00566127	0.00128359	0.000499986	0.00875858	0.00154461	0.00255837	0.00219908	0.0108303	0.0043754	0.000821687	0.000390292	0.00363121	0.00310113	0.000946146	0.000811204	0.00492823	0.00279911	0.00306985	0.00109502	0.00827966	0.000382355	0	0.00344187	0.00896619	0.000520345	0.00104025	0.000272194	0	0	0	0	0.000376075	0.000514739	0.000299155
MAG192.bin.4	d__Bacteria;p__Bacteroidota;c__Bacteroidia;o__Bacteroidales;f__UBA932;g__RC9;s__	0.000419492	0	0.000458182	0.000536773	0.0015042	0.00267951	0.000334629	0.00128728	0.00117154	0.00102548	0.000717578	0.00199605	0.00156228	0.000504893	0.00173526	0.00234801	0.00121313	0.00153068	0.00194175	0.0011448	0.00210013	0.00936849	0.000919277	0.00149042	0.000866508	0.000988181	0.00466976	0.00182914	0.00237241	0.000913212	0.00294952	0.00533821	0.00135706	0.00100461	0.00148933	0.000535169	0.00112313	0.00152407	0.00167816	0.0022417	0.00037159	0.00048342	0.000380135	0.000366162	0.000618683	0.000736818	0.00116754	0.000617992
MAG124.bin.27	d__Bacteria;p__Verrucomicrobiota;c__Verrucomicrobiae;o__Verrucomicrobiales;f__Akkermansiaceae;g__Akkermansia;s__	0	0	0	0.000475979	0	0	0	0	0	0	0	0	0	0	0	0	0	0	0	0	0	0	0.000497897	0	0	0.000839904	0	0	0	0	0.000322499	0	0	0.000386173	0	0	0	0	0	0	0	0	0	0	0	0	0	0
MAG16.bin.2	d__Bacteria;p__Firmicutes_A;c__Clostridia;o__Oscillospirales;f__Oscillospiraceae;g__Lawsonibacter;s__	0.000389752	0.00104569	0.000709784	0.000696486	0	0.000413644	0.000354029	0.000571653	0.00063781	0.000478979	0.000571418	0.000380303	0	0.000375472	0.000812905	0.000328934	0.000382101	0.000427122	0.000906756	0.00079654	0.000804697	0.000740887	0.000906473	0.00120094	0.000924033	0.000866259	0.000870441	0.000737588	0.00102654	0.000403764	0.00075796	0.000788168	0.000514385	0.00117646	0.000594394	0.000614026	0.000836475	0.000857386	0.000756978	0.000937374	0.000443412	0.000586843	0.000868174	0.000447474	0.000592157	0.000756237	0.000530095	0.000883085
MAG15.bin.11	d__Bacteria;p__Bacteroidota;c__Bacteroidia;o__Bacteroidales;f__Bacteroidaceae;g__F0040;s__	0	0	0.000702008	0.000543857	0	0	0.000471085	0	0	0.00046578	0.000464568	0	0	0	0	0	0	0	0	0	0	0	0	0	0	0	0	0	0	0	0	0	0	0	0	0	0	0	0	0	0.0003044	0.000484911	0	0	0.000619551	0	0	0.000283698
MAG206.bin.11	d__Bacteria;p__Bacteroidota;c__Bacteroidia;o__Bacteroidales;f__F082;g__F082;s__	0.00116043	0	0	0	0.000452246	0	0.0010468	0.00169736	0.00110219	0.00303141	0.000581137	0.00178996	0.000596678	0.00188857	0.000762243	0.00241871	0.000919312	0.000534793	0.00155639	0.00108792	0.00131849	0.000431684	0.00131409	0.00179524	0.00299687	0.000558406	0.000536114	0.00121835	0	0.000422573	0.00156811	0.000604082	0.000620803	0	0.0057074	0.00153245	0.00115754	0.00159276	0.000703751	0	0.00431612	0	0.000427574	0	0.0017473	0.000465375	0.00161424	0
MAG217.bin.16	d__Bacteria;p__Bacteroidota;c__Bacteroidia;o__Bacteroidales;f__UBA932;g__UBA1232;s__	0.000799866	0.000650116	0.000715181	0.00104501	0.00132886	0.000464978	0.000775919	0.000441766	0.000834303	0.00118911	0.000662582	0.00122459	0.000405677	0.000310186	0.000527973	0.00125016	0.000396475	0.000752792	0.000640485	0.000679169	0.00105283	0.000380905	0.000583638	0.000562166	0.000444281	0.000670287	0.000490017	0.000895572	0.000410939	0.000552065	0.000803252	0.000486109	0.00184879	0.000584228	0.000636952	0.00030442	0.000585517	0.00212906	0.000755309	0.000386781	0.00175028	0.000720896	0.000421306	0.000480256	0.00097856	0	0.000743542	0.000748427
MAG128.bin.11	d__Bacteria;p__Verrucomicrobiota;c__Verrucomicrobiae;o__Verrucomicrobiales;f__Akkermansiaceae;g__Akkermansia;s__	0	0	0	0.000441543	0	0	0	0	0	0	0	0	0	0	0	0	0	0	0	0	0	0	0	0	0	0	0	0	0	0	0	0	0	0	0	0	0	0	0	0	0	0	0	0	0	0	0	0
MAG193.bin.5	d__Bacteria;p__Bacteroidota;c__Bacteroidia;o__Bacteroidales;f__Bacteroidaceae;g__F0040;s__	0	0	0.000819023	0	0	0	0.00112654	0	0	0	0.000470713	0	0	0	0	0	0	0.000318257	0	0	0	0	0	0	0	0	0	0	0	0	0	0	0	0	0	0.000326889	0	0	0	0	0.000403576	0.000655174	0	0	0.000574245	0	0	0.000336065
MAG32.bin.9	d__Bacteria;p__Firmicutes;c__Bacilli;o__Erysipelotrichales;f__Erysipelotrichaceae;g__UBA636;s__	0.000536216	0.00116211	0.00129832	0.00081448	0.00102083	0	0.000507913	0	0	0.000373401	0.000290819	0.000440469	0.00030034	0.000257723	0	0.000964752	0	0.000493205	0.000398159	0	0.000398542	0	0.0012515	0	0	0	0.000671868	0.000774449	0	0	0	0.000294985	0.000781253	0.0005063	0	0.000436244	0	0.00210286	0.000408488	0.00035001	0.000313511	0.00155103	0	0.000894912	0	0.000677992	0.000459816	0.000510484
MAG173.bin.32	d__Bacteria;p__Bacteroidota;c__Bacteroidia;o__Bacteroidales;f__Bacteroidaceae;g__Prevotella;s__	0.00130621	0.00211631	0.00116219	0.000521567	0.000462864	0	0.000408279	0	0	0	0.000439804	0	0	0.000285572	0	0	0	0.000308735	0	0.000485061	0	0.000700789	0	0	0.0003425	0	0	0	0.000410044	0	0	0	0	0	0	0.000345948	0	0	0	0.000600213	0.00145675	0.000471167	0.000670451	0.00048571	0.00230704	0.00131881	0.00051339	0.000485995
MAG198.bin.13	d__Bacteria;p__Bacteroidota;c__Bacteroidia;o__Bacteroidales;f__P3;g__UBA1711;s__	0.000450126	0.00164145	0.000401994	0	0.00150067	0.000524517	0	0	0.000673738	0.00432841	0.00180646	0.00184368	0	0.000344611	0.000702663	0.000496756	0.000471559	0.00069139	0.000634119	0.00205467	0.000699402	0.000750738	0.000827391	0	0.000506821	0.00208164	0.00156141	0.00147068	0.000613738	0	0.000582606	0.00165054	0.000606635	0.000747252	0.000725628	0.0003535	0.000621101	0.00126086	0.000310521	0.000348523	0.000421666	0.000466466	0	0	0.000781992	0.000904534	0.00044821	0.00209399
MAG274.bin.27	d__Bacteria;p__Bacteroidota;c__Bacteroidia;o__Bacteroidales;f__UBA3663;g__UBA3663;s__	0.00111431	0	0.000615649	0.000440391	0	0	0.000559427	0	0	0	0	0	0	0.000557445	0	0	0	0	0	0	0	0	0	0	0	0	0	0	0	0	0	0	0	0	0	0.000491589	0	0	0	0	0	0.00131808	0.000943011	0.000679546	0.000596373	0	0.000686038	0.000393122
MAG3.bin.33	d__Bacteria;p__Firmicutes_A;c__Clostridia;o__Oscillospirales;f__Oscillospiraceae;g__CAG-83;s__	0.00035268	0.000613831	0.000680244	0.000423735	0	0	0.000435835	0.000492537	0.000510368	0.000395865	0.000444917	0.000358046	0	0.000280991	0.000506346	0.000294621	0	0.000398543	0.000489501	0.000640176	0.00045026	0.000747103	0.000570647	0.000753722	0.000740635	0.000633562	0.000573012	0.000550996	0.000551492	0.00024795	0.000426218	0.000502439	0.000470179	0.000520701	0.000443809	0.000447877	0.000471484	0.000695922	0.000382657	0.000484706	0.000748763	0.00139915	0.00116902	0.000864001	0.000865874	0.000659978	0.000415284	0.000495347
MAG7.bin.65	d__Bacteria;p__Bacteroidota;c__Bacteroidia;o__Bacteroidales;f__Bacteroidaceae;g__Bacteroides_C;s__	0.00134338	0	0.000647624	0.000822087	0.000355131	0	0.000713889	0	0	0	0.000871681	0	0	0.000313467	0	0.000324263	0	0.000449177	0	0	0	0	0.000443245	0	0.000572571	0.000615656	0	0	0	0	0	0	0	0	0	0.000406315	0	0	0	0.00048651	0	0.000474656	0	0.000354624	0.000964706	0	0.00045795	0
MAG179.bin.20	d__Bacteria;p__Bacteroidota;c__Bacteroidia;o__Bacteroidales;f__P3;g__UBA1711;s__	0.000625522	0.000329231	0	0.000426425	0.000465449	0.000873633	0	0.000427656	0.000980321	0.00036615	0.000899896	0.000369954	0	0.000510387	0.00111796	0.000437723	0.000524179	0.000447399	0.000692831	0.000581532	0	0.00158032	0.000760284	0.000429123	0.000480767	0.000704619	0.00054513	0.000396348	0.0012025	0	0.000327854	0.000576826	0.00095062	0.000359985	0.000339975	0.000430143	0.000650954	0.000457517	0	0.00223897	0.000619247	0.000600071	0.000608637	0	0.00144024	0.00170624	0	0.000889899
MAG178.bin.15	d__Bacteria;p__Bacteroidota;c__Bacteroidia;o__Bacteroidales;f__UBA932;g__RC9;s__	0.000381457	0	0.000589558	0.000474601	0.000896965	0.00194768	0.000491525	0.00120942	0.000516756	0.000820367	0.000534889	0.00166751	0.000898342	0.000528679	0.00155732	0.00179017	0.00117235	0.00118541	0.000982115	0.0013785	0.00147814	0.00492749	0.000862527	0.00118782	0.000808183	0.00106167	0.00192279	0.00149033	0.00162159	0.000654197	0.00183485	0.0021317	0.00114918	0.000680986	0.000919102	0.000548442	0.00136193	0.00107353	0.001015	0.00151659	0.000306246	0.00042265	0.000443609	0.000407147	0.000579502	0.000641934	0.000865119	0.000552003
MAG177.bin.2	d__Bacteria;p__Bacteroidota;c__Bacteroidia;o__Bacteroidales;f__UBA932;g__RC9;s__	0.000512577	0	0.000991743	0.000580258	0.000897409	0.0006307	0.000451237	0.000464429	0.000553984	0.00104646	0.00113044	0.000425777	0.00108068	0.000522847	0.000975657	0.000640818	0.000409937	0.000986329	0.00111068	0.0019476	0.00105357	0.000714906	0.00135656	0.000483761	0.00108415	0.000518823	0.00196137	0.000459791	0.000605986	0.00120261	0.000882966	0.00177424	0.0013096	0.00223224	0.00216621	0.000589744	0.001401	0.00217353	0.00236086	0.00149903	0.000287555	0.00053239	0.000459774	0.000897179	0.00117782	0	0.000981003	0.000730634
MAG224.bin.4	d__Bacteria;p__Bacteroidota;c__Bacteroidia;o__Bacteroidales;f__F082;g__F082;s__	0.000658394	0	0	0	0	0	0.000941007	0.00186724	0.000360639	0.000871072	0.000547906	0.00169782	0	0.00103836	0.000523921	0.00118277	0.000720915	0	0.000422087	0.000943553	0.000951151	0	0.000679629	0.00201152	0.00269353	0	0.000401466	0.00108848	0	0	0.00113339	0.000437452	0	0	0.00257024	0.000890652	0.000959877	0.000514917	0.000443381	0	0.0083707	0	0.000291619	0.000441124	0.00201797	0	0.00325778	0
MAG189.bin.3	d__Bacteria;p__Bacteroidota;c__Bacteroidia;o__Bacteroidales;f__Bacteroidaceae;g__UBA1786;s__	0	0.000242992	0.000852069	0.000427282	0	0.000623614	0.000384206	0	0	0.000423139	0	0	0.000388752	0	0.000670013	0.000833785	0.000391582	0.000586369	0.000332866	0.000492013	0	0.000324878	0	0	0.000485084	0.000503005	0	0	0.000587034	0.000303926	0	0	0	0	0	0.00040769	0.000341506	0.000900527	0.000733535	0.000670876	0.000342706	0.000542698	0.000439973	0.000536301	0	0.000379316	0.000610946	0.000565599
MAG264.bin.19	d__Bacteria;p__Bacteroidota;c__Bacteroidia;o__Bacteroidales;f__F082;g__F082;s__	0.00145257	0	0	0.000517888	0.000790105	0	0.00246684	0.0015149	0.000571949	0.000583284	0	0.00494541	0.00050374	0.0013006	0.000697229	0.00283941	0.000347099	0.000488033	0.000815251	0.00209707	0.00241184	0.00079594	0.000681813	0.00161638	0.00247012	0.000677162	0.000764402	0.00355503	0	0.000539211	0.00167249	0.000498069	0	0.000671803	0.00236968	0.00102216	0.000545557	0.00153592	0.000669836	0.000513324	0.00133064	0.00158104	0	0	0.00189577	0.000331766	0.00651554	0
MAG129.bin.6	d__Bacteria;p__Verrucomicrobiota;c__Kiritimatiellae;o__RFP12;f__UBA1067;g__UBA1067;s__	0.000453372	0	0	0	0	0	0	0	0	0	0.0002982	0	0	0	0	0	0	0	0	0	0	0	0	0	0	0	0	0	0	0	0	0	0	0	0	0	0	0	0	0	0	0	0	0	0.000444488	0	0	0
MAG173.bin.13	d__Bacteria;p__Verrucomicrobiota;c__Kiritimatiellae;o__RFP12;f__UBA1067;g__UBA1067;s__	0.000455625	0.00055501	0.000855937	0.000758709	0.000870753	0.000560017	0.000349551	0.000891845	0.000749266	0.000894381	0.00128839	0.000590693	0.000558489	0.000737208	0.000604113	0.000413115	0.000373617	0.00061745	0.000898764	0.0006077	0.000532991	0	0.000650177	0.00077626	0.000945976	0.000722738	0.000561599	0.000468841	0.000459647	0.000260542	0.000484988	0.000533507	0.000888598	0.00155525	0.000631331	0.000787016	0.00078345	0.000426352	0.000465582	0.0005398	0.000441237	0.000691603	0.000646851	0.00108792	0.000631408	0.000583614	0.000903645	0.000812094
MAG236.bin.10	d__Bacteria;p__Firmicutes_A;c__Clostridia;o__Oscillospirales;f__Oscillospiraceae;g__CAG-110;s__	0.000452942	0.000673055	0.000983721	0.000660438	0.000542821	0.000538789	0.00039905	0.000600056	0.000536503	0.000507262	0.000633744	0.000415435	0.000348177	0.000348377	0.000726458	0.00038114	0.000405663	0.000500655	0.000586519	0.000819868	0.000564331	0.000671746	0.000899118	0.000894349	0.000801527	0.000851244	0.000639692	0.000763906	0.000816285	0.000317268	0.000436246	0.000733568	0.000717596	0.000836193	0.00050049	0.000677873	0.000809777	0.000664975	0.000527854	0.000818612	0.00085228	0.000460809	0.000414058	0.000645856	0.00186918	0.000419624	0.000349973	0.000605509
MAG182.bin.7	d__Bacteria;p__Bacteroidota;c__Bacteroidia;o__Bacteroidales;f__WCHB1-69;g__F23-D06;s__	0.000335716	0.00092129	0.000504449	0.000509889	0.00237097	0.000546956	0.0002746	0.000618995	0	0	0.000314685	0	0.00803649	0.0008495	0	0	0	0.000732782	0	0	0	0	0	0.000622729	0.000534254	0.000790111	0	0	0.000493363	0.00933647	0	0	0.000403063	0	0.000511813	0.000931533	0.000620937	0	0.000343408	0	0.000617191	0.000559755	0	0	0	0.000428304	0	0.000521507
MAG266.bin.22	d__Bacteria;p__Bacteroidota;c__Bacteroidia;o__Bacteroidales;f__Bacteroidaceae;g__F0040;s__	0	0	0.000634142	0	0	0	0.000624745	0	0	0	0.000398904	0	0	0	0	0	0	0.000328341	0	0	0	0	0	0	0	0	0	0	0	0	0	0	0	0	0	0	0	0	0	0	0.000603778	0.000499289	0	0	0.000398898	0	0	0.000285085
MAG73.bin.2	d__Bacteria;p__Verrucomicrobiota;c__Kiritimatiellae;o__RFP12;f__UBA1067;g__UBA1067;s__	0	0.000298987	0	0	0.000452274	0	0	0.000408472	0	0	0.000313508	0	0.000309447	0	0	0	0	0	0	0	0	0	0	0	0	0	0	0	0	0	0	0	0	0.000385468	0	0	0	0	0	0	0	0	0	0	0.000420485	0	0	0.000272745
MAG165.bin.8	d__Bacteria;p__Bacteroidota;c__Bacteroidia;o__Bacteroidales;f__Paludibacteraceae;g__;s__	0.000825106	0.000278314	0	0.00106383	0	0	0.00576979	0	0	0	0.000312927	0.000869437	0	0.000648221	0.000725166	0.000379864	0.000323812	0.000430374	0	0	0	0.000307928	0	0	0.000430694	0	0	0	0	0	0	0	0	0	0	0.000657993	0	0	0	0.000462886	0.00213225	0	0	0	0	0	0.000758661	0
MAG152.bin.3	d__Bacteria;p__Bacteroidota;c__Bacteroidia;o__Bacteroidales;f__WCHB1-69;g__F23-D06;s__	0.000484849	0.00044267	0.000533658	0.00055738	0.00265655	0.00081276	0	0.000858033	0.000681748	0	0.000442583	0.000344192	0.00405279	0.000434485	0	0	0.000332589	0.000755434	0	0.000339854	0	0	0	0.000688799	0.000338326	0.000503039	0	0.000389014	0.000667152	0.00513366	0	0	0.000607178	0.000460831	0.000481202	0.000475036	0.00136933	0.000441343	0.000372444	0	0.000710629	0.0015127	0	0.000760612	0	0.000420682	0	0.000470829
MAG181.bin.20	d__Bacteria;p__Bacteroidota;c__Bacteroidia;o__Bacteroidales;f__Paludibacteraceae;g__;s__	0.0026415	0.000322991	0	0.00169391	0	0	0.00775205	0	0	0	0.000307896	0	0	0.000766521	0.00079042	0	0.000319748	0	0	0	0.000667997	0	0	0	0	0	0	0	0	0.000263513	0.000622275	0	0	0	0	0.000831486	0	0	0	0	0.00377236	0	0	0	0	0.000381708	0.00077606	0
MAG35.2390962.NO.2	d__Bacteria;p__Firmicutes_A;c__Clostridia;o__Lachnospirales;f__Lachnospiraceae;g__;s__	0.00034777	0.000394955	0.000667774	0.000511318	0.000459647	0.000421389	0.000455868	0	0.000372373	0	0.000399352	0	0.000301133	0.000331554	0	0.000289211	0.000432331	0.000293791	0.00036697	0.000556502	0.000338384	0.000410525	0.000649615	0.000422308	0.000417971	0.000705446	0.000456065	0.000650158	0.000554067	0.000374746	0.000263628	0.000311604	0.000458689	0.000451228	0.000365726	0.000489532	0.000355237	0.000361847	0.000337417	0.000646025	0.000587853	0.000706025	0.000462479	0.00060261	0.000657396	0.000463076	0.000405717	0.000590036
MAG200.bin.6	d__Bacteria;p__Bacteroidota;c__Bacteroidia;o__Bacteroidales;f__WCHB1-69;g__;s__	0	0.0029539	0.000676205	0.00223402	0.00139427	0.00171739	0	0.000735143	0.000672207	0.00043448	0.000494918	0.000407821	0.00307294	0.000317232	0.00279636	0.000325114	0	0.000444643	0	0.000614843	0	0.000553892	0.000467926	0.000895921	0	0.000706153	0	0.00045127	0.000952193	0.00549205	0.000255678	0.000292592	0.000540461	0.000796307	0.000509678	0	0.00156801	0.000583878	0.000496428	0	0.000600206	0.00141716	0	0.0024205	0.000470527	0.000727595	0	0.000329027
MAG152.bin.8	d__Bacteria;p__Bacteroidota;c__Bacteroidia;o__Bacteroidales;f__F082;g__F082;s__	0.000455701	0.000388253	0	0	0.000531999	0	0.00148286	0.00186279	0.000899784	0.000866191	0	0.0028501	0.000322697	0.00103328	0.000551742	0.000938391	0	0.00042343	0.000500427	0.00314288	0.00240823	0.000999715	0.000624252	0.00188764	0.00181272	0.000620343	0.000437761	0.00195488	0	0.000266956	0.00170407	0.000462547	0	0.000541064	0.00133899	0.00087701	0.000658929	0.000424303	0.000506215	0.0005098	0.00150606	0.00110621	0	0	0.0041563	0.000402393	0.00161031	0
MAG71.bin.50	d__Bacteria;p__Firmicutes_A;c__Clostridia;o__Lachnospirales;f__Lachnospiraceae;g__Butyrivibrio_A;s__	0	0	0.000656008	0	0.00034403	0.000619684	0.000313124	0.000748807	0.00044612	0.000342652	0.000321314	0.000488722	0.000453785	0	0	0.00059051	0.00094164	0.000512093	0.000638532	0.00084634	0.000545245	0.000445017	0.00117793	0.000927976	0	0.000790907	0.000651112	0.00106309	0.000868605	0.000512579	0.000311602	0.00041182	0.000942929	0.000529912	0.000509664	0	0.000501554	0.000430098	0.000371514	0.00124928	0.000346937	0.000450189	0.00067263	0.000428314	0.000541136	0	0.000569996	0.000417286
MAG59.bin.3	d__Bacteria;p__Verrucomicrobiota;c__Kiritimatiellae;o__RFP12;f__UBA1067;g__UBA1067;s__	0.00150779	0.000236047	0.000554973	0	0.0012133	0	0	0	0.000619954	0.000753533	0.00314912	0	0.000898951	0.000990101	0	0.000364666	0.000975682	0.00119539	0.000559408	0.000422382	0.00153932	0	0.00169297	0	0.00121979	0.00131563	0.000957971	0.000389307	0	0.000305062	0.00186306	0.000654918	0.00071677	0.00129215	0	0.000302672	0.00352429	0.000442215	0	0	0.000282252	0	0.000490042	0	0.000609082	0	0.000384718	0
MAG23.bin.51	d__Bacteria;p__Verrucomicrobiota;c__Verrucomicrobiae;o__Verrucomicrobiales;f__Akkermansiaceae;g__Akkermansia;s__	0	0	0	0.000428629	0	0	0	0	0.000411821	0	0	0	0	0	0	0	0	0	0	0	0	0	0.000605938	0	0	0.000952784	0	0	0	0	0	0	0	0.000411277	0	0	0.000371493	0	0	0	0	0	0	0	0	0	0	0
MAG66.bin.2	d__Bacteria;p__Bacteroidota;c__Bacteroidia;o__Bacteroidales;f__Muribaculaceae;g__;s__	0.000630735	0.000412917	0	0	0	0	0	0	0.000389449	0.00136738	0.000313094	0	0	0	0	0.000388605	0	0.000466265	0	0	0	0	0.000443958	0	0	0	0	0	0	0	0	0	0.000484475	0	0	0	0	0	0	0	0.000264949	0	0	0.000409624	0.000401864	0	0.000359679	0
MAG89.bin.29	d__Bacteria;p__Bacteroidota;c__Bacteroidia;o__Bacteroidales;f__UBA3663;g__UBA3663;s__	0.000738856	0.000333537	0.000894608	0.000398593	0.000380866	0	0.000844141	0	0	0	0	0	0	0.000641135	0	0	0	0	0	0	0	0	0	0	0	0	0	0	0	0	0	0	0	0	0	0.000509739	0	0	0	0	0.000824308	0.00119143	0.00132787	0.000596751	0.000463385	0	0.000798541	0.000747988
MAG128.bin.12	d__Bacteria;p__Firmicutes_A;c__Clostridia;o__Oscillospirales;f__Oscillospiraceae;g__ER4;s__	0	0.000664183	0.000550998	0.000399391	0	0	0	0	0.000860608	0.000493267	0.000327115	0.000384922	0	0	0	0	0	0.000519659	0.000530688	0.000613181	0.000512716	0.000836508	0	0.000698332	0.000614693	0	0.000372856	0.00065273	0	0	0.000564745	0.000382882	0	0	0	0.000348622	0	0.000871341	0.000419362	0	0.00095155	0.00278738	0.000679514	0.00120961	0.00112922	0.00163067	0.000331095	0
MAG122.bin.28	d__Bacteria;p__Bacteroidota;c__Bacteroidia;o__Bacteroidales;f__UBA3663;g__UBA3663;s__	0.00149233	0.000301303	0.00067973	0	0	0	0.000531745	0	0	0	0	0	0	0.000871973	0	0	0	0	0	0	0	0	0	0	0	0	0	0	0	0	0	0	0	0	0	0.0007177	0	0	0	0	0	0.000928735	0.000701836	0.00066072	0.00060197	0	0.000670077	0.000352783
MAG139.bin.5	d__Bacteria;p__Bacteroidota;c__Bacteroidia;o__Bacteroidales;f__WCHB1-69;g__F23-D06;s__	0.000550209	0	0	0.000563849	0.000771133	0.000386461	0	0.000436848	0.000487614	0	0.0004495	0	0.014826	0.000337977	0.000968652	0	0	0	0	0	0	0.000293089	0	0	0	0	0	0.000399663	0.000424064	0.0199507	0	0	0	0	0	0.000328483	0.00222771	0	0.00104605	0.000505095	0.000745169	0.0012579	0	0.000427739	0	0.000352529	0	0.000278262
MAG207.bin.20	d__Bacteria;p__Bacteroidota;c__Bacteroidia;o__Bacteroidales;f__F082;g__F082;s__	0.000360659	0.000330013	0.000848215	0.000377088	0.00113649	0.00260192	0.000336873	0.00173857	0.00101112	0.00159683	0.000634663	0.00144889	0.000581971	0.000677293	0.00115143	0.00161604	0.00113023	0.0012273	0.0011315	0.00115668	0.000984179	0.00748758	0.000839082	0.00174195	0.0010625	0.00080291	0.00156911	0.00138772	0.00241881	0.000524618	0.000883618	0.00162283	0.000742607	0.00050856	0.00108274	0.00064919	0.000552846	0.000926974	0.00242284	0.00171341	0.000441935	0.000599489	0.00126278	0.000649471	0	0.000684426	0.00108725	0.000637342
MAG281.bin.7	d__Bacteria;p__Bacteroidota;c__Bacteroidia;o__Bacteroidales;f__WCHB1-69;g__;s__	0	0.000874315	0.000473769	0.0155841	0	0.00223028	0	0.000628505	0.00285487	0.00115996	0.000432607	0.000435225	0.00285868	0.000499806	0.000495133	0	0.000526989	0	0	0.000407215	0.000358025	0	0	0.000656138	0	0	0	0	0.00151823	0.00298907	0.000286011	0	0.000481213	0.00174892	0	0.000368707	0.00231527	0.00058135	0.000363802	0	0.000328091	0.000961684	0	0.000704886	0	0.000390725	0.000390531	0.000532632
MAG106.bin.9	d__Bacteria;p__Bacteroidota;c__Bacteroidia;o__Bacteroidales;f__UBA3663;g__UBA3663;s__	0.000908	0.000689586	0.00114927	0	0.000546056	0	0.00131966	0	0	0	0	0	0	0.000901194	0	0.000284021	0	0	0	0	0	0.000441012	0	0	0	0	0	0	0	0	0	0	0	0	0	0.000686718	0	0	0	0	0	0	0	0.000479765	0	0	0.000600387	0.000269626
MAG118.bin.38	d__Bacteria;p__Bacteroidota;c__Bacteroidia;o__Bacteroidales;f__UBA4181;g__;s__	0.00115345	0	0.000730398	0	0.000823358	0	0.00093239	0.000833425	0	0	0	0.000459835	0	0.00223729	0.000946893	0	0.00039816	0	0	0.000617791	0.000661637	0.000464762	0.000681259	0	0.00103787	0.00154363	0.0006495	0	0.000723524	0.000764675	0.000581081	0	0.0017204	0.000397416	0.00126825	0.00125487	0	0.00109025	0	0.000638066	0	0.0019835	0.000461835	0	0.00353352	0	0.00127834	0
MAG77.4783580.NO.19	d__Bacteria;p__Bacteroidota;c__Bacteroidia;o__Bacteroidales;f__UBA932;g__RC9;s__	0.000471367	0.000338451	0.000519212	0.000490529	0.000831869	0.000729871	0.0010381	0.000695483	0.000757588	0.000473617	0.000457408	0.000931588	0.00054034	0.000761098	0.00105119	0.0012853	0.00103418	0.000953173	0.000547702	0.00115354	0.000724198	0.000955149	0.000746348	0.000670236	0.00077175	0.000973577	0.000939744	0.00109362	0.000767516	0.000456967	0.000603498	0.000904516	0.000833719	0.000878773	0.000662522	0.000875768	0.000771519	0.00104582	0.000825642	0.00123648	0.000338142	0.000528335	0.000866864	0.000515747	0.000482139	0.000513814	0.00102157	0.000445454
MAG176.bin.9	d__Bacteria;p__Bacteroidota;c__Bacteroidia;o__Bacteroidales;f__UBA932;g__RC9;s__	0.000349744	0	0.000414832	0.000771315	0.00190465	0.00138815	0.000495956	0.00185892	0.000896555	0.000503794	0.000729331	0.00173113	0.000707594	0.00042047	0.001067	0.00320805	0.00152909	0.0015535	0.000489178	0.00197529	0.00118612	0.000827596	0.00112272	0.00173789	0.000621848	0.000563723	0.00258043	0.00178767	0.00136697	0.000671181	0.0010395	0.00259298	0.00102684	0.00214615	0.00162298	0.00058669	0.00110285	0.00171647	0.00116982	0.00131419	0.000359537	0.00043754	0.000458955	0.000416631	0.000704135	0.000400663	0.000871585	0.000338094
MAG274.bin.19	d__Bacteria;p__Bacteroidota;c__Bacteroidia;o__Bacteroidales;f__UBA932;g__RC9;s__	0.000561709	0	0.000853396	0.000527309	0.00145946	0.00158364	0.000698438	0.00169447	0.00133015	0.000527218	0.000801714	0.00178255	0.00129679	0.000603945	0.00189329	0.00354935	0.00178115	0.00208719	0.000719946	0.00211691	0.00121213	0.002498	0.00105053	0.00167224	0.000641798	0.000790946	0.00241468	0.00182455	0.00166842	0.00124903	0.00114449	0.0025198	0.000843355	0.000827543	0.000869998	0.000684285	0.00123991	0.00171001	0.00191746	0.00159482	0.000241422	0.000502584	0	0.000354934	0.000757826	0	0.00109875	0.000332403
MAG233.bin.22	d__Bacteria;p__Bacteroidota;c__Bacteroidia;o__Bacteroidales;f__P3;g__UBA1711;s__UBA1711 sp900314925	0.000569758	0	0	0	0.000490839	0	0	0	0	0	0.00121362	0	0	0.00061626	0.000493068	0.00042506	0.000395498	0	0	0	0	0.000327561	0	0	0.000590384	0.00046561	0	0	0	0	0	0.000348304	0	0.00054107	0.000399065	0.000457293	0	0	0.000473375	0	0	0.000450576	0	0	0	0.00535402	0.000639277	0.000415399
MAG247.bin.6	d__Bacteria;p__Bacteroidota;c__Bacteroidia;o__Bacteroidales;f__UBA932;g__RC9;s__	0.000439487	0	0.000560155	0.000965071	0.00218146	0.000942458	0.000450098	0.00112637	0.000778312	0.000699597	0.000901176	0.0015839	0.000606375	0.000529544	0.00135983	0.0021387	0.00119494	0.0012514	0.000434535	0.00136143	0.000841719	0.000647923	0.000893394	0.00140298	0.000848053	0.000741633	0.00152668	0.00155188	0.00100328	0.000618997	0.00084779	0.00151243	0.00112171	0.00259331	0.000879996	0.000528592	0.000760606	0.00102357	0.00105085	0.00130199	0.000323042	0.000442981	0.000391409	0	0.000623166	0.000393272	0.000779126	0.000369982
MAG243.bin.18	d__Bacteria;p__Firmicutes;c__Bacilli;o__Erysipelotrichales;f__Erysipelotrichaceae;g__UBA636;s__	0.000283604	0	0.0010021	0.000552689	0.000634173	0.000551259	0.000298776	0.000608029	0.000572178	0.000881061	0.00118948	0.00115077	0	0.000407037	0.000508123	0.000709676	0.000385051	0.00059334	0.00294579	0.000867038	0.000547139	0.000439531	0.00250023	0.000808559	0.000786877	0.000906811	0.00123775	0.00244578	0.000932055	0	0.000404923	0.00102845	0.00101691	0.00186445	0.000716816	0.000698516	0.000520922	0.00133244	0.00106746	0.00134062	0.000532066	0.000414084	0.000560223	0.000946913	0.000434478	0.000458954	0.000574564	0.00102217
MAG159.bin.24	d__Bacteria;p__Firmicutes_A;c__Clostridia;o__Oscillospirales;f__Oscillospiraceae;g__ER4;s__	0.000758857	0.000420967	0.00123397	0.000385366	0	0.000519742	0.000576368	0.00063242	0	0.000550368	0.00144081	0	0	0.000429258	0.000433417	0	0	0.000451341	0	0.000513662	0	0.000434539	0.000753947	0.00107352	0.0028667	0.0008647	0.000671122	0.000683242	0.000940434	0	0.000281935	0.000686608	0.000439656	0.000656829	0	0.00092983	0	0.000798939	0.000357447	0.000345557	0.00198396	0.000884987	0.00251836	0.000534006	0.00267095	0.000403259	0.000822484	0.000490818
MAG106.bin.14	d__Bacteria;p__Bacteroidota;c__Bacteroidia;o__Bacteroidales;f__P3;g__UBA1711;s__	0.000979455	0.00107824	0.000911581	0	0.000964247	0.000559697	0	0.000575137	0.000901438	0.000412948	0.00112091	0.000459081	0.000301433	0.000635488	0	0	0.000527654	0.000395706	0.000516592	0.000648117	0.00049773	0.00133979	0.000425238	0.00058205	0.000629199	0.00082179	0.000375999	0.000436705	0.000652614	0.000280328	0.000515107	0.000339544	0.000475388	0	0	0.000501083	0	0.000650218	0.000337989	0.000606233	0.000302559	0.000473741	0.000517214	0.00050128	0.000725391	0	0.000334471	0
MAG54.bin.16	d__Bacteria;p__Firmicutes_A;c__Clostridia;o__Oscillospirales;f__Oscillospiraceae;g__CAG-110;s__	0	0	0.00054059	0.000539913	0	0	0.000283697	0	0	0	0	0	0	0.000229883	0	0	0	0	0	0	0	0	0.000382911	0	0	0	0	0	0	0	0	0	0	0	0	0.000304315	0	0	0.000681055	0.000316364	0.000312159	0.000511505	0	0	0.000476906	0.000611225	0.000365815	0
MAG232.bin.19	d__Bacteria;p__Bacteroidota;c__Bacteroidia;o__Bacteroidales;f__WCHB1-69;g__;s__	0.00043425	0.00193405	0.000565075	0.00518968	0.000845732	0.00265253	0.000318415	0.000882977	0.00138279	0.000783192	0.000648986	0.00038045	0.000905195	0.000272373	0.00134038	0.000422741	0.000471161	0.000481186	0.000404041	0	0.000605588	0.000404903	0.000462462	0.00080825	0	0.000630122	0.000507407	0.000440718	0.0019013	0.00104286	0.000551875	0	0.00080522	0.00121017	0.00109356	0.00034054	0.000663376	0.000733051	0.000349937	0	0	0.0045972	0	0.000913598	0	0.000965725	0	0.000416795
MAG156.bin.1	d__Bacteria;p__Bacteroidota;c__Bacteroidia;o__Bacteroidales;f__Bacteroidaceae;g__UBA1179;s__	0.000405246	0.000243253	0.000696889	0.0004561	0.00055997	0.00803701	0	0.00108911	0.000569686	0.000688971	0.00084261	0.000389286	0.00232078	0.000456052	0.000499407	0.00116091	0.00057715	0.000327106	0.000351711	0.000777378	0.000950311	0	0.00124248	0.000777314	0.000616293	0.00065107	0.000593052	0.000432422	0.00655989	0.00223527	0.000862038	0.00056678	0.00239139	0.000468998	0.000474759	0.000443116	0.000592253	0.000527518	0.000890753	0.0014516	0.000715502	0.000803967	0.000739148	0.000372944	0.000433119	0.000834664	0.000364213	0.0040203
MAG52.bin.27	d__Bacteria;p__Verrucomicrobiota;c__Verrucomicrobiae;o__Verrucomicrobiales;f__Akkermansiaceae;g__Akkermansia;s__	0	0	0	0.000536484	0	0	0	0	0	0	0	0	0	0	0	0	0	0	0	0	0	0	0	0	0	0	0	0	0	0	0	0	0	0	0	0	0	0	0	0	0	0	0	0	0	0	0	0
MAG162.bin.14	d__Bacteria;p__Bacteroidota;c__Bacteroidia;o__Bacteroidales;f__Bacteroidaceae;g__UBA1786;s__	0.000601801	0	0.00164754	0.000627935	0.000512688	0	0	0.000586228	0	0	0	0	0.000334395	0.000266834	0.00126408	0	0	0.00106619	0.000588187	0.000839089	0	0	0.000516805	0.000540638	0.00105416	0.000622129	0	0.000526564	0	0.000315345	0	0	0	0.000368518	0	0.000794961	0	0.00174096	0.00158715	0.00148562	0	0	0.00150566	0.000885156	0	0.000943666	0.00122278	0.000312383
MAG32.bin.77	d__Bacteria;p__Bacteroidota;c__Bacteroidia;o__Bacteroidales;f__P3;g__;s__	0.00101217	0.000359191	0.000418575	0.000383858	0.000956164	0.000591908	0.000320292	0.000446401	0.000704905	0	0.000787861	0.000588091	0.000535388	0.000419781	0.000445055	0.000288736	0.00045046	0.000367011	0.000434045	0.000476178	0.000389348	0.000684573	0	0.000448723	0.000714164	0.000525841	0.000597418	0.000680234	0.000658612	0.000488569	0.000440689	0.000522124	0.000618448	0.000407437	0.000331264	0.000462451	0.000540126	0.000621496	0.000307468	0.00114892	0.000599331	0.000821117	0.000527473	0.000457821	0.00106169	0.00189366	0.00107274	0.000329353
MAG237.bin.1	d__Bacteria;p__Bacteroidota;c__Bacteroidia;o__Bacteroidales;f__WCHB1-69;g__F23-D06;s__	0.000432119	0.000515739	0	0.000455445	0.00351395	0.000582598	0.000280463	0.0011169	0	0	0.000346236	0.000367127	0.00378066	0.000694824	0.000698393	0	0	0.000921658	0	0	0	0.000358049	0	0.000800816	0.00050678	0.000815332	0	0.000433836	0.000660774	0.00537989	0	0	0.000498257	0	0.000556651	0.00076291	0.00219884	0.000436189	0	0	0.000619591	0.00113434	0	0	0	0.000362272	0	0.000591116
MAG194.bin.2	d__Bacteria;p__Bacteroidota;c__Bacteroidia;o__Bacteroidales;f__Bacteroidaceae;g__UBA1179;s__	0	0	0.000576419	0	0.00033806	0.00567579	0	0.00116507	0.000781071	0.00053999	0	0	0.00426319	0	0	0.000850265	0.000988072	0.000308644	0	0.002127	0.000962216	0	0.00160164	0.000748193	0.000324463	0	0.000971003	0	0.00440836	0.00407822	0.000785632	0.000921334	0.00199325	0.000622166	0.000401705	0	0.00105518	0.000374696	0	0	0.000461811	0.00257294	0.00499458	0.00071201	0.000540548	0	0	0.00349249
MAG20.bin.12	d__Bacteria;p__Verrucomicrobiota;c__Verrucomicrobiae;o__Verrucomicrobiales;f__Akkermansiaceae;g__Akkermansia;s__	0	0	0	0	0	0	0	0	0.000480901	0	0	0	0.00042557	0	0	0	0	0	0	0	0	0	0	0	0	0	0	0	0	0	0	0	0	0.000716617	0	0	0	0	0	0	0	0	0	0	0	0	0	0
MAG208.bin.17	d__Bacteria;p__Firmicutes_A;c__Clostridia;o__Lachnospirales;f__Lachnospiraceae;g__UBA1712-A;s__	0	0	0	0	0	0	0	0	0	0	0	0	0.000312397	0	0	0.000316435	0	0	0	0.00138916	0	0	0.00259577	0	0	0	0	0	0	0.000613638	0	0	0	0	0	0	0	0	0	0.000450135	0.000523436	0	0.000491083	0.00073926	0	0	0.000418523	0
MAG103.bin.18	d__Bacteria;p__Bacteroidota;c__Bacteroidia;o__Bacteroidales;f__UBA3663;g__UBA3663;s__	0.00109757	0	0.000684197	0.000491703	0	0	0.000358082	0	0	0	0	0	0	0.00102176	0	0	0	0	0	0	0	0	0	0	0	0	0	0	0	0	0	0	0	0	0	0.000821063	0	0	0	0	0	0.0020968	0.000517812	0.00104166	0.000461191	0	0.000627538	0.000504191
MAG59.bin.49	d__Bacteria;p__Firmicutes_A;c__Clostridia;o__Oscillospirales;f__Oscillospiraceae;g__NK3B98;s__	0.000336417	0.000258826	0.000832975	0.000615389	0.000424765	0.000503385	0	0.000490146	0.000366022	0.000459547	0.000501635	0.000443732	0	0.000243189	0.000634825	0.00040807	0.000441594	0.000380622	0.000752627	0.0007079	0.000478918	0.000698189	0.00073282	0.000922127	0.000696033	0.00091247	0.000700531	0.000862747	0.000672571	0.000321013	0.00048355	0.000602666	0.000572215	0.000778932	0.000392636	0.000538238	0.000557669	0.000678027	0.000396135	0.000561946	0.000693121	0.00102465	0.00075757	0.000549438	0.000979598	0.000379245	0.000349939	0.00053821
MAG199.bin.9	d__Bacteria;p__Verrucomicrobiota;c__Kiritimatiellae;o__RFP12;f__UBA1067;g__UBA1067;s__	0.000361196	0.000390372	0.000831148	0.000491051	0.00089704	0.000410586	0	0.000580419	0.00050124	0.000617664	0.000760286	0.000388682	0.00172099	0.000504401	0	0.000525577	0.000752131	0.000403488	0.000587583	0.00038696	0.000344342	0	0.00076682	0.00048677	0.000491217	0.00061331	0	0	0	0.000243887	0.000285901	0.000281704	0.000495165	0.000982325	0.000478846	0.000524148	0.000611049	0	0.000738737	0.000448426	0.000280207	0.000597149	0.000549968	0.000675524	0.000448018	0.000383732	0.000384384	0.000726343
MAG160.bin.5	d__Bacteria;p__Bacteroidota;c__Bacteroidia;o__Bacteroidales;f__WCHB1-69;g__F23-D06;s__	0	0.000490076	0.00175412	0.00258464	0.000766169	0.00060606	0	0	0	0	0.00116945	0	0.00514331	0.000246415	0	0	0	0	0	0.000928835	0	0.000660564	0.00100798	0	0	0	0.000680721	0	0.000486039	0.00674065	0	0.000484051	0	0	0.000475549	0	0.00175128	0.00129091	0	0.000332807	0.000474748	0.00150004	0	0.00626735	0.000441832	0	0	0
MAG133.bin.2	d__Bacteria;p__Bacteroidota;c__Bacteroidia;o__Bacteroidales;f__Bacteroidaceae;g__F0040;s__	0	0.000273408	0.000597349	0	0	0	0.000378734	0	0	0	0.000615531	0	0	0	0	0	0.000561023	0	0	0	0	0	0	0	0	0	0	0	0	0	0	0	0	0	0	0	0	0	0	0	0.000347852	0.000623393	0	0	0.00072247	0	0	0
MAG260.bin.8	d__Bacteria;p__Bacteroidota;c__Bacteroidia;o__Bacteroidales;f__F082;g__F082;s__F082 sp002310075	0.000353593	0	0	0	0.00058755	0.000859151	0	0	0.00038491	0	0.00156661	0.00276687	0.000310503	0.000592737	0	0.000463476	0	0	0.000450134	0.00132152	0.000877774	0.000394223	0	0	0.000392255	0.000576425	0	0.00177612	0.00106316	0.00031639	0.00100583	0.000283853	0	0.000552936	0.00197204	0.000499805	0.00038919	0.000677929	0.000304959	0	0.000592456	0.000432038	0	0	0.00207228	0.02107	0.000884082	0
MAG200.bin.14	d__Bacteria;p__Bacteroidota;c__Bacteroidia;o__Bacteroidales;f__Bacteroidaceae;g__F0040;s__	0.000461197	0.000299118	0	0.00205857	0	0.000682637	0.000334009	0.000492855	0.000366116	0.000360291	0.000370095	0.000628036	0	0.000246691	0.00276556	0.000798201	0.000395997	0.000397018	0.00124048	0.000362655	0.000343069	0.00048978	0.0013818	0.000559718	0	0.000581891	0.000795456	0.00121947	0.000480264	0	0.000380619	0.000703618	0	0.00181151	0.000643449	0	0.00115995	0.00141749	0	0	0.000323574	0.000431364	0.00053102	0	0	0.00032908	0.00044234	0.000533097
MAG18.bin.1	d__Bacteria;p__Firmicutes_A;c__Clostridia;o__Oscillospirales;f__Oscillospiraceae;g__CAG-110;s__	0	0	0	0	0	0	0	0	0	0	0	0	0	0	0	0	0	0	0	0	0	0	0	0	0	0	0	0	0	0	0	0	0	0	0	0	0	0	0.00109779	0	0	0	0	0	0	0.000712939	0	0
MAG130.bin.5	d__Bacteria;p__Verrucomicrobiota;c__Verrucomicrobiae;o__Verrucomicrobiales;f__Akkermansiaceae;g__Akkermansia;s__	0	0	0	0	0	0	0	0	0	0	0	0	0	0	0	0	0	0	0	0	0	0	0	0	0	0	0	0	0	0	0	0	0	0.000360052	0	0	0	0	0	0.000849142	0	0	0	0	0	0	0	0
MAG28.bin.10	d__Bacteria;p__Bacteroidota;c__Bacteroidia;o__Bacteroidales;f__Bacteroidaceae;g__UBA4372;s__	0.00117453	0.000459808	0.000587443	0.000701874	0.000430438	0.000537899	0.000680607	0	0	0	0.000595646	0.000484799	0.000336297	0.000548783	0.000481148	0.000550495	0.0003906	0.00089533	0.000511786	0.000723287	0.000385211	0.000379254	0.000461101	0	0	0.00045832	0.000451356	0.000659217	0	0.00025354	0.000327409	0.000407902	0.000662335	0.000460646	0.000340292	0.000574046	0.00059855	0.000396463	0.000729238	0.000354702	0.000616244	0.000446032	0.00046394	0.000721461	0	0	0.000400123	0.00031645
MAG188.bin.17	d__Bacteria;p__Bacteroidota;c__Bacteroidia;o__Bacteroidales;f__Bacteroidaceae;g__UBA1179;s__	0	0.000502445	0	0	0.000737182	0.00608821	0	0.00090984	0.000527528	0.000473665	0.00146098	0	0.00226114	0	0	0.00101448	0.000528801	0.000560823	0	0.000912798	0.000809854	0	0.00123579	0.000689024	0	0.00043279	0.000578997	0	0.00499749	0.00219564	0.000727343	0.000568845	0.00215874	0	0	0	0.000633335	0	0	0.00287458	0.000266908	0.00323434	0.00223785	0.000477731	0.000520747	0.000320197	0.000449057	0.00306956
MAG272.bin.35	d__Bacteria;p__Firmicutes_A;c__Clostridia;o__Oscillospirales;f__Oscillospiraceae;g__;s__	0.00070258	0.00064984	0.000899547	0.000570602	0.000447999	0.000522985	0.000382388	0	0.00067517	0.000750994	0.000386935	0.000529882	0.00035666	0	0.000668588	0.000505233	0.000327826	0	0.000680855	0.000625088	0.00056863	0.000403813	0.000393395	0	0	0	0.000491322	0.000500308	0	0	0.000584382	0.000304351	0.000611658	0.000682403	0	0.000519734	0.000843231	0	0	0.000644934	0.000276754	0.000959762	0.000395242	0.000451629	0	0.000977306	0.000339056	0.00039429
MAG3.bin.13	d__Bacteria;p__Bacteroidota;c__Bacteroidia;o__Bacteroidales;f__UBA3663;g__UBA3663;s__	0.000422987	0.000412772	0.000432676	0.000414199	0.000445848	0.000663514	0.000332219	0.000991285	0.000545597	0	0	0.000576685	0.000416753	0.000317222	0	0.000339077	0.000639961	0.000403273	0	0.000344557	0	0.00067295	0	0.000967204	0	0	0.000823787	0.000684079	0.000560799	0.000289791	0	0.00143444	0	0	0.000360032	0	0	0.000428861	0.00258174	0.000381769	0.000343328	0.000525865	0.000889502	0.000384244	0	0	0	0.00091841
MAG281.bin.8	d__Bacteria;p__Bacteroidota;c__Bacteroidia;o__Bacteroidales;f__Paludibacteraceae;g__;s__	0.000972575	0.000223656	0	0.00172003	0	0	0.00851092	0	0	0	0.000322184	0	0	0.000757755	0.000831117	0	0.000357187	0	0	0	0	0	0	0	0	0	0.000484566	0	0	0	0	0.000470285	0	0	0	0.000744263	0	0	0	0.000379922	0.00315426	0.000622236	0	0	0	0	0.000853947	0
MAG150.bin.2	d__Bacteria;p__Bacteroidota;c__Bacteroidia;o__Bacteroidales;f__UBA3663;g__UBA3663;s__	0	0	0	0	0.000392777	0	0	0	0	0	0	0	0	0.000323554	0	0	0	0	0	0	0	0	0	0	0	0	0	0	0	0	0	0	0	0	0.000354466	0	0	0	0	0	0.000256208	0	0.00125121	0.000371006	0	0	0	0.00112574
MAG86.bin.11	d__Bacteria;p__Verrucomicrobiota;c__Verrucomicrobiae;o__Verrucomicrobiales;f__Akkermansiaceae;g__Akkermansia;s__	0	0	0	0	0	0	0	0	0.000368244	0	0	0	0	0	0	0	0.00103825	0	0	0	0	0	0.000750661	0	0	0.00115919	0.000410458	0	0	0	0	0.000304538	0	0.000384358	0	0	0.000358383	0	0	0	0	0	0	0.000385484	0	0	0	0
MAG175.bin.18	d__Bacteria;p__Bacteroidota;c__Bacteroidia;o__Bacteroidales;f__UBA932;g__Bact-11;s__	0.000510847	0	0.00216426	0	0.00071601	0.00168653	0.000298356	0.000995363	0.00135745	0.00311564	0.000933395	0.000822672	0.000791642	0.000917711	0.00141734	0.00124897	0.00113988	0.00106141	0.00403084	0.000506326	0.00213064	0.00042981	0.00253856	0.00125725	0.00185195	0	0.00142223	0.000689007	0.00143219	0.000444461	0.00147887	0.00179445	0.000904555	0.000461746	0.00102706	0.000816896	0.000764294	0.000675507	0.000690971	0.00106144	0.00048578	0	0.0014034	0	0	0.000331003	0.00211075	0.0034329
MAG75.bin.11	d__Bacteria;p__Bacteroidota;c__Bacteroidia;o__Bacteroidales;f__UBA3663;g__UBA3663;s__	0.00117633	0.000665148	0.000571193	0.00037758	0	0	0.000427521	0	0	0	0	0	0	0.000634726	0	0	0	0	0	0	0	0	0	0	0	0	0	0	0	0	0	0	0	0	0	0.00055638	0	0	0	0	0	0.00107151	0.000995656	0.000639902	0.000533878	0	0.000656542	0.000379651
MAG34.bin.22	d__Bacteria;p__Bacteroidota;c__Bacteroidia;o__Bacteroidales;f__UBA3663;g__UBA3663;s__	0.00133002	0	0.000469973	0	0	0	0.00103213	0	0	0	0	0	0	0.000314606	0	0	0	0	0	0	0	0	0	0	0	0	0	0	0	0	0	0	0	0	0	0.000312531	0	0	0	0	0	0.00144873	0.00103034	0.00053691	0.000491753	0	0.00124794	0.000497585
MAG166.bin.9	d__Bacteria;p__Bacteroidota;c__Bacteroidia;o__Bacteroidales;f__UBA932;g__RC9;s__	0.000638474	0.000265077	0.00133689	0.000750171	0.00111335	0.00139758	0.000332155	0.00156165	0.000873519	0.0012203	0.00102005	0.0015767	0.000632329	0.00107916	0.000632537	0.00152988	0.00125523	0.00136666	0.00115825	0.00123924	0.000560375	0.000692953	0.000548713	0.00164006	0.00192438	0.000432415	0.00144511	0.0013728	0.00129698	0.000296305	0.000382794	0.00150627	0.000756304	0.000438	0.000521362	0.00098473	0.000399884	0.00139242	0.00130099	0.0010905	0.000370217	0.000464294	0.000827397	0.000690709	0.000496409	0.000453978	0.00137961	0.00070849
MAG181.bin.1	d__Bacteria;p__Bacteroidota;c__Bacteroidia;o__Bacteroidales;f__WCHB1-69;g__F23-D06;s__	0.00108632	0.000873334	0.0016674	0.000420821	0.00452059	0.000602923	0	0.0017533	0.000726734	0	0	0	0.000604675	0.000281976	0	0	0	0.00158683	0	0	0	0	0	0.00125377	0	0	0	0	0.000814873	0	0	0	0	0	0.000508769	0.000330502	0.00071758	0	0	0	0.00113063	0	0	0	0	0.000382595	0	0.000671854
MAG192.bin.18	d__Bacteria;p__Bacteroidota;c__Bacteroidia;o__Bacteroidales;f__Bacteroidaceae;g__UBA1786;s__	0.000318214	0.00130429	0	0	0	0.00171175	0	0.00100492	0.000430994	0.000452699	0	0.000678632	0.000623506	0.000778847	0.00164659	0.00122939	0.000737236	0.000853662	0.000344384	0.00158927	0	0.000414918	0	0.0015098	0.00202978	0	0.00107153	0.000630576	0.00203335	0.000494887	0.000290983	0.00116707	0	0.000386487	0.000938488	0.000540311	0	0.00136307	0.00107283	0.000477898	0.00178126	0	0	0.000731816	0.000576789	0	0	0
MAG158.bin.3	d__Bacteria;p__Bacteroidota;c__Bacteroidia;o__Bacteroidales;f__Paludibacteraceae;g__RF16;s__	0	0	0.000657204	0.00237321	0.00227153	0	0	0	0.000384455	0.00179666	0.000628352	0	0.0012196	0.00062909	0.000970782	0.00027057	0.00104589	0.000389523	0.002061	0	0.000421406	0	0	0	0	0	0	0	0	0	0.00028244	0	0.00128983	0	0	0.000580736	0.000485483	0	0	0	0	0	0.000362058	0.00231606	0.000770036	0	0.000968951	0.000780719
MAG114.bin.2	d__Bacteria;p__Verrucomicrobiota;c__Kiritimatiellae;o__RFP12;f__UBA1067;g__UBA1067;s__	0.000350152	0.000468203	0.00103368	0.000621449	0.00153644	0.000650755	0.000380396	0.00102678	0.000872376	0.00106647	0.000807953	0.000691069	0.000596527	0.000531611	0.000862106	0.000593412	0.000501577	0.000534867	0.00114452	0.000636649	0.000572173	0	0.00101494	0.00107367	0.000836549	0.000804738	0.000591864	0.000526984	0.000482868	0	0.000596902	0.000696457	0.000890345	0.00234407	0.000789488	0.00054357	0.000954983	0.000505325	0.000402916	0.000608251	0.000460757	0.000453928	0.000582416	0.000868433	0.000454352	0.000474124	0.000426957	0.000586622
MAG203.bin.6	d__Bacteria;p__Bacteroidota;c__Bacteroidia;o__Bacteroidales;f__F082;g__F082;s__	0.00038753	0	0.000559259	0.000525285	0	0.000755614	0	0.000482892	0.00123991	0.000449428	0.00138076	0	0.00252048	0.00295535	0.00128492	0.00065251	0.00049952	0.00151221	0.00100144	0.000424187	0.00418584	0.00167599	0.00143229	0.000544865	0.000617625	0.00136183	0.00105742	0	0.000979171	0.00234127	0.00524053	0.00111968	0	0.00327301	0.000359318	0.00374248	0.00198328	0.00247413	0.00278679	0.000686259	0.000584562	0	0	0.000631717	0	0.000332813	0	0
MAG238.bin.14	d__Bacteria;p__Bacteroidota;c__Bacteroidia;o__Bacteroidales;f__P3;g__UBA1217;s__	0.000565281	0	0	0.000372473	0.00033608	0.000678796	0	0.000528239	0.000553917	0.000345858	0.00148683	0	0.000339789	0.000334725	0.00054624	0.000448959	0.000575185	0.000517402	0.000441112	0.000490911	0	0.000593137	0.000405121	0.00048045	0	0.000883821	0.000579405	0	0.000749495	0	0	0.000572333	0.000531413	0	0.000358565	0.000323512	0.000504804	0	0	0.000495602	0.000278549	0.00060662	0	0	0	0.00205831	0.000377223	0.000604613
MAG48.bin.12	d__Bacteria;p__Verrucomicrobiota;c__Verrucomicrobiae;o__Verrucomicrobiales;f__Akkermansiaceae;g__Akkermansia;s__	0	0	0	0	0	0	0	0	0	0	0	0	0	0	0	0	0	0	0	0	0	0.000313303	0.000605783	0.000570772	0	0.000770854	0.000415136	0	0	0	0.000263484	0.000329437	0	0	0	0	0	0	0	0	0	0	0	0.000433135	0	0	0	0
MAG6.bin.20	d__Bacteria;p__Bacteroidota;c__Bacteroidia;o__Bacteroidales;f__Bacteroidaceae;g__F0040;s__	0	0	0.000665882	0	0	0	0.000683919	0	0	0	0.000506361	0	0	0	0	0	0	0.00035238	0	0	0	0	0	0	0	0	0	0	0	0	0	0.000308859	0	0	0	0	0	0	0	0	0.000416782	0.000512311	0	0	0.000414443	0	0	0
MAG25.bin.8	d__Bacteria;p__Bacteroidota;c__Bacteroidia;o__Bacteroidales;f__Bacteroidaceae;g__F0040;s__	0	0	0.00077623	0.000375058	0	0	0.000568132	0	0	0	0.00056742	0	0	0	0	0	0	0.000276288	0.000347257	0	0	0.000291024	0	0	0	0	0	0	0	0	0	0	0	0	0	0	0	0	0	0.00032165	0.000379897	0.00055034	0	0	0.000639436	0	0	0
MAG126.bin.7	d__Bacteria;p__Bacteroidota;c__Bacteroidia;o__Bacteroidales;f__Bacteroidaceae;g__F0040;s__	0	0	0.000474475	0.000557749	0	0	0.000320544	0	0	0	0.000537857	0	0	0	0	0	0.000334294	0.000336802	0.000516112	0	0	0	0	0	0	0	0	0	0	0	0	0	0.000367653	0	0	0	0.000371366	0	0	0	0.000276841	0.000631898	0	0	0	0	0	0.00031202
MAG96.bin.5	d__Bacteria;p__Bacteroidota;c__Bacteroidia;o__Bacteroidales;f__Bacteroidaceae;g__F0040;s__	0	0	0	0.000471654	0	0	0.000319063	0	0	0	0.000355325	0	0	0	0	0	0	0	0.000343317	0	0	0.000370436	0	0	0	0	0	0	0	0	0.000256084	0	0	0	0	0.000297076	0.000340945	0	0	0	0.000873768	0	0	0	0	0	0	0.000411054
MAG239.bin.12	d__Bacteria;p__Firmicutes_A;c__Clostridia;o__Oscillospirales;f__Oscillospiraceae;g__CAG-110;s__	0.000424884	0.000902142	0.000687858	0.000636368	0.000446052	0.000553864	0.00038093	0.000649915	0.000516717	0.00036544	0.000462624	0.000415479	0.000315652	0.000339006	0.000663146	0.000333717	0.000437195	0.000420934	0.000565933	0.000695843	0.000654827	0.000672182	0.000795842	0.000793742	0.000826614	0.00103467	0.000612399	0.000859566	0.000805527	0.000346958	0.000638117	0.000572742	0.000698412	0.000848013	0.000451717	0.000499167	0.000750218	0.00073007	0.000441883	0.000630134	0.000696963	0.00075662	0.000718459	0.000501669	0.000992529	0.000648359	0.000442262	0.000613656
MAG63.bin.14	d__Bacteria;p__Bacteroidota;c__Bacteroidia;o__Bacteroidales;f__Bacteroidaceae;g__F0040;s__	0	0	0.000721222	0.000547471	0	0	0.000545777	0	0	0	0.000413029	0	0	0.000240821	0.000579928	0	0	0	0.000474691	0	0	0.000297338	0.000387331	0.000413478	0	0	0.000358037	0	0	0	0	0	0	0.00049041	0	0	0	0.000718653	0	0	0.000401068	0.000414641	0.000314749	0	0.000429085	0	0	0.000340766
MAG105.bin.27	d__Bacteria;p__Bacteroidota;c__Bacteroidia;o__Bacteroidales;f__UBA932;g__RC9;s__	0.000438964	0	0	0.000641068	0.00106231	0	0.000340628	0.000824372	0.00135728	0.00122416	0.000601409	0.00106258	0.000559345	0.000666762	0.000536254	0.000285857	0.00111498	0.00059148	0.00182008	0	0.000532534	0.000500099	0.000807751	0.000877125	0.000349212	0	0.000453639	0.000749869	0	0.000298683	0.000292839	0.000425661	0.000814512	0	0.000962776	0.000637324	0.001128	0.000718665	0.000417945	0.000428633	0	0.000425049	0	0	0	0	0.00136709	0.000452107
MAG222.bin.11	d__Bacteria;p__Bacteroidota;c__Bacteroidia;o__Bacteroidales;f__Bacteroidaceae;g__UBA1786;s__	0.000369013	0.000598193	0.000422832	0.000410782	0	0.00164591	0	0.00104021	0.000488446	0.000520522	0	0.00102866	0.00045384	0.000742546	0.00160483	0.00152253	0.000860401	0.000995289	0.000476917	0.00171489	0.000400216	0.000503243	0	0.00157156	0.00183316	0.000699417	0.001399	0.00135349	0.00219947	0.000483536	0.000427606	0.00149971	0	0.000493024	0.000993795	0.000590707	0	0.00137468	0.00144157	0.000685287	0.00178994	0	0.000418121	0.000619097	0.000644873	0.000419331	0	0.000264902
MAG201.bin.1	d__Bacteria;p__Bacteroidota;c__Bacteroidia;o__Bacteroidales;f__UBA932;g__RC9;s__	0.000420213	0	0	0	0.000408245	0.000563643	0	0	0.00289317	0.000821243	0.000550044	0.000419303	0.00333936	0.000382917	0.00428372	0.00124158	0	0.0060025	0.00112262	0.00172723	0.00154771	0.00754518	0.00370318	0.000515308	0.00049123	0.00303766	0.00201654	0.000737203	0.000635096	0.00309446	0.00179399	0.00200071	0.000895459	0.00448593	0	0.000431618	0.00231384	0.00699406	0.000429607	0.000689203	0.000688489	0.000450323	0.000438265	0	0.00050412	0.000320916	0.000385144	0.00062641
MAG131.bin.21	d__Bacteria;p__Bacteroidota;c__Bacteroidia;o__Bacteroidales;f__UBA932;g__RC9;s__	0	0.000318736	0.000481093	0.000510972	0.000996504	0.00126008	0.000486219	0.00164362	0.00104774	0.00104984	0.000644136	0.00212635	0.00144706	0.000331037	0.00285224	0.00205641	0.00219102	0.00252266	0.0009991	0.00160786	0.00131614	0.00241026	0.00187578	0.00147108	0.000463852	0.00159918	0.00238985	0.00201688	0.00133764	0.00110614	0.00124451	0.00219	0.00112407	0.0013777	0.00203314	0.000434022	0.00123509	0.00144037	0.0022019	0.00235076	0.000277317	0	0.000295103	0.000383276	0.000434994	0.000483809	0.000567776	0.000324055
MAG70.bin.76	d__Bacteria;p__Firmicutes;c__Bacilli;o__Erysipelotrichales;f__Erysipelotrichaceae;g__;s__	0.0004652	0.000231232	0.000922848	0.000747435	0.000769381	0.000486802	0.000366789	0.000489445	0.000575034	0.000556895	0.00073335	0.000710112	0.000278465	0.000317138	0.000913141	0.000331095	0.000294673	0.000501136	0.00136568	0.00070554	0.000640772	0.000546622	0.00119292	0.000724203	0.000719869	0.000732969	0.000769075	0.00106328	0.000654857	0	0.000519215	0.000559082	0.000610171	0.000858063	0.000523382	0.000519904	0.000736762	0.000768716	0.0005188	0.000783588	0.000381815	0.00053228	0.000508777	0.000784147	0.000407655	0.000381514	0.000392734	0.000557984
MAG171.bin.3	d__Bacteria;p__Bacteroidota;c__Bacteroidia;o__Bacteroidales;f__Bacteroidaceae;g__UBA1179;s__	0	0.000382643	0.000596593	0	0.000619726	0.00760748	0	0.000992323	0.000687476	0.000636033	0.000652824	0.00035649	0.00357693	0.000367139	0.00045004	0.00101877	0.00089073	0.000302917	0.000347329	0.00153969	0.000892109	0	0.00148101	0.000696022	0.000363287	0.000583333	0.000800523	0.000390054	0.00603615	0.00313585	0.000771435	0.000751016	0.00227739	0.000432102	0.000430688	0.000317441	0.000815346	0.000451347	0	0.00135768	0.00030424	0.0014795	0.00111622	0	0.000437921	0.000306916	0	0.00369098
MAG266.bin.7	d__Bacteria;p__Bacteroidota;c__Bacteroidia;o__Bacteroidales;f__UBA932;g__RC9;s__	0.000489472	0	0.0018354	0.000680608	0.00124795	0.00181488	0	0.00212198	0.00145581	0.00204704	0.000885533	0.00154692	0.00128143	0.00133466	0.00138199	0.00233041	0.00152174	0.00114674	0.00262614	0.00189359	0.0017012	0.00107091	0.00176921	0.00198788	0.000814918	0.000942614	0.00326389	0.00146513	0.00172095	0.00123522	0.00129764	0.00301561	0.00148673	0.000715252	0.000647086	0.00129585	0.00126199	0.00126769	0.00148748	0.00102036	0	0.000500719	0.000446313	0	0.000458613	0.000312791	0.00137217	0.000679382
MAG205.bin.9	d__Bacteria;p__Bacteroidota;c__Bacteroidia;o__Bacteroidales;f__Bacteroidaceae;g__UBA1179;s__	0	0.000305236	0.000539463	0	0.000549703	0.00533576	0	0.000995915	0.000819331	0.000528414	0.000465003	0.000325881	0.00565214	0	0.000505053	0.00133984	0.00109478	0.000396136	0.000381856	0.00274274	0.000801025	0	0.00195841	0.000688768	0.000320178	0.000870313	0.00112196	0	0.00426749	0.00518989	0.000722324	0.0010818	0.00221313	0	0.000412775	0	0.00131269	0.000662656	0	0.00131651	0	0.00191805	0.00151771	0	0	0	0	0.0037891
MAG240.bin.12	d__Bacteria;p__Bacteroidota;c__Bacteroidia;o__Bacteroidales;f__Paludibacteraceae;g__RF16;s__	0.00240733	0.000254612	0.000788547	0.00102632	0.00238301	0	0.00027746	0.00111344	0.00114595	0.00120014	0.00058692	0.000576576	0.000573937	0.000754166	0.000687404	0.000277504	0.00125006	0.000291108	0.00153245	0	0.000338794	0	0	0	0	0	0	0	0	0	0	0	0.000653861	0	0	0.000802458	0.000435153	0	0	0.000399724	0.00028947	0.000545682	0.000465899	0.00118427	0.000529107	0	0.000531223	0.000591594
MAG89.bin.32	d__Bacteria;p__Verrucomicrobiota;c__Verrucomicrobiae;o__Verrucomicrobiales;f__Akkermansiaceae;g__Akkermansia;s__	0	0	0	0	0	0	0	0	0.000414657	0	0	0	0	0	0	0	0	0	0	0	0.000415496	0	0.000712202	0.000464694	0	0.000954483	0	0.000381051	0	0	0.000283061	0	0	0.000382171	0	0	0	0	0	0	0	0	0	0	0.00039818	0	0	0
MAG176.bin.13	d__Bacteria;p__Bacteroidota;c__Bacteroidia;o__Bacteroidales;f__P3;g__UBA1711;s__	0.000772443	0.000252847	0.000451403	0.000505055	0.000899128	0.000597161	0.000491618	0.000508846	0.00103715	0.00070172	0.000626598	0.000472708	0.00027552	0.000619935	0.00160718	0.000493833	0.000435521	0.000518148	0.00124175	0.000577073	0	0.00291562	0.00109199	0.000430134	0.000650988	0.000436092	0.000732683	0.000461012	0.000765568	0.000256015	0	0.000634603	0.000739531	0	0.0004443	0.000546295	0.000747023	0.000488212	0.000281084	0.00129107	0.000937975	0.000629076	0	0	0.00105716	0.000477641	0.000877295	0.000327824
MAG14.bin.5	d__Bacteria;p__Verrucomicrobiota;c__Kiritimatiellae;o__RFP12;f__UBA1067;g__UBA1067;s__	0	0	0	0	0.000592088	0	0	0.000463415	0.000358389	0.000360314	0.000438792	0	0	0.000274932	0	0	0	0.000306998	0.000407646	0	0	0	0	0.000419248	0.000439034	0	0	0	0	0	0	0.000275562	0.000408145	0.000769291	0.000328236	0.000300552	0	0	0	0	0	0	0.000290512	0	0	0	0.000339411	0.000405157
MAG77.bin.46	d__Bacteria;p__Bacteroidota;c__Bacteroidia;o__Bacteroidales;f__P3;g__;s__	0.000790936	0.000298617	0	0	0	0	0	0	0.00043906	0	0.00139195	0.000354228	0.000366191	0.000286689	0	0.000397467	0.000365322	0.000303485	0.000483483	0.0004425	0.000336785	0.000565943	0.000462577	0	0	0.000484655	0.000370049	0.000459502	0	0.000414475	0.000426821	0	0	0.00072314	0	0.000364041	0	0.000448992	0	0.000429454	0.000804906	0.000912807	0.000291681	0	0.000679617	0.00101651	0.000719705	0.000301217
MAG77.2877596.NO.39	d__Bacteria;p__Firmicutes_A;c__Clostridia;o__Oscillospirales;f__Oscillospiraceae;g__CAG-110;s__	0.000346862	0.00076291	0.0007304	0.000496059	0.000398074	0.000528226	0.000368544	0.000642237	0.000561561	0.000535458	0.000420933	0.000460949	0.000347777	0.00034019	0.000567696	0.000381513	0.000377949	0.000454284	0.000477874	0.00062645	0.000650982	0.000703986	0.000728947	0.000850587	0.000748265	0.000708677	0.000644242	0.000698634	0.000741803	0.000365367	0.000560337	0.000551604	0.000669538	0.000645225	0.000484521	0.000460627	0.000517624	0.00063862	0.000526635	0.000664835	0.00171001	0.000880397	0.000721831	0.000489814	0.000765769	0.000484924	0.000418793	0.000434724
MAG195.bin.9	d__Bacteria;p__Bacteroidota;c__Bacteroidia;o__Bacteroidales;f__WCHB1-69;g__;s__	0	0.000751724	0.000397876	0.00256242	0	0.00679676	0	0.00134949	0.00273055	0	0.000331295	0	0.000688538	0	0.000558776	0.000772172	0.000388392	0	0	0.00114487	0	0	0.000601851	0.00144431	0	0	0	0	0.00394719	0.000856321	0	0.000291343	0	0.000698199	0.000630568	0	0.000631283	0	0.00051624	0	0.00231191	0.00116055	0	0.00137391	0	0.00282857	0	0
MAG182.bin.3	d__Bacteria;p__Bacteroidota;c__Bacteroidia;o__Bacteroidales;f__P3;g__UBA1711;s__	0.000371167	0	0.00221269	0.000412736	0.000844256	0.000590791	0.000300439	0.000561011	0	0	0.00140023	0.00154515	0	0.00125361	0.000717438	0.000477318	0.00045918	0.000287182	0.000403349	0.000664453	0.000389828	0.000445732	0	0.000499312	0.00110292	0	0	0.000952685	0.000620331	0	0.000440438	0	0.000430783	0	0	0.000811981	0	0	0	0.000511443	0.000351372	0.000454265	0.00184668	0.000429498	0	0.00132607	0.00191218	0.000651255
MAG7.bin.3	d__Bacteria;p__Bacteroidota;c__Bacteroidia;o__Bacteroidales;f__UBA932;g__RC9;s__	0.0006324	0	0.000531027	0.000525327	0.000966729	0.00103785	0.000635194	0.00142532	0.0012886	0.000984381	0.000662515	0.0013881	0.00105847	0.000533729	0.00153477	0.00178549	0.0016646	0.00239563	0.000901283	0.00146853	0.000940141	0.0019565	0.00135634	0.0012839	0.000520143	0.00134907	0.00144201	0.00136731	0.000903805	0.00152045	0.000914822	0.00171083	0.00148884	0.002299	0.00118059	0.000465515	0.00121265	0.00162164	0.00113887	0.00227475	0	0	0.000622364	0	0	0.000507887	0.000743517	0.000439056
MAG204.bin.9	d__Bacteria;p__Bacteroidota;c__Bacteroidia;o__Bacteroidales;f__UBA932;g__Bact-11;s__	0.000530809	0	0.00184993	0	0.000695568	0.00158707	0.000268437	0.000959925	0.00163479	0.003196	0.000753629	0.000883224	0.00085515	0.000836664	0.00161858	0.0015232	0.00116473	0.000981308	0.00401399	0.000469345	0.00235851	0.000392246	0.00244012	0.00125148	0.00186153	0	0.0014033	0.000718051	0.00131745	0.000487079	0.00153726	0.00162484	0.000385487	0.000391539	0.00110036	0.000800106	0.000703942	0.000571281	0.000603839	0.00103285	0.000447183	0.000458238	0.00122313	0	0	0	0.00182572	0.00295331
MAG202.bin.5	d__Bacteria;p__Bacteroidota;c__Bacteroidia;o__Bacteroidales;f__F082;g__F082;s__	0.00121275	0.000279237	0	0	0.000516322	0.00144348	0.000621005	0.000714406	0.00111321	0.00499966	0.000654554	0.00121842	0.00028414	0.0015478	0	0.00105643	0.00192135	0.000620158	0.000561396	0.000674279	0.000449151	0	0.00046284	0.000873207	0.000780138	0.000917872	0.00514743	0.000873393	0.00110882	0	0.000301972	0.00538625	0.000785298	0.000560354	0.00105094	0.0012375	0.000386962	0.000523376	0.000849814	0.000668253	0.00135884	0	0.000709772	0.000418286	0.00142806	0.000715971	0.000822084	0
MAG76.bin.21	d__Bacteria;p__Verrucomicrobiota;c__Verrucomicrobiae;o__Verrucomicrobiales;f__Akkermansiaceae;g__Akkermansia;s__	0	0	0	0	0	0	0	0.00102872	0.000366366	0	0	0	0	0	0	0	0	0	0	0	0.000330038	0.000474358	0.000996767	0.00161801	0	0.00100491	0	0	0	0	0.000620619	0.00028494	0	0.000756464	0	0	0	0	0	0.000525598	0	0	0	0	0.000533171	0	0	0
MAG264.bin.16	d__Bacteria;p__Bacteroidota;c__Bacteroidia;o__Bacteroidales;f__Bacteroidaceae;g__UBA1179;s__	0	0.000664817	0.000408113	0	0.000596893	0.000429734	0.000407465	0.000516067	0.000594032	0.000493695	0.000428862	0.000850522	0.000284843	0.00087805	0.000719336	0.000532904	0.000550913	0.00261312	0.00047912	0.00069463	0.000990749	0	0.000405033	0.000448225	0.000405081	0.000551304	0	0.000752579	0	0.000349675	0.000773862	0.000309657	0.000694671	0.000373827	0.000541766	0.000576848	0.00057285	0.000521966	0.00044518	0.00384341	0.000417158	0.00424675	0.00304272	0.00057953	0.000457908	0.000306991	0.00072577	0.000275208
MAG172.bin.18	d__Bacteria;p__Bacteroidota;c__Bacteroidia;o__Bacteroidales;f__Bacteroidaceae;g__UBA1786;s__	0.000486138	0.000419705	0.000703871	0.000401431	0.000450669	0.000459921	0.000276934	0	0.000735846	0.000345069	0	0.00100351	0	0.000273798	0.000419979	0.000330739	0.00036848	0.000492065	0	0.000368684	0.000394468	0	0.000412898	0	0.000483933	0.00152286	0.000433004	0.00106096	0.000413855	0	0.000256116	0.000360011	0	0.000356385	0.000441641	0.000500717	0	0.00070972	0.000724759	0.000581599	0.000326545	0	0.000313031	0	0.000519956	0.000387555	0.000735661	0.000407841
MAG134.bin.16	d__Bacteria;p__Bacteroidota;c__Bacteroidia;o__Bacteroidales;f__UBA932;g__RC9;s__	0	0	0.000758074	0.000609465	0.000391182	0	0.00039558	0	0	0.000375692	0.000919083	0.000392139	0	0.00033623	0	0	0.000313802	0	0	0	0	0	0.00047425	0	0.000343031	0	0	0	0	0	0	0	0	0	0.000525291	0.000385884	0	0	0	0	0	0.00041672	0.000522877	0	0	0	0.000722916	0.000309305
MAG105.bin.32	d__Bacteria;p__Bacteroidota;c__Bacteroidia;o__Bacteroidales;f__UBA3663;g__UBA3663;s__	0.000524142	0.000527908	0.000607918	0.000372504	0.00045369	0.000669463	0.00048934	0	0	0	0	0	0	0.000330634	0	0	0	0.000335787	0	0	0	0.000328945	0	0	0	0	0	0	0.000589387	0	0	0.000290138	0	0	0	0.000336079	0	0	0.000819335	0	0.000343599	0.000725505	0.000716064	0.000397073	0	0	0.000382833	0.000611701
MAG89.bin.19	d__Bacteria;p__Verrucomicrobiota;c__Kiritimatiellae;o__RFP12;f__UBA1067;g__UBA1067;s__	0	0.000544834	0.000421899	0.000511249	0.0004486	0.000522295	0.000616902	0.000670881	0.000518078	0.000374156	0.000368599	0.000439223	0.000358718	0.000281864	0.000465725	0	0.000365851	0.00028938	0.000790501	0.00034988	0.00035105	0	0.00050064	0.000446882	0.000351893	0.000495636	0.000534342	0.000453817	0	0	0.000376072	0.000480683	0.000413782	0.00115163	0	0.000285548	0.000566998	0	0.000299833	0.000538441	0	0.000526525	0.000660723	0	0	0.000415315	0	0.000470853
MAG77.bin.10	d__Bacteria;p__Bacteroidota;c__Bacteroidia;o__Bacteroidales;f__Bacteroidaceae;g__UBA1179;s__	0.00062736	0	0.000951926	0.000448404	0.00172973	0.000402074	0.000401851	0.000719741	0.00103719	0.000549267	0.000655397	0.000891631	0.0015601	0.000523085	0.00101855	0.00148253	0.000768446	0.000655657	0.000759946	0.000377208	0.000481824	0.000448181	0.00132001	0.000787041	0.000715071	0.000889435	0.00127373	0.000826154	0.000410363	0.0017444	0.000427433	0.00125156	0.00202868	0.000736451	0.000558626	0.000438101	0.000812004	0.00110767	0.000491019	0.00107957	0.000433767	0.000784347	0.000763196	0.000612418	0.000424175	0.000407112	0.000890853	0.000927812
MAG148.bin.24	d__Bacteria;p__Bacteroidota;c__Bacteroidia;o__Bacteroidales;f__UBA3663;g__UBA3663;s__	0.000371366	0.000319287	0.000655934	0.000381003	0	0	0.000548335	0	0	0	0	0	0	0.000477114	0	0.000387551	0	0	0	0	0	0.000391509	0	0	0	0	0	0	0	0	0	0.000289977	0	0	0	0.000381955	0	0.00036173	0	0	0	0.00073306	0.00112422	0.000672168	0.000396327	0	0.000370123	0.00063844
MAG201.bin.17	d__Bacteria;p__Bacteroidota;c__Bacteroidia;o__Bacteroidales;f__F082;g__F082;s__	0.00301545	0	0	0	0	0	0.00358948	0.00552698	0	0.000529431	0	0.000799954	0	0.00453589	0	0.0071547	0.000678105	0	0	0.000430288	0.00149476	0	0.000745542	0.00616228	0.00415785	0	0.000650626	0.000491947	0	0	0.00126654	0.000541344	0	0	0.00196972	0.00347161	0.000348254	0.00298541	0.000683981	0.000329648	0.000622377	0	0	0	0.00317679	0	0	0
MAG268.bin.15	d__Bacteria;p__Bacteroidota;c__Bacteroidia;o__Bacteroidales;f__F082;g__F082;s__	0.000444716	0	0.000540595	0.000427444	0	0.000691382	0	0.000408652	0.000643022	0.000816578	0.00108702	0	0.00166126	0.00331246	0.000718215	0.000777894	0.000368531	0.00135304	0.00066656	0	0.00306075	0.00104221	0.00114571	0.000472298	0.000595568	0.000790468	0.000736175	0	0.000993431	0.00161498	0.00360602	0.000784988	0	0.0021046	0.00121457	0.0042125	0.00125527	0.00189501	0.00244603	0.000509742	0.00112957	0.000472493	0	0.000631552	0	0.000746758	0	0
MAG251.bin.20	d__Archaea;p__Halobacterota;c__Methanomicrobia;o__Methanomicrobiales;f__Methanocorpusculaceae;g__Methanocorpusculum;s__	0.00150591	0	0.000928527	0	0.000968708	0.00225025	0.000624405	0.00467356	0.00440496	0.00041931	0.00092139	0.00520287	0.000291677	0.00153262	0.00242087	0.00237265	0.00262652	0.00103617	0.000400732	0.00186776	0.000511049	0	0.00309328	0.00379904	0.00174966	0	0.000470158	0.0035404	0.00146153	0	0.000402307	0.000407043	0.0010565	0	0	0.00253563	0	0.00184643	0.000741143	0.00222571	0.00297156	0	0	0	0	0	0.00130692	0.000368298
MAG99.bin.17	d__Bacteria;p__Bacteroidota;c__Bacteroidia;o__Bacteroidales;f__P3;g__UBA1711;s__	0.000903087	0.000257776	0.000839265	0	0.000599072	0.00056373	0	0.000412811	0.000653114	0.000329329	0.000663159	0.000347941	0	0.000344778	0.000764234	0.000390135	0.000407674	0.000282487	0.000359188	0.0005127	0.000466071	0.000583461	0	0.000479834	0.00062674	0.000525822	0.00046831	0	0.00055912	0	0.000542606	0.000405259	0.000411787	0	0	0.000349196	0.000458054	0.000413104	0	0.000558642	0	0.000835817	0	0.000447112	0.000504939	0.000383516	0.000679129	0
MAG25.bin.22	d__Bacteria;p__Verrucomicrobiota;c__Kiritimatiellae;o__RFP12;f__UBA1067;g__UBA1067;s__	0	0	0	0	0	0	0	0	0	0	0	0	0	0.000351412	0	0	0	0	0	0	0	0	0	0	0	0	0	0	0	0	0	0	0	0	0	0	0	0	0	0	0	0	0.000458052	0.00044889	0	0	0	0.000407465
MAG77.4202929.NO.5	d__Bacteria;p__Bacteroidota;c__Bacteroidia;o__Bacteroidales;f__Bacteroidaceae;g__UBA4334;s__	0.000359323	0.000899376	0.000835252	0.000605971	0.000496563	0.000471876	0.000513143	0	0.000359293	0	0.000413211	0.000568318	0	0.000422936	0.000437465	0.000462557	0.000424343	0.000812352	0	0.000383889	0	0	0.00043711	0	0	0.000808664	0	0.000509558	0.000435709	0	0.000268395	0	0.000627539	0	0	0.000524812	0	0	0.000511654	0.000362889	0.000511758	0.00041364	0.00062671	0.000555048	0.000424005	0.000314618	0.00067415	0.000334464
MAG262.bin.9	d__Bacteria;p__Bacteroidota;c__Bacteroidia;o__Bacteroidales;f__P3;g__UBA1711;s__	0.000443102	0.000771429	0.000482182	0.00047285	0.00117303	0.000412891	0	0	0.00101378	0	0.000628012	0.000369069	0	0	0.00198269	0	0.000320731	0.000546406	0.00105299	0.000463552	0	0.00332785	0.00129659	0	0.000663671	0	0.000682664	0.000437271	0.000584704	0	0	0.000597038	0.000520676	0	0	0	0.000514257	0	0.00034395	0.000933034	0.000584027	0.000910346	0	0.000638645	0.00299415	0.000371736	0.000440821	0
MAG201.bin.20	d__Bacteria;p__Bacteroidota;c__Bacteroidia;o__Bacteroidales;f__Bacteroidaceae;g__UBA1179;s__	0.000780504	0.00028578	0.00153337	0	0.000612978	0.00203978	0	0.000624941	0.000725213	0.000543226	0.000811555	0.00054586	0.00461002	0.000379896	0.000564086	0.00125921	0.00101634	0.000619349	0.000732804	0.00208199	0.000513182	0.00029236	0.0017078	0.000518213	0.000581013	0.000795042	0.0010462	0.00058545	0.00178837	0.00425496	0.000439917	0.000956995	0.00157609	0.000537459	0.00048235	0.000413298	0.00114689	0.000733182	0.000306511	0.00219736	0.000629536	0.00228234	0.00174068	0.000481868	0.000409309	0.000317505	0.000388627	0.00192382
MAG256.bin.22	d__Bacteria;p__Bacteroidota;c__Bacteroidia;o__Bacteroidales;f__Bacteroidaceae;g__F0040;s__	0	0.000494082	0.00102903	0.00121143	0	0	0.000665452	0	0	0	0.000385421	0	0	0	0	0	0	0	0	0	0	0	0	0	0	0	0	0	0	0	0	0	0	0	0	0	0	0	0	0	0	0.000521106	0	0	0.000433908	0	0.000343747	0.000444761
MAG215.bin.17	d__Bacteria;p__Bacteroidota;c__Bacteroidia;o__Bacteroidales;f__F082;g__F082;s__	0.000754082	0	0	0	0.000543318	0	0.00173835	0.00136306	0.000495294	0	0	0.00459961	0.000375604	0.000550482	0.000526251	0.000801032	0.000354732	0.000419448	0.000388804	0.00351894	0.00273208	0	0.000554648	0.00205243	0.00238288	0	0	0.00309768	0	0	0.00198046	0	0	0	0.00172728	0.000506428	0.000551638	0.000435761	0.000390139	0	0.00200533	0.000582816	0	0	0.00763479	0.000459904	0.00448039	0
MAG122.bin.4	d__Bacteria;p__Verrucomicrobiota;c__Verrucomicrobiae;o__Verrucomicrobiales;f__Akkermansiaceae;g__Akkermansia;s__	0	0	0	0.000496612	0	0	0	0	0	0	0	0	0	0	0	0	0	0	0	0	0	0	0	0	0	0	0	0	0	0	0	0	0	0	0	0	0	0	0	0.000471746	0	0	0	0	0	0	0	0
MAG109.bin.10	d__Bacteria;p__Bacteroidota;c__Bacteroidia;o__Bacteroidales;f__UBA3663;g__UBA3663;s__	0.000754423	0.000827379	0.000531344	0.000377965	0.000346281	0.000387042	0.00101004	0	0	0	0.000294064	0	0	0.000431861	0	0	0	0	0	0	0	0.000302014	0	0	0	0.000643173	0	0	0	0	0	0	0	0.00043274	0	0.000349212	0.000358208	0	0	0	0.000398163	0.000585522	0.000682615	0.000805079	0.000584068	0	0.000647902	0.000410414
MAG77.2754209.NO.29	d__Bacteria;p__Verrucomicrobiota;c__Verrucomicrobiae;o__Verrucomicrobiales;f__Akkermansiaceae;g__Akkermansia;s__	0	0	0	0	0	0	0	0	0.000433723	0	0	0	0	0	0	0	0	0	0	0	0	0	0.000525203	0	0	0.000889386	0	0	0	0	0	0.000294243	0	0	0	0	0	0	0	0	0	0	0	0	0	0	0	0
MAG30.bin.20	d__Bacteria;p__Bacteroidota;c__Bacteroidia;o__Bacteroidales;f__UBA3663;g__UBA3663;s__	0	0.000324445	0.000509428	0	0.00040879	0	0.00153354	0	0	0	0.00080497	0	0	0.000245766	0	0	0	0.000362095	0	0.000432045	0	0	0.000561646	0	0.000400124	0	0	0	0	0	0	0	0	0	0	0	0	0.000400324	0.000285271	0	0	0	0.000409251	0.00087428	0	0	0	0.000608822
MAG19.bin.15	d__Bacteria;p__Bacteroidota;c__Bacteroidia;o__Bacteroidales;f__WCHB1-69;g__F23-D06;s__	0	0.000574924	0.000988108	0.00147169	0.00126426	0.00062243	0.000554889	0	0	0	0.000665478	0	0.00234503	0.000397133	0	0	0	0	0	0.000498211	0	0.000374846	0.000809706	0	0	0	0.000447097	0	0.000677138	0.00275557	0	0.000296943	0.000362071	0	0.0003351	0.000364377	0.000908082	0.00192087	0.000450822	0.000319512	0.0002632	0.0015863	0	0.00311046	0.000446404	0.00158609	0	0.000267452
MAG269.bin.15	d__Bacteria;p__Bacteroidota;c__Bacteroidia;o__Bacteroidales;f__F082;g__F082;s__	0.000300634	0	0	0	0.000680146	0	0	0.000681616	0.00224459	0.000703162	0.00134615	0	0.000957163	0	0.00264065	0	0.00134301	0.000848268	0.00211092	0.00047763	0.00654805	0.00323468	0.000838652	0.000661792	0.000956839	0.00169474	0.001086	0.000461658	0	0.000629446	0.00854732	0.00112344	0.000472967	0.00106019	0.00103689	0	0.0026727	0.000694862	0.000998416	0.000769246	0.000322102	0	0	0	0	0.000485919	0	0
MAG23.bin.8	d__Bacteria;p__Firmicutes_A;c__Clostridia;o__Lachnospirales;f__Lachnospiraceae;g__;s__	0	0.000272588	0	0.000376647	0.000385953	0.000369737	0	0	0.000377047	0	0	0	0.000299863	0	0	0	0.000311235	0	0	0	0	0.000456926	0.00052302	0	0	0.000669154	0	0.000384254	0.000519596	0.000468494	0.00026863	0	0.000423267	0	0.000375429	0.000300248	0	0.000363849	0	0.000478527	0	0	0	0	0	0	0.000344631	0.00051284
MAG190.bin.19	d__Bacteria;p__Firmicutes_A;c__Clostridia;o__Oscillospirales;f__Oscillospiraceae;g__CAG-110;s__	0	0.00171344	0.000590297	0.00047858	0.000596351	0.000476354	0.000294692	0.000738626	0.000532497	0.00051744	0.000632197	0.000330507	0.000346341	0.000413592	0.000478386	0.000315394	0.000367698	0.000459816	0.00045198	0.000642747	0.000597955	0.000730841	0.000739061	0.00102627	0.000818294	0.000631	0.000643127	0.000471801	0.000548789	0.000364742	0.000552289	0.000477924	0.000745286	0.000576209	0.000500247	0.000481942	0.000521392	0.000569442	0.000382296	0.000676032	0.00427549	0.000513225	0.00108685	0.000399572	0.000467799	0.000318217	0	0.000391415
MAG210.bin.18	d__Bacteria;p__Bacteroidota;c__Bacteroidia;o__Bacteroidales;f__P3;g__UBA1711;s__	0.000490242	0	0	0.000429058	0.000922824	0.00048965	0	0.000475347	0	0.000360996	0.00153609	0.000619804	0.000345488	0.000452109	0.000414557	0	0.000417806	0.00060583	0.000404573	0.00130473	0	0.000783609	0.000601259	0.000448367	0.000337388	0.00339859	0.000423362	0.000583249	0.000534096	0.000302595	0.000325468	0.000428086	0	0.000739215	0	0.000378842	0.000861987	0	0.000392165	0.000494295	0	0.000476583	0	0	0.00099417	0.000592379	0	0.00442018
MAG63.bin.59	d__Bacteria;p__Bacteroidota;c__Bacteroidia;o__Bacteroidales;f__WCHB1-69;g__F23-D06;s__	0.000411178	0.000386839	0.00128478	0.00147591	0.00193971	0.000450658	0	0.000409952	0.000365468	0	0.0008445	0	0.00334042	0.000285635	0	0	0	0.000415211	0	0.000622763	0	0.000722391	0.00109666	0	0	0	0.000455399	0	0.000504006	0.00447188	0	0.000344318	0	0	0.000449612	0.000312549	0.00101732	0.000877524	0	0	0.000548915	0.00119144	0	0.00392782	0	0.000397694	0	0
MAG179.bin.6	d__Bacteria;p__Bacteroidota;c__Bacteroidia;o__Bacteroidales;f__Bacteroidaceae;g__;s__	0	0.000242696	0	0.000671393	0	0	0.000485853	0	0.000546015	0	0	0.0012709	0	0	0.000468811	0.000525499	0	0	0	0	0.000388772	0	0	0	0	0	0.000408313	0.0015942	0	0	0.000306486	0	0.000749873	0.00130215	0	0	0	0.000377571	0	0	0	0.000413727	0.000800352	0.000438871	0.000406299	0.000316758	0	0.000440588
MAG205.bin.8	d__Bacteria;p__Fibrobacterota;c__Fibrobacteria;o__Fibrobacterales;f__Fibrobacteraceae;g__Fibrobacter;s__	0	0.000728262	0.000474899	0	0.0011676	0.000618716	0.000621124	0.00119954	0.000626155	0.000323155	0.00054384	0.000671694	0.00119103	0.000449338	0.00100324	0.00046675	0.00376075	0.000657876	0	0.00190744	0.000449821	0.000538932	0.000737502	0.00047554	0	0.00127699	0.00072043	0.000508163	0.000545036	0.000746331	0.000432132	0.000373733	0.00305138	0.000917837	0.000641671	0.00048642	0.000661451	0	0.000300184	0.000592337	0	0.000496601	0	0.00171135	0.000842125	0.000561207	0.000472855	0.00113986
MAG176.bin.19	d__Bacteria;p__Bacteroidota;c__Bacteroidia;o__Bacteroidales;f__Bacteroidaceae;g__;s__	0.000474962	0.000279278	0.000526535	0.000448309	0.000467149	0.000438882	0.000396158	0	0	0.000823033	0	0.000900395	0.000334894	0	0	0.00161692	0.000437805	0.000878893	0.000489547	0.000641377	0.000500012	0	0.000499895	0	0.000357305	0.00092253	0.00129698	0.00102289	0	0	0	0.00141665	0.000836301	0.000555229	0.000479451	0.000435846	0	0.000444121	0.00127121	0.000324031	0.000509518	0.000516905	0.000684181	0.000470245	0.000629664	0.000337045	0.000628319	0.000523501
MAG205.bin.15	d__Bacteria;p__Verrucomicrobiota;c__Kiritimatiellae;o__RFP12;f__UBA1067;g__UBA1067;s__	0.00055033	0.000421474	0.00116664	0.000829576	0.000994668	0.000592142	0.000457312	0.000945992	0.000683753	0.000833038	0.000946292	0.00065235	0.000397723	0.000690164	0.000680992	0.000408021	0.000435203	0.000338927	0.000699908	0.0014973	0.000504375	0	0.000787483	0.000724884	0.00149468	0.000798988	0.000477541	0.000436571	0.000445876	0	0.000458484	0.000426249	0.000725344	0.00131093	0.000761477	0.000677869	0.000743047	0.000441074	0.000625268	0.000433111	0.000368597	0.000981997	0.000726387	0.000740906	0.000975568	0.000783223	0.000654029	0.00106684
MAG151.bin.19	d__Bacteria;p__Bacteroidota;c__Bacteroidia;o__Bacteroidales;f__WCHB1-69;g__F23-D06;s__	0.0005641	0.000613644	0	0.000577257	0.00356544	0.000888029	0	0.0010053	0	0	0.000328824	0.000332788	0.0037573	0.000418572	0.000907458	0	0	0.0010238	0	0.000410184	0	0	0	0.000816562	0	0.00136629	0	0	0.00110501	0.0053749	0	0	0.00126229	0.000561714	0.000455588	0.000524366	0.00097732	0.000634965	0.000286041	0	0.000690275	0.000500714	0	0	0	0	0	0.000737473
MAG106.bin.18	d__Bacteria;p__Fibrobacterota;c__Fibrobacteria;o__Fibrobacterales;f__Fibrobacteraceae;g__UBA1765;s__UBA1765 sp002314675	0.000532681	0.000238443	0.000731972	0	0.00112856	0.000994654	0.000692549	0.00156538	0.000882972	0.000491006	0.000672094	0.000871076	0.001308	0.000589733	0.00144481	0.000512471	0.00229172	0.000834997	0	0.000826452	0.000574728	0.00067105	0.00124543	0.000552832	0	0.000941437	0.000717689	0.0004279	0.000996293	0.000984868	0.000615037	0.000499573	0.00210282	0.000828099	0.000842426	0.000893926	0.000563245	0.000388905	0.000322682	0.000918253	0.000254233	0	0	0.000855036	0.000764612	0.000491723	0.00126758	0.000774607
MAG181.bin.12	d__Bacteria;p__Bacteroidota;c__Bacteroidia;o__Bacteroidales;f__P3;g__;s__	0.00143212	0.000453312	0	0.000421593	0	0.000457168	0.000456614	0	0	0.000479476	0	0.00108701	0	0.00031768	0	0	0	0.00102409	0	0	0	0.000771416	0	0	0.00122269	0	0.000361254	0.000492479	0.000734404	0	0	0.000285856	0.000429942	0	0	0	0.000365989	0	0	0	0.000372533	0	0.000564758	0	0.0014374	0	0.00129999	0.000273063
MAG197.bin.16	d__Bacteria;p__Bacteroidota;c__Bacteroidia;o__Bacteroidales;f__P3;g__UBA1711;s__	0.000420471	0.000230949	0	0	0.00102497	0.000498972	0	0.000522327	0.000529173	0.00047508	0.0106084	0.000798714	0.000286695	0.000363389	0.000676469	0	0.00134809	0.000477929	0.000605064	0.000792556	0.000396854	0.000523479	0.000413307	0.000540844	0.000453519	0.000962266	0.000428196	0.000757229	0.000483987	0.000250882	0.000317923	0.000431767	0.000448995	0.000378974	0	0.00040128	0.00037538	0.00039368	0.000568595	0.000758318	0.000421871	0.000627356	0	0	0.00041422	0.00187207	0.000346138	0.00120857
MAG173.bin.9	d__Bacteria;p__Bacteroidota;c__Bacteroidia;o__Bacteroidales;f__UBA932;g__RC9;s__	0.00064567	0	0.000894451	0.00111667	0.000647969	0.00196584	0	0.00169517	0.00148904	0.00194876	0.000694078	0.00160621	0.000506187	0.000551034	0.00100391	0.00204558	0.00250928	0.00139964	0.00173421	0.000612266	0.00254113	0.00148453	0.00150554	0.00206356	0.00180524	0.000487037	0.00312524	0.00140206	0.0017263	0.000407746	0.00158335	0.00293515	0.000534964	0.000530394	0.00153038	0.000545356	0.00138122	0.00200124	0.000857742	0.000901435	0.000283765	0	0.000308433	0	0	0	0.000863852	0.000638577
MAG241.bin.24	d__Bacteria;p__Bacteroidota;c__Bacteroidia;o__Bacteroidales;f__F082;g__F082;s__F082 sp002310075	0	0	0	0	0.000558189	0.00103665	0	0	0.00043272	0.00040186	0.000644413	0.000884896	0.000380562	0.000370677	0	0.000393321	0	0.000325711	0.000431762	0.000461021	0.000851187	0.000326761	0.000383568	0	0.000349375	0.000502952	0	0.00081272	0.00106165	0.0003634	0.000946511	0.000317142	0	0.000359248	0.00194698	0.000414299	0.000589943	0	0.000376026	0	0.00072783	0	0	0	0.000467776	0.0212743	0.00072175	0
MAG187.bin.21	d__Bacteria;p__Bacteroidota;c__Bacteroidia;o__Bacteroidales;f__WCHB1-69;g__F23-D06;s__	0.000298608	0.000376758	0	0.00156414	0.00037283	0	0	0	0.000630324	0	0.000325435	0.000329647	0.00666318	0.000286943	0.00165936	0	0	0	0	0	0	0.000410708	0	0	0	0.000537221	0	0.000517279	0	0.00802472	0	0	0	0.000445969	0.000369035	0.000306574	0.00419401	0	0.000644901	0	0.000584171	0.00462844	0	0.000532441	0.000578523	0.00042304	0	0.000291904
MAG104.bin.27	d__Bacteria;p__Bacteroidota;c__Bacteroidia;o__Bacteroidales;f__UBA932;g__RC9;s__	0.000416058	0.000361831	0.000631912	0.000456787	0.000871021	0.00136975	0.000497112	0.000941667	0.000687664	0.000441351	0.000514969	0.00107662	0.000874694	0.0004336	0.00136102	0.0013925	0.00109401	0.00106118	0.000666254	0.00121702	0.00083912	0.00122871	0.000731268	0.000991548	0.00048018	0.000999773	0.00111246	0.00108174	0.00117289	0.000764443	0.000650605	0.000986125	0.00120064	0.00128584	0.000865332	0.000488489	0.00115177	0.00081478	0.00167642	0.00265349	0.000428312	0	0.000459621	0.000521558	0.00092832	0.000438923	0.000845818	0.000340955
MAG256.bin.17	d__Bacteria;p__Bacteroidota;c__Bacteroidia;o__Bacteroidales;f__Bacteroidaceae;g__UBA4334;s__	0	0.000631839	0.0012375	0.000593367	0.000421054	0	0.000555414	0	0.00106871	0	0.00130615	0.00253959	0	0	0	0	0.000461799	0.000737438	0	0	0	0	0	0	0	0.00058206	0.000852535	0.0030972	0	0	0.000293735	0.00198881	0.00074577	0	0.000432046	0	0.000429934	0	0	0.00051498	0.000444018	0.000503825	0	0	0	0	0.000823606	0.00035519
MAG6.bin.46	d__Bacteria;p__Firmicutes_A;c__Clostridia;o__Lachnospirales;f__Lachnospiraceae;g__Agathobacter;s__	0	0.00151787	0.000480514	0.000375523	0.000580821	0.000563798	0.000342767	0.000481716	0.000485152	0	0	0.000434689	0.000544321	0	0.000572871	0.000272448	0.00060815	0.00039315	0.000416062	0.000706656	0.000697634	0.000625474	0.000961669	0.000503143	0	0.00108571	0.000621127	0.00076739	0.000768338	0.000737479	0.000559457	0.000396328	0.00057585	0.000409598	0.000648345	0.000299233	0.000373589	0.000547901	0	0.000522554	0.000312756	0.000467838	0	0.00039684	0.000545733	0.000350158	0	0.000648238
MAG43.bin.10	d__Bacteria;p__Bacteroidota;c__Bacteroidia;o__Bacteroidales;f__P3;g__UBA1711;s__	0.000979552	0	0.000426666	0	0.00109227	0.000599544	0	0.000464384	0.000729684	0.000348562	0.0010459	0.000481541	0	0.000545307	0.00103918	0.000331885	0.000577747	0.000281197	0.000460802	0.000661511	0	0.00100333	0.000544897	0.000462941	0.000483505	0.000505568	0.000517186	0.00041563	0.000658347	0	0	0.000436638	0.000628685	0.000380901	0.000431848	0.00040729	0.000471392	0.000425697	0	0.000594531	0.000623173	0.00051237	0	0	0.000651786	0.000551255	0.000613105	0.000280354
MAG258.bin.3	d__Bacteria;p__Bacteroidota;c__Bacteroidia;o__Bacteroidales;f__WCHB1-69;g__F23-D06;s__	0.000587345	0.000502404	0	0.000376515	0.00357907	0.000492444	0	0.000899565	0.000436431	0	0	0	0.00284817	0.000353455	0.000487345	0	0	0.000845137	0	0	0	0	0	0.000692242	0	0.000521718	0	0	0.000606638	0.00386733	0	0	0.000570392	0.000364405	0.000384199	0.000399858	0.000605984	0.000638563	0.000291115	0	0.000917602	0	0	0	0	0	0	0.000488447
MAG34.bin.17	d__Bacteria;p__Verrucomicrobiota;c__Verrucomicrobiae;o__Verrucomicrobiales;f__Akkermansiaceae;g__Akkermansia;s__	0	0	0	0	0	0	0	0	0	0	0	0	0	0	0	0	0	0	0	0	0	0	0.000518377	0	0	0.000518485	0	0	0	0	0	0	0	0.000373753	0	0	0	0	0	0	0	0	0	0.00045019	0	0	0	0
MAG174.bin.10	d__Bacteria;p__Bacteroidota;c__Bacteroidia;o__Bacteroidales;f__P3;g__UBA1711;s__	0.000361688	0.000364788	0	0	0.000850637	0.000422878	0	0	0.000643202	0	0.00966499	0.000343024	0	0.00041641	0.000815112	0	0.00122701	0.00031603	0.000562359	0.000370623	0.00053697	0.00052919	0.000381994	0	0.000338965	0.000640278	0.000432214	0	0.000410425	0	0.000435834	0.000354049	0.000364299	0.000519453	0	0.000400378	0.000453598	0.000410145	0	0.00061587	0	0.000770193	0	0	0.000467855	0.00171457	0	0.00095327
MAG50.bin.29	d__Bacteria;p__Bacteroidota;c__Bacteroidia;o__Bacteroidales;f__Bacteroidaceae;g__UBA4334;s__	0.000582871	0.000282105	0	0.000374266	0.000379309	0.000647022	0.000311529	0.000684532	0.000641223	0.000477028	0.000730115	0.000563278	0.000532245	0.000365477	0.000787472	0.000459681	0.000561632	0.000874093	0.000737442	0.000574142	0.000728673	0.00051159	0	0.000654857	0	0.000633659	0.000773185	0.000555097	0.000612457	0.000473215	0.000550517	0.000695677	0.00101037	0.000546075	0.000507502	0.000407059	0.000684621	0.000679091	0.000924084	0.000531788	0.000482772	0.000610422	0.000797001	0.000926889	0.000705857	0.000383206	0.000596404	0.000541975
MAG80.bin.28	d__Bacteria;p__Bacteroidota;c__Bacteroidia;o__Bacteroidales;f__Paludibacteraceae;g__RF16;s__	0.00029734	0.000293305	0.000671658	0.00098906	0	0	0.000653173	0	0	0.000331956	0.000362523	0	0.000302573	0.000742236	0.000515456	0	0	0.000307131	0.000576217	0.000714079	0	0.000293114	0	0	0	0	0	0	0	0	0	0	0.000429927	0	0	0.000702355	0	0	0	0	0.000298261	0	0.000511055	0.000524631	0	0.000441714	0.000480573	0.00511392
MAG75.bin.23	d__Bacteria;p__Bacteroidota;c__Bacteroidia;o__Bacteroidales;f__Bacteroidaceae;g__F0040;s__	0	0.000266739	0.000687019	0	0	0	0.000787055	0	0	0	0.000337645	0	0	0	0	0	0	0.000321783	0	0	0	0	0	0	0	0	0	0	0	0	0	0	0	0	0	0	0	0	0	0	0.000483342	0	0	0	0	0	0.000332536	0.000276869
MAG119.bin.50	d__Bacteria;p__Bacteroidota;c__Bacteroidia;o__Bacteroidales;f__WCHB1-69;g__F23-D06;s__	0.000326943	0.00184268	0.000984066	0.0018227	0.000594128	0.000501584	0	0	0.000357353	0	0.000824214	0	0.0041121	0.000433148	0.000520093	0	0	0.000300592	0	0.000729296	0	0	0.000495108	0	0.000366229	0.000743401	0.000519897	0	0.000511763	0.00542272	0	0.000352388	0	0	0.000482888	0.000517475	0.000760797	0.000792703	0.000491397	0.000334758	0.000901234	0.00159078	0	0.00268063	0.000429861	0.000539045	0	0
MAG216.bin.3	d__Bacteria;p__Bacteroidota;c__Bacteroidia;o__Bacteroidales;f__UBA932;g__Bact-11;s__	0.000553411	0	0.00220265	0	0.000629171	0.00167237	0.000300398	0.00101043	0.00173932	0.00356906	0.000774325	0.000734411	0.000862166	0.000826408	0.00162097	0.0014565	0.00125855	0.00105437	0.00427863	0.000442715	0.00258418	0.000384135	0.00272864	0.00131519	0.00218794	0	0.00149703	0.000644862	0.00127075	0.000500423	0.00166258	0.00169311	0	0.000354278	0.00110196	0.000823346	0.000741317	0.0004979	0	0.00118216	0	0.000408278	0.00141587	0	0	0	0.00200131	0.00357152
MAG189.bin.23	d__Bacteria;p__Bacteroidota;c__Bacteroidia;o__Bacteroidales;f__UBA932;g__RC9;s__	0	0	0.000750666	0	0.000701474	0.000466684	0	0.000504081	0.000351048	0	0	0.00131381	0.000452704	0	0.000602485	0.00248938	0.000357511	0.000440356	0.000486088	0.00194529	0.000526796	0.0004688	0.000396762	0	0	0.000430735	0.000664592	0.00168317	0.000455578	0.000583472	0.000499024	0.000658917	0.000435783	0.000422756	0.000712456	0	0.000644726	0.00116103	0.000465933	0.000435223	0.000662417	0.0012576	0.000805758	0.00120589	0.000627978	0	0	0.000318185
MAG35.2114915.NO.4	d__Bacteria;p__Firmicutes_A;c__Clostridia;o__Oscillospirales;f__Acutalibacteraceae;g__Ruminococcus_E;s__	0.00183155	0.000650788	0.00050717	0.000449236	0.00051766	0.000522683	0.000393587	0.000801605	0.00068309	0.000544313	0.00030381	0.000592709	0.000557118	0.000881312	0.00071769	0.000498785	0.000885641	0.000534587	0.000671413	0.00100788	0.0007389	0.000825334	0.00107312	0.000845564	0.000667584	0.00139201	0.000745939	0.00120404	0.000649856	0.000710588	0.000557128	0.000646104	0.000877867	0.000757618	0.000749116	0.0012864	0.000593639	0.000722115	0.000589762	0.000755204	0.000408251	0.000609219	0.000592251	0.000546932	0.000707563	0.00059748	0.000367916	0.000463922
MAG192.bin.7	d__Bacteria;p__Bacteroidota;c__Bacteroidia;o__Bacteroidales;f__Bacteroidaceae;g__F0040;s__	0.000448954	0.000410421	0	0.00127383	0	0.00176511	0.000358305	0.000814859	0	0	0.000354631	0.000430169	0	0	0.00147391	0.000482856	0	0.000626606	0.00168691	0	0	0	0.000857073	0.00106816	0.00034844	0	0	0.000718063	0.000986662	0	0	0.000279227	0	0.00130393	0.000345631	0	0.00163251	0.00291936	0	0	0.000296758	0	0	0	0	0	0.000452939	0.000404513
MAG112.bin.2	d__Bacteria;p__Bacteroidota;c__Bacteroidia;o__Bacteroidales;f__Bacteroidaceae;g__UBA4334;s__	0	0.000235372	0.00138412	0.00075338	0	0	0.00105203	0	0	0	0.00140813	0.000326436	0	0	0	0	0	0.000460944	0	0	0	0	0	0	0	0	0	0	0	0	0	0.000599662	0.000595512	0	0	0	0	0	0	0	0	0.000534979	0	0	0	0	0.000905422	0.00037411
MAG67.bin.15	d__Bacteria;p__Bacteroidota;c__Bacteroidia;o__Bacteroidales;f__Bacteroidaceae;g__F0040;s__	0.00035432	0.00032664	0.000616893	0.000538247	0.000387924	0.000392531	0.000560248	0	0.000351666	0.000436317	0.000381716	0.000344606	0	0.000231075	0.000510876	0.000377964	0.000295332	0.000726478	0.000563267	0	0	0	0	0	0	0	0.000383944	0	0	0	0	0.000288433	0	0	0.000345947	0.000315738	0.000406395	0.000403477	0.000352115	0	0.000371348	0.000464743	0.000530939	0.000359637	0.000427407	0	0.000402349	0.000386205
MAG6.bin.10	d__Bacteria;p__Bacteroidota;c__Bacteroidia;o__Bacteroidales;f__UBA3663;g__UBA3663;s__	0.000798754	0.000541172	0.00058731	0	0	0	0.001006	0	0	0	0.000743284	0	0	0.000378631	0	0	0	0	0	0	0	0	0	0	0	0	0	0	0	0	0	0	0	0	0	0.000362625	0	0	0	0	0.000352896	0.000521513	0.000811228	0.000647987	0.000448208	0	0.000570941	0.000432012
MAG189.bin.18	d__Bacteria;p__Bacteroidota;c__Bacteroidia;o__Bacteroidales;f__Bacteroidaceae;g__UBA1179;s__	0	0.000585123	0	0	0.000746224	0.00187543	0.000610371	0.000653566	0.00105904	0.000914551	0.00058456	0.000522238	0.0007821	0.00051285	0.000727844	0.000595679	0.000850114	0.000718028	0.000780574	0.000685222	0.00032669	0.000521964	0.000886267	0.000520592	0.00066686	0.00146028	0.000733993	0.000535486	0.00154655	0.000692415	0.000256699	0.000703782	0.00094386	0.000357099	0.000851928	0.000681452	0.000382991	0.00168799	0.000533305	0.00399458	0.000525096	0.00164135	0.00108928	0.000398853	0	0.00119415	0.000542079	0.000754553
MAG183.bin.12	d__Bacteria;p__Bacteroidota;c__Bacteroidia;o__Bacteroidales;f__P3;g__UBA1711;s__	0.000710023	0	0.000457413	0.000507559	0.00039274	0.000537877	0	0	0.000966088	0	0.000573213	0	0	0.000472028	0.000519819	0	0	0.000504239	0.00096375	0	0	0.00252527	0.00121511	0	0.00113529	0	0	0	0.000680022	0	0	0.000278129	0.000607064	0	0	0	0	0	0	0.00130298	0.000569512	0.000959883	0	0	0.00272268	0.000420515	0	0
MAG196.bin.10	d__Bacteria;p__Bacteroidota;c__Bacteroidia;o__Bacteroidales;f__F082;g__F082;s__	0.000587999	0	0.00044146	0.000547444	0.000375355	0	0.000348839	0.000638917	0.00328823	0.00142633	0.00146721	0.000420563	0.00181063	0.000621528	0.00216878	0.000422486	0.00115675	0.000723664	0.00256447	0.000583059	0.00135628	0.000748534	0.00147807	0.000643443	0.00145699	0.00234963	0.00182838	0	0	0.00124084	0.00171256	0.00205339	0.000981993	0.00188895	0	0.000479013	0.00379852	0.000838111	0.00123489	0.00142565	0.000563479	0.000397624	0.000345487	0.000403411	0	0.000371438	0	0.000376423
MAG40.bin.6	d__Bacteria;p__Bacteroidota;c__Bacteroidia;o__Bacteroidales;f__Bacteroidaceae;g__F0040;s__	0	0	0.000666993	0	0	0	0.000347961	0	0	0	0.000485064	0	0	0	0	0	0	0	0	0	0	0	0	0	0	0	0	0	0	0	0	0	0	0	0	0	0	0	0	0	0.000343573	0.000624974	0	0	0.000496232	0	0	0
MAG198.bin.12	d__Bacteria;p__Bacteroidota;c__Bacteroidia;o__Bacteroidales;f__Bacteroidaceae;g__UBA1179;s__	0	0.00132572	0.000563105	0	0.000401319	0.000771888	0.000556361	0	0.00151347	0.00258332	0.000784022	0.00251722	0.00124887	0.000306031	0.000812521	0.000662804	0.0026968	0.000840536	0.00172703	0.000382383	0	0	0.000428368	0	0.000524828	0.000881483	0.000920275	0.00278709	0.00062017	0.00113236	0.000288979	0.000881685	0.00111277	0.000498098	0.000852985	0.000454336	0.000636339	0.000992977	0.00030744	0.00143933	0.000432076	0.00176903	0.00120594	0	0.000414912	0.000413068	0.000545218	0.000743841
MAG68.bin.18	d__Bacteria;p__Firmicutes_A;c__Clostridia;o__Oscillospirales;f__Oscillospiraceae;g__CAG-83;s__	0.000284375	0.000647124	0.000511289	0.000371075	0	0	0.000457889	0	0.000386744	0	0.000370153	0	0	0.000230849	0	0	0	0	0.00039043	0.000449095	0	0.000679087	0.000446317	0.000488687	0.000663089	0	0	0	0.000470458	0	0.000265736	0.000300703	0	0.000416925	0.000400176	0.000373821	0	0.000515632	0	0	0.000614121	0.00143465	0.000804221	0.000691692	0.000593284	0.000450448	0.000333672	0.000491645
MAG17.bin.20	d__Bacteria;p__Firmicutes_A;c__Clostridia;o__Oscillospirales;f__Oscillospiraceae;g__CAG-110;s__	0	0.000668933	0.000543584	0.000631374	0	0	0	0	0	0	0	0	0	0	0	0	0	0	0	0.000370613	0	0.000329397	0.000404135	0	0	0.000500658	0	0	0	0	0.000269362	0.0003477	0	0.000615359	0	0.000327306	0.000336216	0.000506719	0.000353007	0.000459305	0.00035916	0.000462254	0.000295755	0.000367277	0.000511662	0	0.000366152	0.00029916
MAG181.bin.17	d__Bacteria;p__Bacteroidota;c__Bacteroidia;o__Bacteroidales;f__UBA3663;g__UBA3663;s__	0.0027637	0.000246072	0.000768146	0	0	0	0.00046628	0	0	0	0	0	0	0.00110973	0	0	0	0	0	0	0	0	0	0	0	0	0	0	0	0	0	0	0	0	0	0.000891427	0	0	0	0	0	0.000683971	0.000611117	0.000814545	0.000429806	0	0.000763089	0.000304653
MAG258.bin.6	d__Bacteria;p__Fibrobacterota;c__Fibrobacteria;o__Fibrobacterales;f__Fibrobacteraceae;g__;s__	0	0.000281635	0.000518101	0	0.00179266	0.00147558	0	0.0021437	0.00126267	0.000532744	0.000300122	0.00126427	0.00307969	0.000242274	0.00214059	0.000616668	0.00698806	0.00161092	0.000436873	0.00183149	0.00091692	0.0012381	0.00297328	0.000553285	0	0.00172608	0.000972967	0.000570538	0.00121508	0.00223262	0.000872959	0.00057056	0.00486382	0.00150519	0.00257021	0.000304738	0.000950678	0.000540855	0.000513243	0.00266913	0	0	0	0.00263018	0.000598535	0.000858301	0	0.000930458
MAG199.bin.16	d__Bacteria;p__Bacteroidota;c__Bacteroidia;o__Bacteroidales;f__F082;g__F082;s__	0.000313954	0	0	0	0.000564545	0.00124854	0	0.000451073	0.000864407	0.000357132	0.00115341	0.00117719	0.00326575	0.00148969	0.00107637	0.000469187	0.000868686	0.000887688	0.000496987	0.000662653	0.00722773	0.000911227	0.000630996	0.000476428	0.000442709	0.000516286	0.000586606	0.000932877	0.00125324	0.00310833	0.00903811	0.000663303	0	0.00142858	0.000632822	0.00184665	0.000528287	0.00112871	0.00107061	0	0.000873153	0	0	0.00034843	0.000454839	0.00114754	0.00160566	0
MAG232.bin.21	d__Bacteria;p__Bacteroidota;c__Bacteroidia;o__Bacteroidales;f__Bacteroidaceae;g__Prevotella;s__Prevotella sp002317355	0.000690761	0.00174454	0.00127053	0.000463773	0.000429087	0	0.0003943	0	0	0	0.000288676	0	0	0.000256048	0	0	0	0	0	0.000474651	0	0.00055586	0	0	0	0	0	0	0	0	0	0	0	0	0	0.000297233	0	0	0	0.000540798	0.00160061	0.00044382	0.000302573	0.000396186	0.0027031	0.00157175	0.000357373	0.000510961
MAG134.bin.5	d__Bacteria;p__Bacteroidota;c__Bacteroidia;o__Bacteroidales;f__UBA3663;g__UBA3663;s__	0.000588202	0.000632301	0.000684728	0	0	0	0.000983108	0	0	0	0	0	0	0.000350992	0	0	0	0	0	0	0	0	0	0	0	0	0	0	0	0	0	0	0	0	0	0.0002846	0	0	0.000516651	0	0.000299204	0.000527111	0.000605516	0.000503541	0	0	0.000500915	0.000385139
MAG243.bin.23	d__Bacteria;p__Firmicutes_A;c__Clostridia;o__Lachnospirales;f__Lachnospiraceae;g__G11;s__	0	0	0	0	0	0.000575642	0	0.000804332	0.000742013	0	0	0.000476128	0.000684095	0	0.000842888	0.00031003	0.00086624	0.000533973	0.000507502	0.000981354	0.000711089	0.000845825	0.0016262	0.000908789	0	0.00118798	0.000886278	0.000961137	0.00101034	0.000936091	0.000720593	0.000649018	0.00097363	0.000528104	0.00088875	0	0.000500816	0.000621759	0.00037007	0.000344849	0.000432882	0	0.000673008	0.00111514	0	0	0	0.000302831
MAG3.bin.37	d__Bacteria;p__Firmicutes_A;c__Clostridia;o__Oscillospirales;f__Oscillospiraceae;g__CAG-110;s__	0	0	0	0	0	0	0	0	0	0	0	0	0	0.000236468	0	0	0	0	0	0	0	0	0	0	0	0	0	0	0	0	0	0	0	0	0	0.000317209	0	0	0.000695173	0	0	0	0	0	0	0	0.000477775	0
MAG280.bin.13	d__Bacteria;p__Bacteroidota;c__Bacteroidia;o__Bacteroidales;f__Bacteroidaceae;g__UBA4334;s__	0	0.000683166	0.00148759	0.000706488	0	0	0.000654355	0	0	0	0.00143396	0	0	0	0	0	0	0.000280046	0	0	0	0	0	0	0	0	0	0	0	0	0	0	0.000475444	0	0	0	0	0	0	0	0	0.000584531	0	0	0	0	0.000831413	0.000379975
MAG77.4353704.NO.24	d__Bacteria;p__Firmicutes_A;c__Clostridia;o__Lachnospirales;f__Lachnospiraceae;g__Marvinbryantia;s__	0	0.000465509	0.000517094	0.000503843	0	0	0.000343573	0	0	0	0	0	0.000281645	0	0	0	0.000359253	0	0.000342658	0.000380003	0	0.000346488	0.000452958	0	0.000341202	0.000507204	0.000384285	0.000476884	0.000480004	0.000297179	0	0.000312112	0.000446815	0.000416142	0.000334376	0.000338349	0.000337799	0	0.000321153	0	0.000306176	0.000505465	0	0.000377122	0.000502142	0.000435118	0	0.000449125
MAG154.bin.7	d__Bacteria;p__Bacteroidota;c__Bacteroidia;o__Bacteroidales;f__F082;g__F082;s__	0.000329368	0	0.000443429	0.000401451	0.000692564	0	0	0.000642915	0.00200093	0.000741147	0.00128808	0	0.00129598	0.000412816	0.00238784	0	0.00164146	0.000763987	0.00211756	0.000420812	0.00498366	0.00363718	0.00123021	0.000715444	0.000905114	0.00154884	0.00121166	0.000430241	0.000503422	0.000976522	0.00645681	0.00136369	0.000522709	0.00148026	0	0.000570651	0.0030574	0.000933715	0.000998499	0.000903904	0.000820026	0	0	0.000367272	0	0.000417665	0	0
MAG277.bin.6	d__Bacteria;p__Bacteroidota;c__Bacteroidia;o__Bacteroidales;f__Bacteroidaceae;g__Prevotella;s__Prevotella sp002317355	0.000484792	0.00156495	0.00129095	0.00044402	0.000352959	0	0.00052597	0	0.000362237	0	0.000324767	0	0	0	0	0.000304228	0.000473475	0.00074057	0	0.000551083	0.000337797	0.000672891	0	0	0	0	0	0	0	0	0.000296225	0.000298913	0	0	0	0	0	0	0.00120303	0.000529387	0.00156285	0	0.000713442	0	0.00221645	0.00140956	0.000960666	0.000423937
MAG169.bin.3	d__Bacteria;p__Bacteroidota;c__Bacteroidia;o__Bacteroidales;f__WCHB1-69;g__;s__	0	0	0	0.00897059	0	0.00728098	0.000340274	0.00158757	0.00234764	0	0.000294375	0.000334577	0.0014084	0.00144282	0.000448677	0.000889417	0.000341448	0.000346474	0	0	0	0	0	0.00171944	0	0	0	0	0.00439965	0.00313101	0	0	0	0.00148386	0.000665454	0.000538027	0.000625825	0.000488836	0.000548943	0.000399158	0.000608524	0.00222515	0	0.000680161	0	0.00283904	0.000839286	0.000751762
MAG147.bin.1	d__Bacteria;p__Bacteroidota;c__Bacteroidia;o__Bacteroidales;f__Paludibacteraceae;g__RF16;s__	0.000331567	0.00105884	0.000590805	0.00065573	0	0	0.00057142	0.000460829	0.000756206	0.000690821	0.000419087	0	0.000586695	0.000455908	0.000691025	0.000518163	0.000391732	0.000405607	0.00123115	0.000654968	0.000555371	0.000436571	0.000484558	0.000710184	0	0.000622935	0.000466841	0	0.000469583	0.000577686	0.000399636	0.00042874	0.000564746	0.00049044	0	0.000440748	0	0.000671208	0.000537605	0.000443854	0	0	0.000349958	0.000397651	0	0.000332412	0.000467214	0.00551516
MAG30.bin.51	d__Bacteria;p__Firmicutes_A;c__Clostridia;o__Oscillospirales;f__Oscillospiraceae;g__ER4;s__	0.000394707	0.000767087	0.00101012	0.000478568	0	0.000376667	0.000339837	0.000484853	0.000435218	0.000509801	0.000667966	0	0	0.000325934	0	0	0	0.000391388	0.000388158	0.000481818	0.000381995	0.000631309	0.00059837	0.000968931	0.00120902	0.000620349	0.000557927	0.000558554	0.000645826	0	0.000379215	0.000480134	0	0.000558553	0	0.000564255	0	0.000782679	0.000379309	0.000426224	0.00109161	0.00134432	0.00129493	0.000723459	0.0014476	0.000673885	0.000531706	0.000448405
MAG70.bin.37	d__Bacteria;p__Bacteroidota;c__Bacteroidia;o__Bacteroidales;f__Bacteroidaceae;g__F0040;s__	0	0	0.000615961	0	0	0	0.000595722	0	0	0	0.000411647	0	0	0	0	0	0	0.000290373	0	0	0	0	0	0	0	0	0	0	0	0	0	0	0	0	0	0	0	0	0	0	0.000413826	0.000491004	0	0	0.000513364	0	0	0.000295051
MAG49.bin.8	d__Bacteria;p__Bacteroidota;c__Bacteroidia;o__Bacteroidales;f__Bacteroidaceae;g__Bacteroides;s__Bacteroides thetaiotaomicron	0.000728112	0	0.000961075	0.000561256	0.00068962	0	0.000709626	0	0	0	0.00216344	0	0	0.000738877	0	0	0	0.0003653	0	0	0	0.00033802	0	0.0004152	0	0	0	0	0	0	0	0	0	0.000389471	0	0.000732877	0	0	0	0.000857405	0.00307469	0.000622919	0.00217028	0.000579672	0.00104685	0.000457328	0.000578856	0.000368047
MAG6.bin.32	d__Bacteria;p__Bacteroidota;c__Bacteroidia;o__Bacteroidales;f__P3;g__UBA1711;s__	0.000788906	0.000244562	0.000967456	0	0.00105742	0.000480646	0	0.000462207	0.000850988	0.000350076	0.000708286	0.000512242	0	0.000288998	0.000479771	0	0.000488454	0.000417806	0.000472169	0.000557995	0.000336444	0.00148606	0.000596364	0.000444918	0.000625312	0.00065598	0.000395804	0.000429345	0.000661054	0	0	0.000379582	0.000598079	0.00038499	0	0	0	0.00040476	0	0.000740315	0	0.000535015	0	0.000358892	0.00093445	0	0.000531208	0.00030091
MAG104.bin.25	d__Bacteria;p__Desulfobacterota_A;c__Desulfovibrionia;o__Desulfovibrionales;f__Desulfovibrionaceae;g__Desulfovibrio;s__	0	0	0.00049578	0	0	0	0.000292724	0	0	0	0	0	0	0	0	0	0	0	0	0	0	0	0	0	0.000353032	0	0	0	0.000498188	0	0	0	0	0	0	0.000305209	0	0	0	0	0	0	0	0	0	0	0	0
MAG216.bin.13	d__Bacteria;p__Bacteroidota;c__Bacteroidia;o__Bacteroidales;f__F082;g__F082;s__	0.000547049	0.00023317	0	0.000744725	0.000735884	0.000593012	0	0.00067133	0.00121171	0.000390813	0.0017577	0	0.00145887	0.000721087	0.00105427	0	0.000444103	0.000376385	0.000915087	0.000375323	0.00201695	0.001905	0.00178369	0.000683388	0.000738026	0.00139396	0.00131628	0	0.000544013	0.00120107	0.00286978	0.00162973	0	0.00486832	0.00069949	0.000900788	0.00100463	0.00249816	0.000531066	0.00101233	0.00102007	0	0	0	0	0.000738517	0.000577485	0.000382904
MAG217.bin.4	d__Bacteria;p__Bacteroidota;c__Bacteroidia;o__Bacteroidales;f__UBA932;g__RC9;s__	0.000631265	0.000323888	0.000683383	0.000631863	0.00100661	0.00103093	0.000511573	0.00122909	0.000442826	0.00108423	0.000784835	0.00159967	0.000359467	0.000557115	0.000653349	0.0028468	0.000895396	0.000915733	0.000660171	0.0010606	0.000467197	0.000780393	0.00109203	0.00131288	0.000585197	0.000609574	0.00155917	0.0015918	0.000876331	0.000381928	0.000357438	0.00158439	0.00237556	0.000971294	0.00114602	0.000639167	0.000775598	0.000824068	0.00075366	0.000972755	0.000626496	0.000448518	0.000573901	0.000370892	0.000744653	0.000409625	0.00128408	0.000659977
MAG19.bin.33	d__Bacteria;p__Verrucomicrobiota;c__Kiritimatiellae;o__RFP12;f__UBA1067;g__UBA1067;s__	0.000323966	0.000375906	0.000434172	0.000605085	0.000747033	0.000465024	0.000418098	0.000717507	0.000556138	0.000734506	0.000498308	0.000487099	0.00048437	0.00042347	0.00058226	0.000337903	0.000407283	0.000367996	0.000822929	0.000396142	0.000471775	0	0.000637833	0.000653453	0.000515279	0.000664565	0.000434791	0.000446447	0.000419649	0	0.000436693	0.000382876	0.000608434	0.00140961	0.000472065	0.000426193	0.000655187	0	0.000301706	0.000434901	0	0.000430555	0.000482781	0.000515127	0.000447205	0.000446316	0.000397523	0.000509698
MAG192.bin.5	d__Bacteria;p__Bacteroidota;c__Bacteroidia;o__Bacteroidales;f__F082;g__F082;s__	0.000364459	0.000430248	0	0	0	0.00207698	0.00163451	0.000407712	0	0.0275834	0	0	0	0.000369556	0	0.00132741	0.00325146	0.00755117	0	0.00464527	0	0	0	0	0.000948152	0.000458027	0.00475111	0	0.00120697	0	0	0.00530991	0	0	0.00233905	0.000420094	0	0	0.00259133	0	0.000500622	0.00089937	0	0	0	0.00116688	0.000357703	0
MAG276.bin.24	d__Bacteria;p__Bacteroidota;c__Bacteroidia;o__Bacteroidales;f__Paludibacteraceae;g__RF16;s__	0	0	0	0.00306431	0.00365424	0	0	0.000846469	0	0.00179705	0	0.000723779	0.0017864	0.000814856	0.00131888	0	0.0013185	0.000357384	0.00499899	0	0	0	0	0.000412467	0	0	0	0	0	0.000347	0	0	0.00152004	0.000549406	0	0.000715899	0.000966683	0	0	0	0	0	0	0.00159375	0.000790122	0	0.000397374	0.000372001
MAG195.bin.13	d__Bacteria;p__Bacteroidota;c__Bacteroidia;o__Bacteroidales;f__Bacteroidaceae;g__UBA1179;s__	0	0	0.000706991	0.000503988	0	0.000714535	0.000552938	0.000676692	0.00138627	0.00158861	0.000355235	0.0015874	0.000346865	0.000356118	0	0.00197794	0.000727984	0.000515249	0.000507016	0	0.000552081	0.000342536	0	0.000683339	0.000643982	0	0.000487288	0.00162157	0.000688983	0.000253309	0.000417993	0.000451709	0.000457663	0	0.000403633	0	0.000342407	0.00122618	0.00066502	0.00134293	0.00140408	0	0.00181261	0.000491243	0.000832703	0.000391746	0.00046343	0.000777666
MAG20.bin.6	d__Bacteria;p__Bacteroidota;c__Bacteroidia;o__Bacteroidales;f__Bacteroidaceae;g__UBA4372;s__	0.00038	0.000669931	0.000435235	0.000693029	0.000963962	0.000652641	0.00112854	0	0	0	0.00030499	0.000334799	0.00045889	0.000849007	0	0	0.000320287	0.00101017	0	0	0	0	0.000393233	0	0.000320226	0.000438813	0	0	0.000464646	0.00035745	0	0.000344056	0.00132455	0	0	0.00082017	0	0	0	0.000629426	0	0.0006613	0.000833994	0.000797184	0.000621341	0	0.000564526	0.000334692
MAG96.bin.13	d__Bacteria;p__Verrucomicrobiota;c__Kiritimatiellae;o__RFP12;f__UBA1067;g__UBA1067;s__	0.000304401	0.000419655	0	0.000418292	0.000437327	0	0	0	0.000380053	0	0.00045377	0	0	0.000483292	0	0	0	0	0.000613693	0.00035737	0	0	0.000428022	0	0	0.000477345	0.000371415	0	0	0	0	0.000312132	0	0.000757974	0	0.000482462	0.000421053	0	0	0.00040375	0	0	0	0	0	0	0	0
MAG191.bin.13	d__Bacteria;p__Bacteroidota;c__Bacteroidia;o__Bacteroidales;f__UBA932;g__RC9;s__	0.000290267	0	0.000544777	0.000454683	0.00533191	0.00113049	0	0.00096946	0.00110209	0.000756063	0.000545227	0.000985007	0.000931362	0.000281624	0.00129922	0.0011195	0.0012379	0.00103209	0.00116575	0.0012419	0.00126103	0.00482321	0.00111387	0.000982831	0.000792114	0.000907192	0.0023664	0.000988989	0.000948767	0.000663732	0.00153786	0.00251749	0.0010636	0.00117378	0.00115707	0.000336206	0.00125226	0.000802297	0.00102332	0.00369022	0.000341831	0	0.000325843	0	0.000396452	0.000508542	0.0024909	0.000453813
MAG272.bin.38	d__Bacteria;p__Bacteroidota;c__Bacteroidia;o__Bacteroidales;f__Bacteroidaceae;g__;s__	0.000717716	0.00056257	0	0	0.000495662	0.00243703	0.000456487	0.000781628	0	0.00148546	0.00072023	0	0	0	0	0.00354466	0	0	0	0.000763532	0.00394724	0	0	0.00100738	0.000387735	0.000428886	0.0010023	0	0.00248151	0	0.0032233	0.000980387	0	0	0	0	0	0.00197047	0	0	0.000365169	0.000704971	0.000463352	0.000407588	0	0.00612505	0.000384307	0.000295948
MAG56.bin.1	d__Bacteria;p__Verrucomicrobiota;c__Kiritimatiellae;o__RFP12;f__UBA1067;g__UBA1067;s__	0.00034504	0.00040266	0	0.000589738	0.000981093	0	0	0.000407879	0.000411561	0.000482603	0.000611983	0.000429866	0.000428803	0.00029778	0.000477174	0.000354118	0	0.00037961	0.000737653	0.000463692	0.000406847	0	0.000434005	0.00040461	0.000419055	0.000564838	0	0	0	0	0.000382185	0.000405162	0	0.00102687	0.000345143	0.000366155	0.000377556	0.00041245	0	0.000379965	0	0	0.000362699	0.000475974	0	0	0	0
MAG197.bin.23	d__Bacteria;p__Bacteroidota;c__Bacteroidia;o__Bacteroidales;f__Paludibacteraceae;g__RF16;s__	0.000366142	0	0.00266432	0.00240115	0.00109342	0	0.000569763	0.000461974	0	0.000650384	0.0012212	0.000524644	0.000712788	0.0010219	0.000569871	0.000370688	0.000764966	0.000368709	0.00155942	0.000462699	0	0	0	0	0.000426356	0	0	0.00049843	0	0	0	0	0.000805915	0.000378923	0	0.00103807	0.000385613	0.000511367	0	0.000374574	0.000966966	0.000961735	0.00137472	0.00084924	0.000652451	0	0.00156682	0.00170584
MAG66.bin.34	d__Bacteria;p__Firmicutes_A;c__Clostridia;o__Oscillospirales;f__Oscillospiraceae;g__UBA1777;s__	0.000562972	0.000407878	0.000631997	0.000587851	0.000405535	0	0.000269023	0	0.000453297	0.000409135	0.000431642	0.000384826	0.000297667	0.000362371	0.000523915	0	0.000309928	0.000415951	0.000793984	0.000665501	0.00046555	0.000712629	0.000650753	0.00049306	0.000421016	0.000759638	0.000591086	0.000625942	0.000496284	0.000326441	0.000434553	0.000481731	0.000591276	0.000680395	0.000402721	0.000592243	0.000638734	0.000685866	0.000464947	0.000544791	0.000853106	0.00114474	0.000397972	0.00044656	0.000898706	0	0	0.000439333
MAG232.bin.24	d__Bacteria;p__Bacteroidota;c__Bacteroidia;o__Bacteroidales;f__WCHB1-69;g__F23-D06;s__F23-D06 sp900315705	0	0	0.00050235	0.000441435	0.00153414	0.000493035	0	0.000704136	0.00049818	0	0.000402962	0.000366827	0.00181752	0.000393493	0.000500332	0.000557476	0	0.000462467	0	0.000360674	0	0.000341236	0.000435532	0.000563016	0	0.000467632	0	0	0.000591734	0.00205641	0	0.000276097	0.00045166	0.00039259	0.000418806	0.00038409	0.000523679	0.000578944	0.0003057	0.000441917	0.000659094	0.00304146	0.000347755	0.00143385	0.000757765	0.000774423	0	0.00032695
MAG89.bin.26	d__Bacteria;p__Bacteroidota;c__Bacteroidia;o__Bacteroidales;f__Bacteroidaceae;g__F0040;s__	0	0	0.000619973	0	0	0	0.000310099	0	0	0	0.000443902	0	0	0	0	0	0	0	0	0	0	0	0	0	0	0	0	0	0	0	0	0	0	0	0	0	0	0	0	0	0.000304292	0.000456357	0	0	0.000508096	0	0	0
MAG103.bin.6	d__Bacteria;p__Bacteroidota;c__Bacteroidia;o__Bacteroidales;f__Paludibacteraceae;g__;s__	0.000563642	0.000268435	0	0.00104373	0	0	0.00320964	0	0.000800419	0	0.000384282	0	0	0.00060723	0.00093729	0	0.000296132	0.000364647	0.000527953	0	0	0.000356483	0.000514347	0.000473275	0.000335895	0	0	0	0	0	0	0	0.000815193	0.000489217	0.000347706	0.000666852	0.0015394	0	0.000380735	0	0.00288203	0	0	0	0	0.000322451	0.000626119	0.000329238
MAG227.bin.9	d__Bacteria;p__Fibrobacterota;c__Fibrobacteria;o__Fibrobacterales;f__Fibrobacteraceae;g__;s__	0	0.00041583	0	0	0.00116271	0.000787599	0	0.000591862	0	0.000366523	0.000292275	0.000478951	0.00170957	0.000257248	0.000594537	0.00031792	0.00380763	0.00153753	0	0.00125969	0.000693198	0.000918137	0.00252902	0	0	0.00130418	0.000566935	0.000490575	0.000698321	0.00157253	0.000616486	0.000329768	0.00191238	0.00138391	0.00225372	0.000280317	0.000641674	0.000518321	0.000410638	0.00261536	0	0	0	0.0027317	0.000722308	0.000812682	0	0.000649499
MAG20.bin.22	d__Bacteria;p__Firmicutes_A;c__Clostridia;o__Lachnospirales;f__Lachnospiraceae;g__UBA1753;s__	0	0.00049637	0	0	0.000416054	0.000616682	0	0.000631049	0.000590426	0	0	0.000461232	0.000494184	0	0.000765715	0.000398901	0.000885932	0.000493486	0.000543891	0.000957121	0.000739947	0.00072941	0.000882371	0.000783249	0	0.000757768	0.000796568	0.00122161	0.000901203	0.000826802	0.000649941	0.000663952	0.000880709	0.000596475	0.000571975	0	0.000648421	0.000604862	0	0.000678755	0.000303582	0.00049907	0.000354763	0.000474075	0	0	0	0.000368659
MAG215.bin.8	d__Bacteria;p__Bacteroidota;c__Bacteroidia;o__Bacteroidales;f__UBA932;g__RC9;s__	0.000338166	0	0.000646909	0.000549541	0.000621516	0.000903765	0.00028288	0.000524356	0.000851874	0.000645144	0.000729367	0.00109203	0.00066672	0.000336823	0.00185976	0.000888753	0.0011777	0.00143853	0.000836806	0.00112865	0.00160339	0.00225433	0.0010486	0.000580862	0.000510902	0.00125468	0.00124607	0.00102477	0.000962416	0.000625928	0.00160566	0.00135694	0.00125235	0.00170267	0.00114794	0.000321672	0.000651938	0.0013819	0.000535656	0.00179472	0.000380557	0.000506499	0.000486168	0.000473765	0	0.000596733	0.000457345	0.000464495
MAG170.bin.8	d__Bacteria;p__Bacteroidota;c__Bacteroidia;o__Bacteroidales;f__F082;g__F082;s__	0.000525202	0	0.000453165	0.000481293	0.000985319	0	0	0.000545308	0.00200933	0.000635658	0.00123748	0	0.00181676	0.000517306	0.00139255	0	0.000546653	0.000569663	0.00244942	0.000446094	0.00129867	0.000956573	0.00128397	0.00058576	0.000809359	0.00172165	0.000972405	0	0	0.0012694	0.00151212	0.00108013	0.00111047	0.00143596	0.00240079	0.000623036	0.00258084	0.00069903	0.000714648	0.000878917	0.00141396	0	0	0.000384613	0	0.000451201	0	0
MAG174.bin.15	d__Bacteria;p__Bacteroidota;c__Bacteroidia;o__Bacteroidales;f__Bacteroidaceae;g__UBA1786;s__	0.000355643	0.000324279	0.00143576	0.000522907	0.00051028	0	0	0.000466828	0	0	0	0	0	0	0.00107636	0.000354008	0	0.000866015	0.000622518	0.000728275	0	0.000609198	0.000449051	0.000465751	0.000828286	0.00146611	0	0.000445305	0	0	0	0	0	0.000637416	0	0.000607461	0.000349107	0.0013695	0.00103005	0.00106313	0.000280096	0	0.000315829	0	0	0.00073495	0.00101685	0
MAG86.bin.1	d__Bacteria;p__Bacteroidota;c__Bacteroidia;o__Bacteroidales;f__Bacteroidaceae;g__UBA4372;s__	0.000338279	0.000346579	0.000768506	0.000709705	0	0	0.000564646	0	0.000400126	0	0.000423779	0	0	0	0	0.000440177	0.00031556	0.0003726	0	0	0	0	0.000379356	0	0.000429046	0.000570248	0	0	0	0	0	0	0	0	0	0	0	0.000402463	0.000417199	0	0.00043866	0.000497528	0.000460345	0.000619398	0.00045881	0	0.000560935	0.00026519
MAG253.bin.2	d__Bacteria;p__Bacteroidota;c__Bacteroidia;o__Bacteroidales;f__Bacteroidaceae;g__Prevotella;s__Prevotella sp002317355	0.000583306	0.00235622	0.00117262	0.000466021	0.000527276	0	0.00043227	0	0.000360637	0	0.00033474	0	0	0.000243187	0	0	0	0	0	0.000496579	0	0.000655997	0	0	0	0	0	0	0.000415947	0	0	0	0	0	0	0	0	0	0.000320593	0.000547556	0.00152215	0.000434273	0.000459552	0	0.00266847	0.00148496	0	0.000480068
MAG65.bin.25	d__Bacteria;p__Firmicutes_A;c__Clostridia;o__Oscillospirales;f__Oscillospiraceae;g__CAG-110;s__	0	0.000221148	0	0	0	0	0	0	0	0	0	0	0	0	0	0	0	0	0	0	0	0	0	0	0	0	0	0	0	0	0	0	0	0	0	0	0	0	0.000366214	0	0	0	0	0	0	0	0	0
MAG115.bin.20	d__Bacteria;p__Firmicutes_A;c__Clostridia;o__Oscillospirales;f__Oscillospiraceae;g__CAG-110;s__	0	0.000307153	0.000522916	0.000630966	0	0	0.000366649	0	0	0	0	0	0	0	0	0	0	0	0	0.00037617	0	0.000439077	0	0	0	0	0	0.000378216	0	0	0.000260101	0.000277452	0	0.000355069	0	0.000346772	0	0.000435965	0.000327998	0	0.000358934	0.000550691	0.000300496	0	0.000442782	0.000349277	0.000473984	0.000310235
MAG51.bin.45	d__Bacteria;p__Firmicutes_A;c__Clostridia;o__Lachnospirales;f__Lachnospiraceae;g__;s__	0	0	0.000402399	0.000379145	0	0.000465846	0.000279785	0.000548887	0.000544534	0	0	0	0.000541582	0	0.00062442	0	0.00070101	0.000488383	0.000442846	0.000566761	0.000656973	0.000700469	0.00115192	0.000591586	0.000420894	0.000958015	0.000680693	0.000538056	0.000832279	0.000727505	0.000544051	0.000454614	0.00073871	0.00051042	0.000583759	0	0.0004679	0.000521246	0.000380482	0.000935652	0.000358584	0.00059749	0	0.000395886	0	0.000398933	0	0.000333827
MAG257.bin.8	d__Bacteria;p__Fibrobacterota;c__Fibrobacteria;o__Fibrobacterales;f__Fibrobacteraceae;g__Fibrobacter;s__	0	0.000557297	0.000432388	0	0.00121811	0.000927582	0	0.00146115	0.000868827	0.000491026	0	0.000951039	0.00168164	0.000257171	0.00126776	0.000512828	0.00535981	0.00105808	0.000326793	0.00196062	0.000685144	0.000727364	0.0012212	0.00051399	0	0.00151136	0.000897924	0.000625223	0.000786684	0.00118783	0.000696817	0.000481971	0.00377216	0.00110955	0.00108995	0	0.000744507	0.000404589	0.000344643	0.00107546	0	0	0.000325664	0.00202276	0.000826986	0.000756564	0	0.00105564
MAG215.bin.4	d__Bacteria;p__Bacteroidota;c__Bacteroidia;o__Bacteroidales;f__Bacteroidaceae;g__UBA1179;s__	0.000549259	0.000229888	0.0010531	0.000713605	0	0.00525349	0	0.000719106	0.000386133	0.000344379	0.00227552	0	0.000287718	0.000805356	0	0.000793343	0	0	0	0	0.000757234	0	0.000543343	0.000496499	0.00268026	0.000548078	0	0	0.00428522	0.000283393	0.000718351	0.000277654	0.00136837	0	0.000330332	0.00117056	0	0	0.000453563	0.00132107	0.000817354	0.000908386	0.000738517	0.000379362	0.000731972	0.000509873	0	0.00230711
MAG104.bin.34	d__Bacteria;p__Bacteroidota;c__Bacteroidia;o__Bacteroidales;f__UBA3663;g__UBA3663;s__	0	0	0	0.000538191	0	0	0.000316273	0	0	0	0	0	0.000323036	0	0	0	0	0.000332535	0.000665696	0	0	0.000675089	0	0	0.000338816	0.000488433	0	0	0	0	0	0.000321931	0	0	0	0	0	0	0	0	0	0	0	0	0	0	0	0
MAG118.bin.40	d__Bacteria;p__Bacteroidota;c__Bacteroidia;o__Bacteroidales;f__UBA932;g__RC9;s__	0.000315	0	0	0.000377993	0.000592987	0.000412982	0.000264577	0.00119782	0.000691126	0.000774569	0.000457542	0.00156723	0.00107735	0.000306897	0.00114101	0.000899332	0.00155812	0.00076	0.000788146	0.000850425	0.000445921	0.000552108	0.00073574	0.00111434	0.000501618	0.000553663	0.00043377	0.00160116	0	0.00107413	0.000402378	0.000400458	0.00114737	0.000509009	0.0011458	0.000338288	0.00096483	0.00106098	0.00147418	0.00078047	0	0.000401925	0.000719493	0	0.000420357	0	0.000578821	0.000447556
MAG88.bin.32	d__Bacteria;p__Verrucomicrobiota;c__Kiritimatiellae;o__RFP12;f__UBA1067;g__UBA1067;s__	0.000323684	0.000353098	0.00055968	0.000466693	0.000815549	0.000457312	0.000296006	0.00063799	0.000504689	0.000431849	0.000716855	0.000404768	0.000348239	0.000268771	0.00065226	0.000283298	0	0.000295824	0.000729461	0.000360465	0.000414987	0	0.000536533	0.000572451	0.000558896	0.000578093	0.000414065	0	0.000450202	0	0.000394858	0.000353721	0.000610589	0.00138162	0.00039765	0.000372724	0.000519068	0.000382963	0.000326126	0.000507432	0	0.000393823	0.000374151	0.000450778	0.000434317	0.00031308	0	0.000306258
MAG240.bin.2	d__Bacteria;p__Bacteroidota;c__Bacteroidia;o__Bacteroidales;f__UBA3663;g__UBA3663;s__	0.00135075	0.000535112	0.000851446	0.000442876	0	0	0.000753826	0	0	0	0.000526709	0	0	0.000370811	0	0	0	0	0	0	0	0.000851173	0	0	0	0	0	0	0	0	0	0	0	0.000522881	0	0.000427861	0	0	0.000474827	0	0.000694195	0.00118161	0.0011943	0.000831921	0	0	0.000969206	0.000329114
MAG7.bin.69	d__Bacteria;p__Verrucomicrobiota;c__Kiritimatiellae;o__RFP12;f__UBA1067;g__;s__	0.000375977	0.00026097	0.000644874	0.000659822	0.000869453	0.000536436	0.000367337	0.000743615	0.000564399	0.00064457	0.000641432	0.000466726	0.000480772	0.000412011	0.000596025	0.000298856	0.000367327	0.000396334	0.00067644	0.000467256	0.000455178	0	0.000620108	0.000639906	0.000653396	0.000660237	0.00044352	0.000388168	0.000475334	0	0.000408787	0.00036426	0.000793654	0.00149441	0.000561516	0.000471809	0.000623397	0.000373774	0.000352245	0.000424442	0.000287732	0.000572616	0.000490288	0.000399712	0.000547591	0.000481663	0.000426283	0.000469716
MAG9.bin.3	d__Bacteria;p__Bacteroidota;c__Bacteroidia;o__Bacteroidales;f__Bacteroidaceae;g__F0040;s__	0.000794952	0	0	0	0	0	0	0	0	0	0	0	0	0	0	0	0	0	0	0	0	0	0	0	0	0	0	0.000506097	0	0	0	0	0	0	0	0	0	0	0	0	0	0	0	0	0.000545767	0	0	0.000297187
MAG237.bin.10	d__Bacteria;p__Bacteroidota;c__Bacteroidia;o__Bacteroidales;f__UBA932;g__RC9;s__	0.000403344	0	0.00050044	0.0005082	0.00090301	0.00119179	0.00049481	0.00138964	0.000863657	0.000643898	0.000406291	0.00151456	0.00082922	0.000441522	0.0016352	0.00205119	0.00149447	0.00166353	0.000666498	0.00135473	0.000933402	0.00112929	0.00116129	0.00137843	0.000608525	0.00122076	0.00209818	0.00174351	0.00141294	0.000781915	0.000725121	0.00193538	0.000797282	0.0011879	0.00136544	0.000476373	0.00102469	0.000963928	0.00225258	0.00128654	0.000284296	0.000499774	0.000601761	0.000440541	0.00039731	0.000358489	0.000927989	0.000325423
MAG110.bin.48	d__Bacteria;p__Bacteroidota;c__Bacteroidia;o__Bacteroidales;f__Bacteroidaceae;g__F0040;s__	0	0	0.000636643	0	0	0	0.000350843	0	0	0	0.000367579	0	0	0	0	0	0	0	0	0	0	0	0	0	0	0	0	0	0	0	0	0	0	0	0	0	0	0	0	0	0.0003354	0.000477186	0	0	0.000574769	0	0	0
MAG131.bin.15	d__Bacteria;p__Verrucomicrobiota;c__Verrucomicrobiae;o__Verrucomicrobiales;f__Akkermansiaceae;g__Akkermansia;s__	0	0	0	0.000496792	0	0	0	0	0.000434984	0	0	0	0	0	0	0	0	0	0	0	0.000360928	0	0.000605867	0.000427201	0	0.00108436	0.000358415	0	0	0	0.000455412	0.000357788	0.000449898	0.000558387	0	0	0.000393949	0	0	0.000342781	0	0	0	0	0.000423884	0	0	0
MAG14.bin.7	d__Bacteria;p__Bacteroidota;c__Bacteroidia;o__Bacteroidales;f__Bacteroidaceae;g__F0040;s__	0.000477941	0.000468382	0.00050269	0	0	0	0.000423191	0	0	0	0.000552399	0	0	0	0	0.000623978	0	0.000332013	0	0	0	0	0	0	0.000396979	0	0	0	0	0	0	0	0	0	0	0	0	0	0	0	0.000315973	0.000550022	0	0.000410488	0.000435422	0	0.00035402	0
MAG211.bin.19	d__Bacteria;p__Firmicutes_A;c__Clostridia;o__Peptostreptococcales;f__Anaerovoracaceae;g__UBA1764;s__	0	0.000842367	0.00145976	0	0.000353152	0	0	0	0	0.000532876	0	0	0	0	0	0	0	0	0.00215347	0	0	0	0.00151671	0	0	0	0.0015477	0	0	0	0	0.00151359	0	0.00044193	0	0	0.000585399	0	0	0.00041067	0.000276547	0	0.000620545	0.000397706	0	0	0	0.000492222
MAG257.bin.20	d__Bacteria;p__Bacteroidota;c__Bacteroidia;o__Bacteroidales;f__Paludibacteraceae;g__;s__	0.000859617	0.000320816	0	0.00173567	0	0	0.00847551	0	0	0	0.000342137	0	0	0.000735357	0.000839284	0	0.000373159	0	0	0	0	0	0	0	0	0	0	0	0	0	0	0	0	0	0	0.000695937	0	0	0	0	0.00319428	0	0	0	0	0	0.000869545	0
MAG152.bin.6	d__Bacteria;p__Bacteroidota;c__Bacteroidia;o__Bacteroidales;f__Paludibacteraceae;g__RF16;s__	0	0	0.000841592	0.000968307	0.000964624	0	0	0.000694558	0.000470358	0.000905124	0.000414188	0.000460368	0.000698662	0.000407747	0.000532011	0.000268494	0.000442566	0.00112047	0.00155133	0	0.000334143	0	0	0	0.000792379	0	0	0	0	0.000264942	0	0	0.000641547	0	0	0.00041694	0.000341474	0	0	0.000396122	0	0	0.00519364	0.000814229	0.000634079	0	0.000418065	0.000520747
MAG142.bin.9	d__Bacteria;p__Verrucomicrobiota;c__Kiritimatiellae;o__RFP12;f__UBA1067;g__UBA1067;s__	0	0.00033551	0	0	0.000355694	0	0	0	0	0	0	0	0	0	0	0	0	0	0.000365031	0	0	0	0	0	0	0	0	0	0	0	0	0	0	0.000414639	0	0	0	0	0	0	0	0	0	0	0	0	0	0
MAG28.bin.66	d__Bacteria;p__Bacteroidota;c__Bacteroidia;o__Bacteroidales;f__Bacteroidaceae;g__F0040;s__	0	0	0.000623945	0.000454631	0	0.000385337	0.000395884	0	0	0	0.000407107	0	0	0	0	0	0	0.00031127	0.000509033	0	0	0	0	0	0	0	0	0	0	0	0	0	0.000414466	0	0	0	0.000429358	0	0	0	0.000386195	0.00053283	0	0	0.000521393	0	0	0.000308157
MAG195.bin.8	d__Bacteria;p__Bacteroidota;c__Bacteroidia;o__Bacteroidales;f__WCHB1-69;g__;s__	0	0.00134376	0	0.00937141	0	0.000470896	0	0.000788963	0.00289094	0.000984084	0.000363961	0.000651393	0.00267758	0.000307965	0	0.000300141	0.000726689	0	0	0	0.00032518	0	0.000420384	0.000823791	0.000503483	0	0	0.000432151	0.000408365	0.00402504	0.000331168	0	0.000385006	0.00133373	0	0	0.000582665	0	0.000521901	0	0	0.00139912	0	0	0	0.000833929	0.000595861	0.000308386
MAG131.bin.3	d__Bacteria;p__Bacteroidota;c__Bacteroidia;o__Bacteroidales;f__P3;g__UBA1711;s__	0.000707618	0.000427751	0.000642924	0	0.000855961	0.000557179	0	0.000472406	0.000705566	0	0.00106358	0.000409896	0	0.000417415	0.000832242	0	0.00050688	0	0	0.000542029	0.000333675	0.000615477	0	0.000541472	0.000409743	0.000708571	0.000449797	0.000407397	0.000614864	0	0.000333108	0.000340096	0.000494571	0	0.000560578	0.000362526	0.000356637	0.000414009	0	0.000498956	0.000441732	0.000545693	0	0	0.000461761	0.00112971	0.000363682	0.000347646
MAG250.bin.5	d__Bacteria;p__Bacteroidota;c__Bacteroidia;o__Bacteroidales;f__Paludibacteraceae;g__;s__	0.000562272	0	0	0.00169461	0	0	0.00715699	0	0	0	0.000308903	0	0	0.000740665	0.000784721	0	0	0	0	0	0	0	0	0	0	0	0	0	0	0	0	0	0	0	0	0.000694617	0	0	0	0	0.00284207	0	0	0	0	0	0.000666031	0
MAG30.bin.79	d__Bacteria;p__Bacteroidota;c__Bacteroidia;o__Bacteroidales;f__Bacteroidaceae;g__Prevotella;s__	0.0011905	0.000957789	0.00076636	0.000629096	0	0	0.000651742	0	0	0	0.000544001	0.000335927	0	0.000458732	0	0	0	0	0	0	0	0.000313476	0	0	0.000439909	0	0	0	0	0	0	0	0.000391567	0	0	0.000588128	0	0	0	0	0	0.000585901	0.000912919	0.000407388	0.000645602	0.00032437	0.000559043	0.000326432
MAG126.bin.12	d__Bacteria;p__Verrucomicrobiota;c__Verrucomicrobiae;o__Verrucomicrobiales;f__Akkermansiaceae;g__Akkermansia;s__	0	0	0	0.000382809	0	0	0	0	0	0	0	0	0	0	0	0	0	0	0	0	0	0	0	0	0	0.00068979	0	0	0	0	0	0.000347428	0	0	0	0	0	0	0	0	0	0	0	0.000379922	0	0	0	0
MAG30.bin.38	d__Bacteria;p__Firmicutes_A;c__Clostridia;o__Oscillospirales;f__Oscillospiraceae;g__UBA1777;s__	0.000707424	0.000700446	0.000461838	0.000520275	0.000487658	0.00047885	0.000480637	0.000421447	0.000502016	0.000617701	0.000578414	0.000650356	0.000330331	0.000329492	0	0.000442366	0.000360533	0.000501213	0.000491907	0	0.000516397	0.000824814	0.00098873	0.000900302	0.00128342	0.000650887	0.000564064	0.000859406	0.000670655	0.000350746	0.000423437	0.000782047	0.000622583	0.000713783	0	0.000665373	0.000761288	0.00110972	0.000641218	0.000367109	0.000316357	0.000477217	0.000844785	0.000800343	0.000585118	0.000357638	0.000478907	0.000385548
MAG270.bin.23	d__Bacteria;p__Fibrobacterota;c__Fibrobacteria;o__Fibrobacterales;f__Fibrobacteraceae;g__;s__	0	0.000523626	0	0	0.000979801	0.000630003	0.000510399	0.000782403	0.000578183	0	0.000636084	0.000575034	0.00126431	0.000509783	0.000808707	0.000302213	0.00322027	0.000727037	0	0.000813199	0.000446913	0.000519151	0.00125286	0	0	0.000644528	0.000443307	0.000509719	0.000446271	0.00119134	0.000410827	0.000301067	0.00189799	0.000714587	0.00125897	0.000386613	0.000510177	0.000399558	0	0.00188538	0	0	0	0	0.000537246	0.000583746	0	0.00105256
MAG77.2528654.NO.16	d__Bacteria;p__Spirochaetota;c__Spirochaetia;o__Treponematales;f__Treponemataceae;g__Treponema_D;s__	0.000479942	0.000300684	0.000414494	0.000711294	0.00092892	0.000502593	0.000344836	0.000653079	0.000699466	0	0.000694826	0.000588421	0.000362463	0.000255807	0.000952187	0.000357029	0.000694338	0.00046913	0	0.000580677	0.000828386	0.000340368	0	0.000479807	0.000572796	0	0.000431243	0.000853364	0.000577471	0.000402307	0.00062522	0.000286116	0.000596193	0.000480487	0.000680162	0	0	0.000485648	0.000763709	0.000591075	0.000335884	0.000410555	0.000296192	0.000396132	0.000806454	0.000307593	0.000681098	0.000353391
MAG16.bin.7	d__Bacteria;p__Bacteroidota;c__Bacteroidia;o__Bacteroidales;f__Bacteroidaceae;g__Prevotella;s__	0.00107409	0.000323777	0.000771283	0.000598299	0.000450422	0.00150123	0.000538842	0.000918147	0.000819464	0	0.000400715	0.00070338	0	0.000285242	0.00101387	0.00217805	0.000389114	0.000659405	0.000365362	0.000499461	0.000352904	0	0.000397182	0.00135117	0.000431736	0.000496048	0.000455462	0.000593279	0.00148477	0	0.000265205	0.000330268	0.000750669	0	0.000432466	0.000441351	0.000457683	0.000756334	0.00158281	0.000709633	0.000304586	0.000425061	0.000436186	0	0.000646205	0.000329352	0.000356721	0.000352506
MAG77.3583071.NO.34	d__Bacteria;p__Firmicutes_A;c__Clostridia;o__Lachnospirales;f__Lachnospiraceae;g__Parasporobacterium;s__	0.000458041	0.000349594	0.000484231	0.000447917	0.000405036	0	0.000528796	0	0.000371062	0	0.000325231	0.000334812	0.000304284	0.00033769	0	0	0.000357452	0.0003109	0	0.000438287	0	0.000418114	0.000498968	0.000406933	0.000452509	0.000532328	0	0.000568981	0	0.000332326	0	0.000303587	0.000421841	0.000541043	0.000356979	0.000523153	0	0.00035886	0.000281548	0	0.000393367	0.000442907	0.000299519	0	0.000400183	0.000409292	0.000475521	0.000430374
MAG8.bin.2	d__Bacteria;p__Firmicutes_A;c__Clostridia;o__Oscillospirales;f__Oscillospiraceae;g__CAG-110;s__	0	0.00043273	0.00055366	0.000613252	0	0	0.000292709	0	0	0	0	0.000385682	0	0	0.00048707	0.000268083	0	0	0	0	0	0.000326865	0	0.000454522	0.000674689	0.000610998	0	0.000503465	0	0	0	0	0	0.000576258	0.000363367	0	0.000497714	0	0	0.000318578	0.000397347	0.000791492	0.000407248	0.000356512	0.00210074	0	0	0.00036629
MAG45.bin.39	d__Bacteria;p__Bacteroidota;c__Bacteroidia;o__Bacteroidales;f__P3;g__UBA1711;s__	0.000732775	0.000552453	0.000422206	0	0.00108382	0	0	0	0.000729002	0	0.00145674	0.000456998	0	0.000455115	0	0.000272565	0.000494425	0.000322014	0.000387808	0.000607597	0	0.00102139	0	0	0.000443732	0.000464222	0.000383977	0.00038072	0	0	0	0.000299716	0	0	0.000401615	0.000388424	0.000443435	0.000358034	0	0.000520816	0	0.000762126	0	0	0.000615286	0.000335666	0.000330977	0
MAG217.bin.26	d__Bacteria;p__Bacteroidota;c__Bacteroidia;o__Bacteroidales;f__Bacteroidaceae;g__UBA1179;s__	0	0.000375649	0	0	0.000578921	0.00784613	0	0.00103385	0.000579992	0.000701174	0.000546858	0.000451682	0.000523563	0.000305979	0.000591601	0.000511453	0.000569819	0.00055852	0.000496438	0.000385914	0.000985091	0	0	0.00075125	0.000384171	0.000767615	0.000440101	0.00050045	0.00644053	0.000570003	0.000876082	0.000415086	0.00256913	0.000473232	0.000489054	0.000389712	0.000367565	0.000650551	0	0.0015488	0.000331394	0.00182924	0.00120028	0	0	0	0	0.003711
MAG273.bin.18	d__Bacteria;p__Bacteroidota;c__Bacteroidia;o__Bacteroidales;f__Bacteroidaceae;g__Prevotella;s__Prevotella sp002317355	0.000768419	0.00182524	0.00112855	0.000444853	0.000388962	0	0.000431615	0	0.000350757	0	0.00031713	0	0	0.000230287	0	0	0	0	0	0.000467967	0	0.000646272	0	0	0	0	0	0	0	0	0	0	0	0	0	0.000388867	0	0	0	0.000540278	0.00145217	0.000421251	0.000421236	0.000386912	0.00227491	0.00135466	0.000346563	0.000446937
MAG198.bin.2	d__Bacteria;p__Fibrobacterota;c__Fibrobacteria;o__Fibrobacterales;f__Fibrobacteraceae;g__Fibrobacter;s__	0	0.000493874	0.000539307	0	0.000910163	0.000851625	0.000355549	0.00322631	0.00167466	0.000393821	0.000340597	0.00190437	0.000737594	0.00037611	0.00156543	0.00034567	0.00124335	0.000748619	0.000602726	0.000508443	0.000729277	0.000553133	0.000938417	0.000856093	0	0.0018058	0.000555015	0.000533858	0.000645066	0.000497968	0.000935705	0.000389227	0.00388133	0.00118739	0.000648537	0.000393216	0.00045657	0	0.000294249	0.000455138	0	0	0	0.00173669	0.00103523	0.000630626	0.000533885	0.00110644
MAG102.bin.21	d__Bacteria;p__Bacteroidota;c__Bacteroidia;o__Bacteroidales;f__Bacteroidaceae;g__F0040;s__	0	0.000339626	0.000407281	0	0	0.000409286	0.000587247	0	0	0	0.000311416	0	0	0.000235448	0	0	0.00037088	0.000291345	0.000486961	0	0.000388142	0	0	0	0.000325431	0	0	0	0.00043767	0	0	0.000273625	0	0.000469911	0	0	0.000469553	0.000454476	0	0	0.000439465	0.000466244	0	0	0.000405644	0.000343903	0.000393334	0.000403037
MAG115.bin.19	d__Bacteria;p__Bacteroidota;c__Bacteroidia;o__Bacteroidales;f__Bacteroidaceae;g__Prevotella;s__	0.000515531	0.000921207	0.000598741	0	0.00035264	0	0.000355217	0	0	0	0.000505002	0.000393316	0	0	0	0	0	0.000457137	0	0	0	0	0	0	0.000394935	0.00062985	0	0	0	0	0	0	0	0	0	0.000530395	0	0.000431132	0.000390386	0	0.000642455	0	0.000989988	0	0.00044744	0	0.000760947	0.000317523
MAG104.bin.20	d__Bacteria;p__Bacteroidota;c__Bacteroidia;o__Bacteroidales;f__Bacteroidaceae;g__UBA4372;s__	0.00036496	0.000359017	0.000502717	0.000762663	0.00070612	0	0.000879147	0	0	0.00042935	0.000314182	0	0	0.000693483	0	0.000304665	0	0.000325228	0	0.000644675	0	0	0	0	0.000761308	0	0	0	0	0	0	0	0	0	0	0.000697988	0	0.000496687	0	0	0	0	0.000658567	0.000536487	0	0	0.000458239	0
MAG213.bin.9	d__Bacteria;p__Bacteroidota;c__Bacteroidia;o__Bacteroidales;f__Bacteroidaceae;g__UBA1179;s__	0	0.000235716	0.000561057	0	0.00055148	0.00860174	0	0.000952918	0.000547606	0.000630934	0.000983277	0.000404159	0.00198254	0.000495514	0.000476592	0.000627394	0.000549074	0.000286462	0.000376338	0.000562855	0.000833995	0	0	0.00064297	0.000467313	0.000577724	0.000463232	0.000426598	0.00680579	0.00183695	0.000743341	0.000435857	0.00223073	0.000393866	0.000433559	0.000321989	0.000489576	0.00044278	0	0.00110308	0.000256527	0.00103374	0.000740168	0	0	0	0	0.00342146
MAG157.bin.13	d__Bacteria;p__Bacteroidota;c__Bacteroidia;o__Bacteroidales;f__UBA932;g__RC9;s__	0.000401786	0.000279424	0.00188194	0.000628227	0.00106068	0.000813096	0.000269432	0.00147054	0.000977568	0.00107653	0.000906769	0.00105232	0.000566728	0.00152109	0.000974944	0.00133844	0.000620722	0.000875237	0.00154852	0.000723533	0.000745871	0.00196487	0.00109032	0.00166511	0.00163905	0.00119464	0.00241435	0.00106133	0.000838748	0.000467752	0.000589039	0.0025523	0.00120133	0.0011532	0.000494867	0.00145764	0.00104086	0.00069168	0.00143723	0.000727773	0.000349296	0.000520876	0.000401321	0	0.000401724	0.000321389	0.000788359	0.000400296
MAG70.bin.29	d__Bacteria;p__Bacteroidota;c__Bacteroidia;o__Bacteroidales;f__UBA3663;g__UBA3663;s__	0.000358207	0	0.000443841	0.00038649	0.000337025	0	0.000506726	0	0	0.000635803	0.000302383	0	0	0.000337506	0	0.000340728	0	0	0	0	0	0	0	0	0	0	0	0	0	0	0	0	0	0	0	0.000357048	0	0	0	0	0.000345674	0	0.000637997	0.000408785	0.000424189	0	0	0.000895932
MAG17.bin.36	d__Bacteria;p__Bacteroidota;c__Bacteroidia;o__Bacteroidales;f__UBA3663;g__UBA3663;s__	0.000415448	0.000442331	0.000478226	0.000514091	0.000381527	0.000396226	0.000561711	0	0.000420331	0	0	0.000346696	0	0.000297529	0.000495499	0.000409503	0	0.000292921	0.000400485	0	0	0	0	0.000411063	0	0.000463489	0.000478631	0	0.000522039	0	0.00044772	0.000353868	0	0.000702244	0	0	0	0.000473415	0	0.000367722	0.00040597	0.00056575	0.000498743	0	0	0.000806324	0.000376443	0.000611297
MAG98.bin.20	d__Bacteria;p__Verrucomicrobiota;c__Kiritimatiellae;o__RFP12;f__UBA1067;g__UBA1067;s__	0	0.000224697	0	0	0.000363758	0	0	0	0	0	0	0	0.000291705	0	0	0	0	0	0	0	0	0	0	0	0	0	0	0	0	0	0	0	0	0	0	0	0	0	0	0	0	0	0	0	0	0	0	0
MAG218.bin.15	d__Bacteria;p__Bacteroidota;c__Bacteroidia;o__Bacteroidales;f__UBA932;g__RC9;s__	0.000429136	0	0.000523847	0.000425493	0.000721993	0.0010817	0.000280937	0.001602	0.00113503	0.00368933	0.000721776	0.00215255	0.000439836	0.000463759	0.00125232	0.00105252	0.00143278	0.00105531	0.000690673	0.000731013	0.00097869	0.000307423	0.000924175	0.00203011	0.00153865	0.00156718	0.00464271	0.00149179	0.000957267	0.000292202	0.000711384	0.00489515	0.00123514	0.00325111	0.00161334	0.000521312	0.000915635	0.00179567	0.000718223	0.00357133	0.000333672	0.00042793	0	0	0	0	0.000896044	0.000874712
MAG65.bin.50	d__Bacteria;p__Bacteroidota;c__Bacteroidia;o__Bacteroidales;f__UBA3663;g__UBA3663;s__	0	0.000336473	0	0	0.00414497	0	0	0.000515675	0	0	0	0	0	0	0	0	0	0	0	0	0	0	0	0.000558893	0	0	0	0	0	0	0	0.0003808	0	0	0.000330347	0	0	0	0	0.000324184	0.000408622	0	0.000532831	0.000362167	0	0.000404554	0	0.000973429
MAG17.bin.2	d__Bacteria;p__Bacteroidota;c__Bacteroidia;o__Bacteroidales;f__UBA3663;g__UBA3663;s__	0.000981421	0.00053139	0.000492177	0	0	0	0.000429668	0	0	0	0	0	0	0.000489344	0	0	0	0	0	0	0	0	0	0	0	0	0	0	0	0	0	0	0	0	0	0.000426634	0	0	0	0	0	0.000738277	0.00089811	0.000584429	0.000446012	0.000386424	0.000483977	0.000307186
MAG77.2304786.NO.13	d__Bacteria;p__Firmicutes_A;c__Clostridia;o__Oscillospirales;f__Oscillospiraceae;g__Ruminiclostridium_C;s__	0.000415398	0.000344688	0.000630333	0.000448949	0	0.00047033	0.000417278	0.000544567	0.000508693	0.00047299	0.000415371	0.000390513	0.000277666	0.000350982	0.000573859	0.000374005	0.000341534	0.000361725	0.00044244	0.000560195	0.000442782	0.000520111	0.000519194	0.000779005	0.000639747	0.000565568	0.000554405	0.000598772	0.000631083	0.000271794	0.000397466	0.00046148	0.00048118	0.000504472	0.000403018	0.000456893	0.000501372	0.000664139	0.000443511	0.000431025	0.000505589	0.000901463	0.000682622	0.000588381	0	0.000534694	0.000379762	0.000511472
MAG256.bin.23	d__Bacteria;p__Bacteroidota;c__Bacteroidia;o__Bacteroidales;f__Bacteroidaceae;g__UBA1179;s__	0	0.000761923	0	0	0.000888085	0	0	0	0.00042031	0	0	0.000424307	0.000277682	0	0	0.000421537	0.000323705	0.00304168	0.000462464	0	0.00117898	0	0	0.000427739	0	0.000651838	0	0	0	0.00039546	0.000950572	0.000322291	0.00131944	0.000481424	0.000461348	0	0	0.000469965	0	0.00444218	0	0.00505667	0.00385275	0.000669177	0.000492168	0.000379225	0	0
MAG267.bin.28	d__Bacteria;p__Firmicutes_A;c__Clostridia;o__Oscillospirales;f__Oscillospiraceae;g__Oscillibacter;s__	0	0.000312697	0.00092584	0	0	0	0	0	0	0	0	0	0	0	0	0.000345389	0	0	0	0	0	0	0	0	0.00041865	0	0	0	0	0	0	0	0	0	0	0.00033837	0	0	0	0	0.00178718	0.0026761	0.00120925	0.000766795	0.00109016	0.000877902	0	0.000360612
MAG58.bin.57	d__Bacteria;p__Firmicutes_A;c__Clostridia;o__Oscillospirales;f__Oscillospiraceae;g__CAG-110;s__	0	0.000271602	0.000588853	0.00088437	0	0	0.000321834	0	0	0	0	0	0	0	0	0	0	0	0	0	0	0	0	0	0	0	0	0	0	0	0	0	0	0	0	0.000320907	0	0	0	0	0.000397804	0.000491011	0	0	0.000397143	0	0	0
MAG244.bin.17	d__Bacteria;p__Bacteroidota;c__Bacteroidia;o__Bacteroidales;f__Bacteroidaceae;g__UBA1179;s__	0	0.000320007	0.00133115	0.000372435	0.0010621	0	0.00197577	0	0.000379872	0.000671737	0.000951007	0.000922751	0.000508939	0	0	0.000986807	0.000404765	0.00102273	0.000531038	0.000714143	0	0.000351242	0.000549838	0	0.000660903	0	0	0.000621769	0	0.000519121	0	0	0.00036351	0.000374074	0.000787826	0	0.000771326	0.000508903	0	0.000783693	0.00125941	0.00110929	0.000793657	0	0.00089069	0.000485556	0.000775892	0.000773224
MAG252.bin.6	d__Bacteria;p__Bacteroidota;c__Bacteroidia;o__Bacteroidales;f__Bacteroidaceae;g__Prevotella;s__Prevotella sp002317355	0.000543619	0.00149659	0.000966137	0.000386352	0.000350488	0	0.00061339	0	0	0	0.000410954	0	0	0.00036255	0	0	0	0	0	0.000459776	0	0.000480305	0	0	0	0	0	0	0	0	0	0	0	0	0	0.000476702	0	0	0.000410007	0.000431783	0.00119286	0.00039783	0.000705237	0.00209381	0.00213871	0.0011656	0.00045617	0.000405845
MAG197.bin.7	d__Bacteria;p__Bacteroidota;c__Bacteroidia;o__Bacteroidales;f__Bacteroidaceae;g__UBA4334;s__	0	0.000485362	0.00133644	0.000621181	0	0	0.00070453	0	0	0	0.00148921	0	0	0	0	0	0	0	0	0	0	0	0	0	0	0	0	0	0	0	0	0	0	0	0	0	0	0	0	0	0	0.000502746	0	0	0	0	0.000880092	0.00036276
MAG19.bin.34	d__Bacteria;p__Bacteroidota;c__Bacteroidia;o__Bacteroidales;f__Bacteroidaceae;g__F0040;s__	0.000715798	0.000684422	0.000515619	0.00048104	0.000484272	0	0.000488386	0	0	0	0	0	0	0.000246705	0	0	0	0.000674924	0	0	0	0	0	0	0.000328206	0	0	0	0	0	0	0.000279757	0	0	0	0.00033585	0.000382971	0.000401532	0	0	0.000353349	0.000506448	0	0.000459533	0.000527255	0	0	0.000349844
MAG192.bin.16	d__Bacteria;p__Bacteroidota;c__Bacteroidia;o__Bacteroidales;f__Paludibacteraceae;g__UBA1181;s__	0.000321065	0	0	0.000543056	0	0.00635074	0.000264338	0.000778716	0.00470132	0.000367972	0	0.00168307	0	0	0.00259793	0.000309632	0.000536366	0	0	0.000403934	0.000542131	0.0005305	0.00142897	0.00054717	0	0	0.000925283	0.00174103	0.00799938	0.000338897	0.000478675	0.000657473	0	0.00050066	0.000992266	0	0	0	0.000374701	0.000367256	0.000267075	0.00195936	0.00056653	0.000395926	0	0	0.000793311	0.000638041
MAG248.bin.11	d__Bacteria;p__Bacteroidota;c__Bacteroidia;o__Bacteroidales;f__UBA932;g__RC9;s__	0.000592389	0.000481561	0	0	0.00048138	0	0.000682168	0.00048785	0	0	0.000681073	0.000652878	0.000504774	0.000467498	0.000454556	0.000830702	0.000665857	0.000464006	0	0.00044103	0	0.0003444	0	0.000489262	0.000559274	0	0	0.000621362	0	0.000444069	0	0	0.000563749	0	0.000417393	0.000588995	0.000510099	0.00080666	0.00040127	0.00086169	0	0	0.00136757	0	0.000450801	0	0.000592608	0.00040291
MAG68.bin.27	d__Bacteria;p__Bacteroidota;c__Bacteroidia;o__Bacteroidales;f__Bacteroidaceae;g__F0040;s__	0	0	0.000615512	0	0	0	0.000649838	0	0	0	0.000432667	0	0	0	0.000477898	0	0	0.000433756	0	0	0	0	0	0	0	0	0	0	0	0	0	0	0	0	0	0	0	0	0	0	0.000947648	0	0.000284009	0	0.000397018	0	0	0.000352319
MAG128.bin.8	d__Bacteria;p__Bacteroidota;c__Bacteroidia;o__Bacteroidales;f__WCHB1-69;g__F23-D06;s__	0	0.000366293	0.00120782	0.00171715	0.000966729	0.000594032	0	0	0	0	0.000740905	0	0	0	0	0	0	0	0	0.000555401	0	0.000320449	0.000558427	0	0	0	0.000896326	0	0.000667566	0	0	0.000444517	0	0	0.000331912	0	0.00053697	0.00207958	0	0	0.000264442	0.00160234	0	0.00455695	0	0	0	0
MAG195.bin.5	d__Bacteria;p__Bacteroidota;c__Bacteroidia;o__Bacteroidales;f__P3;g__UBA1711;s__	0.000856066	0	0	0.000400231	0.000476884	0	0	0	0.00104132	0	0.000443266	0	0	0.000236999	0.000661433	0	0	0.000389091	0.000747082	0	0	0.00285071	0.000899649	0	0.000672391	0	0	0	0.000427664	0.000252956	0	0	0.000443463	0	0	0	0.000421968	0	0.000282235	0.000712951	0	0.000642038	0	0.00208493	0.00194192	0.000402927	0	0
MAG178.bin.24	d__Bacteria;p__Bacteroidota;c__Bacteroidia;o__Bacteroidales;f__UBA932;g__RC9;s__	0	0	0.000430604	0.000403666	0.000853723	0.00100291	0.00027126	0.00078673	0.000725622	0.000694214	0.000724874	0.00130809	0.00085903	0.000546434	0.00203217	0.00093043	0.00143723	0.000774644	0.000540682	0.00190731	0.000595762	0.00135839	0.000909312	0.00101069	0.000851117	0.000471056	0.00673826	0.00134472	0.000939343	0.00108283	0.000462516	0.00687839	0.000973585	0.0006931	0.00195677	0.000580306	0.00080898	0.00126484	0.00363434	0.00093187	0.000338386	0.000399864	0.000491545	0	0.00058184	0.000370648	0.000956322	0.000443813
MAG147.bin.16	d__Bacteria;p__Bacteroidota;c__Bacteroidia;o__Bacteroidales;f__UBA3663;g__UBA3663;s__	0	0.000440585	0.00046643	0	0	0	0.00143313	0	0	0	0.000737037	0	0	0.000275974	0	0	0	0	0	0	0	0	0.000527847	0	0.000380326	0	0	0	0	0	0	0	0	0	0	0	0	0	0	0	0	0	0.000407111	0.000858347	0	0	0	0.000627611
MAG227.bin.5	d__Bacteria;p__Bacteroidota;c__Bacteroidia;o__Bacteroidales;f__Paludibacteraceae;g__RF16;s__	0	0	0.000710212	0.0025378	0.00273596	0	0	0.000487958	0	0.00142739	0.000444446	0.000363216	0.00150016	0.00046607	0.000775924	0	0.000981251	0.000311725	0.0028299	0	0.000509626	0	0	0	0	0	0	0	0	0.000298269	0.000282701	0	0.00136264	0.000492543	0	0.00040975	0.000696236	0	0	0.000353065	0	0	0.00038439	0.00384963	0.000603075	0	0.000722901	0.000599943
MAG165.bin.21	d__Bacteria;p__Bacteroidota;c__Bacteroidia;o__Bacteroidales;f__P3;g__UBA1711;s__	0.000546333	0.000645118	0	0.000425522	0.00116239	0.000451601	0	0	0.00116663	0	0.000804977	0.000430169	0	0.000327188	0.00168654	0	0.000602086	0.000497552	0.000998107	0.000619715	0	0.00163295	0.00076039	0	0.000393084	0	0.000755691	0.000520777	0.000568565	0	0	0.000709185	0.000551908	0.000356916	0	0	0.000484832	0.000576091	0	0.00100663	0.000402662	0.000650158	0	0	0.00161417	0.000384072	0	0.00029388
MAG248.bin.18	d__Bacteria;p__Bacteroidota;c__Bacteroidia;o__Bacteroidales;f__WCHB1-69;g__F23-D06;s__	0.000297642	0.00493263	0.00193897	0.00331015	0.00207698	0.000411568	0	0	0	0	0.00143532	0	0.00296093	0.000246898	0	0	0	0	0	0.000935788	0	0.000388911	0.000558658	0	0	0	0.000873939	0	0.000407838	0.00440423	0	0.000543233	0	0	0	0	0.000447862	0.000851412	0	0	0.000354851	0.00168491	0	0.00670268	0	0	0	0
MAG193.bin.18	d__Bacteria;p__Proteobacteria;c__Gammaproteobacteria;o__Enterobacterales;f__Succinivibrionaceae;g__Succinivibrio;s__Succinivibrio sp900316175	0.00132261	0.00443523	0.00061379	0.000657474	0.000482185	0	0.00125606	0	0	0	0	0	0	0.00332993	0	0	0	0	0	0	0	0	0	0	0	0	0	0	0	0	0	0	0	0	0	0.00130766	0	0	0	0	0	0.000498138	0	0	0	0.000377422	0.00275682	0.00338962
MAG274.bin.14	d__Bacteria;p__Firmicutes_A;c__Clostridia;o__Oscillospirales;f__Oscillospiraceae;g__CAG-110;s__	0	0.000766392	0.000566284	0.00050328	0.000377859	0.000492585	0	0.000556946	0.000546191	0.000376413	0.000338963	0.000411997	0.000319242	0.000271356	0	0.000395638	0	0.000465281	0.00041381	0.000641011	0.000429836	0.000559194	0.0007852	0.000659221	0.000753505	0.000783488	0.000494918	0.000576435	0.000535264	0.000293979	0.000531474	0.000431719	0.00061315	0.000413747	0.000328618	0	0.000614013	0.000585986	0.000528801	0.000554093	0.00235646	0.000472943	0.00049311	0.000396669	0.000668404	0.000375101	0	0.000354246
MAG77.2564491.NO.36	d__Bacteria;p__Bacteroidota;c__Bacteroidia;o__Bacteroidales;f__UBA932;g__RC9;s__	0.00069207	0.000281336	0.000539944	0.000376514	0.000417666	0.000476736	0.000440337	0.000477498	0.000543115	0.000513482	0.000833416	0.000750927	0.000395533	0.00104505	0.000518159	0.00101743	0.000401424	0.000528077	0	0.000660796	0.00062517	0.00061125	0.000433835	0.000476482	0.000590194	0.000745296	0.00054673	0.000564708	0.000479216	0.000512925	0.000596347	0.00056016	0.000520882	0.000842571	0.000545378	0.0011827	0.000547806	0.00155788	0.000443997	0.0016793	0.00029873	0.000687664	0.000367735	0.000524992	0.000451062	0.00110161	0.000413438	0.000458994
MAG1.bin.24	d__Bacteria;p__Bacteroidota;c__Bacteroidia;o__Bacteroidales;f__Bacteroidaceae;g__Prevotella;s__	0.000598902	0.000312931	0.000499801	0.000411564	0	0.000533094	0.000400816	0.000616654	0	0.000763021	0.000369026	0.000551246	0	0.000279551	0.000481886	0.000628133	0.000443601	0.000415629	0.000433904	0.000460726	0	0	0.000441741	0.000652483	0.000478813	0	0.000361233	0.000516683	0.000585305	0	0.000320066	0.000312415	0	0	0.000452694	0.000284517	0	0	0.000836017	0.000328109	0.000258762	0.00041466	0.000471257	0.000348908	0.00041893	0	0.000442231	0.000440295
MAG34.bin.9	d__Bacteria;p__Bacteroidota;c__Bacteroidia;o__Bacteroidales;f__Bacteroidaceae;g__F0040;s__	0	0	0.00052274	0	0	0	0.000619609	0	0	0	0.000477069	0	0	0	0.000442115	0	0	0.00030767	0.000528497	0	0	0	0	0	0	0	0	0	0	0	0	0	0	0	0	0	0.000455242	0	0	0	0.000471624	0.000522335	0	0	0.000447039	0	0	0.000270258
MAG114.bin.6	d__Bacteria;p__Firmicutes_A;c__Clostridia;o__Oscillospirales;f__Oscillospiraceae;g__Oscillibacter;s__	0.000338064	0.000545225	0.000782521	0.00105703	0	0	0.000348816	0	0	0	0	0	0	0	0	0	0	0.000282029	0	0.000398053	0	0.00040685	0	0	0	0.000674413	0	0	0	0	0	0	0.000457343	0.000424423	0	0.000368457	0	0.000374175	0	0.00043458	0.000411918	0.00074684	0.000734217	0.000498212	0	0.00057693	0	0.000550758
MAG269.bin.11	d__Bacteria;p__Bacteroidota;c__Bacteroidia;o__Bacteroidales;f__WCHB1-69;g__F23-D06;s__	0.000775299	0.000303596	0	0	0.00391031	0.000403487	0	0.00110471	0.000568511	0	0	0	0.00419534	0.0003099	0.00059982	0	0	0.000794971	0	0	0	0	0	0.000916607	0.000412347	0.000440879	0	0	0.000566286	0.00724335	0.000314167	0	0	0	0	0.000368023	0.000641185	0.000385241	0	0	0.000342865	0.000481667	0	0	0	0.00384084	0	0.000454136
MAG58.bin.56	d__Bacteria;p__Firmicutes_A;c__Clostridia;o__Oscillospirales;f__Oscillospiraceae;g__CAG-110;s__	0.000284493	0	0	0.000475314	0	0	0.000359044	0	0	0	0	0	0	0.000398064	0	0	0	0	0	0	0	0	0	0	0	0	0	0	0	0	0	0	0	0	0	0.000478759	0	0	0	0	0.000309002	0.000485532	0	0	0	0.000392119	0.000369088	0
MAG262.bin.20	d__Bacteria;p__Bacteroidota;c__Bacteroidia;o__Bacteroidales;f__Bacteroidaceae;g__UBA1179;s__	0	0.000277753	0.00061706	0	0.000808167	0.00679511	0	0.00100962	0.000768711	0.000623339	0.000552948	0.000358061	0.00444382	0.000244776	0.000589677	0.00120253	0.000900361	0.000362673	0.000443275	0.00159082	0.000878549	0	0.00161603	0.000721822	0.000332669	0.000909386	0.000897353	0	0.00558333	0.00413634	0.000782132	0.00084363	0.00250077	0.000514652	0.000409101	0	0.0010639	0.000562951	0	0.000829989	0.000299925	0.000905004	0.000591873	0	0	0.000426533	0	0.00367892
MAG231.bin.22	d__Bacteria;p__Bacteroidota;c__Bacteroidia;o__Bacteroidales;f__Bacteroidaceae;g__Prevotella;s__Prevotella sp002317355	0.000472125	0.00174562	0.00110736	0.000419953	0.00047254	0	0.000440943	0	0	0	0.000440634	0	0	0.00031796	0	0	0	0.000296902	0	0.000494911	0	0.000599172	0	0	0.000352092	0	0	0	0	0	0	0	0	0	0	0.000389624	0	0	0.000680484	0.000516471	0.00147642	0.000416162	0.000329192	0.000395388	0.00245679	0.00141544	0.00046723	0.000467447
MAG104.bin.26	d__Bacteria;p__Bacteroidota;c__Bacteroidia;o__Bacteroidales;f__P3;g__UBA1217;s__	0.000391417	0.000790951	0	0	0.000669358	0.000417294	0	0	0.000438448	0	0.00121208	0.000349902	0	0.00043492	0.000483386	0.00027324	0.000357283	0	0.000329431	0.000379434	0.000634893	0.000380962	0	0	0	0.000646222	0	0.000385118	0.000457794	0.000246813	0.000509124	0	0	0.000447572	0.000461169	0.000375484	0.000372219	0.00039563	0	0.000321285	0.000411091	0.000701426	0	0	0	0.00265735	0.000432805	0.000710187
MAG129.bin.19	d__Bacteria;p__Bacteroidota;c__Bacteroidia;o__Bacteroidales;f__Bacteroidaceae;g__UBA4334;s__	0	0.000666823	0.0014469	0.000781833	0	0	0.000376082	0	0	0	0.00153998	0	0	0	0	0	0	0.000689614	0	0	0	0	0	0	0	0	0	0	0	0	0	0	0	0	0	0	0	0	0	0	0.000253706	0.000509422	0	0	0	0	0.00091267	0.00037573
MAG223.bin.2	d__Bacteria;p__Bacteroidota;c__Bacteroidia;o__Bacteroidales;f__Bacteroidaceae;g__UBA1786;s__	0.000321826	0.000663936	0.00123247	0.000503579	0.000419203	0	0	0.000452268	0	0.000600881	0	0	0	0	0.000914736	0	0	0.000840239	0.00041795	0.000612643	0	0	0.000416373	0.000418034	0.000713259	0	0	0	0	0	0	0	0	0	0	0.000590038	0	0.00135488	0.000964626	0.00112827	0.000319557	0	0.000402254	0.000632489	0	0.000707894	0.000824832	0
MAG269.bin.10	d__Bacteria;p__Firmicutes_A;c__Clostridia;o__Lachnospirales;f__Lachnospiraceae;g__UBA1258;s__	0	0	0	0	0	0.000552334	0	0	0.000700428	0	0.000295278	0	0.000277475	0	0	0	0.000572582	0.000288986	0	0.000611594	0.00139227	0.000616016	0.000997788	0	0	0.000922951	0	0.000537506	0.00132243	0.000413877	0.000969968	0	0	0	0.000553038	0	0	0	0.000471498	0.000573976	0.000303629	0	0	0.000421753	0	0	0	0
MAG221.bin.13	d__Bacteria;p__Bacteroidota;c__Bacteroidia;o__Bacteroidales;f__WCHB1-69;g__F23-D06;s__	0	0	0.00154188	0.00235235	0.00173281	0.000460466	0	0	0.000369588	0	0.00119544	0	0.000869229	0	0	0	0	0	0	0.00080624	0	0.000549966	0.000879507	0	0.000356862	0	0.000691106	0	0.000493131	0.00118597	0	0.000475609	0	0	0.00046824	0	0	0.00170177	0	0	0.000876718	0.00101524	0	0.00559185	0	0.000645544	0.000539501	0
MAG175.bin.24	d__Bacteria;p__Bacteroidota;c__Bacteroidia;o__Bacteroidales;f__Bacteroidaceae;g__F0040;s__	0.000554317	0.000289608	0	0.000857926	0	0	0	0	0	0	0.000356745	0.000460467	0	0.000251194	0.000859472	0	0	0.000322304	0.000736934	0.000501177	0	0.000289849	0.000673725	0	0.000503707	0	0.000386787	0.000636395	0	0	0	0.00034955	0	0.00231078	0.000442146	0	0.000600096	0.000409832	0	0	0.000284865	0.000602647	0.000400547	0.000419537	0	0	0.000531894	0.00036159
MAG201.bin.11	d__Bacteria;p__Bacteroidota;c__Bacteroidia;o__Bacteroidales;f__Bacteroidaceae;g__UBA1786;s__	0.000301949	0	0	0.00056409	0	0.00173295	0	0.00107158	0.000460532	0.000482048	0.000341724	0.00115994	0.000557332	0.000702553	0.00161593	0.00127389	0.000854504	0.00089842	0.000384818	0.0016059	0.000323268	0.000346213	0	0.00136963	0.00184723	0	0.00142993	0.00147254	0.00201961	0.000360293	0.000333509	0.00149108	0.00035857	0.000428058	0.00100455	0.000464671	0	0.0012701	0.00104335	0.000522839	0.00165954	0.000399064	0.000400367	0.000472116	0.000584719	0	0	0
MAG166.bin.22	d__Bacteria;p__Bacteroidota;c__Bacteroidia;o__Bacteroidales;f__Paludibacteraceae;g__;s__	0.000988822	0	0.000707355	0	0	0	0.00413322	0	0.000524298	0	0.00185157	0	0	0.000560504	0.000743804	0	0.000523141	0	0	0.000426377	0.00112818	0	0	0	0	0	0	0	0	0	0.00125187	0	0	0	0	0.000408578	0	0.00186019	0.000425817	0	0.00279956	0	0	0	0	0.00116381	0.000637212	0
MAG21.bin.21	d__Bacteria;p__Bacteroidota;c__Bacteroidia;o__Bacteroidales;f__Bacteroidaceae;g__Prevotella;s__Prevotella sp002317355	0.000579368	0.00168048	0.00129909	0.000468338	0.00036946	0	0.000314889	0	0	0	0	0	0	0.000257887	0	0	0	0	0	0.000490005	0	0.000546422	0	0	0	0	0	0	0	0	0	0	0	0	0	0.000370118	0	0	0.000309466	0.000568413	0.00164352	0.000443972	0.000291242	0	0.00273959	0.0015303	0	0.000501626
MAG51.bin.17	d__Bacteria;p__Bacteroidota;c__Bacteroidia;o__Bacteroidales;f__UBA932;g__RC9;s__	0.000497733	0	0.000811726	0	0.000712375	0	0.000317243	0.000454033	0.00041739	0	0	0.00083314	0.000419639	0	0.000519283	0.00113252	0.000299785	0.000400139	0.00040237	0.00184212	0.000430059	0.000475479	0	0	0	0	0.000532825	0.000846248	0	0.000514583	0.000443019	0.000533585	0.000484674	0.000400799	0.000556094	0	0.000599497	0.000970704	0.000414028	0.000433856	0.000638498	0.00123661	0.000769304	0.00118669	0.00062416	0	0	0.000267407
MAG63.bin.35	d__Bacteria;p__Bacteroidota;c__Bacteroidia;o__Bacteroidales;f__UBA932;g__RC9;s__	0	0	0.000430755	0.000375867	0.000394086	0	0.000386378	0	0.000423497	0.000350566	0	0	0.000723583	0.000365286	0.000812681	0.00080472	0.000307399	0.000385158	0.00087034	0.000387132	0.000380499	0.000405186	0	0.000473917	0	0	0	0	0.000446771	0.000295475	0.000429514	0	0.000567389	0	0.0004072	0.000375439	0.00106724	0.000397218	0	0	0.000292403	0.00048681	0.00185745	0	0	0	0.000418894	0.00190924
MAG137.bin.1	d__Bacteria;p__Bacteroidota;c__Bacteroidia;o__Bacteroidales;f__Bacteroidaceae;g__F0040;s__	0	0	0.000733875	0.000520049	0	0	0.000484443	0	0	0	0.000410472	0	0	0	0	0	0	0.000293934	0	0	0	0	0	0	0	0	0	0	0	0	0	0	0	0.000354436	0	0	0	0	0	0	0.000373738	0	0	0	0.000407337	0	0	0.000274362
MAG179.bin.25	d__Bacteria;p__Bacteroidota;c__Bacteroidia;o__Bacteroidales;f__Bacteroidaceae;g__UBA1179;s__	0	0.000505083	0.0010624	0.000802133	0.000783948	0.000664512	0	0.00042973	0.0023046	0.0017729	0.000639214	0.00143116	0.00132648	0.000375708	0.00113256	0.000564236	0.00149566	0.00070493	0.0011147	0.000986328	0.000528426	0.000384032	0.00103654	0	0.000390524	0.000676292	0.00118962	0.00148998	0.000622482	0.00124603	0.000388744	0.00117809	0.001811	0.000592708	0.00135492	0.000400415	0.000637742	0.00127808	0.000648425	0.00173834	0.000380538	0.00144939	0.00110688	0.000411677	0	0	0.000654178	0.00203938
MAG34.bin.15	d__Bacteria;p__Bacteroidota;c__Bacteroidia;o__Bacteroidales;f__Bacteroidaceae;g__UBA4372;s__	0.000594175	0.000411046	0.0006153	0.000593963	0.000406996	0.000607922	0.000493449	0.000573654	0.000459381	0.000781133	0.000551618	0.000457152	0.000327871	0.000298809	0.000635925	0.000520956	0.000422963	0.000644672	0.00050378	0.000421	0.00038027	0.000327484	0.000424672	0.000604957	0.000445909	0.000471956	0.00046215	0.000466781	0.000581826	0.00027779	0.000339385	0.000453366	0.000544266	0.000386167	0.000534648	0.000344296	0.000619854	0	0.000333143	0.000376763	0.000308454	0	0.000623492	0.000455141	0.000432779	0	0.000461781	0.000384942
MAG186.bin.2	d__Bacteria;p__Bacteroidota;c__Bacteroidia;o__Bacteroidales;f__P3;g__UBA1217;s__	0.000496383	0.000371911	0	0.000444148	0.000562986	0.00058413	0	0.000588484	0.000447915	0.000475698	0.00184822	0.0003334	0.000484484	0.000410863	0.000602501	0.000353421	0.000480305	0.000440672	0.00150463	0.000478077	0	0.000378225	0	0.000455741	0.000690058	0.000659474	0	0	0.00059664	0.000574838	0	0	0.000537319	0	0.000637052	0.000402111	0.000749462	0	0	0.000389671	0.000285981	0.000545309	0.000334047	0	0	0.00313361	0.000404627	0
MAG104.bin.10	d__Bacteria;p__Fibrobacterota;c__Fibrobacteria;o__Fibrobacterales;f__Fibrobacteraceae;g__UBA1765;s__	0.000445207	0.000256204	0.000901739	0	0.000414222	0	0.0009864	0	0	0	0.00118825	0	0	0.0011781	0	0	0	0	0	0	0	0	0	0	0	0	0	0	0	0	0	0	0	0	0	0.00133564	0	0	0	0	0	0	0	0.00041092	0.000947341	0.000381904	0.00156785	0.000921345
MAG2.bin.61	d__Bacteria;p__Bacteroidota;c__Bacteroidia;o__Bacteroidales;f__Bacteroidaceae;g__F0040;s__	0	0	0.000486456	0.000474868	0	0	0.000401226	0	0	0.000345716	0.000312702	0	0	0	0	0	0	0.00030775	0	0	0	0.000297873	0	0	0	0	0	0	0	0	0	0.000312824	0	0.000384454	0	0	0	0	0	0	0.000364099	0	0	0	0.000449404	0	0	0.000350232
MAG19.bin.29	d__Bacteria;p__Bacteroidota;c__Bacteroidia;o__Bacteroidales;f__F082;g__F082;s__F082 sp900315175	0	0.00132245	0	0	0.000452951	0	0.000358965	0	0	0	0	0.00363009	0.000738861	0.000405749	0	0	0	0.000447494	0	0.0035319	0.00303894	0	0	0.0009058	0	0	0	0.00265517	0	0.000325246	0.00211359	0	0.000623536	0	0	0.000289116	0	0	0	0	0.00155877	0	0	0	0.00498829	0.000519146	0.00514637	0
MAG276.bin.13	d__Bacteria;p__Bacteroidota;c__Bacteroidia;o__Bacteroidales;f__Bacteroidaceae;g__Prevotella;s__	0.000573029	0.00074331	0.000636927	0.000390955	0.000347873	0	0.000442931	0	0	0	0.000430684	0	0	0	0	0	0	0.000760607	0	0.000376953	0	0.000296017	0	0	0	0	0	0	0	0	0.000279287	0	0	0	0	0	0.000371765	0	0.000478632	0	0.000510772	0.000452933	0.00033729	0.000373435	0.000616589	0.000441557	0	0.000368317
MAG120.bin.66	d__Bacteria;p__Firmicutes_A;c__Clostridia;o__Oscillospirales;f__Acutalibacteraceae;g__UBA3753;s__	0	0.00113306	0	0	0	0.000649167	0	0	0	0.000427575	0.000311707	0	0	0	0.000716186	0	0.000481357	0	0.000340813	0.000835233	0.000549112	0	0.000479229	0	0.000371258	0.0018146	0	0.000672535	0	0	0.000292361	0.000318187	0	0	0.00092897	0.000389595	0	0	0	0.000371846	0.000695515	0.000491487	0.000445688	0	0	0.00054224	0	0
MAG160.bin.9	d__Bacteria;p__Fibrobacterota;c__Fibrobacteria;o__Fibrobacterales;f__Fibrobacteraceae;g__;s__	0	0.000318005	0	0	0.00196042	0.00100673	0	0.00151648	0.000815062	0.000404394	0	0.000858904	0.00201411	0.000261858	0.00135818	0.000476655	0.00356066	0.00178989	0.000328702	0.00132624	0.00073035	0.000980308	0.00285058	0.000515448	0	0.00116928	0.000712407	0.000492051	0.000904753	0.00175109	0.000714928	0.000451776	0.00265679	0.00158486	0.00252986	0.000282549	0.00093749	0.000641625	0.000510565	0.00247586	0	0	0	0.00233681	0.000516229	0.000821421	0	0.000782685
MAG118.bin.33	d__Bacteria;p__Bacteroidota;c__Bacteroidia;o__Bacteroidales;f__UBA3663;g__UBA3663;s__	0.000595503	0.000519294	0.00132221	0	0	0	0.00104936	0	0	0	0	0	0	0.00039047	0	0	0	0	0	0	0	0	0	0	0	0	0	0	0	0	0	0.000343867	0	0	0	0.000333333	0	0	0	0	0	0	0.000408803	0.000421129	0	0	0.000524605	0.000395584
MAG244.bin.20	d__Bacteria;p__Bacteroidota;c__Bacteroidia;o__Bacteroidales;f__UBA932;g__RC9;s__	0.000368704	0	0.000653987	0.00112865	0.00146566	0.000509885	0.000457016	0.000764311	0.00083723	0.00089891	0.000912433	0.000865039	0.000384911	0.000429364	0.00120021	0.000415909	0.000630015	0.000713048	0.00101815	0.000518549	0.000692476	0.000610083	0.000962955	0.000796669	0.00098559	0.000889394	0.00101481	0.000766128	0.000608278	0.000363052	0.000505061	0.00090061	0.00216398	0.00206823	0.000699853	0.000519534	0.00064456	0.000743716	0.000579257	0.000682367	0.000253872	0	0.00045924	0	0.000822092	0.000549853	0.00123639	0.000545992
MAG2.bin.1	d__Bacteria;p__Bacteroidota;c__Bacteroidia;o__Bacteroidales;f__WCHB1-69;g__F23-D06;s__	0.00134038	0.000504968	0.00102748	0.00144167	0.000396395	0.000388168	0.000334983	0	0	0	0.00072248	0	0.00150945	0	0	0	0	0	0	0.000567542	0	0.000505531	0.000903828	0	0.00058237	0	0.000381488	0	0	0.00170319	0	0.000281339	0	0	0.000336995	0	0.000380942	0.00129521	0	0	0.000455867	0.000529199	0	0.00332515	0.000703988	0.00110827	0.000529431	0
MAG118.bin.31	d__Bacteria;p__Bacteroidota;c__Bacteroidia;o__Bacteroidales;f__P3;g__UBA1711;s__	0.000998892	0	0.000472294	0	0.00087975	0	0	0	0.0006573	0	0.00139139	0.000414562	0	0.0004143	0.0005211	0.000379264	0.000554243	0	0	0.000724	0	0.000425049	0	0.000459633	0.000530951	0.000583701	0.000411828	0	0	0	0	0.000371587	0.00048923	0	0.000329045	0.000303232	0.000438398	0.000437952	0	0.0005117	0.000329993	0.000718323	0	0	0.000448861	0	0.000380034	0
MAG201.bin.13	d__Bacteria;p__Bacteroidota;c__Bacteroidia;o__Bacteroidales;f__F082;g__F082;s__	0.000808678	0	0.000565267	0	0	0.000480128	0	0	0.000816449	0	0.00294737	0	0.00147457	0.00254414	0.000901399	0.000879609	0.000454212	0.00101962	0.000655458	0.000367708	0.00273031	0.00120149	0.00100578	0.000481033	0.00114139	0.000736009	0.000756885	0	0.000642376	0.0015064	0.0032564	0.000849327	0	0.00202607	0	0.00331531	0.00270642	0.00155502	0.00167118	0.00119494	0.0006813	0	0	0.000584502	0	0	0	0
MAG65.bin.31	d__Bacteria;p__Bacteroidota;c__Bacteroidia;o__Bacteroidales;f__Bacteroidaceae;g__F0040;s__	0	0	0.000667002	0	0	0	0.000401902	0	0	0	0.000407495	0	0	0	0	0	0	0	0	0	0	0	0	0	0	0	0	0	0	0	0	0	0	0	0	0	0	0	0	0	0.000353542	0.00050553	0	0	0.0004751	0	0	0
MAG77.bin.6	d__Bacteria;p__Firmicutes_A;c__Clostridia;o__Lachnospirales;f__Lachnospiraceae;g__;s__	0	0	0	0	0	0	0	0	0	0	0	0	0	0	0	0	0	0	0	0	0	0	0	0	0	0	0	0	0	0	0	0	0	0	0	0	0	0	0	0	0	0	0	0	0	0	0	0
MAG255.bin.9	d__Bacteria;p__Bacteroidota;c__Bacteroidia;o__Bacteroidales;f__Bacteroidaceae;g__UBA1189;s__	0	0	0.000437694	0	0.000704982	0.000873864	0.000327698	0.00115288	0.00194703	0.000902009	0.000513089	0	0.00125365	0.00052293	0.00302227	0.000758211	0.00099683	0.0019874	0.00381412	0.00218602	0.000847095	0.00128445	0.000405818	0.00125494	0.00037251	0.000616982	0.000419539	0	0.000996806	0.0013088	0.000859362	0.000368233	0.00230905	0.000417555	0.00162923	0.000890715	0.00482092	0.000502203	0.00123465	0.000483184	0	0	0.00029782	0.00037359	0.000795402	0.0008119	0.00063486	0.00074257
MAG76.bin.4	d__Bacteria;p__Firmicutes_A;c__Clostridia;o__Oscillospirales;f__Oscillospiraceae;g__CAG-110;s__	0	0.000254347	0	0	0	0	0	0	0	0	0	0	0	0	0	0	0	0	0	0	0	0	0	0	0	0	0	0	0	0	0	0	0	0	0	0	0	0	0.00102954	0	0.000248477	0	0	0	0	0.000720151	0	0
MAG58.bin.28	d__Bacteria;p__Firmicutes_A;c__Clostridia;o__Oscillospirales;f__Acutalibacteraceae;g__Eubacterium_R;s__	0.00127761	0.00022354	0	0.000376582	0.000548327	0.00182476	0.00034977	0.000753165	0.00149055	0.0015674	0.000336065	0.00164751	0.000579074	0.000704198	0.000990484	0.00126599	0.000980617	0.000980101	0.000345601	0.0010299	0.00058856	0.000559006	0.00124684	0.000749119	0.00111519	0.000723303	0.00132354	0.000766055	0.00127811	0.000276468	0.000596441	0.000800151	0.000941255	0.00081569	0.001043	0.000435933	0.00102325	0.000754956	0.00100101	0.000339422	0	0	0	0	0	0	0.000356704	0.000405347
MAG167.bin.7	d__Bacteria;p__Bacteroidota;c__Bacteroidia;o__Bacteroidales;f__Bacteroidaceae;g__UBA1179;s__	0	0.000565727	0	0	0.000617981	0	0	0	0.000479903	0.000458177	0	0.000463484	0.00029487	0.000251506	0	0.000409237	0.000466332	0.00222061	0	0.000982936	0.000878678	0	0	0	0	0	0	0.000436149	0	0.000264135	0.000665421	0.000303105	0.000679674	0	0.000541906	0	0	0.000387862	0.000321299	0.00340353	0.000429167	0.00360572	0.00265819	0.000528004	0	0.000307303	0	0.000764609
MAG269.bin.9	d__Bacteria;p__Bacteroidota;c__Bacteroidia;o__Bacteroidales;f__UBA932;g__RC9;s__	0.000425742	0	0.000594904	0.000546904	0.000576553	0.000471354	0.000289573	0.000588649	0.000863921	0.00041393	0.00055011	0.00112728	0.000591035	0	0.00156485	0.000460073	0.00191723	0.00115296	0.000514134	0.000645454	0.000579885	0.00183467	0.000792123	0.000620058	0.00052835	0.00218039	0.000556157	0.00140468	0.000483507	0.000560442	0.00059633	0.000498467	0.00195364	0.00143576	0.000564764	0	0.000699123	0.00146566	0.000510896	0.00369983	0.000383941	0.000468845	0.000461305	0.000504303	0	0.000560495	0	0.000562621
MAG65.bin.11	d__Bacteria;p__Bacteroidota;c__Bacteroidia;o__Bacteroidales;f__WCHB1-69;g__F23-D06;s__F23-D06 sp900315705	0	0	0	0	0.000590415	0.000626945	0	0	0.000460772	0.000420559	0	0	0.000356261	0.000289684	0.000545901	0	0	0.000388832	0.000486154	0.00048318	0.000453172	0.000426289	0	0	0	0	0	0	0.00091161	0.000596845	0.000349664	0	0.000473402	0.000354546	0.000341223	0.000303564	0.000496278	0	0	0	0.000695437	0.00503996	0	0	0.000992806	0.00035621	0	0
MAG278.bin.19	d__Bacteria;p__Bacteroidota;c__Bacteroidia;o__Bacteroidales;f__UBA932;g__RC9;s__	0	0	0.000553838	0.000436541	0.000795431	0.00080439	0	0.000718246	0.000687526	0.000671863	0.000678518	0.00107973	0.000563651	0.000478157	0.00166082	0.00103406	0.00114353	0.000639781	0.000446252	0.000723028	0.000592079	0.000959934	0.00089546	0.000942308	0.000784522	0.000562709	0.00435826	0.00100906	0.000725761	0.00052804	0.000474938	0.00442484	0.00127802	0.000847941	0.0026609	0.000484089	0.000569544	0.00124512	0.00108796	0.000850644	0.00040098	0.000418646	0.000515614	0.000487219	0.000872498	0.000462089	0.000772698	0.00050296
MAG203.bin.19	d__Bacteria;p__Bacteroidota;c__Bacteroidia;o__Bacteroidales;f__UBA932;g__RC9;s__	0.000389199	0	0.00110258	0.000728025	0.000897677	0.000686121	0.000344013	0.000885575	0.000736467	0.000484909	0.000833279	0.00117367	0.000518282	0.000557393	0.00245906	0.000544202	0.000534785	0.0019503	0.000584588	0.000593438	0.000704337	0.000968238	0.00120216	0.000886873	0.000886339	0.000874543	0.000853675	0.000911416	0.000711564	0.000563061	0.000720318	0.000890194	0.000949062	0.001842	0.000521047	0.000641983	0.000723067	0.00138086	0.000507919	0.00102727	0.000267503	0.000605247	0.000459048	0.000351091	0.00068745	0.000438812	0.000863638	0.000418719
MAG16.bin.10	d__Bacteria;p__Bacteroidota;c__Bacteroidia;o__Bacteroidales;f__UBA3663;g__UBA3663;s__	0.000577433	0.000390954	0.000825955	0.000396688	0	0	0.000874313	0	0	0	0	0	0.00035408	0.000386073	0	0	0	0.000488003	0	0	0	0.000383993	0	0	0	0	0	0	0	0.000273237	0	0.000275975	0	0.00052323	0	0.000371508	0	0.000478741	0	0	0.000252484	0.000735282	0.000786692	0.000485574	0.000435893	0	0.000577464	0.000507635
MAG155.bin.20	d__Archaea;p__Halobacterota;c__Methanomicrobia;o__Methanomicrobiales;f__Methanocorpusculaceae;g__Methanocorpusculum;s__	0.00129493	0	0.000924331	0	0.00102932	0.00180672	0.000529563	0.00399445	0.00381326	0.000330558	0.000992472	0.00408254	0.000272679	0.00131004	0.00258797	0.00193122	0.00231484	0.000873927	0	0.00149241	0.00038608	0	0.00265797	0.00315947	0.0014576	0	0.000367551	0.00271853	0.00117473	0	0.000321815	0.000356387	0.00105626	0	0	0.00191512	0	0.00144527	0.000625629	0.00220923	0.00260702	0	0	0	0	0	0.00111915	0.000393538
MAG23.bin.62	d__Bacteria;p__Bacteroidota;c__Bacteroidia;o__Bacteroidales;f__Bacteroidaceae;g__UBA4293;s__	0.00049067	0.000259096	0.000512272	0	0	0.000421879	0.000326398	0	0	0	0.000298113	0.00148547	0	0.000278746	0	0	0	0	0.00061668	0.000356614	0.000366888	0.000432238	0.000407611	0	0	0.00050871	0.000376509	0.00113683	0	0	0.000322545	0.000501268	0.000381032	0.000379261	0	0	0.000580835	0	0.000282858	0	0.000826992	0.00135203	0.000333841	0.000430516	0.000809255	0	0.000349709	0
MAG25.bin.20	d__Bacteria;p__Verrucomicrobiota;c__Kiritimatiellae;o__RFP12;f__UBA1067;g__UBA1067;s__	0.00196267	0.000396434	0.000546312	0	0.000726918	0	0	0	0	0.000750738	0.000890918	0.000371379	0.000345986	0.000241853	0	0	0	0.000444988	0.00099437	0.000465878	0	0	0.000694847	0	0.0005109	0.000509793	0.000584496	0	0	0	0.000391193	0.000299575	0.00041264	0.00081502	0.000351774	0.00047882	0.000501708	0.000394781	0	0.000491185	0.000356925	0	0	0.000476679	0	0	0	0
MAG272.bin.15	d__Bacteria;p__Firmicutes_A;c__Clostridia;o__Oscillospirales;f__Oscillospiraceae;g__UBA1774;s__	0.000383908	0.00110494	0.000423765	0	0.000382116	0.0011886	0.000354583	0.00203802	0.00279195	0.00158402	0	0.00156726	0.000292621	0.000316611	0.0017052	0.0021499	0.00232955	0.0011734	0.000438988	0.00184157	0.00152037	0.0013527	0.0019047	0.00280217	0.00187934	0.000598644	0.00188859	0.00168196	0.00210014	0.000448553	0.00132235	0.00152403	0.00217215	0.000725476	0.00168865	0.000487131	0.00219377	0.00374607	0.000770941	0.00103142	0.00042885	0	0.000517491	0	0.000425119	0.000364487	0.000503395	0.000404327
MAG175.bin.19	d__Bacteria;p__Bacteroidota;c__Bacteroidia;o__Bacteroidales;f__UBA3663;g__UBA3663;s__	0.000548462	0.000412163	0.000540554	0.000652568	0	0	0.000707973	0	0	0.000330682	0	0	0	0.000481857	0	0	0	0	0	0	0	0	0	0	0	0	0	0	0	0	0	0	0	0	0	0.000400662	0	0	0.000311078	0	0.000853589	0.000731737	0.000780173	0	0.000451504	0	0.000533744	0.000634118
MAG151.bin.10	d__Bacteria;p__Fibrobacterota;c__Fibrobacteria;o__Fibrobacterales;f__Fibrobacteraceae;g__Fibrobacter;s__	0	0.000515207	0.000424625	0	0.00201878	0.000997127	0	0.00157598	0.000996518	0.000412206	0	0.00101562	0.00223575	0	0.0013779	0.000570211	0.00456999	0.00099711	0.000512879	0.00120105	0.000687123	0.000455104	0.00157296	0.000602554	0	0.00125014	0.000803766	0.000641022	0.000742867	0.00136327	0.000728844	0.000478786	0.00501052	0.00101731	0.000827137	0	0.000893531	0.000407992	0.000412406	0.00117152	0	0	0	0.00187013	0.000706631	0.000667624	0	0.00101899
MAG152.bin.2	d__Bacteria;p__Firmicutes_A;c__Clostridia;o__Oscillospirales;f__Oscillospiraceae;g__;s__	0	0.000365453	0.000422101	0.000570973	0	0	0.000448647	0	0	0.000411325	0.000707069	0	0	0.000276558	0	0	0	0	0	0.00034674	0	0	0	0	0	0.000454753	0	0	0	0.000284925	0.000263139	0	0	0.000458207	0	0	0.000714711	0.000404725	0	0	0.000987604	0.00164428	0.000713619	0.000711643	0.000643753	0.000661671	0	0.000565328
MAG256.bin.6	d__Bacteria;p__Bacteroidota;c__Bacteroidia;o__Bacteroidales;f__UBA932;g__RC9;s__	0.000361492	0.000292434	0.000642929	0.000464074	0.00131285	0.00126434	0.000304619	0.00060547	0.000553936	0.000820552	0.000343174	0.00098986	0.000804353	0.000380435	0.00074409	0.000552236	0.000475527	0.000698488	0.000464019	0.000517891	0.000518885	0.000720364	0.000774038	0.00084082	0.000320848	0.000639019	0.000861702	0.000818609	0.00104958	0.000731956	0.000473485	0.000817653	0.0015317	0.000694271	0.00055293	0.000323907	0.000474498	0.000666577	0.000498372	0.000866714	0	0.000700415	0.00206961	0.000572453	0.00040619	0.000391207	0.000673679	0.00116716
MAG23.bin.39	d__Bacteria;p__Bacteroidota;c__Bacteroidia;o__Bacteroidales;f__Bacteroidaceae;g__F0040;s__	0	0.000292383	0.000533062	0.000373894	0	0	0.000316011	0	0	0	0.000320166	0	0	0	0	0	0	0	0	0	0	0	0	0	0	0	0	0	0	0	0	0	0	0	0	0	0	0	0	0	0.000341817	0	0.000348257	0	0	0	0	0.000276607
MAG158.bin.5	d__Bacteria;p__Bacteroidota;c__Bacteroidia;o__Bacteroidales;f__UBA3663;g__UBA3663;s__	0.000372674	0	0	0.00038692	0	0	0.000379934	0	0	0.000499385	0	0	0	0	0	0	0	0	0	0	0	0	0	0	0	0	0	0	0	0	0	0	0	0	0	0	0	0	0	0	0.000490018	0.000723723	0.0013726	0.000499556	0	0	0.000413656	0.000337089
MAG254.bin.11	d__Bacteria;p__Bacteroidota;c__Bacteroidia;o__Bacteroidales;f__WCHB1-69;g__F23-D06;s__	0.000547236	0.000637272	0	0	0.00255585	0.000420143	0	0.00100241	0	0	0	0	0.0049099	0.000260694	0.000679137	0	0	0.000672001	0	0	0	0	0	0.000680155	0	0.000492374	0	0	0.000548045	0.00721348	0	0	0.00039388	0	0.000340302	0.00029795	0.000702674	0	0.000303008	0	0.000681005	0.000937143	0	0	0	0.000340254	0	0.000361966
MAG246.bin.19	d__Bacteria;p__Bacteroidota;c__Bacteroidia;o__Bacteroidales;f__UBA932;g__RC9;s__	0	0	0	0.000401384	0.000394093	0.00063447	0.00037105	0.000554457	0.000698363	0.000400242	0.000543721	0.000479462	0.000543261	0.000367791	0.00111732	0.00103613	0.000440714	0.000951	0.000578972	0.000607491	0.000591452	0.000965615	0.00143926	0.000688474	0.000653949	0.000774397	0.000979028	0.00049763	0.000672606	0.000572609	0.000564453	0.00086618	0.00067687	0.00202918	0.000470433	0.000299668	0.000998651	0.000913013	0.000895788	0.00108843	0.000516002	0	0.000571401	0	0.000416274	0.00105368	0.000460201	0.00140728
MAG23.bin.68	d__Bacteria;p__Firmicutes_A;c__Clostridia;o__Oscillospirales;f__Oscillospiraceae;g__CAG-83;s__CAG-83 sp001916855	0.000329172	0.000648496	0.00068578	0.000508673	0.000343086	0	0.000501622	0.000467667	0.000383921	0.000353634	0.000430256	0.000349465	0	0.000278204	0.000461193	0.000307495	0	0.000331591	0.000461946	0.000608291	0.000392293	0.000649206	0.000603684	0.00077042	0.000635759	0.000605403	0.000502616	0.000464019	0.000525217	0.00033694	0.000398917	0.000481576	0.000502752	0.00047963	0.000358155	0.000433952	0.000390619	0.000659002	0.000395105	0.000364272	0.00065477	0.000992282	0.000900023	0.000664123	0.000724575	0.000615851	0.000352158	0.000570547
MAG244.bin.14	d__Bacteria;p__Bacteroidota;c__Bacteroidia;o__Bacteroidales;f__F082;g__F082;s__	0	0	0	0	0.000515962	0	0.00114711	0.00105397	0	0	0.000608775	0.00120079	0	0.000893959	0	0.000656049	0.000387215	0	0.00161874	0.00711639	0.00102335	0.000340171	0.000386535	0.0013661	0.0013358	0.000587588	0	0.000948652	0	0	0.000787299	0.000281694	0	0.000385635	0.00199487	0.00062342	0.000385296	0.000373409	0.000448707	0.0004024	0.000960332	0	0	0	0.00548515	0	0.00138694	0
MAG37.bin.41	d__Bacteria;p__Bacteroidota;c__Bacteroidia;o__Bacteroidales;f__WCHB1-69;g__F23-D06;s__	0	0.00042931	0.00194182	0.00294721	0.000746716	0.000432558	0	0	0	0	0.00151278	0	0.00216281	0	0	0	0	0	0	0.00108707	0	0.000520833	0.00077835	0	0	0	0.00086483	0	0.000430124	0.00274034	0	0.000520066	0	0	0.000340128	0	0	0.00110091	0	0	0	0.0013265	0	0.00630334	0	0	0	0
MAG202.bin.19	d__Bacteria;p__Bacteroidota;c__Bacteroidia;o__Bacteroidales;f__WCHB1-69;g__;s__	0	0	0.000436839	0.0120096	0	0.000372736	0	0.000796859	0.00305139	0.00130515	0.000508231	0.000731685	0.00591363	0	0	0.000310258	0.00092111	0	0	0	0	0	0	0.000961314	0	0	0	0.00049241	0	0.00525883	0	0	0.000440091	0.00188567	0	0	0.000812214	0	0	0	0	0.00186588	0	0	0	0	0.000678103	0.000347597
MAG191.bin.6	d__Bacteria;p__Bacteroidota;c__Bacteroidia;o__Bacteroidales;f__P3;g__UBA1711;s__	0.000286434	0	0	0	0.00494393	0	0	0.000629746	0.000473657	0.00035028	0.000728001	0.000404848	0	0.000357413	0	0	0	0	0	0.00191042	0.000427761	0.00138245	0.000661609	0.000630324	0	0.00162357	0	0.000513023	0	0	0.000363592	0	0	0	0	0.000300586	0	0	0	0.000376696	0.000254091	0.000619865	0.000336956	0	0.00180977	0.000931434	0	0.000751913
MAG251.bin.11	d__Bacteria;p__Bacteroidota;c__Bacteroidia;o__Bacteroidales;f__Paludibacteraceae;g__RUG163;s__	0.000364416	0.000389742	0.000664509	0	0	0	0	0	0	0	0.000790658	0	0	0	0	0	0	0	0	0	0	0	0	0	0	0.000538683	0	0	0	0	0	0	0	0	0	0	0	0	0	0	0.000495266	0	0.000332159	0	0.00102654	0	0	0.000759309
MAG237.bin.6	d__Bacteria;p__Bacteroidota;c__Bacteroidia;o__Bacteroidales;f__Bacteroidaceae;g__Prevotella;s__	0	0.00137229	0.000666404	0	0	0	0	0	0	0	0.00060025	0.000830949	0	0	0	0	0	0	0	0	0	0	0	0	0	0	0	0	0	0	0	0	0	0	0	0.000573216	0	0.000388581	0	0	0.000820454	0	0.00215064	0	0.00073238	0	0.000533399	0.000380517
MAG198.bin.3	d__Bacteria;p__Bacteroidota;c__Bacteroidia;o__Bacteroidales;f__Paludibacteraceae;g__;s__	0	0	0.00250691	0.000418863	0	0	0.000414055	0	0.000359899	0.000692259	0.00118876	0.00476191	0	0.00544082	0	0.000310159	0	0.000502326	0	0	0.000450394	0	0	0	0.00321874	0	0	0.00125898	0	0	0.000342624	0	0.000414228	0	0	0.00407871	0	0	0	0	0	0	0.00262772	0.000424477	0	0	0.00133887	0
MAG259.bin.11	d__Bacteria;p__Bacteroidota;c__Bacteroidia;o__Bacteroidales;f__Bacteroidaceae;g__F0040;s__	0	0.000309935	0.000497239	0	0	0	0.00043464	0	0	0	0.000393414	0	0	0	0	0	0	0.000363979	0	0	0	0.000293973	0	0	0	0	0	0	0	0	0	0	0	0	0	0	0.000350164	0	0	0	0	0.000502349	0.000426989	0	0.000408766	0	0	0
MAG259.bin.20	d__Bacteria;p__Bacteroidota;c__Bacteroidia;o__Bacteroidales;f__WCHB1-69;g__F23-D06;s__	0	0.000435733	0	0.000676184	0.0013823	0.00055102	0	0.000510318	0.000576143	0.000676412	0.000370318	0	0.00200412	0.000397558	0	0.00033302	0	0.000358508	0	0	0	0	0	0	0	0	0.000478518	0	0.000488424	0.0034332	0.00025821	0.000368021	0.000467951	0	0.000329451	0.000331216	0.000579889	0.000454342	0	0	0.0020593	0.00372335	0	0.000917768	0	0.000808255	0	0.000349218
MAG204.bin.14	d__Bacteria;p__Bacteroidota;c__Bacteroidia;o__Bacteroidales;f__Bacteroidaceae;g__F0040;s__	0.000427524	0	0	0.000988339	0	0.00165569	0.000338653	0.000694986	0	0.000361925	0.000489718	0.000422056	0.000288159	0	0.00106036	0.000332751	0.000318338	0.000612672	0.00167456	0	0.000563697	0.000480493	0.000634049	0.000970482	0	0	0	0.000629699	0.00093072	0	0.00053906	0	0	0.0016674	0	0	0.00149613	0.00284699	0	0	0.000302431	0.000742503	0.000422796	0	0	0.000399977	0	0.000297901
MAG86.bin.3	d__Bacteria;p__Verrucomicrobiota;c__Verrucomicrobiae;o__Verrucomicrobiales;f__Akkermansiaceae;g__Akkermansia;s__	0	0	0	0	0	0	0	0	0.000397858	0	0	0	0	0	0	0	0	0	0	0	0	0	0.000437872	0	0	0.00087056	0	0	0	0	0.000323004	0	0	0.000483587	0	0	0	0	0	0	0	0	0	0	0	0	0	0
MAG185.bin.32	d__Bacteria;p__Bacteroidota;c__Bacteroidia;o__Bacteroidales;f__Paludibacteraceae;g__;s__	0	0	0.00723691	0.000664263	0	0	0.000389971	0.00045833	0.00067506	0	0	0	0.000300823	0.000395035	0	0	0	0.000733175	0	0	0	0	0	0	0.00032464	0	0	0	0	0	0	0.000298941	0	0.000433068	0	0.000376379	0	0	0	0	0	0	0.005297	0.000898039	0	0	0.00541184	0
MAG157.bin.17	d__Bacteria;p__Bacteroidota;c__Bacteroidia;o__Bacteroidales;f__UBA3663;g__UBA3663;s__	0.00436572	0	0.00207079	0.000728544	0	0	0.00385319	0	0	0	0.00127441	0	0	0.00093679	0	0	0	0	0	0	0	0	0	0	0	0	0	0	0	0	0	0	0	0	0	0.000728646	0	0	0	0	0.000359754	0	0.000492151	0.000490177	0	0	0.00133212	0
MAG199.bin.11	d__Bacteria;p__Bacteroidota;c__Bacteroidia;o__Bacteroidales;f__Bacteroidaceae;g__UBA1179;s__	0	0.000346297	0	0	0.000654042	0.00122024	0	0.000546671	0.000720555	0.0004102	0.000553684	0.000618965	0.0056644	0	0.000592005	0.0014164	0.00119708	0.000741108	0.000638657	0.00247696	0.00055038	0	0.00193315	0.000425138	0.000349707	0.000663209	0.00102978	0.000745398	0.0011141	0.00531546	0.000452995	0.000967939	0.00116288	0.000422674	0.000475217	0	0.00133409	0.000785433	0	0.00145542	0.000351738	0.00157834	0.00124008	0	0.000413899	0	0.000407033	0.00182108
MAG213.bin.14	d__Bacteria;p__Firmicutes_A;c__Clostridia;o__Lachnospirales;f__Lachnospiraceae;g__;s__	0	0.000251236	0	0	0.00034926	0.00147581	0	0	0.000390469	0.0003436	0	0.000474097	0.000297535	0	0.000443392	0.000297269	0.00076458	0.00038697	0	0.000387897	0.000498297	0.000493796	0.000414702	0	0.000368348	0.00152953	0.00101172	0.00121375	0.00179117	0.000347288	0.00043609	0.00070725	0.000929508	0.000445327	0.000355714	0.000350912	0.000601076	0.000394571	0	0.000672331	0.000303584	0.00041698	0.000315965	0.000422628	0	0.000385631	0	0.000408628
MAG89.bin.31	d__Bacteria;p__Verrucomicrobiota;c__Verrucomicrobiae;o__Verrucomicrobiales;f__Akkermansiaceae;g__Akkermansia;s__	0	0	0	0	0	0	0	0	0	0	0	0	0	0	0	0	0	0	0	0	0	0	0	0.000509775	0	0	0	0	0	0	0	0	0	0	0	0	0	0	0	0	0	0	0	0	0	0	0	0
MAG193.bin.1	d__Bacteria;p__Bacteroidota;c__Bacteroidia;o__Bacteroidales;f__Bacteroidaceae;g__UBA4372;s__	0.000393281	0.000290486	0.000428622	0.000629271	0.000802538	0	0.00116567	0	0	0	0.000311863	0	0	0.000875356	0	0	0	0.000415166	0	0	0	0	0	0	0	0	0	0	0	0	0	0	0	0	0	0.000880124	0	0	0.000297681	0	0	0	0.000681254	0.000718447	0.000624129	0	0.000476606	0.000303934
MAG252.bin.2	d__Bacteria;p__Bacteroidota;c__Bacteroidia;o__Bacteroidales;f__UBA3663;g__UBA3663;s__	0	0.000361085	0.000495759	0	0	0	0.0014739	0	0	0	0.000757504	0	0	0.000315165	0	0	0	0	0	0	0	0	0.000502694	0	0.000371419	0	0	0	0	0	0	0	0	0	0	0	0	0	0	0	0	0	0.000420317	0.000905215	0	0	0	0.000604939
MAG278.bin.27	d__Bacteria;p__Firmicutes_A;c__Clostridia;o__Oscillospirales;f__CAG-272;g__;s__	0.00113637	0.000252409	0.000572463	0.00066809	0.000394613	0.000865557	0.000569424	0.00117979	0.00128562	0.000694479	0.000836586	0.00080638	0.000425556	0.00123316	0.000603921	0.000823259	0.000493546	0.000455919	0.000868863	0.000945389	0.000391788	0.000439879	0.00106709	0.00137793	0.00135955	0.000535716	0.000814463	0.000964096	0.00110651	0.000352614	0.000378967	0.000660252	0.000964381	0.000775478	0.000771994	0.0011427	0.00081866	0.00101503	0.00040986	0.0007427	0	0	0.000315362	0.000394467	0.000457112	0.000476915	0.000864041	0.00061942
MAG226.bin.19	d__Bacteria;p__Bacteroidota;c__Bacteroidia;o__Bacteroidales;f__UBA932;g__RC9;s__	0.000299547	0	0	0	0	0	0.00029798	0.000533789	0.000422692	0.00108811	0.000516017	0.000402342	0	0	0.000585147	0	0.000758734	0.000708041	0.00168074	0.000359104	0.000543955	0.000343968	0.000520699	0.000416203	0	0	0.000473953	0	0	0	0.000283743	0.000387524	0	0	0	0	0.000596146	0.000657253	0	0	0	0	0.00663645	0	0	0	0.000725126	0.00092033
MAG89.bin.27	d__Bacteria;p__Bacteroidota;c__Bacteroidia;o__Bacteroidales;f__Bacteroidaceae;g__UBA4372;s__	0	0.000305098	0.000570934	0.000785705	0.000494881	0	0.000687047	0	0	0	0	0	0	0.000472956	0	0	0	0.000331722	0	0	0	0	0.000427346	0	0	0	0	0	0	0	0	0	0	0	0	0.000442186	0	0	0	0	0.000243158	0	0.000549031	0.000491887	0	0	0.000442881	0.000428051
MAG218.bin.11	d__Bacteria;p__Bacteroidota;c__Bacteroidia;o__Bacteroidales;f__UBA932;g__RC9;s__	0	0	0	0	0.000340993	0.000507879	0	0.000565695	0.000762434	0.000466796	0.000348554	0.000495095	0.00072231	0.000319187	0.00132143	0.000715284	0.000465845	0.00126823	0.000606374	0.000729837	0.000686801	0.00138081	0.00173218	0.000656074	0.000664173	0.00102104	0.000896085	0.000532935	0.000611917	0.000773472	0.000642149	0.0008232	0.00084467	0.00271161	0.000526131	0	0.00122132	0.00140892	0.0010316	0.00111234	0.000482932	0	0.000432205	0	0.000417681	0.0011191	0.000336856	0.00156475
MAG21.bin.17	d__Bacteria;p__Fibrobacterota;c__Fibrobacteria;o__Fibrobacterales;f__Fibrobacteraceae;g__Fibrobacter;s__	0.000378221	0	0.00064218	0	0.000455668	0	0.00087796	0.000639478	0.000379591	0	0.000969662	0.000551445	0.000278179	0.00048488	0.000484492	0	0.00131388	0.000444606	0	0	0.000338861	0	0.000446128	0	0	0.000529075	0	0	0	0.000293913	0	0	0.00148379	0.000501002	0.000440036	0.000501843	0	0	0	0	0	0	0	0.000794302	0.000740069	0.000385328	0.00115534	0.000722005
MAG183.bin.15	d__Bacteria;p__Bacteroidota;c__Bacteroidia;o__Bacteroidales;f__Bacteroidaceae;g__UBA1786;s__	0.000286387	0.000596937	0	0	0	0.00144095	0	0.000929152	0.000419744	0.000438093	0	0.000588854	0.000329109	0.000639914	0.00141686	0.00107076	0.0006251	0.000799785	0	0.00137738	0	0.000534355	0	0.00126969	0.00185205	0	0.000983179	0.000566316	0.00175116	0.000375903	0.000323693	0.00103871	0	0.000362063	0.000813968	0.000423552	0	0.00112078	0.00100951	0.000437994	0.00162745	0	0.00029535	0.00034815	0.000536668	0	0	0
MAG278.bin.28	d__Bacteria;p__Bacteroidota;c__Bacteroidia;o__Bacteroidales;f__UBA3663;g__UBA3663;s__	0	0.0039479	0	0	0	0	0.00143428	0	0	0	0.000750602	0	0	0.00059518	0	0	0	0	0	0	0	0	0.000439698	0	0.000382698	0	0	0	0	0	0	0	0	0	0	0	0	0	0	0	0	0	0.000391749	0.000842034	0	0	0	0.000631155
MAG38.bin.78	d__Bacteria;p__Bacteroidota;c__Bacteroidia;o__Bacteroidales;f__Paludibacteraceae;g__RF16;s__	0	0.000271638	0.000671449	0.000870161	0	0	0.000419039	0	0.000410859	0.000334516	0	0	0	0.000537053	0	0.000272761	0	0	0.000595396	0.000351136	0	0	0	0	0	0	0	0	0	0	0.000274049	0	0	0	0	0.000418746	0	0	0.000279204	0	0.000296989	0	0.000433488	0	0	0	0	0.0057324
MAG63.bin.54	d__Bacteria;p__Firmicutes_A;c__Clostridia;o__Lachnospirales;f__Lachnospiraceae;g__XBB2008;s__	0	0	0	0.000414683	0	0	0	0	0	0	0	0	0.000319158	0	0.000861561	0	0.000334541	0.000299709	0.000476588	0.00102596	0	0	0.00179362	0	0	0.00116378	0.000402874	0.000530917	0.000620015	0.00055967	0	0.000374637	0.000396526	0	0.000556698	0	0	0.000360715	0.000293288	0.000372576	0.000336337	0	0	0.000589188	0	0	0.000494941	0.000448776
MAG177.bin.19	d__Archaea;p__Halobacterota;c__Methanomicrobia;o__Methanomicrobiales;f__Methanocorpusculaceae;g__;s__	0.00125923	0	0.000761465	0	0.000822131	0.00171139	0.000573613	0.00364628	0.00334494	0.000355572	0.000738188	0.0040752	0.00030874	0.00127555	0.00184736	0.00184334	0.00194768	0.00090727	0.000334547	0.00150834	0.000479989	0	0.00248603	0.00299642	0.00142102	0	0.000476985	0.00266539	0.0012344	0	0.000401981	0.000349942	0.000890229	0	0	0.00204646	0	0.0014619	0.000608655	0.00168344	0.00236291	0	0	0.000509136	0	0.000422073	0.00124464	0.000377765
MAG277.bin.12	d__Bacteria;p__Bacteroidota;c__Bacteroidia;o__Bacteroidales;f__UBA932;g__RC9;s__	0.000355305	0	0.000458552	0.000615289	0.00122789	0.000836018	0.000411561	0.00117713	0.000851402	0.000633068	0.000694393	0.0011221	0.000660612	0.000423993	0.00116752	0.00141052	0.0008456	0.00123924	0.000593787	0.00105641	0.000785743	0.000969359	0.000853846	0.0011072	0.000607189	0.000566814	0.00127696	0.00116789	0.000772115	0.000623947	0.00071496	0.00123259	0.000828188	0.00141233	0.00100204	0.000433831	0.000486582	0.00100412	0.000854237	0.000874655	0.000311005	0.000468285	0.000466194	0	0.000561191	0.000417943	0.000804239	0.000409353
MAG239.bin.6	d__Bacteria;p__Bacteroidota;c__Bacteroidia;o__Bacteroidales;f__Bacteroidaceae;g__F0040;s__	0	0	0.0007204	0	0	0	0.00053237	0	0	0	0.000451486	0	0	0	0	0	0	0.000297258	0	0	0	0	0	0	0	0	0	0	0	0	0	0	0	0	0	0	0	0	0	0	0.000395853	0.000555002	0.000310764	0	0.000661432	0	0	0
MAG77.bin.54	d__Bacteria;p__Bacteroidota;c__Bacteroidia;o__Bacteroidales;f__Bacteroidaceae;g__F0040;s__	0	0.000233628	0.000522993	0	0	0	0.000321468	0	0	0	0.000349367	0.000381952	0	0	0	0.000309811	0.000470454	0.000316781	0	0	0	0	0	0	0	0	0.000407735	0	0	0	0	0.000307229	0	0	0	0	0	0	0	0	0.000355135	0.000454885	0	0	0.000472865	0	0	0.000265002
MAG66.bin.64	d__Bacteria;p__Bacteroidota;c__Bacteroidia;o__Bacteroidales;f__Bacteroidaceae;g__F0040;s__	0	0	0.00072082	0	0	0	0.000383023	0	0	0	0.000473744	0	0	0	0	0	0	0.000339387	0	0	0	0	0	0	0	0	0	0	0	0	0	0	0	0	0	0	0	0	0	0	0.000421187	0	0.000663874	0	0	0	0	0
MAG46.bin.6	d__Bacteria;p__Bacteroidota;c__Bacteroidia;o__Bacteroidales;f__P3;g__UBA1711;s__	0.00070151	0	0.000592666	0	0.000465634	0	0	0	0.0003806	0	0.000562344	0	0	0.000394707	0	0	0	0.000286184	0	0.000373445	0	0	0	0	0.000414279	0	0	0	0	0	0	0	0	0	0	0.000349592	0	0	0	0.000567073	0.000377295	0	0	0	0	0.000507697	0.000673088	0
MAG175.bin.6	d__Bacteria;p__Bacteroidota;c__Bacteroidia;o__Bacteroidales;f__Bacteroidaceae;g__UBA1179;s__	0	0.000442232	0.000405019	0	0.000456216	0.00670093	0	0.000921987	0.000396294	0.000501438	0.000315979	0	0.00051021	0	0.000431961	0.000708241	0.000413636	0.00043183	0	0.000422549	0.000841114	0	0.000712988	0.000639433	0.000513843	0.000528532	0.00040502	0	0.00536801	0.000498437	0.000740512	0.000381778	0.00186384	0	0.000380881	0	0.000400538	0.000421663	0	0.00164974	0.00028844	0.00186032	0.00132088	0	0	0.000357304	0	0.00334031
MAG77.2876332.NO.18	d__Bacteria;p__Firmicutes_A;c__Clostridia;o__Oscillospirales;f__Ruminococcaceae;g__;s__	0.000370703	0.000602811	0.000466315	0.000550472	0	0.000461874	0	0	0.000391308	0.000353579	0.000292427	0.00038685	0.000293849	0	0.000440584	0.000372297	0.000398753	0.000314386	0.000441225	0.000466396	0.000476005	0.000356806	0.00054677	0	0.000487002	0.000813286	0.00047805	0.000660272	0.000586077	0.000349618	0.000396223	0.000388162	0.00047554	0.000485229	0.000375367	0.000290801	0	0.000459702	0.000419192	0.000587229	0.000376142	0.000581734	0.00048744	0.000639366	0.000673203	0.000561582	0	0.000311103
MAG58.bin.17	d__Bacteria;p__Bacteroidota;c__Bacteroidia;o__Bacteroidales;f__Bacteroidaceae;g__F0040;s__	0.000829436	0.00022731	0.000398948	0	0	0	0.000410567	0	0	0	0.000318139	0.000430052	0	0	0.000474198	0.000876925	0.000993525	0.000415113	0.000515114	0	0.00137492	0.00217533	0	0	0	0	0	0.000657204	0	0.000259128	0.00100464	0	0	0	0	0	0	0	0	0	0.000467796	0.000471596	0	0	0	0	0.000421249	0.000276366
MAG170.bin.29	d__Bacteria;p__Verrucomicrobiota;c__Kiritimatiellae;o__RFP12;f__UBA1067;g__UBA1067;s__	0.000449636	0.000600502	0.00079528	0.000772078	0.00125828	0.000570236	0.000352793	0.000829352	0.000619806	0.000720866	0.000852811	0.000546726	0.00046346	0.000343086	0.000636414	0.000380904	0.000362952	0.000452073	0.00108608	0.000444726	0.000600865	0	0.000652542	0.000729536	0.000789233	0.000663031	0.000480638	0.000485763	0.000493648	0.000286381	0.000506041	0.000418457	0.000873103	0.00230684	0.00055912	0.000412701	0.000684553	0.000388355	0.00034365	0.000730693	0.000262124	0.000589242	0.000463405	0.000736076	0.000706196	0.000609968	0.000395461	0.000539719
MAG160.bin.4	d__Bacteria;p__Bacteroidota;c__Bacteroidia;o__Bacteroidales;f__F082;g__F082;s__	0.00114466	0	0.000398358	0	0	0	0	0	0.00172525	0.000493144	0.00627154	0	0.00110382	0.000354999	0.00147959	0	0.000504217	0.000463451	0.0013777	0.000726431	0.00210685	0.000917031	0.000893007	0	0.00313331	0.000900259	0.0010531	0	0	0.000877731	0.00278628	0.00120986	0.000475996	0.0011316	0	0.00045391	0.00547785	0.000750432	0.000806233	0.00216582	0	0	0	0.000359036	0.00081145	0	0	0.000290635
MAG125.bin.7	d__Bacteria;p__Fibrobacterota;c__Fibrobacteria;o__Fibrobacterales;f__Fibrobacteraceae;g__Fibrobacter;s__	0.000371448	0.000426606	0.00063077	0	0.000724985	0	0.000664482	0.00050567	0.000424677	0	0.000912081	0.00117172	0.000611715	0.000597565	0	0.000431781	0.00359998	0.000971845	0.000433771	0	0.00035395	0.000402829	0.00132325	0	0	0.000724262	0.000447034	0.000629414	0	0.000528738	0.000258675	0.000299888	0.00304714	0.00126356	0.000648482	0.000607325	0.000378935	0	0	0.0013221	0	0	0	0.000874853	0.0009146	0.000480896	0.00113449	0.000968614
MAG6.bin.36	d__Bacteria;p__Bacteroidota;c__Bacteroidia;o__Bacteroidales;f__UBA3663;g__UBA3663;s__	0.00131304	0.00038656	0.000559262	0	0	0	0.000405502	0	0	0	0	0	0	0.000634657	0	0	0	0	0	0	0	0	0	0	0	0	0	0	0	0	0	0	0	0	0	0.000525837	0	0	0	0	0	0.00129125	0.00066501	0.000609302	0.000455786	0	0.000748972	0.000301354
MAG155.bin.3	d__Bacteria;p__Bacteroidota;c__Bacteroidia;o__Bacteroidales;f__Bacteroidaceae;g__UBA1786;s__	0.000351497	0.00035374	0.00123678	0.00045733	0.000368183	0	0	0.000457599	0	0	0	0	0	0	0.000932946	0.000573764	0.000592286	0.000787032	0.000395575	0.000634688	0	0	0.000400318	0.000411151	0.000769015	0.000463142	0	0	0	0	0	0	0	0	0	0.000616948	0	0.00126244	0.000916198	0.00102796	0.000474817	0	0.000426225	0	0	0.000707466	0.000914596	0.000267216
MAG146.bin.6	d__Bacteria;p__Bacteroidota;c__Bacteroidia;o__Bacteroidales;f__Bacteroidaceae;g__F0040;s__	0	0	0.00062415	0.00039732	0	0	0.000470219	0	0	0	0.000474197	0.000401309	0.000297001	0	0.000468236	0	0	0.000370585	0.000804884	0.000393513	0	0.000299222	0	0	0	0	0	0	0	0	0	0	0.000456672	0.000428492	0.000428842	0	0.00054321	0.000469332	0	0.000423997	0.000331862	0.000459665	0	0	0.000684174	0.000679077	0	0.000288633
MAG4.bin.16	d__Bacteria;p__Bacteroidota;c__Bacteroidia;o__Bacteroidales;f__Bacteroidaceae;g__F0040;s__	0	0	0.000460745	0	0	0	0	0	0	0	0.000311319	0	0	0	0	0	0	0	0	0	0	0	0	0	0	0	0	0	0	0	0	0	0	0	0	0	0	0	0	0	0	0	0	0	0.000812368	0	0	0.000316047
MAG17.bin.12	d__Bacteria;p__Bacteroidota;c__Bacteroidia;o__Bacteroidales;f__Bacteroidaceae;g__UBA4293;s__	0.000795647	0.000324632	0.000446881	0	0.000351198	0.000629622	0.00104379	0	0.000393989	0	0.000437903	0.000383222	0	0.000429453	0	0.000529758	0	0	0	0	0	0.000481537	0	0	0.000375356	0	0	0.0004685	0.000604764	0	0	0	0.000581151	0	0.000329031	0.000519297	0.00034389	0	0.00056905	0	0.000365419	0.000719104	0.000828106	0.000540332	0	0.000560596	0.000783067	0.000530244
MAG48.bin.13	d__Bacteria;p__Bacteroidota;c__Bacteroidia;o__Bacteroidales;f__Bacteroidaceae;g__UBA4334;s__	0.000303867	0.000735061	0.00122126	0.000565577	0	0	0.000774332	0	0	0	0.00131902	0	0	0	0	0	0	0	0	0	0	0	0	0	0	0	0	0	0	0	0	0	0	0	0	0	0	0	0	0	0.000261576	0.000458368	0	0	0	0	0.00079094	0.000331715
MAG62.bin.8	d__Bacteria;p__Spirochaetota;c__Spirochaetia;o__Treponematales;f__Treponemataceae;g__Treponema_D;s__	0.000487143	0	0	0.000578703	0.0010199	0.00114237	0.000386371	0.000742311	0.000666836	0	0.000544147	0.000551438	0.000331072	0	0.000925664	0.000288308	0.000661635	0.000521917	0.000427343	0.000433119	0.000687874	0.000569568	0.000472063	0.000501669	0.000392879	0.000580292	0.00122641	0.000886401	0.00115298	0.00038512	0.000549078	0.000817209	0.00098219	0.000401323	0.000727088	0.00029525	0.000347111	0.000518715	0.0012662	0.000507815	0.000251856	0.000421688	0.000375905	0.000580116	0.000499905	0	0.00080599	0.000519535
MAG240.bin.17	d__Bacteria;p__Bacteroidota;c__Bacteroidia;o__Bacteroidales;f__UBA932;g__RC9;s__	0.000444045	0	0.00100979	0.000666653	0.000942521	0.0011839	0.00034533	0.00118325	0.000903342	0.000986846	0.000849295	0.00128493	0.000701053	0.00049083	0.00125064	0.00143394	0.00111058	0.00129809	0.000967108	0.000980855	0.000845747	0.00117	0.00105025	0.00117767	0.00081907	0.000807693	0.00162125	0.0012157	0.00101983	0.000624453	0.000751663	0.00158621	0.000767404	0.00110875	0.00118627	0.000549467	0.000864829	0.00098502	0.00138166	0.00118226	0.000299001	0.000511819	0.00132525	0	0	0.000444571	0.000884312	0.000517396
MAG88.bin.7	d__Bacteria;p__Bacteroidota;c__Bacteroidia;o__Bacteroidales;f__Bacteroidaceae;g__UBA4372;s__	0.000581951	0.00041228	0.000502902	0.000500355	0.000367906	0	0.000390499	0	0	0	0.00050786	0	0	0.000281532	0	0	0	0.000637224	0	0	0	0	0	0	0	0	0	0	0	0	0	0	0	0.000394611	0.000403204	0.000351692	0	0	0.000346265	0.000474305	0.000345926	0.000668647	0.000566567	0.000899759	0.00053507	0	0.000339297	0.000513368
MAG253.bin.1	d__Bacteria;p__Bacteroidota;c__Bacteroidia;o__Bacteroidales;f__Bacteroidaceae;g__UBA1179;s__	0	0.000365334	0.00151745	0	0.000650555	0.00285315	0	0.00245166	0.00254555	0.00126536	0.00161737	0.00102834	0.000799904	0	0.00133701	0.00191977	0.000836311	0	0.000523983	0.000721297	0.000589759	0.000358345	0.000816988	0.00189811	0.00033658	0.00172154	0.000650788	0.000670655	0.00184631	0.000672065	0.000475807	0.000609541	0.00291332	0.000398385	0.000683778	0	0.000583925	0.000485479	0.000372234	0.00146997	0.000312427	0	0	0	0.000793474	0	0.00130916	0.00246958
MAG224.bin.8	d__Bacteria;p__Bacteroidota;c__Bacteroidia;o__Bacteroidales;f__UBA932;g__RC9;s__	0.00047	0.000254262	0.000698091	0	0	0	0.000295143	0	0	0	0	0	0.000422456	0	0	0	0	0	0.000465378	0.00168903	0.000380576	0	0	0	0	0	0	0	0	0.000573774	0.000352742	0	0	0	0.00058018	0	0.000550262	0	0	0	0.000641158	0.00130272	0.00070861	0.00113108	0.000593975	0	0	0
MAG265.bin.4	d__Bacteria;p__Bacteroidota;c__Bacteroidia;o__Bacteroidales;f__P3;g__UBA1711;s__	0.000606272	0	0.000428319	0.000425311	0.000616086	0.000426158	0	0	0.000836276	0	0.000546292	0	0	0.000258765	0.00109372	0	0	0.000454024	0.000766415	0.000354833	0	0.00239046	0.000839933	0	0.000421603	0	0.000498537	0	0.000509751	0	0	0.000387268	0.000419981	0	0	0	0.000363057	0	0.00030753	0.000770121	0	0.00060168	0	0	0.0021991	0.00034827	0	0
MAG90.bin.26	d__Bacteria;p__Bacteroidota;c__Bacteroidia;o__Bacteroidales;f__P3;g__UBA1711;s__	0.000583808	0.000508763	0.000419287	0	0.00092456	0.000513284	0	0	0.000388873	0	0.0008186	0	0	0.000589894	0.000486583	0	0.000339091	0	0	0.000340104	0.00032616	0.000492924	0	0	0.000468302	0.000645814	0	0	0.000568513	0	0.000293883	0	0.000463908	0	0	0.000375443	0	0	0	0.000424135	0.000539876	0	0	0	0.000593049	0.000837062	0.00041648	0.000498599
MAG128.bin.10	d__Bacteria;p__Bacteroidota;c__Bacteroidia;o__Bacteroidales;f__Bacteroidaceae;g__F0040;s__	0	0	0.000462105	0.000444499	0.000338923	0.000563346	0.000436307	0	0	0	0.000304701	0.000550628	0.000336138	0	0.000576624	0.000703263	0.000503034	0.000448927	0.000538663	0.000413279	0.000355956	0	0.000572073	0.000501174	0	0.000695518	0.000406771	0.000675544	0.000483533	0.00028778	0.000378015	0.000443869	0.000523064	0.000568024	0.000336448	0	0.000362537	0.000668452	0.000313344	0.000452967	0.000316393	0	0	0	0	0	0.000332768	0.000397007
MAG255.bin.8	d__Bacteria;p__Bacteroidota;c__Bacteroidia;o__Bacteroidales;f__P3;g__UBA1711;s__	0.000346893	0	0.000565847	0.000409438	0.00115731	0.000669197	0	0.000615636	0.000850826	0.000765497	0.000588846	0.000724108	0	0.000367536	0.000693348	0.000640587	0.000528655	0.000461656	0	0.000862064	0.000625603	0.000384537	0.000562913	0.000622931	0.000850293	0.000451982	0.000457457	0.000519493	0.000705761	0	0.000509073	0.000414447	0.00112463	0.000395462	0.000455675	0.000351665	0.000548137	0.000517256	0.000298491	0.000579673	0.00152769	0	0.00254987	0.00064101	0.000620152	0	0.000347824	0.000297473
MAG80.bin.32	d__Bacteria;p__Bacteroidota;c__Bacteroidia;o__Bacteroidales;f__Bacteroidaceae;g__F0040;s__	0	0	0.000499583	0.00042329	0	0	0.000376592	0	0	0	0.000343185	0	0.000282296	0	0	0	0.000321389	0	0.000375569	0	0	0	0	0	0	0	0	0	0	0	0	0	0	0	0	0	0.000343213	0	0	0	0.000269546	0	0	0	0	0	0	0.000263322
MAG175.bin.2	d__Bacteria;p__Bacteroidota;c__Bacteroidia;o__Bacteroidales;f__Bacteroidaceae;g__UBA1179;s__	0.000377501	0.000454059	0.000409115	0	0	0.000929185	0	0	0.00136091	0.00242232	0.000292165	0.00242438	0.00137666	0	0.000601822	0.000453067	0.0026744	0.000759186	0.00142545	0.000909262	0	0	0.000681091	0	0.000340613	0.000588254	0.000878875	0.00265566	0.000880066	0.00118623	0.000297212	0.000857822	0.000912676	0.000476124	0.000742755	0	0.000590611	0.000883973	0	0.0011928	0.000310123	0.00122209	0.000997647	0.000511653	0.00114681	0	0.00054614	0.00134676
MAG178.bin.2	d__Bacteria;p__Bacteroidota;c__Bacteroidia;o__Bacteroidales;f__Bacteroidaceae;g__Prevotella;s__	0.000833571	0.00170641	0.000788056	0.000374586	0.000415209	0	0.000612203	0	0	0	0.000472775	0	0	0.000413566	0	0	0	0	0	0	0	0.000313742	0	0	0.000406103	0	0	0	0	0	0	0	0	0	0	0.000485288	0	0	0	0.000391665	0.000806444	0	0.000384914	0.000510609	0.00136145	0.000814168	0.000430582	0.000413213
MAG38.bin.30	d__Bacteria;p__Bacteroidota;c__Bacteroidia;o__Bacteroidales;f__UBA932;g__RC9;s__	0.000526539	0.000337837	0.000701028	0.000514377	0.000601323	0.000626617	0.0002808	0.000552491	0.000352191	0	0.000436489	0.000472015	0.000379603	0.000236345	0.00065833	0.00480266	0.000772027	0.000530683	0.000478041	0.00120513	0.000407997	0.0011918	0.000556402	0.000695436	0.000739496	0.000567943	0.00127027	0.000535995	0.000696608	0.00036801	0.000408795	0.00129683	0.000628762	0.000758706	0.000461195	0.000302422	0.000834099	0.00057065	0.000671463	0.00131881	0.000440015	0	0.000300883	0.000409063	0.00103175	0.000658494	0.000998954	0.000340138
MAG5.bin.20	d__Bacteria;p__Bacteroidota;c__Bacteroidia;o__Bacteroidales;f__UBA932;g__RC9;s__	0	0	0	0	0	0	0	0	0	0.000394404	0	0	0	0	0	0	0.000790978	0	0	0	0	0	0	0	0	0	0	0	0	0	0	0	0	0	0	0	0	0	0	0	0	0	0.00690179	0.000378499	0	0	0.000351488	0.00120465
MAG67.bin.6	d__Bacteria;p__Firmicutes_A;c__Clostridia;o__Oscillospirales;f__Acutalibacteraceae;g__UBA6857;s__	0.000289471	0	0	0	0	0.00117674	0.000317645	0.000653382	0.000782072	0.000483065	0.000391335	0.00060204	0.00074654	0.000815681	0.000846848	0.000524219	0.0016387	0.000576744	0.00059246	0.0010053	0.00121857	0.00050333	0.00169112	0.000798818	0.000803607	0.00167831	0.000808585	0.00105433	0.00184454	0.000687221	0.000728333	0.000664271	0.000986066	0.000803074	0.000970401	0.0012353	0.000920281	0	0.000902422	0	0	0.000409783	0.000332927	0	0.000593453	0.000325163	0.000353874	0.000272986
MAG64.bin.10	d__Bacteria;p__Bacteroidota;c__Bacteroidia;o__Bacteroidales;f__UBA932;g__RC9;s__	0	0	0	0	0	0	0	0	0	0	0.000295538	0	0	0	0.000559289	0	0.000342506	0.000450046	0	0.000412549	0	0.000495642	0.000540036	0	0	0	0.000445052	0	0	0.000303097	0.000336585	0.000423998	0	0.000578539	0	0	0	0.000634741	0	0	0	0	0.00622599	0.000364125	0	0	0.000422356	0.00116259
MAG110.bin.45	d__Bacteria;p__Verrucomicrobiota;c__Kiritimatiellae;o__RFP12;f__UBA1067;g__UBA1067;s__	0.0003489	0.00111582	0.000570149	0.000480334	0.000458324	0.000497334	0	0	0	0.000838706	0.00079423	0.000336929	0.000450823	0.000376251	0.000488868	0.000425257	0.000299035	0.000444535	0.00203787	0.000343564	0.00050816	0	0.000837644	0	0.000912026	0.00049242	0.00039135	0	0.000632696	0.000377278	0.000432209	0.000459452	0.00082028	0.00207669	0.000386731	0.000492274	0.000619008	0.000439546	0	0.000733322	0.000573313	0	0.000318123	0.000495106	0	0	0.000457348	0
MAG218.bin.16	d__Bacteria;p__Bacteroidota;c__Bacteroidia;o__Bacteroidales;f__Bacteroidaceae;g__F0040;s__	0.000729113	0.000501325	0	0.0010035	0	0	0.000377342	0	0	0	0.000365474	0.00040378	0	0.000283037	0.000922506	0.000327067	0.000321797	0.000287367	0.000560679	0.000491558	0.0003668	0	0.000684853	0	0.000388154	0	0.000509039	0.000729844	0	0	0	0.000434004	0	0.00245309	0.000412492	0	0.000614807	0.000442517	0	0	0.000358715	0.00041383	0.000444056	0	0	0	0.000566719	0.000415583
MAG165.bin.2	d__Bacteria;p__Bacteroidota;c__Bacteroidia;o__Bacteroidales;f__Paludibacteraceae;g__RF16;s__	0	0	0.000805704	0.00180562	0.00210088	0	0	0.000622198	0	0.00108148	0.000560093	0.000477901	0.00133816	0.000505655	0.000692904	0	0.000856382	0.000276202	0.00256027	0	0.000454504	0	0	0.000469507	0	0	0	0	0	0.000264553	0	0	0.00123394	0.000492364	0	0.000562233	0.000702601	0	0	0	0	0	0.000413425	0.00291602	0.000601014	0	0.000649673	0.000436079
MAG102.bin.8	d__Bacteria;p__Firmicutes_A;c__Clostridia;o__Oscillospirales;f__Oscillospiraceae;g__CAG-110;s__	0	0.000550469	0	0.0003703	0	0	0.000292185	0	0	0.000332067	0	0	0	0.000239053	0	0	0	0	0.000379319	0	0	0.00040151	0.000442681	0.000413249	0.000413325	0.00044382	0.000383691	0	0.000419518	0	0.000287421	0.000348609	0.000392998	0.000417277	0	0.000322241	0	0.000432834	0.000386174	0.000336987	0.000304077	0.000415625	0.000339924	0	0.000424218	0.000387436	0	0.000298105
MAG2.bin.13	d__Bacteria;p__Bacteroidota;c__Bacteroidia;o__Bacteroidales;f__Bacteroidaceae;g__F0040;s__	0.00028605	0.00029938	0.000662237	0	0.000342904	0	0.00038787	0.00051694	0.000347582	0	0.000482918	0	0	0.000288575	0.000473089	0.000420852	0.000321634	0.00041995	0.000422687	0	0.000379566	0.000390457	0	0.000486035	0	0	0.000479296	0	0	0	0.000286811	0.000457152	0	0.000394264	0.000342617	0.000305054	0	0.000510654	0.000367872	0	0.000268618	0.000418424	0.000405061	0	0.000478445	0	0.000350762	0.000485121
MAG186.bin.15	d__Bacteria;p__Bacteroidota;c__Bacteroidia;o__Bacteroidales;f__Paludibacteraceae;g__;s__	0	0	0.000689788	0	0	0	0.000318264	0	0.000478512	0.000922251	0.000929837	0.004787	0	0.0058091	0	0	0	0	0	0	0.000331971	0	0	0	0.00359624	0	0	0.00121787	0	0	0.000439359	0	0.000471196	0	0	0.00439055	0	0	0	0	0	0.000403412	0.00211216	0.000467585	0	0	0.000550451	0
MAG280.bin.1	d__Bacteria;p__Bacteroidota;c__Bacteroidia;o__Bacteroidales;f__WCHB1-69;g__F23-D06;s__	0.000354683	0.000379408	0.00211776	0.00175316	0.000726489	0.000546858	0	0	0	0	0.000656566	0	0.00180954	0.000339578	0	0	0	0	0	0.000524386	0	0.000342389	0.000565917	0	0	0	0.000509418	0	0.000547689	0.00221326	0	0.000321167	0	0	0	0.000348574	0	0.000795024	0	0	0.000822933	0.0014022	0	0.00410739	0	0.000316126	0	0
MAG65.bin.49	d__Bacteria;p__Firmicutes_A;c__Clostridia;o__Oscillospirales;f__Ruminococcaceae;g__CAG-353;s__	0.000495856	0.000379481	0.000770324	0.000426911	0.000461566	0.000585565	0.000359686	0.000719243	0.000421558	0.000357969	0.000406075	0.000361147	0.000273669	0.000508839	0.000506504	0.000341192	0.000714306	0.000321304	0.000471791	0.000474255	0.000496402	0.000526358	0.000659672	0.0010419	0.000831254	0.00113577	0.000484504	0.000816446	0.00093078	0.000430521	0.000404885	0.000427076	0.000540869	0.000603112	0.000346976	0.000865478	0.000515638	0.000584574	0.000403868	0.000626669	0.00040429	0.00051304	0.00047474	0.000377548	0	0	0.000564625	0.000326623
MAG54.bin.1	d__Bacteria;p__Bacteroidota;c__Bacteroidia;o__Bacteroidales;f__UBA3663;g__UBA3663;s__	0.000494342	0.000237791	0.00052884	0	0	0	0.000506381	0	0	0	0	0	0	0.000315398	0	0	0	0	0	0	0	0	0	0	0	0	0	0	0	0	0	0	0	0	0	0.000281607	0	0	0	0	0.000275819	0.000565338	0.000791049	0.000354446	0	0	0.000376999	0.000556283
MAG267.bin.7	d__Bacteria;p__Bacteroidota;c__Bacteroidia;o__Bacteroidales;f__Bacteroidaceae;g__UBA1179;s__	0	0.000480562	0	0	0.00101101	0.000824035	0	0	0.000628863	0	0.000336378	0	0.000367371	0	0.000420528	0.000482074	0	0.00203743	0.00033518	0	0.000791872	0	0	0	0	0.000639372	0	0.000387183	0.000584906	0.000542891	0.00058249	0.000316704	0.0013018	0	0.000474562	0.000566933	0	0.000418589	0.000468317	0.00291319	0.000303721	0.00313977	0.00264047	0.0004954	0	0.000309859	0	0.000801677
MAG154.bin.9	d__Bacteria;p__Firmicutes;c__Bacilli;o__RFN20;f__CAG-826;g__UBA3207;s__	0.00101961	0	0.00140928	0.000556396	0.00154062	0.000394131	0.000538835	0.00117432	0.00276665	0.000980768	0.000727714	0.00409895	0.000602361	0.00170737	0.00107746	0.000691934	0.000572596	0.000537204	0.00153469	0	0.00106822	0	0	0.000511274	0.000686757	0	0	0.00104243	0	0	0.000429434	0	0.000397385	0	0.000336779	0.00175912	0	0.000367743	0	0	0	0.000691139	0.00346571	0.000884444	0	0.00407924	0.000671627	0.00119405
MAG73.bin.21	d__Bacteria;p__Bacteroidota;c__Bacteroidia;o__Bacteroidales;f__Paludibacteraceae;g__;s__	0.000422246	0	0.000594101	0.000737785	0	0.000456561	0.00282684	0	0	0	0	0	0	0.000366486	0.000565199	0	0	0.000519996	0	0	0	0	0	0	0	0	0	0	0	0	0	0	0	0	0	0.000365144	0.000550032	0	0.000306431	0.000539498	0.0011882	0.000557239	0.000298285	0	0	0	0.000408761	0
MAG195.bin.11	d__Bacteria;p__Bacteroidota;c__Bacteroidia;o__Bacteroidales;f__Paludibacteraceae;g__UBA1181;s__	0.000313818	0.00052622	0	0.00144107	0	0.00596504	0	0.000805158	0.0047356	0.000330553	0.000291313	0.00164362	0.000274353	0	0.00225268	0.000415655	0.000553766	0	0	0.00040724	0.000606385	0.000457085	0.00134535	0.000589171	0	0.000447473	0.00111064	0.00172702	0.00742424	0.000361528	0.00053384	0.000741666	0	0.000571054	0.00096037	0	0.000406712	0	0.000672698	0.000479163	0	0.000401851	0.000306487	0	0	0	0	0.000840311
MAG202.bin.21	d__Bacteria;p__Bacteroidota;c__Bacteroidia;o__Bacteroidales;f__Bacteroidaceae;g__UBA1179;s__	0	0.000441501	0.000562207	0	0.000402731	0.00163511	0	0.000411667	0.00207631	0.00250459	0.000557884	0.00248161	0.00187793	0	0.000839857	0.000670596	0.00277919	0.000778306	0.00148015	0.0010974	0.000430009	0.00031168	0.00105096	0	0.000462457	0.000683018	0.0011606	0.00263047	0.0014829	0.00160304	0.000399599	0.00114033	0.0015775	0.000457838	0.0011274	0	0.000699073	0.00107217	0.000359529	0.000812157	0.000289758	0.000978089	0.000451143	0	0	0.000440684	0	0.00184266
MAG210.bin.10	d__Bacteria;p__Bacteroidota;c__Bacteroidia;o__Bacteroidales;f__UBA932;g__RC9;s__	0.000460442	0.000239272	0.00112353	0.000561835	0.000680692	0.000902148	0	0.00061518	0.00106888	0.00062133	0.000657006	0.00128963	0.000506334	0.000389739	0.001224	0.000273864	0.00122195	0.00115453	0.000947322	0.00085698	0.000907743	0.000765988	0.000980031	0.000846299	0.000682276	0.00189079	0.00051672	0.00141446	0.00102494	0.000434605	0.000919241	0.000424095	0.00134125	0.000853543	0.000855432	0	0.000674351	0.00070187	0.000483627	0.00125058	0.000405806	0.000477807	0.000476495	0.000482415	0.00044673	0.000490605	0.000880914	0.000407712
MAG77.bin.79	d__Bacteria;p__Bacteroidota;c__Bacteroidia;o__Bacteroidales;f__UBA3663;g__UBA3663;s__	0.000374423	0	0.000705462	0	0	0	0.00212134	0	0	0	0	0	0	0.000267147	0	0	0	0	0	0	0	0	0	0	0	0	0	0	0	0	0	0	0	0	0	0	0	0	0	0	0	0	0	0	0	0	0.000529512	0.000531192
MAG30.bin.96	d__Bacteria;p__Bacteroidota;c__Bacteroidia;o__Bacteroidales;f__UBA3663;g__UBA3663;s__	0.00115387	0.000475926	0.000570845	0	0	0	0	0	0	0	0	0	0	0.000575911	0	0	0	0	0	0	0	0	0	0	0	0	0	0	0	0	0	0	0	0	0	0.000437701	0	0	0	0	0	0.00123247	0.000875345	0.000552946	0.000658057	0	0.000506157	0
MAG39.bin.14	d__Bacteria;p__Bacteroidota;c__Bacteroidia;o__Bacteroidales;f__P3;g__UBA1711;s__	0.000605517	0	0.000695909	0	0.000927294	0.000394801	0	0.000408497	0.000657474	0	0.00073675	0.000393763	0	0.000350142	0	0	0.000369579	0.000305459	0	0.000400356	0	0.000748411	0.000511286	0	0.000443951	0.000499559	0	0.000456941	0.000407056	0	0.000352849	0	0.000469382	0.000442426	0.000332636	0.000372347	0	0	0	0.000569929	0.000252466	0.000451374	0	0	0.000494978	0.000317573	0.000354242	0.000486143
MAG63.bin.58	d__Bacteria;p__Firmicutes_A;c__Clostridia;o__Oscillospirales;f__Oscillospiraceae;g__;s__	0.000398405	0.000309543	0.00062706	0.000599896	0.000401911	0	0.000326424	0	0	0	0	0.000344381	0	0	0	0	0	0	0.000454097	0.000361704	0	0.000520306	0.000435871	0	0.000481907	0.000496406	0.000525141	0.000699877	0	0	0	0.000349803	0.000529475	0.000558181	0	0.000394235	0.000544492	0.000536423	0.000361748	0.000444085	0.000440266	0.00093975	0.000349678	0.000438507	0.000609032	0.000352952	0	0.00032851
MAG229.bin.19	d__Bacteria;p__Fibrobacterota;c__Fibrobacteria;o__Fibrobacterales;f__Fibrobacteraceae;g__;s__	0	0.000506194	0	0	0.0023187	0.00118238	0	0.00176454	0.000729753	0.000565553	0	0.000878501	0.00265959	0	0.00118973	0.00050317	0.00548032	0.0017447	0	0.0019804	0.00074457	0.00132704	0.00325989	0.000449859	0	0.00168048	0.000937708	0.000680883	0.00102537	0.00225665	0.000866975	0.000518727	0.00371609	0.00180162	0.00269781	0	0.000876039	0.000596591	0.000479204	0.0029796	0	0	0	0.00271647	0.00069627	0.000917034	0	0.000931415
MAG112.bin.22	d__Bacteria;p__Bacteroidota;c__Bacteroidia;o__Bacteroidales;f__P3;g__;s__	0.000975695	0	0	0	0.000352199	0	0.000372099	0	0.000708764	0.000362661	0.00057076	0.000486549	0	0.00035964	0.000639794	0.000657755	0.000323903	0	0.000362914	0.000438823	0	0.000782366	0	0	0.000880571	0.000440443	0.000376746	0.0004531	0	0	0	0.000274671	0	0	0.000370648	0.000324827	0	0	0	0	0.000404972	0.00109106	0.000430156	0	0.00111306	0.00127851	0.000781969	0
MAG208.bin.12	d__Bacteria;p__Bacteroidota;c__Bacteroidia;o__Bacteroidales;f__Bacteroidaceae;g__UBA1179;s__	0.000338381	0.000298798	0.000959347	0	0.000930891	0.000748256	0	0.000529392	0.000800442	0.00042519	0.00109314	0.000581726	0.00504355	0.000312966	0.000572881	0.00120537	0.00113989	0.000442973	0.000571403	0.00230702	0.000585743	0	0.00195333	0.000441455	0.000780507	0.00062969	0.00103312	0.000616169	0.00068587	0.00461534	0.000495956	0.000949875	0.00198594	0.000774674	0.000440769	0.000363664	0.00125126	0.000608324	0	0.00127803	0.000302754	0.00113739	0.000881027	0	0	0	0.000533547	0.0021252
MAG170.bin.14	d__Bacteria;p__Firmicutes_A;c__Clostridia;o__Lachnospirales;f__Lachnospiraceae;g__;s__	0.000713699	0.00106	0.000864793	0.0015368	0	0	0.000980531	0	0	0	0.000445751	0	0	0.00036177	0	0.000330483	0	0	0	0	0.000598547	0.000615823	0.000557731	0.000405078	0.000495253	0.00057574	0	0.000449166	0	0.000269279	0.000505605	0	0	0.000756725	0.000649221	0.000375408	0	0.000876825	0.000334579	0.000693429	0.000371029	0.000506311	0.000297611	0.000676408	0.000532649	0.00285604	0	0.000399047
MAG79.bin.13	d__Bacteria;p__Bacteroidota;c__Bacteroidia;o__Bacteroidales;f__UBA3663;g__UBA3663;s__	0.000422232	0.000341224	0.000443439	0	0.000551976	0	0.000273301	0	0	0	0	0	0	0.00027245	0	0	0	0	0	0	0	0	0	0	0	0	0	0	0	0	0	0	0	0	0	0.000298102	0	0	0	0	0	0	0.000454535	0.000363407	0	0	0.000337441	0.000740677
MAG44.bin.10	d__Bacteria;p__Bacteroidota;c__Bacteroidia;o__Bacteroidales;f__Bacteroidaceae;g__Prevotella;s__	0.000532284	0.000948791	0.000524959	0	0	0.00044651	0	0	0	0.00220774	0.000428553	0.000562737	0	0	0	0	0	0.000526225	0.000388677	0	0	0.000296675	0	0	0	0.000565158	0	0.000520776	0	0	0	0	0.00051931	0.000583741	0	0.00086464	0.000384616	0	0	0	0.000605484	0	0.000931426	0.000399068	0	0	0.000831298	0.000359611
MAG3.bin.43	d__Bacteria;p__Bacteroidota;c__Bacteroidia;o__Bacteroidales;f__Bacteroidaceae;g__F0040;s__	0	0	0.000453583	0	0	0	0.000614102	0	0	0.000387778	0.000358631	0	0	0	0	0	0	0.000320745	0	0	0	0	0	0	0	0	0	0	0	0	0	0	0	0	0	0	0	0	0	0	0.000476725	0	0	0	0	0	0	0
MAG70.bin.69	d__Bacteria;p__Bacteroidota;c__Bacteroidia;o__Bacteroidales;f__UBA3663;g__UBA3663;s__	0.000560258	0.000260835	0.000445354	0	0	0	0.000317698	0	0	0	0	0.000376826	0	0.000307883	0	0	0	0	0	0	0	0	0	0	0	0	0	0	0	0	0	0	0	0	0	0	0	0	0	0	0.000293194	0.000502407	0.000374647	0.000365458	0	0	0.000329364	0.000678642
MAG177.bin.14	d__Bacteria;p__Bacteroidota;c__Bacteroidia;o__Bacteroidales;f__Bacteroidaceae;g__UBA1179;s__	0	0.000438034	0.00101642	0	0.000766287	0.00126737	0	0.000505655	0.000578638	0.000726736	0.00071326	0.00053047	0.000947276	0.000615652	0.00091959	0.000556792	0.000375669	0.00144246	0.000557458	0.000493625	0.000711422	0.000318283	0.000957216	0.000457061	0.00176471	0.0005218	0.00037656	0.000437598	0.00112927	0.000880706	0.000564584	0.000342807	0.00120792	0	0	0.000536074	0.00102804	0.000540554	0	0.00196465	0.000409014	0.00221637	0.00191242	0.000419778	0.000397753	0	0.000496677	0.000773742
MAG107.bin.15	d__Bacteria;p__Bacteroidota;c__Bacteroidia;o__Bacteroidales;f__P3;g__UBA1711;s__	0.000375361	0	0.000869776	0	0	0	0	0	0.000396067	0.00037063	0	0	0	0.000373891	0	0	0	0	0	0.000562739	0	0	0	0	0	0	0	0	0	0	0	0	0	0	0	0.000514705	0	0	0	0.000366943	0.000893074	0.00111866	0	0.000382024	0	0.000565649	0.000664262	0
MAG63.bin.21	d__Bacteria;p__Bacteroidota;c__Bacteroidia;o__Bacteroidales;f__Paludibacteraceae;g__RF16;s__	0.000338319	0.000385051	0.000516646	0.000941626	0.000510642	0	0.000526068	0	0.000377348	0.000351612	0.000438998	0	0.000355082	0.000450652	0.000601043	0	0.000415783	0.000417356	0.000803606	0.000357331	0	0.000410871	0	0	0	0	0	0	0	0.000272616	0	0	0.000484464	0.000424487	0.000342916	0.000455098	0.000688657	0	0.000291539	0	0.000351585	0	0.000670987	0.00056913	0	0	0.000420169	0.00140165
MAG119.bin.54	d__Bacteria;p__Bacteroidota;c__Bacteroidia;o__Bacteroidales;f__UBA932;g__RC9;s__	0	0	0	0.0005404	0.000744404	0.000442453	0.000396015	0.000657245	0.000744363	0.000646494	0	0.000798759	0.000464162	0.000713829	0.000760377	0.000328129	0.000868009	0.00078688	0.00171383	0.000507012	0.00053859	0.000317423	0.000569655	0.000600169	0	0	0.00075218	0.000512724	0.000479308	0.000255875	0.000447451	0.0007604	0.000977328	0.000614407	0.000739552	0.000728646	0.000697242	0.000529681	0.000467705	0.000752063	0	0	0.000476409	0	0	0	0.000839582	0.000624219
MAG273.bin.28	d__Bacteria;p__Bacteroidota;c__Bacteroidia;o__Bacteroidales;f__UBA3663;g__UBA3663;s__	0.00032513	0	0	0	0.00119745	0	0	0	0	0	0	0	0	0	0	0	0	0	0	0	0	0	0	0	0	0	0	0	0	0	0	0	0	0	0	0	0	0	0	0	0.000292213	0	0.000542187	0	0	0	0	0.000964015
MAG35.bin.27	d__Bacteria;p__Bacteroidota;c__Bacteroidia;o__Bacteroidales;f__Bacteroidaceae;g__F0040;s__	0	0	0.000421937	0.000415691	0	0	0.00028192	0	0	0	0.00031632	0	0	0	0	0	0	0	0	0	0	0	0	0	0	0	0	0	0	0	0	0	0	0	0	0	0	0.000356243	0	0	0	0	0	0	0	0	0	0
MAG212.bin.18	d__Bacteria;p__Bacteroidota;c__Bacteroidia;o__Bacteroidales;f__Paludibacteraceae;g__UBA1181;s__	0	0	0.000407097	0	0	0.00510996	0.000433331	0.000444917	0.00286296	0	0	0.00181609	0	0.00024314	0.00114678	0.000330992	0.00042872	0	0	0.000394237	0.00038819	0.000344823	0.00119862	0	0.000352575	0	0.000945081	0.00203836	0.00601243	0	0.000459677	0.000654163	0	0.000526237	0.000982854	0	0	0	0.000334961	0	0	0	0.00108291	0	0.000528347	0	0.000508467	0.000345769
MAG248.bin.16	d__Bacteria;p__Bacteroidota;c__Bacteroidia;o__Bacteroidales;f__UBA932;g__;s__	0.000601393	0	0.00052004	0.000844014	0.000794889	0.000833734	0	0.00258789	0.000839609	0.00185406	0.000350951	0.000762092	0	0.000691809	0	0.000436358	0.00180883	0.00214111	0.00155185	0	0.000873432	0.000372661	0.00104181	0.00275256	0.00119511	0	0.000509222	0.000738455	0.000672288	0	0.00044285	0.000439138	0	0	0.000815781	0.000712129	0.000954268	0.00135815	0.00611134	0.000511886	0.000344265	0	0	0	0	0	0.000455463	0.000762506
MAG46.bin.4	d__Bacteria;p__Bacteroidota;c__Bacteroidia;o__Bacteroidales;f__Bacteroidaceae;g__UBA4334;s__	0	0.000609677	0.00134972	0.000679708	0	0	0.000467661	0	0	0	0.00125991	0	0	0	0	0	0	0	0	0	0	0	0	0	0	0	0	0	0	0	0	0	0	0	0	0	0	0	0	0	0	0.000502372	0	0	0	0	0.000750891	0.000321222
MAG99.bin.14	d__Bacteria;p__Verrucomicrobiota;c__Kiritimatiellae;o__RFP12;f__UBA1067;g__UBA1067;s__	0	0.000271715	0	0	0.000576454	0	0.00029147	0.000461926	0.000359122	0.000409944	0.000394927	0.000326034	0	0.000283761	0	0	0	0	0.000453581	0	0	0	0.000386729	0	0.000360146	0	0	0	0	0	0	0	0.000397511	0.000769346	0	0.00029889	0.000341116	0	0	0	0	0	0.000357814	0	0	0	0	0.000432032
MAG68.bin.15	d__Bacteria;p__Firmicutes_A;c__Clostridia;o__Oscillospirales;f__Oscillospiraceae;g__CAG-110;s__	0	0.000313827	0.000509989	0.000568619	0	0	0	0	0	0	0	0	0	0	0	0.00039632	0	0.000280712	0.000375126	0	0	0	0.00039091	0.000676633	0	0	0	0	0	0	0	0	0	0	0	0	0	0	0.000322525	0.000424275	0.000296188	0.000493051	0.000312061	0.0004232	0.000582129	0	0	0
MAG110.bin.21	d__Bacteria;p__Bacteroidota;c__Bacteroidia;o__Bacteroidales;f__Paludibacteraceae;g__;s__	0.000819609	0	0	0.00103771	0	0	0.0047914	0	0	0	0.000288506	0.000348056	0	0.000564749	0.000631567	0	0	0	0	0	0	0	0	0	0	0	0	0	0	0	0	0	0.000538034	0	0	0.000516438	0	0	0	0	0.00198938	0	0	0	0	0	0.00059627	0
MAG270.bin.7	d__Bacteria;p__Bacteroidota;c__Bacteroidia;o__Bacteroidales;f__Paludibacteraceae;g__RF16;s__	0.00189791	0	0.0005806	0.000731633	0.00183313	0	0	0.000796247	0.000777916	0.000769107	0.000507907	0.000365951	0	0.000566924	0.000472029	0	0.000912446	0	0.000663417	0	0	0	0	0	0	0	0	0	0	0	0	0	0.000427861	0	0	0.000614732	0.000344457	0	0	0.000325651	0.000321595	0	0.000360747	0.00084548	0	0	0.000341544	0.000563799
MAG32.bin.74	d__Bacteria;p__Bacteroidota;c__Bacteroidia;o__Bacteroidales;f__UBA932;g__RC9;s__	0	0	0	0	0	0	0	0	0	0.000407467	0.000380281	0	0	0	0.000497581	0	0	0	0	0	0	0	0	0	0	0	0	0	0	0	0	0	0	0	0	0	0	0	0	0	0	0	0.00669533	0	0	0	0	0.00053027
MAG187.bin.6	d__Bacteria;p__Bacteroidota;c__Bacteroidia;o__Bacteroidales;f__UBA932;g__Bact-11;s__	0.000416959	0.000354166	0.00185476	0	0.000400992	0.00131956	0	0.000840762	0.000858346	0.00168341	0.000739223	0.000468444	0.000479033	0.00104821	0.00094163	0.000905239	0.000984119	0.000848427	0.00216139	0.000377991	0.00134181	0	0.00206769	0.00100296	0.00193482	0	0.000844512	0.000411482	0.00110308	0.0002977	0.000869664	0.000937954	0	0	0.000543552	0.000943688	0.000597304	0.000426856	0	0.000631359	0	0	0.000912331	0	0	0	0.00265082	0.00341109
MAG252.bin.15	d__Bacteria;p__Verrucomicrobiota;c__Verrucomicrobiae;o__Verrucomicrobiales;f__Akkermansiaceae;g__Akkermansia;s__	0	0.000419974	0.000423719	0.00132612	0	0.000857104	0.000464292	0.000528812	0.00269024	0.00146844	0	0.000638832	0.000879956	0.00044494	0	0.00039583	0	0.000444499	0.000504159	0.000559139	0.00131686	0.00109458	0.002772	0.00148757	0.000411274	0.00250361	0.00233396	0.00107075	0.0010111	0.000487778	0.00210293	0.00227387	0.000960728	0.00264828	0.000824714	0.000563933	0.001621	0.00125435	0.000406682	0.000963776	0	0	0	0.00197402	0	0.000796229	0	0.000424719
MAG129.bin.1	d__Bacteria;p__Verrucomicrobiota;c__Kiritimatiellae;o__RFP12;f__UBA1067;g__UBA1067;s__	0	0	0	0	0	0	0	0	0	0	0	0	0	0	0	0	0	0	0	0	0	0	0	0	0	0	0	0	0	0	0	0	0	0	0	0.000300452	0	0	0	0	0	0	0	0	0	0	0	0.00030853
MAG105.bin.23	d__Bacteria;p__Bacteroidota;c__Bacteroidia;o__Bacteroidales;f__P3;g__UBA1711;s__	0.000573483	0	0	0	0.000844784	0	0	0	0.000661176	0	0.000799032	0.000394188	0	0.000243183	0	0	0.000380179	0	0	0.000472402	0	0.000452162	0	0	0.00057174	0.000425709	0.000375482	0	0	0	0	0.0002936	0	0	0	0	0.000367139	0	0	0.000483115	0.000545836	0.000446636	0.000288655	0.00044125	0.000517694	0.000887208	0.000435959	0.000285547
MAG204.bin.22	d__Bacteria;p__Bacteroidota;c__Bacteroidia;o__Bacteroidales;f__F082;g__F082;s__	0.000313107	0	0	0	0.000563033	0	0	0.000491212	0.00159732	0.000543404	0.00115112	0	0.000740527	0	0.00222417	0	0.00110709	0.000630776	0.00209757	0.000354794	0.00630024	0.00349072	0.000661987	0.000518273	0.000812375	0.0010164	0.000696808	0.000493349	0	0.000522514	0.00835822	0.000714062	0.000377095	0.000663167	0	0	0.00172111	0.000558971	0.00067913	0.00058819	0.000752563	0	0	0	0	0.000453296	0	0
MAG207.bin.16	d__Bacteria;p__Bacteroidota;c__Bacteroidia;o__Bacteroidales;f__UBA932;g__RC9;s__	0.000280813	0	0	0.000416348	0.0024888	0.00197413	0.000307366	0.000725399	0.000416356	0.00043156	0.00067079	0.00134111	0.00119986	0.000268711	0.00116932	0.001635	0.000583328	0.000877969	0.00172679	0.000685149	0.00166634	0.00859304	0.000536665	0.000810965	0.000532486	0.000519393	0.00331461	0.00116709	0.00176654	0.000619808	0.00245555	0.00379573	0.000465393	0.000460642	0.000607032	0.000297717	0.000757325	0.0010107	0.000724752	0.00173186	0.000296579	0	0.000295255	0	0	0	0.00104141	0.000325994
MAG259.bin.21	d__Bacteria;p__Bacteroidota;c__Bacteroidia;o__Bacteroidales;f__P3;g__UBA1711;s__	0.000760601	0.000873285	0.000417231	0	0.000944944	0	0.000398791	0	0.000432257	0	0.000858073	0	0	0.000788822	0	0.000310398	0.000365998	0.000394103	0	0.000391505	0	0.000578426	0	0	0.000597821	0.000522384	0.000459191	0	0	0	0	0.000327374	0	0	0	0.000535014	0.000558655	0	0	0.000606165	0.000358281	0.000660462	0	0	0.000622174	0.000308233	0	0
MAG244.bin.21	d__Bacteria;p__Bacteroidota;c__Bacteroidia;o__Bacteroidales;f__UBA932;g__Bact-11;s__	0.000454779	0.000521038	0.00238752	0	0.000417493	0.00162952	0	0.00105325	0.000967915	0.00175865	0.000900824	0.000525515	0.000525439	0.000837306	0.000893109	0.0010263	0.00124467	0.00097948	0.00224081	0.000415596	0.00135961	0	0.00222226	0.0013116	0.00203648	0	0.00075504	0.000426095	0.00138699	0.000323123	0.000852599	0.000821148	0	0	0.00061415	0.000789816	0.000560284	0.000544002	0	0.000659708	0	0	0.000833661	0	0	0	0.00205743	0.00405044
MAG253.bin.8	d__Bacteria;p__Bacteroidota;c__Bacteroidia;o__Bacteroidales;f__WCHB1-69;g__F23-D06;s__	0.000462788	0.000379387	0.000953893	0.00136866	0.000727667	0	0.000352152	0	0	0	0.000572052	0	0.00137011	0	0	0	0	0	0	0.000466379	0	0.000365826	0.000542393	0	0	0	0.000409456	0	0	0.0017448	0	0	0	0	0	0	0.000419954	0.00072737	0	0	0.000759704	0.000432213	0	0.00345565	0.000423009	0.000475869	0.000509956	0
MAG170.bin.13	d__Bacteria;p__Bacteroidota;c__Bacteroidia;o__Bacteroidales;f__Paludibacteraceae;g__;s__	0.00119451	0.00682731	0	0.000782483	0	0	0.00376796	0	0.000421463	0	0	0	0	0.000320056	0	0	0	0	0	0	0	0	0	0	0.00046711	0	0	0	0	0.000328151	0	0	0	0	0	0.000410486	0	0	0	0	0.00207703	0	0	0	0	0	0	0
MAG232.bin.14	d__Bacteria;p__Bacteroidota;c__Bacteroidia;o__Bacteroidales;f__Bacteroidaceae;g__UBA1179;s__	0	0.000464172	0	0	0.000894944	0.000814927	0	0.000448566	0.000633173	0.000528644	0.000447637	0.00049994	0.000801163	0	0.000619967	0.000590724	0.000525967	0.00145155	0.000490306	0.000521019	0.000633401	0	0.000517562	0.000409095	0	0.000453719	0.00049433	0.000551073	0.000756589	0.0007706	0.000534372	0.000446116	0.00123067	0	0.000415976	0	0.000425818	0.000504528	0	0.00207755	0.000369345	0.00229043	0.00172493	0.000428509	0	0	0.000383812	0.000657788
MAG80.bin.31	d__Bacteria;p__Bacteroidota;c__Bacteroidia;o__Bacteroidales;f__P3;g__UBA1711;s__	0.00071085	0	0	0	0.000804837	0	0	0	0.0005746	0	0.000708578	0.00041848	0	0.000336211	0	0.000306646	0.000545943	0	0.000348881	0.000690999	0	0.00101108	0	0	0.000615108	0.000449367	0.000454456	0.000455387	0	0	0	0.000326193	0	0	0.00042323	0.000282206	0.000468729	0.00040496	0	0.000443169	0.00028171	0.000540013	0	0.000467135	0.00097249	0.000355192	0.00055861	0
MAG70.bin.100	d__Bacteria;p__Bacteroidota;c__Bacteroidia;o__Bacteroidales;f__UBA932;g__RC9;s__	0.000797711	0	0.000419198	0	0	0.000666646	0.000300753	0.000749678	0.000533754	0.000838546	0.000461177	0.000739683	0.000430433	0.000234218	0.00054	0.000394324	0.000664075	0.000644376	0.00104104	0.000381874	0.000509899	0.000501835	0.00074665	0.000657624	0.000458976	0	0.000726344	0.000765253	0.000548435	0.000339395	0.000374394	0.000813584	0	0.000527658	0.000406276	0	0.000337245	0.000601402	0.000290456	0.000577619	0.000331839	0.000436396	0.00111719	0.000520116	0.00052397	0	0.000493133	0.00166052
MAG219.bin.13	d__Bacteria;p__Bacteroidota;c__Bacteroidia;o__Bacteroidales;f__UBA932;g__RC9;s__	0.000456688	0	0.000900272	0.000518126	0.00075834	0.000897825	0.000391614	0.00078126	0.00046939	0.000981957	0.000469328	0.00150196	0.000637146	0.000361861	0.000952029	0.00159272	0.000979911	0.000644968	0.000501897	0.000950295	0.000630443	0.000647098	0.00155893	0.000654998	0.000563298	0.000720312	0.000576089	0.00149049	0.000720757	0.000957788	0.000775075	0.000589672	0.000406164	0.00140876	0.00129211	0.000392633	0.000778171	0.00168768	0.000606439	0.0014599	0.000314971	0.000890298	0.000436362	0.000469623	0	0.000307421	0.000804296	0.000321144
MAG203.bin.17	d__Bacteria;p__Bacteroidota;c__Bacteroidia;o__Bacteroidales;f__Bacteroidaceae;g__UBA1179;s__	0	0.00031694	0	0	0	0	0	0	0.00167142	0.00247606	0	0.00245763	0.00134017	0	0.000614647	0.000396704	0.00254054	0.000780348	0.00150353	0	0	0	0	0	0	0	0.00104584	0.00254134	0	0.00103935	0	0.000919474	0.00126775	0.000366061	0.00120327	0	0.000579823	0.000886131	0	0.00168855	0.000735549	0.00205196	0.00182144	0.000568616	0	0	0	0
MAG17.bin.9	d__Bacteria;p__Firmicutes_A;c__Clostridia;o__Lachnospirales;f__Lachnospiraceae;g__NK4A136;s__	0	0	0	0.000389184	0	0.00181626	0.000267424	0.00136679	0.000854297	0.00040861	0.00033265	0.00168595	0.00116825	0	0.00104921	0.00139734	0.00271893	0.000900931	0.00135023	0.00271585	0.00159577	0.0015311	0.00346328	0.00156879	0	0.00228602	0.00162632	0.00355366	0.00218874	0.0016722	0.00077443	0.00101402	0.00208829	0.000375672	0.000958249	0	0.000739233	0.00129185	0.000567191	0.00118404	0	0	0	0.000492225	0	0.00046716	0	0.0003896
MAG148.bin.6	d__Bacteria;p__Bacteroidota;c__Bacteroidia;o__Bacteroidales;f__P3;g__UBA1711;s__	0.000651407	0	0	0	0.000808111	0	0	0	0.000580204	0	0.000783548	0	0	0.000316966	0	0	0.000477326	0	0.000453758	0.000440626	0	0.00098145	0	0	0.000554765	0	0.000388525	0	0	0	0	0	0	0	0	0.000325416	0.000403344	0.000499113	0	0.000492174	0.000277627	0.000465834	0.000343543	0	0.000799694	0.000425434	0.000495258	0
MAG50.bin.2	d__Bacteria;p__Bacteroidota;c__Bacteroidia;o__Bacteroidales;f__UBA932;g__RC9;s__	0	0.000256717	0	0	0	0	0	0	0	0.00047872	0	0	0	0	0	0	0.000364578	0.000304173	0.000450348	0	0	0	0	0	0	0	0	0	0	0	0	0	0	0	0	0	0	0	0	0	0	0	0.00650034	0.00035883	0	0	0.000421188	0.00108679
MAG259.bin.3	d__Bacteria;p__Bacteroidota;c__Bacteroidia;o__Bacteroidales;f__P3;g__UBA1219;s__	0.000368311	0.000459274	0	0.000420264	0.000678975	0	0	0	0	0	0.000930139	0.000349971	0	0.000500564	0.00053939	0	0.000351022	0	0.000674439	0.000366374	0	0.000291327	0	0	0.000369806	0.000726553	0.000424508	0	0.000422068	0	0.000322207	0.000330102	0	0	0.000504078	0.000376473	0.000603944	0	0	0	0.000474149	0.000787034	0	0	0	0.00234809	0.000329562	0.000857436
MAG25.bin.19	d__Bacteria;p__Bacteroidota;c__Bacteroidia;o__Bacteroidales;f__Bacteroidaceae;g__F0040;s__	0	0.000226772	0.000726256	0	0	0	0.000572951	0	0	0	0.000338153	0	0	0	0	0.000358669	0	0	0.000405675	0	0	0	0	0	0	0	0	0	0	0	0	0	0	0	0	0	0	0	0	0	0.000341415	0	0	0	0.000435449	0	0	0.000266886
MAG279.bin.1	d__Bacteria;p__Bacteroidota;c__Bacteroidia;o__Bacteroidales;f__UBA932;g__RC9;s__	0.000588112	0	0.000622382	0.000435464	0.000877436	0.000805492	0.000308434	0.000425786	0.00072796	0.000637159	0.000486175	0.000916762	0.000585167	0.000330878	0.00161233	0.000767361	0.000683679	0.00125826	0.000721695	0.00105691	0.00150681	0.00242104	0.00128527	0.000504216	0.000518208	0.000729497	0.00129292	0.000739315	0.000904445	0.000531836	0.00152843	0.00118174	0.000749609	0.00183127	0.00120355	0.00040792	0.000674804	0.00138384	0.000594415	0.00101122	0.000274677	0.000427028	0.000350041	0	0	0.00059377	0.000651626	0.000460048
MAG204.bin.10	d__Bacteria;p__Bacteroidota;c__Bacteroidia;o__Bacteroidales;f__UBA932;g__RC9;s__	0.000350569	0	0.000603737	0.000726761	0.000957103	0.000707809	0	0.00106001	0.00100594	0.000901584	0.000444208	0.00101371	0.000719093	0.000304139	0.000428461	0.000516181	0.00101347	0.0010027	0.00822912	0.000475193	0.00123676	0.000653308	0.000529075	0.00110743	0.000557706	0	0.00133119	0.000798632	0.000604526	0.000409627	0.000806739	0.00140808	0.000931747	0	0.000947893	0.000314246	0.00127414	0.000611069	0.000693728	0.000780869	0	0	0.000501603	0.000362035	0.000424276	0	0.000960856	0.000607161
MAG152.bin.13	d__Bacteria;p__Bacteroidota;c__Bacteroidia;o__Bacteroidales;f__Bacteroidaceae;g__UBA1786;s__	0.000597366	0.000687139	0	0	0	0.00111593	0	0.000704959	0.000362401	0.000365107	0	0.000493402	0	0.000527202	0.00110925	0.000919818	0.000532248	0.000673735	0	0.00113073	0	0	0	0.000985074	0.00128229	0	0.000752529	0.000498158	0.00135709	0	0	0.00084071	0	0	0.000630401	0.000378658	0	0.000894017	0.000828465	0.000371014	0.00114585	0	0.000424972	0	0.00046658	0	0	0
MAG152.bin.1	d__Bacteria;p__Firmicutes_A;c__Clostridia;o__Oscillospirales;f__Oscillospiraceae;g__CAG-83;s__	0.00031295	0.000512092	0.000580503	0	0	0	0.00034645	0	0	0.000387235	0	0	0	0.000276048	0	0.000321711	0	0	0.000411506	0.000474132	0	0.000559012	0.00038219	0.000704618	0.000480628	0.000449487	0.000565063	0	0	0.000288588	0	0.000490078	0	0.000365562	0	0.000464005	0	0.00037294	0.000393124	0	0.000534782	0.000709045	0.000893639	0.000531994	0.000503758	0.000382551	0.000338267	0.000470578
MAG178.bin.3	d__Bacteria;p__Firmicutes_A;c__Clostridia;o__Lachnospirales;f__Lachnospiraceae;g__;s__	0.000282627	0.0002883	0.000565172	0.000388296	0	0.000467919	0.00028156	0.000404275	0	0	0	0.000394306	0.000279369	0.000279517	0	0	0.000486078	0.000400635	0	0.000375712	0	0.000333349	0	0	0	0	0.000972387	0.00105859	0.000543562	0.000333516	0	0.000750017	0.000797379	0	0.000359488	0.000446844	0.000352328	0	0	0.000480007	0.000337913	0	0.000394839	0.000404585	0.000531926	0.000378097	0	0.000323548
MAG6.bin.3	d__Bacteria;p__Bacteroidota;c__Bacteroidia;o__Bacteroidales;f__Bacteroidaceae;g__UBA4334;s__	0.00062356	0.000606673	0.000483321	0.000540307	0	0.000391633	0.000399648	0	0	0	0.000579637	0	0	0	0.00045997	0	0.000302649	0.000562727	0	0.000361661	0	0.00029408	0	0	0	0.00108888	0	0	0.000409985	0	0.000277684	0	0.000366934	0	0	0	0.000395685	0.000421739	0.000360255	0	0.000309194	0	0.000736583	0.000455404	0	0	0	0.000364767
MAG189.bin.27	d__Bacteria;p__Bacteroidota;c__Bacteroidia;o__Bacteroidales;f__UBA932;g__RC9;s__	0	0	0	0	0.000369007	0.00102749	0	0.00195141	0.00134312	0	0	0.00081102	0.000395421	0.000258912	0.000791126	0.00341182	0.000958064	0.000557521	0.000511111	0.000815255	0.00109445	0.000692158	0.000529724	0.00145237	0.0013955	0.000895285	0.000475008	0.000753438	0.000744194	0.000351342	0.00130786	0.000412	0.000462771	0.0008022	0.00112028	0.000388278	0.000688812	0.000472267	0.000651449	0.000565863	0	0.000594395	0	0	0.00135748	0.00101347	0	0
[truncated: 3,320 more rows]
[truncated: 195 more columns]
