# Supplementary material for: Expanded catalogue of metagenome-assembled genomes reveals resistome characteristics and athletic performance-associated microbes in horse
Source: Microbiome. 2023 Jan 12;11:7. doi: 10.1186/s40168-022-01448-z (PMC9835274; doi:10.1186/s40168-022-01448-z)
Supplement: Supplementary file 12 — Additional file 11: Table S9. All 6 archaeal MAG contained hundreds of methanogenic genes. [file 40168_2022_1448_MOESM11_ESM.xlsx]

## Sheet: Sheet1
Table S9. All 6 archaeal MAG contained hundreds of methanogenic genes.
EC	1.2.7.12	2.3.1.101	3.5.4.27	1.12.98.2	1.12.98.1	1.5.98.1	1.5.98.2	2.1.1.86	2.8.4.1	1.8.7.3	1.8.98.1	1.8.98.4	1.8.98.5	1.8.98.6
MAG251.bin.20	6	1	1	0	2	1	1	8	3	1	0	1	1	3
MAG23.bin.19	5	2	1	1	4	1	1	9	3	6	0	3	6	6
MAG39.bin.7	9	1	1	0	0	1	1	6	3	4	0	4	4	6
MAG59.bin.42	0	0	0	0	0	0	0	0	3	3	0	3	6	4
MAG64.bin.4	5	1	1	0	3	0	1	8	1	1	0	1	1	5
MAG7.bin.4	5	2	1	1	3	0	1	9	2	6	0	3	7	9
	Hydrogenotrophy methanogenesis
EC	2.7.2.1	2.3.1.8	6.2.1.1	1.2.7.1	2.7.9.2	4.2.1.11	5.4.2.11	5.4.2.12	1.1.1.95	2.6.1.52	2.7.1.165	1.1.1.29	2.6.1.45	3.1.3.3	1.5.98.2	2.1.2.1	2.1.1.86	2.8.4.1	1.8.7.3	1.8.98.1	1.8.98.4	1.8.98.5	1.8.98.6
MAG251.bin.20	0	0	2	7	1	1	0	2	1	0	0	0	0	0	1	0	8	3	1	0	1	1	3
MAG23.bin.19	0	0	1	4	1	1	0	2	1	0	0	0	0	1	1	1	9	3	6	0	3	6	6
MAG39.bin.7	0	0	1	7	1	0	0	1	1	0	0	0	0	0	1	1	6	3	4	0	4	4	6
MAG59.bin.42	0	0	0	4	1	1	1	0	0	0	0	0	0	0	0	0	0	3	3	0	3	6	4
MAG64.bin.4	0	0	1	5	1	1	0	1	1	0	0	0	0	0	1	1	8	1	1	0	1	1	5
MAG7.bin.4	0	0	1	4	0	1	0	2	1	0	0	0	0	1	1	1	9	2	6	0	3	7	9
	Acetoclastic methanogenesis
EC	2.1.1.246	2.1.1.90	2.8.4.1	1.8.7.3	1.8.98.1	1.8.98.4	1.8.98.5	1.8.98.6
MAG251.bin.20	0	0	3	1	0	1	1	3
MAG23.bin.19	1	1	3	6	0	3	6	6
MAG39.bin.7	0	0	3	4	0	4	4	6
MAG59.bin.42	1	1	3	3	0	3	6	4
MAG64.bin.4	0	0	1	1	0	1	1	5
MAG7.bin.4	0	0	2	6	0	3	7	9
	Methylotrophy methanogenesis
