# Supplementary material for: Expanded catalogue of metagenome-assembled genomes reveals resistome characteristics and athletic performance-associated microbes in horse
Source: Microbiome. 2023 Jan 12;11:7. doi: 10.1186/s40168-022-01448-z (PMC9835274; doi:10.1186/s40168-022-01448-z)
Supplement: Supplementary file 13 — Additional file 12: Table S10. Details of the MAG assembled by Nanopore sequencing that are expected to be circular contigs. [file 40168_2022_1448_MOESM12_ESM.xlsx]

## Sheet: Sheet1
Table S10. Details of the MAG assembled by Nanopore sequencing that are expected to be circular contigs.
MAGs	NR_anno	prop_diamond_species	diamond_avg_pid	Completeness	Contamination	circle
MAG77.2144820.NO.17	Firmicutes bacterium	0.42	61.18	94.5	0.67	+
MAG77.2407133.NO.26	Phascolarctobacterium succinatutens	0.58	67.29	98.8	2.59	+
MAG77.2528654.NO.16	Treponema bryantii	0.54	67.08	96.5	1.4	+
MAG77.2789436.NO.3	Clostridium	0.37	67.19	96.36	0.34	+
MAG77.2830532.NO.32	Anaerovibrio lipolyticus	0.27	65.26	93.95	0	+
MAG77.2876332.NO.18	Ruminococcaceae bacterium	0.15	63.79	97.14	0	+
MAG77.3034135.NO.12	Ruminococcus sp.	0.6	67.43	95.45	0	+
MAG77.3153257.NO.9	Akkermansia glycaniphila	0.57	59.7	89.77	2.27	+
MAG77.3396031.NO.25	Clostridium	0.57	68.71	91.48	1.57	+
MAG77.3431321.NO.4	Treponema socranskii	0.3	61.64	94	0.35	+
MAG77.3519863.NO.14	Clostridium	0.11	61.13	92.29	1.01	+
MAG77.4503981.NO.20	Lentisphaerae bacterium	0.27	52.26	81.37	0.25	+
MAG77.4630005.NO.6	Prevotella	0.24	62.59	90.72	2.42	+
MAG35.2114915.NO.4	Ruminococcus bromii	0.38	71.7	97.82	0.67	-
MAG35.2170342.NO.3	Alistipes	0.2	61.99	95	0.48	-
MAG35.2390962.NO.2	Lachnospiraceae bacterium	0.24	62.45	93.33	2.21	-
MAG35.3132778.NO.1	Akkermansia glycaniphila	0.6	59.88	90.59	2.72	-
MAG77.2080748.NO.33	Denitrobacterium detoxificans	0.15	64.65	91.2	0	-
MAG77.2304786.NO.13	Firmicutes bacterium	0.56	72.51	82.55	0	-
MAG77.2361260.NO.11	Phascolarctobacterium succinatutens	0.57	67.74	91.74	2.99	-
MAG77.2401176.NO.28	Treponema socranskii	0.33	61.19	80.01	0.35	-
MAG77.2496436.NO.21	Firmicutes bacterium	0.08	58.76	93.41	3.9	-
MAG77.2516380.NO.15	Eggerthella	0.17	64.05	88.48	0.81	-
MAG77.2564491.NO.36	Bacteroides	0.37	63.43	83.97	0.48	-
MAG77.2754209.NO.29	Akkermansia glycaniphila	0.66	60.95	92.38	0.68	-
MAG77.2877596.NO.39	Firmicutes bacterium	0.43	64.31	86.76	0.34	-
MAG77.2887913.NO.30	uncultured Eubacterium	0.18	63.14	93.38	1.3	-
MAG77.3099779.NO.38	Clostridium sp.	0.48	67.47	93.96	0	-
MAG77.3111800.NO.31	Lentisphaerae bacterium	0.33	52.75	80.01	2.06	-
MAG77.3160057.NO.37	Lachnospiraceae bacterium	0.23	63.86	97.5	0.53	-
MAG77.3353684.NO.1	Firmicutes bacterium	0.39	67.09	82.66	1.34	-
MAG77.4202929.NO.5	Prevotella	0.22	62.38	94.1	4.65	-
