# Supplementary material for: Expanded catalogue of metagenome-assembled genomes reveals resistome characteristics and athletic performance-associated microbes in horse
Source: Microbiome. 2023 Jan 12;11:7. doi: 10.1186/s40168-022-01448-z (PMC9835274; doi:10.1186/s40168-022-01448-z)
Supplement: Supplementary file 15 — Additional file 14: Table S11. 16S rRNA gene data in the complete genomes assembled by Nanopore sequencing. [file 40168_2022_1448_MOESM14_ESM.xlsx]

## Sheet: Sheet1
Table S11. 16S rRNA gene data in the complete genome assembled by Nanopore sequencing.
MAGs	16s	5s	23s	tRNA
MAG77.4630005.NO.6	6	7	6	71
MAG77.4503981.NO.20	4	4	4	57
MAG77.4202929.NO.5	7	7	7	84
MAG77.3519863.NO.14	5	5	5	64
MAG77.3431321.NO.4	2	2	2	47
MAG77.3396031.NO.25	3	3	3	46
MAG77.3353684.NO.1	3	4	3	55
MAG77.3160057.NO.37	3	3	3	49
MAG77.3153257.NO.9	5	5	5	57
MAG35.3132778.NO.1	5	5	5	59
MAG77.3111800.NO.31	3	3	3	40
MAG77.3099779.NO.38	4	4	4	43
MAG77.3034135.NO.12	3	3	3	53
MAG77.2887913.NO.30	4	4	4	54
MAG77.2877596.NO.39	3	3	3	50
MAG77.2876332.NO.18	3	3	3	63
MAG77.2830532.NO.32	7	7	7	70
MAG77.2789436.NO.3	2	2	2	52
MAG77.2754209.NO.29	4	4	4	49
MAG77.2564491.NO.36	4	4	4	39
MAG77.2528654.NO.16	3	3	3	38								··
MAG77.2516380.NO.15	4	4	4	49
MAG77.2496436.NO.21	3	3	3	41
MAG77.2407133.NO.26	5	5	5	55
MAG77.2401176.NO.28	1	1	1	35
MAG35.2390962.NO.2	2	2	2	42
MAG77.2361260.NO.11	7	7	7	55
MAG77.2304786.NO.13	2	2	2	44
MAG35.2170342.NO.3	3	3	3	40
MAG77.2144820.NO.17	3	3	3	50
MAG35.2114915.NO.4	3	3	3	49
MAG77.2080748.NO.33	4	4	4	48
