# Supplementary material for: Expanded catalogue of metagenome-assembled genomes reveals resistome characteristics and athletic performance-associated microbes in horse
Source: Microbiome. 2023 Jan 12;11:7. doi: 10.1186/s40168-022-01448-z (PMC9835274; doi:10.1186/s40168-022-01448-z)
Supplement: Supplementary file 17 — Additional file 16: Table S12. Analysis of proteins functions for the 2272 MAG. [file 40168_2022_1448_MOESM16_ESM.xlsx]

## Sheet: Sheet1
Table S12. Analysis of proteins functions for the 2272 MAG.
Sample ID	{nr}	{KEGG}	{TrEMBL}	{CAZy}
MAG117.bin.62	1781	1475	1779	42
MAG254.bin.13	1785	1637	1714	249
MAG102.bin.22	1783	1557	1687	51
MAG117.bin.37	2462	2090	2377	197
MAG110.bin.25	2164	1983	2096	86
MAG270.bin.12	2747	1992	2543	189
MAG248.bin.2	2151	1820	2041	200
MAG239.bin.28	2300	1910	2226	110
MAG189.bin.21	1441	1200	1279	87
MAG119.bin.21	1747	1604	1680	72
MAG273.bin.26	1540	1314	1389	92
MAG241.bin.14	2078	1646	1747	168
MAG232.bin.3	2082	1662	1753	172
MAG102.bin.11	1728	1614	1687	92
MAG185.bin.29	1231	1653	1889	75
MAG254.bin.15	2886	2076	2567	260
MAG119.bin.40	1693	1525	1610	26
MAG222.bin.6	2030	1748	1890	254
MAG195.bin.11	1664	1515	1590	228
MAG192.bin.16	1646	1495	1581	228
MAG231.bin.6	2567	2129	2095	269
MAG268.bin.14	1706	1564	1642	230
MAG277.bin.17	832	647	780	54
MAG256.bin.14	739	598	681	39
MAG231.bin.20	719	567	675	34
MAG225.bin.8	718	577	676	34
MAG280.bin.18	636	520	604	25
MAG117.bin.13	4166	3912	4133	356
MAG252.bin.18	1459	1307	1407	63
MAG117.bin.50	1534	1445	1512	53
MAG241.bin.5	1319	1120	1151	89
MAG241.bin.19	1543	1301	1402	93
MAG199.bin.2	1756	1402	1464	149
MAG117.bin.23	2420	2187	2402	124
MAG105.bin.4	1786	1666	1730	89
MAG254.bin.24	1686	1501	1605	72
MAG115.bin.21	2091	1837	2010	111
MAG117.bin.71	3349	2979	3310	315
MAG233.bin.13	2114	1812	2008	207
MAG217.bin.24	1843	1561	1742	163
MAG115.bin.11	2333	2022	2228	201
MAG116.bin.9	1824	1652	1745	201
MAG252.bin.17	1274	1158	1203	100
MAG278.bin.16	766	621	722	44
MAG232.bin.7	679	559	649	43
MAG110.bin.21	1379	1238	1318	80
MAG101.bin.1	1448	1297	1390	73
MAG248.bin.4	1379	1249	1324	67
MAG254.bin.1	1877	1531	1802	234
MAG240.bin.8	1203	1180	1220	101
MAG239.bin.18	983	1355	1442	114
MAG238.bin.14	956	1264	1318	101
MAG210.bin.5	978	1501	1632	220
MAG182.bin.21	1050	1312	1394	80
MAG117.bin.28	1362	2057	2124	47
MAG221.bin.16	1169	1300	1304	35
MAG232.bin.24	1050	1434	1513	112
MAG227.bin.7	1038	1408	1486	129
MAG117.bin.46	1399	2705	2781	167
MAG116.bin.8	1190	1781	1979	156
MAG104.bin.4	1226	989	2077	175
MAG250.bin.33	1213	1614	1720	103
MAG238.bin.31	1341	1650	1871	111
MAG278.bin.7	1300	2182	2339	249
MAG269.bin.5	1282	1591	1797	121
MAG106.bin.4	1005	1855	1991	108
MAG238.bin.40	1241	1753	1870	227
MAG227.bin.9	1191	2283	2257	248
MAG117.bin.18	1359	1665	2172	107
MAG102.bin.2	1098	1224	1312	66
MAG224.bin.6	1076	1268	1365	64
MAG240.bin.9	1071	1288	1381	72
MAG105.bin.10	1020	1242	1311	66
MAG190.bin.17	1373	1762	1824	75
MAG212.bin.18	1012	1504	1585	228
MAG110.bin.69	1309	1876	2047	218
MAG104.bin.26	945	1365	1441	110
MAG251.bin.11	1200	1219	1271	96
MAG234.bin.12	1207	1082	1126	83
MAG185.bin.20	1105	1362	1431	111
MAG226.bin.6	1008	1283	1383	72
MAG276.bin.21	1268	1151	1267	35
MAG120.bin.71	1140	1264	1313	123
MAG114.bin.10	1026	1361	1425	113
MAG278.bin.15	1053	1352	1419	113
MAG273.bin.22	1101	1323	1385	100
MAG236.bin.7	1051	1458	1518	125
MAG214.bin.8	1078	1352	1406	114
MAG281.bin.7	1064	1206	1250	102
MAG105.bin.17	1163	2311	2541	211
MAG251.bin.15	975	1471	1642	170
MAG254.bin.8	1165	2134	2346	274
MAG110.bin.19	1286	1527	1650	126
MAG277.bin.6	1169	2142	2348	264
MAG252.bin.6	1180	1946	2110	240
MAG107.bin.19	1001	1246	1321	94
MAG264.bin.1	1002	1205	1266	90
MAG262.bin.1	1081	1207	1269	60
MAG182.bin.1	945	1200	1238	67
MAG255.bin.31	1167	1991	2177	174
MAG273.bin.18	1210	2098	2302	256
MAG276.bin.26	1179	2030	2216	272
MAG104.bin.16	1101	1211	1279	59
MAG273.bin.10	1111	1296	1388	66
MAG257.bin.16	1059	1202	1282	103
MAG229.bin.14	1419	1197	1253	88
MAG213.bin.13	1077	1235	1295	88
MAG262.bin.2	640	514	607	21
MAG102.bin.17	1190	1069	1138	77
MAG106.bin.5	1931	1845	1879	66
MAG114.bin.5	1366	1216	1276	79
MAG110.bin.75	1049	983	1003	37
MAG255.bin.8	1649	1413	1528	107
MAG244.bin.14	1601	1371	1430	98
MAG185.bin.26	973	1254	1340	87
MAG224.bin.29	1058	1146	1211	102
MAG224.bin.1	1582	1361	1418	99
MAG197.bin.11	1275	1168	1225	56
MAG256.bin.11	2295	1954	2174	152
MAG263.bin.11	2065	1576	1803	115
MAG250.bin.22	2306	2020	2185	263
MAG103.bin.12	1708	1407	1499	133
MAG219.bin.9	1512	1280	1328	98
MAG120.bin.23	1701	1462	1589	228
MAG243.bin.32	2270	1702	2120	185
MAG220.bin.11	1982	1774	1886	116
MAG205.bin.5	1831	1646	1752	103
MAG117.bin.48	2444	1804	2047	68
MAG240.bin.6	1314	1197	1245	84
MAG210.bin.18	1426	1259	1321	86
MAG253.bin.2	2432	2097	2304	259
MAG274.bin.22	2278	2004	2176	251
MAG106.bin.9	2140	1903	2033	356
MAG278.bin.14	2298	2010	1963	283
MAG185.bin.4	2311	1975	1929	266
MAG117.bin.10	1807	1390	1731	44
MAG120.bin.16	1639	1303	1616	132
MAG263.bin.9	1401	1240	1322	75
MAG117.bin.40	1555	1218	1488	101
MAG104.bin.32	1953	1686	1915	129
MAG263.bin.17	1031	1960	2188	222
MAG225.bin.13	910	845	851	53
MAG211.bin.1	1380	1197	1247	75
MAG231.bin.22	1145	2081	2296	273
MAG106.bin.14	955	1282	1367	106
MAG278.bin.30	1037	1548	1638	129
MAG276.bin.8	1007	1585	1682	139
MAG274.bin.20	1012	1189	1273	131
MAG189.bin.7	1161	1417	1494	109
MAG264.bin.19	1126	1367	1445	92
MAG258.bin.23	1040	1397	1485	131
MAG182.bin.3	981	1203	1265	78
MAG117.bin.65	1260	1778	1884	236
MAG118.bin.54	1259	1552	1625	91
MAG116.bin.17	1203	1839	1939	261
MAG110.bin.22	1294	1566	1698	162
MAG259.bin.20	1044	1328	1381	125
MAG232.bin.8	1481	1375	1438	193
MAG238.bin.4	1199	1662	1902	160
MAG109.bin.20	1243	1491	1577	151
MAG193.bin.14	1232	1480	1775	271
MAG262.bin.16	999	1401	1509	198
MAG259.bin.3	962	1281	1357	87
MAG233.bin.22	972	1265	1320	82
MAG117.bin.19	1355	2109	2235	228
MAG205.bin.4	1211	1544	1774	231
MAG227.bin.14	1192	1822	1937	252
MAG275.bin.12	955	1095	1127	61
MAG116.bin.1	1252	1169	1461	97
MAG232.bin.12	1177	1756	1948	101
MAG274.bin.27	1094	1948	2107	319
MAG238.bin.30	969	1717	1856	245
MAG228.bin.3	1093	1068	1096	57
MAG103.bin.17	1153	1531	1647	157
MAG117.bin.66	1233	1754	1841	138
MAG104.bin.1	1119	1894	2062	111
MAG117.bin.6	975	788	972	90
MAG107.bin.11	1046	1281	1360	138
MAG259.bin.21	877	1458	1549	120
MAG237.bin.17	894	1158	1212	88
MAG224.bin.2	1013	1444	1513	133
MAG107.bin.8	1102	1658	1772	253
MAG258.bin.10	1076	1133	1181	79
MAG240.bin.26	1278	1352	1534	50
MAG104.bin.18	1162	1812	1988	224
MAG268.bin.17	1353	1149	1241	74
MAG272.bin.10	1103	1208	1285	61
MAG253.bin.8	1105	1213	1261	115
MAG228.bin.14	1220	1068	1111	83
MAG280.bin.1	1088	1261	1324	126
MAG117.bin.3	1408	1573	2038	122
MAG181.bin.2	1329	1376	1505	91
MAG233.bin.7	1093	1203	1261	58
MAG276.bin.10	1258	1500	1713	239
MAG267.bin.9	940	1217	1258	85
MAG257.bin.6	915	1210	1269	82
MAG238.bin.36	1010	1174	1224	85
MAG185.bin.32	1071	1073	1128	50
MAG107.bin.14	1149	1547	1708	183
MAG106.bin.3	1020	1905	2119	355
MAG257.bin.8	1250	2055	2017	285
MAG221.bin.22	649	578	645	48
MAG257.bin.17	1556	1311	1377	95
MAG232.bin.19	1902	1598	1668	119
MAG184.bin.16	1284	1422	1714	274
MAG274.bin.7	1022	827	831	42
MAG254.bin.22	1130	1666	1803	227
MAG182.bin.2	1101	1026	1099	143
MAG190.bin.27	1278	1624	1957	142
MAG232.bin.11	1194	1900	2081	376
MAG106.bin.21	1122	2053	2236	324
MAG122.bin.26	969	1356	1427	178
MAG110.bin.27	913	1379	1470	113
MAG189.bin.32	952	1258	1336	90
MAG250.bin.17	1092	1602	1665	215
MAG215.bin.17	1097	1256	1290	97
MAG206.bin.19	1123	978	1026	70
MAG197.bin.16	1110	1206	1265	74
MAG105.bin.26	1244	1614	1726	257
MAG222.bin.17	1317	1103	1283	97
MAG259.bin.10	1098	1314	1373	119
MAG187.bin.21	1126	1185	1232	109
MAG248.bin.18	1117	1260	1320	109
MAG117.bin.27	1380	1223	1734	59
MAG112.bin.11	1250	1383	1590	87
MAG245.bin.2	850	1186	1250	93
MAG217.bin.2	1267	1560	1749	105
MAG250.bin.4	1227	1231	1363	117
MAG105.bin.23	898	1211	1262	103
MAG252.bin.2	2007	1791	1912	284
MAG112.bin.6	2197	2025	2126	299
MAG268.bin.16	1978	1724	1872	252
MAG107.bin.15	1329	1168	1227	94
MAG198.bin.3	1428	1271	1354	79
MAG116.bin.11	2189	1889	2079	358
MAG256.bin.17	1132	1946	2125	388
MAG258.bin.15	1220	1178	1221	45
MAG245.bin.11	1096	2152	2349	343
MAG217.bin.15	1079	1245	1327	95
MAG222.bin.25	1254	1446	1615	94
MAG115.bin.14	1184	1464	1696	77
MAG226.bin.7	1072	1767	1928	296
MAG272.bin.28	1242	1113	1175	89
MAG189.bin.5	991	1096	1145	72
MAG267.bin.14	1115	977	1015	53
MAG254.bin.23	1121	1485	1551	129
MAG231.bin.2	957	1696	1808	146
MAG228.bin.13	856	1188	1248	97
MAG224.bin.4	1889	1627	1707	138
MAG205.bin.17	983	1097	1131	80
MAG197.bin.12	967	1728	1836	127
MAG104.bin.20	1118	1911	2138	308
MAG241.bin.17	1215	1370	1460	79
MAG118.bin.55	1128	1289	1347	121
MAG197.bin.22	1090	1256	1316	115
MAG276.bin.3	1241	1725	1852	282
MAG190.bin.10	1341	2028	2117	252
MAG197.bin.26	1098	1178	1302	174
MAG201.bin.5	985	1094	1126	64
MAG192.bin.5	1164	1197	1246	76
MAG190.bin.5	1311	1288	1491	37
MAG105.bin.6	1234	1459	1627	86
MAG279.bin.31	1180	1285	1437	43
MAG272.bin.30	1257	1726	1846	127
MAG190.bin.25	1090	1273	1529	56
MAG276.bin.4	1018	1383	1465	202
MAG246.bin.3	1053	1463	1533	131
MAG257.bin.19	1222	1155	1295	155
MAG250.bin.31	1127	1997	2157	384
MAG277.bin.31	1153	1566	1679	91
MAG189.bin.19	1010	1185	1243	75
MAG116.bin.10	1124	1858	2031	280
MAG182.bin.4	1064	1522	1613	137
MAG244.bin.16	1386	1755	1722	205
MAG240.bin.16	2374	2008	1969	292
MAG243.bin.23	2096	1719	1866	130
MAG104.bin.12	2254	1959	2020	220
MAG204.bin.9	1308	1197	1267	197
MAG240.bin.12	1186	1051	1112	81
MAG236.bin.5	1732	1474	1550	116
MAG219.bin.8	2044	1716	1821	144
MAG122.bin.21	1765	1579	1703	238
MAG221.bin.13	1366	1166	1205	103
MAG191.bin.4	1878	1586	1681	129
MAG226.bin.3	1197	1033	1111	78
MAG277.bin.2	1678	1509	1589	108
MAG190.bin.14	1725	1314	1412	135
MAG278.bin.1	2198	1868	2088	168
MAG264.bin.10	1996	1872	1950	297
MAG186.bin.23	1810	1610	1738	260
MAG233.bin.2	1235	1103	1157	94
MAG252.bin.20	1121	1023	1079	67
MAG189.bin.20	1215	1090	1158	61
MAG273.bin.30	1279	1151	1217	66
MAG255.bin.13	1537	1312	1430	73
MAG245.bin.5	1286	1166	1244	64
MAG122.bin.16	1283	1161	1229	60
MAG107.bin.22	2150	1875	2046	250
MAG115.bin.8	1352	1195	1322	174
MAG103.bin.4	1511	1339	1440	27
MAG246.bin.19	1702	1395	1615	237
MAG193.bin.15	2131	1958	2068	307
MAG199.bin.6	689	531	631	16
MAG272.bin.18	1921	1587	1711	139
MAG248.bin.13	1685	1442	1515	112
MAG181.bin.8	1299	1163	1220	86
MAG104.bin.35	1991	1777	1907	270
MAG120.bin.22	1625	1374	1586	214
MAG216.bin.7	1234	1042	1193	133
MAG116.bin.5	1400	1211	1360	170
MAG115.bin.19	1943	1728	1864	262
MAG277.bin.12	1639	1372	1568	313
MAG120.bin.79	1985	1465	1914	173
MAG243.bin.25	1704	1444	1488	118
MAG190.bin.30	1463	1238	1288	87
MAG202.bin.10	1714	1521	1600	106
MAG256.bin.27	1789	1525	1682	144
MAG110.bin.41	1091	1766	1942	347
MAG241.bin.24	1148	1373	1438	128
MAG122.bin.32	1810	1534	1671	113
MAG224.bin.7	1203	1139	1305	47
MAG117.bin.24	1124	1262	1385	75
MAG233.bin.14	1063	1324	1406	94
MAG272.bin.6	1117	1013	1081	67
MAG114.bin.1	1266	1326	1504	78
MAG236.bin.8	1263	1158	1310	160
MAG195.bin.3	1263	1098	1260	162
MAG112.bin.22	929	1189	1235	89
MAG265.bin.4	919	1165	1223	84
MAG222.bin.8	933	653	888	50
MAG268.bin.13	1637	1361	1582	223
MAG278.bin.38	1158	1745	1900	305
MAG237.bin.1	1048	1235	1290	103
MAG254.bin.5	1066	1702	1842	359
MAG197.bin.7	1086	2144	2346	381
MAG238.bin.45	1134	1296	1399	79
MAG109.bin.1	1174	1266	1387	60
MAG115.bin.22	1114	1116	1320	122
MAG185.bin.1	1098	1454	1520	131
MAG196.bin.4	1122	1171	1226	94
MAG269.bin.8	1194	1393	1500	97
MAG190.bin.9	1367	1456	1415	109
MAG190.bin.16	1349	1820	2128	139
MAG278.bin.29	1070	1515	1639	289
MAG270.bin.5	1150	1165	1593	93
MAG256.bin.6	1242	1159	1377	117
MAG224.bin.13	1189	1260	1390	39
MAG187.bin.25	1101	1359	1419	105
MAG236.bin.2	995	1441	1526	144
MAG236.bin.1	1002	1576	1670	133
MAG234.bin.17	1037	959	997	66
MAG262.bin.17	1080	1091	1302	139
MAG276.bin.13	1229	1513	1591	187
MAG112.bin.17	1026	1070	1137	26
MAG211.bin.20	1269	1569	1784	114
MAG221.bin.5	1260	1008	1087	80
MAG238.bin.37	746	525	750	37
MAG196.bin.22	526	426	496	41
MAG250.bin.24	1037	1715	1866	300
MAG278.bin.4	974	919	938	23
MAG117.bin.44	1356	1787	1882	131
MAG276.bin.16	1172	1882	2013	395
MAG277.bin.28	1254	1333	1533	216
MAG262.bin.18	1239	1126	1289	154
MAG200.bin.5	1137	1158	1342	164
MAG226.bin.13	1268	1163	1276	105
MAG120.bin.52	1138	1157	1261	50
MAG106.bin.11	1244	1333	1523	186
MAG122.bin.13	1133	1911	2064	386
MAG278.bin.8	1190	1386	1611	232
MAG119.bin.5	1200	1179	1273	110
MAG239.bin.6	1048	1502	1700	222
MAG192.bin.4	1310	1203	1385	200
MAG254.bin.11	1062	1364	1410	114
MAG115.bin.27	1169	901	1101	70
MAG182.bin.11	1156	1250	1485	148
MAG119.bin.12	930	1277	1356	113
MAG102.bin.9	1224	1989	2152	146
MAG232.bin.17	1110	1852	1946	315
MAG276.bin.18	1341	1373	1480	62
MAG253.bin.16	906	1161	1218	90
MAG213.bin.3	1117	1533	1644	128
MAG280.bin.5	1031	1151	1229	70
MAG197.bin.9	971	1180	1235	92
MAG120.bin.41	1160	1334	1405	77
MAG193.bin.3	1151	1256	1457	156
MAG250.bin.13	1215	1172	1312	173
MAG243.bin.11	1181	1659	1799	122
MAG116.bin.2	683	458	690	32
MAG224.bin.22	1181	1840	1986	137
MAG268.bin.9	1383	1133	1326	103
MAG251.bin.25	1317	1183	1263	104
MAG207.bin.16	1288	1232	1415	227
MAG109.bin.10	1056	1598	1744	332
MAG191.bin.13	1264	1272	1463	204
MAG226.bin.19	1242	1142	1274	166
MAG224.bin.36	1049	1494	1596	138
MAG273.bin.6	1225	1406	1627	219
MAG239.bin.16	1230	1517	1757	222
MAG259.bin.15	1023	1248	1323	185
MAG272.bin.27	972	1292	1276	114
MAG232.bin.15	919	1306	1260	107
MAG219.bin.6	1260	1868	2061	169
MAG265.bin.15	1004	1291	1431	167
MAG277.bin.16	880	1149	1202	83
MAG259.bin.16	1253	1830	1926	281
MAG251.bin.20	1209	1158	1185	14
MAG223.bin.9	1934	1647	1843	160
MAG279.bin.23	1632	1369	1574	210
MAG212.bin.17	1330	1193	1271	90
MAG275.bin.1	1622	1363	1417	122
MAG193.bin.1	1921	1656	1830	313
MAG210.bin.12	1187	1022	1048	69
MAG233.bin.10	1929	1697	1826	221
MAG189.bin.3	1665	1475	1566	239
MAG248.bin.11	1215	1067	1214	133
MAG205.bin.18	1620	1381	1453	123
MAG195.bin.8	1331	1122	1175	92
MAG255.bin.27	1414	1229	1384	140
MAG227.bin.15	1393	977	1044	71
MAG276.bin.20	1429	1254	1375	36
MAG102.bin.13	1555	1292	1488	71
MAG250.bin.27	1150	1033	1090	114
MAG118.bin.40	1264	1090	1224	151
MAG222.bin.24	895	653	877	43
MAG189.bin.12	1623	1394	1463	121
MAG193.bin.7	1320	1188	1274	153
MAG253.bin.11	1590	1409	1497	224
MAG220.bin.7	1272	1312	1436	114
MAG213.bin.19	1470	1358	1428	215
MAG240.bin.27	1881	1631	1794	258
MAG187.bin.26	1391	1237	1351	37
MAG256.bin.3	1603	1372	1439	100
MAG226.bin.2	1128	1020	1065	74
MAG208.bin.6	1469	1224	1435	179
MAG227.bin.17	1249	1190	1169	102
MAG239.bin.10	1852	1656	1782	262
MAG253.bin.15	1995	1782	1731	237
MAG185.bin.24	486	392	448	36
MAG189.bin.6	1657	1363	1582	274
MAG250.bin.26	2441	2052	2014	293
MAG238.bin.28	1029	884	908	63
MAG260.bin.12	1554	1286	1495	206
MAG226.bin.14	1277	1058	1237	104
MAG274.bin.10	1943	1771	1880	282
MAG278.bin.26	1234	1509	1730	301
MAG118.bin.52	1166	1131	1296	125
MAG216.bin.1	1266	1064	1233	143
MAG279.bin.30	1189	1166	1297	38
MAG190.bin.19	1177	1219	1345	39
MAG250.bin.16	1001	1182	1250	163
MAG221.bin.2	1139	1281	1447	142
MAG183.bin.3	1250	1035	1345	133
MAG208.bin.17	1097	1747	1947	153
MAG112.bin.7	1184	1258	1400	183
MAG208.bin.14	1184	1347	1453	102
MAG218.bin.16	1102	1280	1422	171
MAG279.bin.8	1054	986	1051	109
MAG264.bin.12	1020	1636	1769	144
MAG198.bin.13	982	891	928	61
MAG196.bin.5	1165	1006	1037	64
MAG105.bin.2	1056	1535	1759	213
MAG277.bin.7	552	517	545	34
MAG241.bin.11	1100	1009	1048	119
MAG276.bin.6	1010	1207	1145	97
MAG120.bin.10	977	721	891	61
MAG243.bin.8	1105	1384	1451	197
MAG255.bin.30	1255	1361	1473	80
MAG116.bin.16	1080	2005	2203	365
MAG275.bin.5	1139	1380	1466	227
MAG269.bin.9	1543	1302	1503	234
MAG120.bin.77	2632	2143	2417	400
MAG267.bin.15	1432	1216	1278	78
MAG240.bin.13	1228	1197	1137	101
MAG103.bin.9	1737	1469	1683	243
MAG219.bin.4	1371	1193	1238	92
MAG239.bin.17	1901	1564	1675	150
MAG187.bin.27	1487	1275	1344	109
MAG183.bin.6	1549	1329	1406	121
MAG118.bin.53	1970	1763	1879	244
MAG193.bin.16	1549	1326	1384	99
MAG189.bin.23	1699	1440	1644	223
MAG256.bin.15	1612	1317	1528	145
MAG241.bin.1	626	425	615	30
MAG273.bin.29	974	876	959	21
MAG262.bin.9	1273	1136	1196	77
MAG122.bin.22	1585	1414	1543	60
MAG105.bin.25	1563	1394	1485	70
MAG120.bin.68	1595	1486	1553	54
MAG187.bin.8	1686	1480	1441	168
MAG200.bin.6	1163	989	1016	77
MAG251.bin.1	1537	1336	1389	106
MAG216.bin.16	1790	1567	1697	111
MAG279.bin.13	1618	1429	1533	151
MAG232.bin.14	1671	1469	1551	184
MAG211.bin.23	1707	1502	1595	257
MAG243.bin.2	1736	1473	1646	66
MAG120.bin.50	2083	1831	1976	267
MAG182.bin.28	1804	1504	1740	289
MAG231.bin.3	1824	1649	1751	271
MAG107.bin.6	1644	1468	1570	223
MAG219.bin.3	1433	1227	1274	88
MAG248.bin.10	1100	981	1042	73
MAG239.bin.12	1668	1413	1581	86
MAG200.bin.14	1389	1218	1349	158
MAG183.bin.8	1000	919	928	52
MAG185.bin.18	1716	1454	1542	125
MAG207.bin.11	1517	1324	1417	159
MAG255.bin.14	1362	1182	1185	127
MAG277.bin.1	1721	1409	1638	242
MAG272.bin.9	1243	1024	1203	99
MAG122.bin.30	1701	1514	1634	114
MAG218.bin.2	1677	1424	1560	198
MAG263.bin.14	1601	1430	1506	262
MAG233.bin.17	1414	1234	1374	43
MAG228.bin.16	1134	1043	1079	89
MAG225.bin.1	372	343	360	24
MAG201.bin.7	1521	1362	1457	204
MAG182.bin.7	1228	1039	1091	63
MAG122.bin.2	1375	946	1362	35
MAG117.bin.12	1944	1689	1935	88
MAG222.bin.7	1392	1164	1221	96
MAG186.bin.11	1071	970	996	63
MAG260.bin.7	2083	1999	2021	64
MAG261.bin.6	1582	1409	1487	160
MAG122.bin.10	1210	1141	1113	110
MAG182.bin.26	1225	1004	1179	90
MAG277.bin.5	1352	1173	1314	141
MAG221.bin.20	977	956	919	82
MAG187.bin.23	1568	1349	1413	109
MAG251.bin.2	1101	983	1076	30
MAG255.bin.9	1873	1716	1813	390
MAG277.bin.9	1702	1529	1622	278
MAG218.bin.15	1314	1107	1287	177
MAG181.bin.6	1203	1117	1186	76
MAG238.bin.7	1337	1164	1231	83
MAG118.bin.27	1718	1425	1664	105
MAG223.bin.15	2501	2089	2050	237
MAG112.bin.2	2094	1819	1969	329
MAG224.bin.26	1589	1396	1513	247
MAG238.bin.8	1820	1493	1752	65
MAG217.bin.14	757	703	721	31
MAG122.bin.14	1828	1535	1768	129
MAG110.bin.59	1196	1092	1144	164
MAG223.bin.6	552	376	543	16
MAG118.bin.35	2068	1882	1997	297
MAG235.bin.17	1846	1634	1762	266
MAG105.bin.8	1688	1427	1576	108
MAG243.bin.29	832	614	818	31
MAG186.bin.15	1096	1054	1101	67
MAG190.bin.24	1212	1578	1693	227
MAG274.bin.21	964	884	904	48
MAG115.bin.23	1180	1237	1412	76
MAG272.bin.5	1232	1432	1488	160
MAG219.bin.7	1134	1651	1750	355
MAG224.bin.34	1160	1430	1493	254
MAG118.bin.29	1135	1104	1253	141
MAG120.bin.36	1150	883	1144	81
MAG277.bin.3	1350	1747	1713	184
MAG274.bin.15	363	330	349	14
MAG259.bin.9	406	365	386	24
MAG218.bin.7	1122	1333	1449	88
MAG213.bin.14	1144	1220	1282	68
MAG250.bin.7	987	915	943	53
MAG117.bin.2	1398	1871	2041	103
MAG270.bin.10	990	1407	1489	133
MAG117.bin.15	1367	1849	2404	130
MAG186.bin.5	1128	1169	1348	225
MAG277.bin.14	1118	1365	1459	97
MAG188.bin.18	940	1024	1073	67
MAG269.bin.3	1192	1182	1284	62
MAG101.bin.2	1204	1440	1671	116
MAG277.bin.8	1053	1111	1160	135
MAG250.bin.15	1089	943	1067	110
MAG120.bin.1	1165	1659	1798	240
MAG110.bin.70	1231	1654	1795	228
MAG258.bin.3	1010	1347	1391	111
MAG184.bin.26	852	792	816	63
MAG237.bin.18	1170	1468	1549	176
MAG240.bin.17	1117	912	1078	91
MAG117.bin.32	1417	1343	1690	77
MAG253.bin.6	1172	1466	1555	190
MAG269.bin.16	1190	1135	1310	106
MAG208.bin.20	1131	1267	1335	101
MAG259.bin.8	1152	1173	1299	55
MAG260.bin.8	1131	1243	1289	101
MAG117.bin.29	1196	1407	1504	78
MAG208.bin.12	1174	1461	1544	185
MAG257.bin.18	905	794	817	57
MAG276.bin.22	1101	1277	1381	167
MAG252.bin.14	1253	1030	1236	39
MAG112.bin.8	1241	1222	1389	167
MAG243.bin.16	1369	1199	1309	72
MAG278.bin.19	1196	1073	1245	156
MAG253.bin.19	1202	1374	1501	98
MAG262.bin.20	1157	1528	1619	191
MAG245.bin.17	950	858	896	93
MAG250.bin.19	1128	1711	1832	364
MAG266.bin.1	1035	1054	997	85
MAG250.bin.32	1255	1542	1647	228
MAG247.bin.16	1026	1100	1286	93
MAG122.bin.29	1236	1212	1315	78
MAG247.bin.13	1298	1252	1415	190
MAG264.bin.5	1080	1077	1138	46
MAG251.bin.18	1211	1465	1550	192
MAG105.bin.27	1002	869	977	107
MAG279.bin.15	1103	893	1067	84
MAG266.bin.12	1374	1206	1287	135
MAG229.bin.20	420	379	406	28
MAG221.bin.10	389	350	375	26
MAG217.bin.22	423	384	397	28
MAG206.bin.20	434	391	414	23
MAG106.bin.20	1081	1521	1700	250
MAG119.bin.50	1102	1071	1122	97
MAG244.bin.22	888	822	851	67
MAG197.bin.19	1150	1638	1732	335
MAG199.bin.11	1178	1371	1436	168
MAG191.bin.18	1171	1448	1550	220
MAG223.bin.10	1031	941	985	109
MAG280.bin.8	1202	1178	1266	182
MAG187.bin.13	878	1084	1150	86
MAG250.bin.1	1037	858	1012	90
MAG237.bin.2	1032	1118	1180	82
MAG191.bin.2	1293	1804	1758	238
MAG193.bin.5	1105	1265	1427	195
MAG272.bin.4	1207	1295	1420	62
MAG243.bin.7	1025	1136	1086	85
MAG278.bin.35	1148	1496	1679	72
MAG193.bin.11	1146	1525	1611	243
MAG226.bin.16	1256	1123	1235	24
MAG263.bin.13	1043	1029	1103	136
MAG190.bin.20	1350	1499	1617	114
MAG239.bin.8	1121	952	1283	91
MAG272.bin.26	868	805	838	73
MAG115.bin.7	1217	1423	1503	242
MAG122.bin.24	912	1226	1310	96
MAG278.bin.40	873	788	858	24
MAG208.bin.10	833	750	790	16
MAG247.bin.18	1191	1435	1503	234
MAG193.bin.12	1157	1654	1790	222
MAG246.bin.6	1064	1379	1436	130
MAG256.bin.10	1237	1454	1563	190
MAG196.bin.17	1141	1421	1550	203
MAG216.bin.8	1222	1032	1181	183
MAG192.bin.7	1167	1057	1181	128
MAG196.bin.2	1245	1217	1259	149
MAG197.bin.20	1127	1268	1359	178
MAG263.bin.6	969	933	989	58
MAG190.bin.26	1296	1246	1289	59
MAG199.bin.9	903	777	789	74
MAG202.bin.21	1381	1247	1300	146
MAG238.bin.13	526	367	525	23
MAG220.bin.18	286	205	248	5
MAG240.bin.3	1121	1021	1175	93
MAG122.bin.12	1167	1052	1190	111
MAG280.bin.9	790	707	753	11
MAG270.bin.7	996	890	938	65
MAG208.bin.22	2286	1934	1894	233
MAG120.bin.60	1160	1860	2009	251
MAG120.bin.34	1277	1373	1438	160
MAG254.bin.3	613	466	579	35
MAG253.bin.10	1219	1896	1854	225
MAG243.bin.33	414	376	399	30
MAG241.bin.23	450	401	430	24
MAG240.bin.1	456	392	429	25
MAG278.bin.27	1080	930	1035	80
MAG217.bin.4	1273	1342	1576	293
MAG274.bin.14	1183	1041	1164	40
MAG193.bin.2	1251	1415	1644	267
MAG239.bin.33	1248	1358	1527	70
MAG119.bin.53	1308	1235	1404	83
MAG204.bin.2	905	800	873	19
MAG272.bin.8	1279	1143	1265	49
MAG115.bin.20	1264	1331	1534	71
MAG204.bin.14	1165	1042	1156	117
MAG231.bin.17	882	847	882	82
MAG187.bin.1	1104	1456	1550	310
MAG183.bin.15	1222	1376	1424	248
MAG225.bin.19	1083	1556	1664	243
MAG213.bin.15	1167	1200	1267	155
MAG269.bin.15	981	1123	1187	110
MAG110.bin.48	1092	1340	1523	216
MAG215.bin.8	1252	1042	1222	184
MAG195.bin.24	840	755	793	65
MAG272.bin.37	1343	1116	1291	207
MAG227.bin.13	572	518	550	36
MAG112.bin.1	1060	1103	1149	149
MAG236.bin.10	1064	937	1041	29
MAG109.bin.9	1227	1119	1192	134
MAG195.bin.14	1235	1253	1310	152
MAG184.bin.7	935	853	896	88
MAG255.bin.10	1000	1057	1001	83
MAG211.bin.19	769	692	737	15
MAG252.bin.16	1293	1217	1351	114
MAG104.bin.14	1209	1052	1198	34
MAG267.bin.25	1230	1255	1367	117
MAG239.bin.24	1131	949	1094	154
MAG244.bin.1	1126	1030	1085	89
MAG189.bin.18	1177	1462	1575	202
MAG217.bin.13	864	769	852	19
MAG199.bin.16	1081	1177	1239	121
MAG184.bin.25	1180	962	1129	117
MAG207.bin.6	1076	1024	1043	43
MAG222.bin.1	1231	1068	1112	65
MAG268.bin.10	1255	1443	1526	171
MAG241.bin.27	1054	948	1017	80
MAG181.bin.10	802	735	765	52
MAG186.bin.2	978	1080	1110	62
MAG239.bin.26	1141	967	1037	126
MAG107.bin.5	935	845	874	96
MAG277.bin.21	407	354	384	27
MAG203.bin.11	412	369	393	25
MAG246.bin.1	1302	1195	1249	165
MAG213.bin.9	1206	1411	1485	170
MAG229.bin.5	1118	1211	1268	120
MAG235.bin.5	1060	978	1016	90
MAG213.bin.2	462	361	434	27
MAG253.bin.12	954	813	845	50
MAG117.bin.51	1385	1785	2098	166
MAG273.bin.8	1050	935	997	44
MAG232.bin.6	1140	1506	1619	222
MAG205.bin.9	1148	1404	1478	177
MAG248.bin.14	1000	842	974	65
MAG119.bin.63	1247	1161	1236	42
MAG260.bin.23	881	855	802	67
MAG279.bin.19	1188	1215	1309	216
MAG188.bin.1	1194	1386	1484	186
MAG232.bin.21	1214	1569	1692	194
MAG251.bin.3	1196	1023	1149	22
MAG105.bin.20	1034	1164	1238	173
MAG277.bin.26	1211	1824	1984	128
MAG279.bin.1	1272	1173	1354	211
MAG227.bin.4	340	305	323	20
MAG244.bin.8	1055	894	1024	97
MAG237.bin.19	1086	936	1054	97
MAG272.bin.32	1393	1183	1357	208
MAG188.bin.10	1613	1472	1564	287
MAG273.bin.15	1129	997	1055	132
MAG189.bin.9	1216	1096	1151	150
MAG246.bin.11	1199	1504	1628	137
MAG270.bin.16	901	806	854	75
MAG201.bin.12	1189	1382	1475	210
MAG258.bin.19	1174	982	1136	134
MAG217.bin.26	1221	1307	1385	167
MAG214.bin.16	1223	1303	1386	105
MAG268.bin.1	1187	1130	1242	126
MAG117.bin.49	621	431	619	21
MAG116.bin.3	1182	1139	1226	85
MAG239.bin.32	1158	1072	1193	57
MAG104.bin.10	1219	1345	1320	117
MAG264.bin.2	1129	1415	1499	235
MAG264.bin.9	1080	1486	1570	266
MAG272.bin.38	1251	1174	1221	190
MAG120.bin.75	1060	949	1041	99
MAG232.bin.10	1026	1265	1353	113
MAG278.bin.31	1163	1131	1179	153
MAG196.bin.13	1189	1177	1243	68
MAG202.bin.13	1143	1222	1296	114
MAG257.bin.3	1076	1394	1523	234
MAG190.bin.13	1296	1182	1269	152
MAG268.bin.6	966	883	942	56
MAG197.bin.23	864	783	821	75
MAG191.bin.6	940	981	1029	75
MAG104.bin.31	993	1121	1069	95
MAG220.bin.1	1159	1013	1137	110
MAG102.bin.14	1003	866	946	43
MAG117.bin.68	1395	1395	1683	88
MAG187.bin.6	1144	1016	1104	157
MAG202.bin.22	1204	1217	1308	123
MAG189.bin.27	1063	893	1028	146
MAG118.bin.7	1205	1007	1175	130
MAG208.bin.5	1102	964	1006	80
MAG107.bin.4	1303	1409	1536	142
MAG250.bin.9	1254	1086	1231	147
MAG228.bin.5	1132	1008	1108	36
MAG101.bin.10	1033	887	1015	114
MAG279.bin.9	1113	988	1021	82
MAG114.bin.2	901	1025	1052	215
MAG187.bin.19	1167	1040	1115	45
MAG273.bin.17	1091	1721	1892	240
MAG239.bin.14	959	850	932	21
MAG110.bin.65	1230	1118	1237	139
MAG190.bin.21	1047	882	1044	15
MAG264.bin.16	1204	1216	1296	146
MAG187.bin.24	1034	921	975	52
MAG208.bin.1	1143	940	1106	154
MAG116.bin.15	974	1108	1040	104
MAG104.bin.33	1206	1923	2037	271
MAG245.bin.1	695	523	626	25
MAG257.bin.4	1026	938	986	81
MAG207.bin.7	921	901	946	73
MAG268.bin.5	946	857	929	72
MAG279.bin.20	1003	885	951	21
MAG247.bin.17	1065	887	1036	95
MAG256.bin.28	1009	1038	977	97
MAG248.bin.19	1187	995	1140	120
MAG206.bin.7	1102	1092	1133	106
MAG118.bin.14	986	877	965	92
MAG221.bin.21	1052	1044	1113	101
MAG238.bin.12	1244	1046	1212	182
MAG193.bin.6	1149	1809	1971	343
MAG255.bin.26	1038	1448	1567	229
MAG195.bin.22	1222	1215	1271	184
MAG273.bin.28	1042	1222	1322	189
MAG201.bin.11	1257	1208	1252	198
MAG256.bin.19	681	525	635	43
MAG277.bin.20	1217	858	911	60
MAG270.bin.1	1002	781	984	83
MAG266.bin.7	1143	951	1104	100
MAG212.bin.6	1139	994	1114	57
MAG250.bin.39	731	684	697	52
MAG257.bin.10	1078	946	978	71
MAG257.bin.12	1103	940	1075	138
MAG122.bin.28	1102	1408	1524	242
MAG112.bin.16	1030	998	944	91
MAG118.bin.31	905	1201	1265	89
MAG268.bin.15	1074	1182	1240	82
MAG186.bin.27	1075	1228	1387	164
MAG256.bin.23	1073	940	996	87
MAG212.bin.19	1199	1151	1218	100
MAG198.bin.4	967	809	956	125
MAG228.bin.10	1411	1407	1368	168
MAG204.bin.1	484	332	489	25
MAG277.bin.30	1340	1530	1654	189
MAG191.bin.1	587	456	555	39
MAG222.bin.27	1047	1053	1069	88
MAG260.bin.24	1151	969	1080	47
MAG118.bin.4	1097	1139	1217	232
MAG112.bin.15	1010	1311	1404	199
MAG250.bin.25	1156	1001	1134	29
MAG248.bin.12	296	270	291	18
MAG104.bin.9	1048	1232	1314	249
MAG278.bin.23	1068	1048	1116	62
MAG234.bin.6	980	838	954	84
MAG220.bin.6	520	377	404	21
MAG248.bin.8	1214	1013	1168	165
MAG184.bin.15	1161	1304	1378	253
MAG267.bin.10	1223	1578	1702	232
MAG241.bin.21	786	722	754	57
MAG200.bin.7	970	984	1038	154
MAG252.bin.7	708	648	680	39
MAG274.bin.28	1056	864	1039	33
MAG233.bin.21	1170	1062	1130	183
MAG277.bin.19	1019	1233	1319	117
MAG253.bin.20	1220	1226	1318	97
MAG234.bin.7	1126	1305	1461	78
MAG232.bin.2	1232	857	919	63
MAG120.bin.58	1280	1602	1778	201
MAG104.bin.27	956	773	910	101
MAG188.bin.21	806	720	750	40
MAG260.bin.20	1149	1087	1117	57
MAG267.bin.27	1260	1064	1241	123
MAG184.bin.5	1158	1312	1418	160
MAG119.bin.11	1212	1372	1586	104
MAG122.bin.15	1268	1142	1282	40
MAG104.bin.30	982	751	806	66
MAG117.bin.57	1371	1843	2233	152
MAG185.bin.3	746	671	720	37
MAG118.bin.36	1132	1603	1722	196
MAG110.bin.50	1223	1116	1230	111
MAG122.bin.31	1293	1156	1261	37
MAG112.bin.9	974	822	848	99
MAG102.bin.26	598	545	591	11
MAG197.bin.5	1063	1119	1199	151
MAG183.bin.12	872	790	825	43
MAG110.bin.43	881	745	760	67
MAG103.bin.6	852	773	830	47
MAG115.bin.16	1060	910	1014	44
MAG205.bin.2	1149	1254	1374	121
MAG211.bin.2	1164	916	1098	103
MAG193.bin.8	1075	938	1051	25
MAG185.bin.15	358	325	349	22
MAG117.bin.9	1197	1015	1179	79
MAG112.bin.18	1092	1026	1074	119
MAG235.bin.18	1178	1063	1161	37
MAG254.bin.12	460	368	433	22
MAG273.bin.32	903	857	898	161
MAG276.bin.25	1197	1248	1453	238
MAG49.bin.2	1428	1820	1925	68
MAG23.bin.19	2	1688	1733	48
MAG176.bin.2	1002	1751	1856	222
MAG173.bin.7	1179	1782	2109	196
MAG165.bin.19	1903	1710	1826	244
MAG137.bin.2	1865	1716	1795	75
MAG134.bin.6	1313	1864	1961	75
MAG30.bin.54	1104	1465	1536	57
MAG139.bin.45	1626	1492	1561	55
MAG4.bin.25	1222	1988	2187	163
MAG170.bin.37	1266	1197	1575	61
MAG21.bin.14	1102	1697	1810	87
MAG17.bin.19	1725	1608	1673	88
MAG176.bin.5	1084	1163	1223	93
MAG30.bin.77	1126	1774	1968	129
MAG148.bin.27	1220	1680	1901	59
MAG3.bin.18	1182	2827	3225	168
MAG133.bin.6	1130	1637	1795	140
MAG32.bin.39	1218	1614	1739	44
MAG3.bin.6	1446	2146	2209	177
MAG162.bin.10	968	1518	1602	215
MAG157.bin.14	986	1828	1947	225
MAG1.bin.37	1058	1851	1908	77
MAG49.bin.28	1415	2722	2992	177
MAG151.bin.3	1232	1827	1795	190
MAG137.bin.21	1384	2231	2178	286
MAG179.bin.14	666	543	628	35
MAG165.bin.12	784	616	725	66
MAG173.bin.14	1227	1685	1813	143
MAG3.bin.29	1200	2155	2397	162
MAG39.bin.9	1067	1314	1424	69
MAG137.bin.10	1058	1269	1354	76
MAG25.bin.18	1092	1279	1372	71
MAG3.bin.34	1277	1748	1953	57
MAG146.bin.61	1204	1867	1993	83
MAG180.bin.14	1014	1550	1739	197
MAG147.bin.29	1100	1675	1863	194
MAG28.bin.47	971	1211	1255	88
MAG49.bin.12	1221	1978	2337	120
MAG34.bin.6	1245	1850	1944	106
MAG3.bin.23	1060	1846	2029	94
MAG166.bin.5	310	245	288	8
MAG17.bin.33	1196	1921	2116	152
MAG142.bin.17	1136	1791	2016	171
MAG38.bin.49	1366	1789	1916	176
MAG23.bin.1	1120	1542	1637	127
MAG20.bin.27	1241	1949	2036	113
MAG17.bin.12	1225	2068	2228	290
MAG139.bin.22	1059	1198	1260	102
MAG1.bin.39	1176	1797	1837	75
MAG28.bin.32	1225	1877	2194	116
MAG34.bin.4	1061	1310	1401	63
MAG135.bin.8	1105	1301	1388	68
MAG34.bin.26	1273	1695	1882	130
MAG30.bin.61	1217	1206	1327	125
MAG146.bin.52	1216	1272	1405	132
MAG177.bin.13	1045	1566	1728	164
MAG48.bin.3	1234	1773	1958	140
MAG179.bin.16	1028	1590	1679	245
MAG148.bin.6	928	1425	1488	118
MAG157.bin.10	1098	1248	1333	71
MAG1.bin.8	1354	2468	2731	126
MAG162.bin.17	586	458	546	27
MAG140.bin.16	1287	1678	1869	200
MAG38.bin.4	1206	1508	1665	93
MAG126.bin.2	1293	1544	1728	69
MAG38.bin.81	1100	743	984	43
MAG25.bin.23	963	1309	1387	100
MAG137.bin.34	1094	743	994	51
MAG1.bin.64	1251	3229	3736	286
MAG160.bin.9	1212	2082	2048	251
MAG3.bin.1	1140	1837	1966	146
MAG38.bin.35	1086	1224	1313	65
MAG16.bin.17	1087	1257	1353	69
MAG23.bin.21	1262	1949	2058	271
MAG169.bin.8	634	522	598	23
MAG148.bin.15	1100	1168	1241	59
MAG30.bin.9	1255	1905	2096	270
MAG28.bin.65	1250	1731	2043	160
MAG133.bin.15	1646	1268	1571	113
MAG148.bin.17	1036	2046	2087	87
MAG37.bin.47	1097	1234	1435	185
MAG146.bin.63	1119	1227	1434	162
MAG148.bin.1	1265	1807	1894	89
MAG28.bin.42	1323	2341	2705	209
MAG30.bin.39	1142	2118	2290	143
MAG176.bin.15	1004	1195	1244	83
MAG174.bin.16	1109	1585	1673	176
MAG146.bin.34	904	1267	1341	127
MAG131.bin.3	953	1398	1469	114
MAG171.bin.2	1032	1693	1854	120
MAG165.bin.7	1111	1767	1931	264
MAG151.bin.8	1066	1415	1531	89
MAG19.bin.15	1086	1488	1620	142
MAG160.bin.8	1043	1285	1365	96
MAG139.bin.5	1036	1371	1439	116
MAG48.bin.10	1265	1444	1578	94
MAG18.bin.1	1249	1433	1636	80
MAG23.bin.76	1176	1331	1447	40
MAG1.bin.11	972	2381	2537	194
MAG142.bin.18	1228	1736	1910	181
MAG38.bin.20	1336	1486	1588	33
MAG124.bin.23	1237	1965	2309	209
MAG179.bin.17	1176	2207	2415	292
MAG3.bin.15	1010	1265	1334	102
MAG178.bin.21	947	1302	1373	97
MAG177.bin.6	1136	1347	1398	108
MAG155.bin.21	1046	1181	1253	58
MAG17.bin.1	1201	1622	1777	172
MAG38.bin.42	1286	1801	1923	91
MAG28.bin.1	1092	1284	1383	68
MAG38.bin.22	1242	1555	1670	87
MAG179.bin.27	962	1935	2044	147
MAG36.bin.1	1315	1511	1613	102
MAG50.bin.11	1191	2420	2679	200
MAG178.bin.3	1151	1448	1533	123
MAG43.bin.10	953	1359	1440	118
MAG32.bin.77	973	1226	1284	104
MAG28.bin.48	1058	1175	1236	154
MAG160.bin.1	1053	1153	1221	63
MAG152.bin.8	1135	1424	1486	102
MAG25.bin.13	1172	1378	1443	66
MAG170.bin.30	1071	1591	2049	284
MAG21.bin.13	1268	1644	1843	189
MAG30.bin.79	1092	1840	1968	319
MAG2.bin.1	1072	1288	1347	120
MAG180.bin.18	1102	1226	1275	95
MAG45.bin.43	1259	1996	2106	324
MAG166.bin.23	1146	1244	1285	84
MAG28.bin.75	1169	1722	1815	245
MAG45.bin.18	1166	1308	1636	132
MAG35.bin.17	1264	1777	1882	153
MAG50.bin.20	1087	1747	1883	281
MAG20.bin.4	1100	1930	2050	316
MAG15.bin.5	983	1246	1318	96
MAG146.bin.72	1335	1603	1682	59
MAG38.bin.38	1094	1325	1393	118
MAG30.bin.71	1246	1958	2084	280
MAG147.bin.43	1260	1490	1717	79
MAG174.bin.20	948	1807	1915	127
MAG43.bin.23	1213	1737	1861	105
MAG170.bin.28	1169	1531	1671	141
MAG44.bin.12	1029	2243	2486	429
MAG152.bin.28	674	511	605	22
MAG38.bin.60	1279	2097	2243	191
MAG171.bin.13	2038	1818	1935	287
MAG177.bin.20	2303	2026	2193	326
MAG22.bin.11	1106	1749	1893	269
MAG35.bin.12	1295	1184	1442	91
MAG41.bin.10	1278	1973	2071	298
MAG21.bin.15	1207	1783	1944	129
MAG129.bin.23	1109	1875	2018	287
MAG23.bin.80	1175	1291	1451	83
MAG177.bin.5	1052	1494	1605	134
MAG149.bin.4	961	1139	1195	91
MAG134.bin.2	964	1176	1236	83
MAG2.bin.10	1091	1465	1582	55
MAG139.bin.38	1290	1484	1595	50
MAG147.bin.42	1146	1282	1368	82
MAG16.bin.18	1229	1532	1785	246
MAG38.bin.90	1209	1507	1591	156
MAG2.bin.14	1181	1508	1604	159
MAG179.bin.18	1104	2135	2301	308
MAG21.bin.22	1071	1345	1411	120
MAG172.bin.1	1025	1249	1290	89
MAG152.bin.3	1074	1383	1446	96
MAG44.bin.3	1263	1888	2065	132
MAG169.bin.10	901	1240	1306	86
MAG165.bin.21	890	1182	1244	83
MAG159.bin.23	1169	1409	1603	60
MAG49.bin.24	1364	2446	2630	137
MAG139.bin.51	1346	2279	2436	81
MAG28.bin.5	1258	1820	2003	127
MAG23.bin.57	2860	2482	2657	109
MAG15.bin.21	1802	1540	1750	239
MAG14.bin.24	1223	1501	1715	234
MAG171.bin.18	1133	1873	2210	197
MAG177.bin.8	997	1489	1581	185
MAG35.bin.1	1300	1175	1254	78
MAG147.bin.41	1181	1268	1548	91
MAG3.bin.35	1071	1398	1467	116
MAG174.bin.10	1111	1189	1247	75
MAG173.bin.2	899	1191	1244	99
MAG151.bin.6	899	1209	1277	92
MAG150.bin.4	876	1155	1217	89
MAG16.bin.13	1143	1813	1932	249
MAG154.bin.2	1073	1522	1736	147
MAG129.bin.26	960	1357	1455	127
MAG3.bin.14	1238	1614	1783	124
MAG41.bin.47	1101	1272	1325	126
MAG20.bin.30	1044	1449	1499	122
MAG168.bin.18	996	1465	1526	111
MAG167.bin.22	983	1304	1346	99
MAG167.bin.15	1087	1468	1524	120
MAG159.bin.16	973	1461	1526	109
MAG25.bin.12	1212	1538	1744	108
MAG30.bin.46	1185	1296	1470	87
MAG140.bin.26	1026	1647	1760	90
MAG1.bin.27	1247	1763	1863	76
MAG38.bin.78	1092	1241	1316	144
MAG19.bin.9	1113	1444	1587	190
MAG45.bin.27	1319	1455	1538	41
MAG20.bin.25	1191	1557	1819	227
MAG17.bin.34	902	1369	1431	115
MAG161.bin.1	895	1217	1280	92
MAG3.bin.4	1121	1267	1281	37
MAG36.bin.12	1175	1457	1543	152
MAG140.bin.21	1212	1513	1630	173
MAG30.bin.72	1233	1722	1815	262
MAG151.bin.12	1130	1564	1715	191
MAG179.bin.8	1085	1528	1541	155
MAG151.bin.10	1249	2063	2017	244
MAG30.bin.10	1221	1480	1718	224
MAG24.bin.44	1152	1218	1410	121
MAG1.bin.44	1233	2972	3102	177
MAG4.bin.3	1150	1861	2065	369
MAG45.bin.39	965	1316	1363	114
MAG20.bin.13	1185	1179	1506	133
MAG156.bin.2	1012	871	963	53
MAG139.bin.40	1208	1406	1498	137
MAG28.bin.14	991	1215	1294	175
MAG152.bin.18	921	1268	1347	89
MAG165.bin.22	724	573	671	65
MAG163.bin.10	1143	1903	2080	264
MAG38.bin.54	1329	1308	1354	29
MAG176.bin.17	936	1292	1356	66
MAG41.bin.14	1063	1164	1236	128
MAG18.bin.3	1254	1664	1810	222
MAG147.bin.7	1127	1956	2102	400
MAG41.bin.44	1138	1611	1768	95
MAG171.bin.17	1070	1406	1454	124
MAG30.bin.8	1285	1166	1434	107
MAG140.bin.13	1272	1933	2199	163
MAG165.bin.15	1194	2133	2343	283
MAG32.bin.35	1126	1120	1217	85
MAG128.bin.6	1150	1254	1348	66
MAG21.bin.12	1279	1014	1256	91
MAG140.bin.22	1161	1311	1477	195
MAG30.bin.22	1218	1535	1632	101
MAG45.bin.41	1228	1622	1729	92
MAG124.bin.22	1193	1520	1636	99
MAG21.bin.21	1131	2254	2526	267
MAG41.bin.56	1153	1781	1834	80
MAG21.bin.25	1012	1491	1589	86
MAG146.bin.54	1279	1680	1801	148
MAG23.bin.14	1282	1976	2078	302
MAG38.bin.75	1456	1880	1928	111
MAG34.bin.15	1130	1388	1501	195
MAG35.bin.13	1262	1609	1743	76
MAG137.bin.26	1277	1124	1455	62
MAG170.bin.9	1154	1260	1373	77
MAG122.bin.9	1221	1689	1952	343
MAG20.bin.10	1047	1698	1807	146
MAG172.bin.14	900	1234	1296	91
MAG168.bin.3	1041	1723	1812	153
MAG156.bin.17	1083	1085	1127	131
MAG151.bin.14	1092	1477	1562	138
MAG28.bin.25	1219	1928	2225	136
MAG152.bin.23	1213	1997	2170	258
MAG17.bin.16	1244	1744	1861	155
MAG37.bin.27	1276	1811	2012	209
MAG38.bin.58	1189	1619	1768	252
MAG3.bin.27	1232	2123	2253	363
MAG148.bin.37	1254	1417	1568	93
MAG30.bin.6	1306	1355	1440	39
MAG176.bin.12	942	1241	1317	159
MAG44.bin.7	1253	1642	1771	262
MAG171.bin.27	1039	1806	1970	282
MAG14.bin.15	1192	1930	2086	310
MAG4.bin.13	1233	1875	1854	175
MAG49.bin.19	1440	1518	1561	57
MAG38.bin.10	1259	1361	1571	251
MAG15.bin.31	1212	1667	1853	143
MAG180.bin.21	1101	1388	1457	110
MAG179.bin.20	1374	1222	1290	89
MAG174.bin.7	1631	1393	1485	119
MAG158.bin.10	1318	1170	1244	95
MAG24.bin.20	1858	1583	1806	123
MAG146.bin.68	2094	1805	1993	254
MAG30.bin.14	2641	2372	2571	253
MAG23.bin.33	2512	2056	2005	261
MAG20.bin.19	2009	1772	1900	200
MAG137.bin.5	1481	1366	1427	72
MAG140.bin.20	2384	2054	2255	252
MAG124.bin.15	2484	2124	2300	392
MAG23.bin.63	1120	1109	1264	87
MAG168.bin.23	1202	1177	1259	82
MAG158.bin.4	1034	1043	1109	81
MAG152.bin.30	1213	1292	1386	216
MAG169.bin.3	1089	1232	1306	93
MAG159.bin.8	1140	1137	1187	105
MAG166.bin.11	999	914	950	103
MAG28.bin.35	1219	1741	1874	272
MAG28.bin.10	1199	1523	1668	199
MAG50.bin.22	1141	1605	1728	222
MAG19.bin.34	1168	1356	1522	196
MAG50.bin.23	1215	1830	1920	285
MAG146.bin.48	2148	1864	2013	366
MAG23.bin.8	2203	1949	2144	121
MAG178.bin.20	996	654	991	50
MAG139.bin.56	1639	1517	1588	113
MAG172.bin.15	1820	1581	1598	163
MAG20.bin.21	2028	1827	1953	103
MAG178.bin.15	1606	1327	1529	225
MAG146.bin.47	2410	2065	2267	392
MAG18.bin.12	2085	1835	1981	274
MAG148.bin.22	1519	1341	1471	136
MAG175.bin.12	2199	1908	2082	226
MAG140.bin.2	1358	1128	1169	105
MAG124.bin.11	1845	1626	1767	313
MAG23.bin.40	1419	1241	1382	47
MAG38.bin.85	1640	1357	1571	220
MAG169.bin.1	2077	1817	1975	235
MAG146.bin.56	786	555	782	34
MAG159.bin.17	1712	1459	1541	117
MAG147.bin.1	1276	1159	1218	110
MAG137.bin.18	2069	1811	1981	338
MAG147.bin.30	1254	1130	1196	167
MAG32.bin.40	1620	1462	1548	151
MAG173.bin.1	1013	848	954	57
MAG34.bin.5	1788	1530	1738	121
MAG28.bin.68	1963	1761	1899	308
MAG20.bin.1	2118	1967	2048	300
MAG175.bin.3	1385	1185	1229	118
MAG151.bin.2	1916	1710	1820	212
MAG3.bin.43	1952	1631	1852	237
MAG30.bin.78	1726	1475	1694	99
MAG49.bin.22	2123	1914	1965	74
MAG163.bin.13	1257	1092	1145	71
MAG38.bin.19	1538	1475	1532	63
MAG4.bin.5	2064	1793	1946	251
MAG44.bin.18	1647	1375	1594	193
MAG38.bin.41	1377	1208	1305	33
MAG19.bin.35	1575	1365	1479	184
MAG166.bin.12	1081	952	992	80
MAG17.bin.22	1202	1109	1149	133
MAG166.bin.1	1520	1115	1417	200
MAG17.bin.24	1871	1709	1803	302
MAG15.bin.4	1720	1463	1600	110
MAG169.bin.13	1618	1373	1439	114
MAG179.bin.13	2388	1909	1858	212
MAG159.bin.22	1593	1383	1476	128
MAG16.bin.32	1205	1110	1184	26
MAG23.bin.58	1098	1413	1522	178
MAG165.bin.5	1201	1455	1577	233
MAG178.bin.24	1202	1170	1332	143
MAG41.bin.8	1343	1460	1533	64
MAG23.bin.65	1253	2105	2293	164
MAG40.bin.2	1259	1877	2114	216
MAG179.bin.9	1085	1552	1641	139
MAG175.bin.16	1017	1113	1168	133
MAG24.bin.33	1293	1552	1679	105
MAG134.bin.16	1203	1261	1421	187
MAG17.bin.30	1132	1562	1667	251
MAG1.bin.16	1286	1748	1901	136
MAG145.bin.1	1087	1239	1311	165
MAG30.bin.93	1173	1273	1339	68
MAG145.bin.6	1229	1343	1460	141
MAG28.bin.64	1249	1645	1774	258
MAG167.bin.12	978	1286	1368	116
MAG2.bin.22	1182	1714	1851	301
MAG23.bin.39	1077	1559	1788	269
MAG3.bin.30	1348	1755	1872	198
MAG24.bin.15	1109	1495	1588	227
MAG147.bin.13	1165	1722	1873	256
MAG37.bin.18	1194	1204	1356	175
MAG1.bin.6	1288	1609	1691	88
MAG19.bin.19	1141	1506	1665	164
MAG177.bin.2	1232	1044	1202	127
MAG140.bin.10	1720	1443	1601	139
MAG168.bin.22	2006	1763	1898	248
MAG2.bin.15	1907	1636	1791	167
MAG148.bin.2	1226	1093	1156	123
MAG38.bin.33	1154	1434	1548	173
MAG178.bin.9	1161	1535	1608	256
MAG21.bin.6	998	1248	1192	95
MAG148.bin.24	1063	1534	1647	263
MAG166.bin.21	1100	1091	1141	55
MAG148.bin.9	1268	1489	1598	132
MAG15.bin.14	1182	1758	1913	318
MAG48.bin.13	1169	1888	2025	371
MAG179.bin.10	1249	1334	1549	236
MAG170.bin.5	1080	1109	1156	86
MAG124.bin.8	1155	1646	1775	264
MAG157.bin.20	1193	1139	1218	75
MAG171.bin.11	1231	1345	1468	97
MAG44.bin.17	1207	1733	1839	312
MAG2.bin.13	1197	1247	1360	124
MAG3.bin.19	941	1289	1243	121
MAG3.bin.10	902	1294	1262	116
MAG172.bin.18	1156	1434	1531	217
MAG1.bin.19	1365	1550	1684	129
MAG140.bin.7	1017	1712	1889	281
MAG15.bin.23	1104	1674	1800	297
MAG167.bin.2	1037	958	998	81
MAG2.bin.12	1107	1116	1193	60
MAG25.bin.1	1264	1371	1420	78
MAG147.bin.22	1058	1482	1589	274
MAG38.bin.11	1085	1669	1855	268
MAG20.bin.14	1077	1232	1167	99
MAG32.bin.19	1221	1345	1555	53
MAG14.bin.18	1091	1081	1143	110
MAG28.bin.16	1029	1617	1749	268
MAG38.bin.72	1063	1704	1841	227
MAG35.bin.6	1040	1412	1675	196
MAG35.bin.41	1217	1311	1389	60
MAG122.bin.40	1312	1834	1925	214
MAG49.bin.11	1302	1715	1807	159
MAG23.bin.66	1215	1537	1722	50
MAG176.bin.16	1216	1644	1740	246
MAG43.bin.18	1170	1383	1565	86
MAG165.bin.13	1001	1525	1653	238
MAG155.bin.3	1129	1373	1458	210
MAG137.bin.13	1061	1672	1822	274
MAG155.bin.11	1153	1118	1162	85
MAG166.bin.13	1430	1946	1901	226
MAG171.bin.6	1049	911	963	61
MAG171.bin.15	1055	1188	1263	94
MAG168.bin.17	1231	1207	1407	202
MAG17.bin.17	1171	1486	1615	229
MAG16.bin.10	1068	1688	1829	344
MAG23.bin.73	1230	1834	2033	60
MAG156.bin.20	1181	1051	1177	28
MAG23.bin.70	1157	1247	1402	132
MAG170.bin.31	1387	1515	1851	47
MAG45.bin.24	1113	1947	2129	302
MAG17.bin.37	1126	1034	1083	122
MAG159.bin.21	1091	1074	1144	89
MAG3.bin.37	1280	1173	1331	53
MAG21.bin.26	1211	1700	1784	267
MAG170.bin.8	1035	1669	1783	128
MAG20.bin.26	1261	1278	1457	57
MAG1.bin.13	1265	1625	1685	104
MAG162.bin.18	1068	1312	1467	163
MAG145.bin.3	1203	1691	1796	232
MAG147.bin.15	1152	1618	1769	248
MAG153.bin.10	1196	1459	1521	250
MAG146.bin.57	1127	1193	1387	139
MAG3.bin.8	995	1504	1621	136
MAG23.bin.52	1204	1400	1499	123
MAG32.bin.44	1287	1395	1519	157
MAG24.bin.24	1136	1809	1984	370
MAG174.bin.11	1091	1548	1693	198
MAG3.bin.33	1403	1549	1787	42
MAG148.bin.12	1262	1257	1440	177
MAG1.bin.5	1255	1307	1351	68
MAG19.bin.37	638	550	628	54
MAG38.bin.34	1193	1130	1280	139
MAG30.bin.7	1143	1649	1796	81
MAG131.bin.13	1089	1467	1665	260
MAG28.bin.9	1254	1636	1602	178
MAG38.bin.27	1243	1538	1765	298
MAG30.bin.57	1312	1307	1561	233
MAG174.bin.9	1231	1084	1251	144
MAG38.bin.13	1339	1790	1877	177
MAG166.bin.20	963	875	919	93
MAG1.bin.67	989	1127	1187	107
MAG179.bin.6	1129	1443	1528	232
MAG49.bin.32	1440	1292	1604	77
MAG171.bin.31	1174	1565	1657	241
MAG28.bin.23	1191	1285	1423	177
MAG174.bin.18	1173	1333	1435	100
MAG23.bin.27	1167	1159	1436	208
MAG140.bin.12	1299	1350	1443	67
MAG35.bin.4	1270	1469	1655	42
MAG139.bin.43	1084	1054	1125	52
MAG48.bin.4	1162	1257	1475	155
MAG44.bin.1	1169	1240	1387	160
MAG38.bin.24	1281	1190	1370	153
MAG133.bin.7	1175	1749	1934	282
MAG37.bin.41	1412	1185	1241	104
MAG3.bin.36	1404	1182	1234	111
MAG170.bin.4	1312	1028	1197	123
MAG167.bin.4	1190	1039	1143	70
MAG131.bin.10	1197	1099	1152	116
MAG41.bin.23	1437	1284	1386	48
MAG34.bin.21	1399	1320	1374	62
MAG39.bin.14	1317	1161	1235	92
MAG152.bin.13	1593	1449	1512	267
MAG23.bin.2	1700	1470	1665	51
MAG30.bin.85	1797	1592	1679	296
MAG19.bin.20	889	690	862	36
MAG20.bin.3	1449	1271	1421	38
MAG146.bin.7	1767	1578	1717	80
MAG180.bin.7	1623	1467	1536	260
MAG173.bin.18	699	453	704	39
MAG28.bin.40	1878	1702	1851	60
MAG40.bin.19	1738	1529	1702	127
MAG30.bin.51	1436	1240	1352	39
MAG175.bin.27	1579	1428	1502	172
MAG2.bin.38	1683	1509	1639	219
MAG30.bin.42	1287	1140	1230	46
MAG178.bin.11	1572	1207	1466	186
MAG38.bin.15	1629	1433	1541	169
MAG177.bin.16	1596	1438	1508	267
MAG30.bin.48	1703	1546	1637	64
MAG122.bin.6	2055	1762	1949	263
MAG4.bin.22	1162	911	1121	63
MAG173.bin.32	1844	1620	1758	210
MAG122.bin.38	1336	1031	1282	86
MAG163.bin.9	1785	1587	1703	239
MAG148.bin.28	1642	1461	1577	102
MAG139.bin.50	1571	1460	1526	57
MAG146.bin.44	1659	1433	1563	96
MAG21.bin.8	1694	1436	1623	61
MAG15.bin.29	2039	1778	1953	342
MAG17.bin.25	1816	1574	1712	253
MAG22.bin.14	1809	1488	1665	98
MAG3.bin.3	918	715	831	65
MAG17.bin.15	1728	1454	1667	245
MAG32.bin.74	1058	925	1031	126
MAG178.bin.14	287	206	248	4
MAG176.bin.8	1754	1575	1695	245
MAG20.bin.15	1419	1272	1383	32
MAG38.bin.67	1671	1485	1576	202
MAG38.bin.31	1237	1053	1198	100
MAG3.bin.17	1434	1275	1402	117
MAG38.bin.26	1689	1475	1597	68
MAG23.bin.37	1672	1407	1630	201
MAG155.bin.5	1386	1252	1296	127
MAG37.bin.48	1595	1338	1535	67
MAG35.bin.51	1070	934	1043	34
MAG142.bin.2	1199	1152	1106	105
MAG171.bin.29	1545	1248	1485	262
MAG175.bin.30	1366	1126	1306	185
MAG3.bin.20	1583	1304	1534	192
MAG28.bin.49	2021	1600	1828	160
MAG23.bin.16	1670	1453	1606	119
MAG171.bin.4	1690	1490	1583	253
MAG150.bin.12	2022	1725	1921	206
MAG172.bin.3	1469	1242	1319	119
MAG20.bin.22	1423	1277	1359	107
MAG162.bin.2	1186	1036	1045	93
MAG168.bin.2	1052	951	1000	90
MAG166.bin.8	1114	964	997	65
MAG20.bin.16	1170	1741	1867	238
MAG135.bin.6	1218	1102	1261	154
MAG137.bin.1	1078	1549	1763	217
MAG156.bin.9	1092	968	1069	24
MAG169.bin.5	1218	1004	1166	129
MAG146.bin.55	1271	1489	1644	87
MAG4.bin.21	1158	1671	1795	226
MAG162.bin.3	1008	916	962	72
MAG28.bin.20	1104	1423	1611	236
MAG146.bin.6	1118	1283	1477	209
MAG32.bin.42	1153	1034	1131	148
MAG176.bin.3	1301	1436	1554	141
MAG19.bin.13	1214	1632	1883	160
MAG166.bin.14	512	420	493	27
MAG38.bin.64	1210	1216	1416	181
MAG134.bin.15	1196	1124	1198	129
MAG22.bin.13	838	514	840	23
MAG168.bin.14	777	713	730	34
MAG22.bin.6	1140	1801	1948	349
MAG175.bin.18	1204	1113	1188	175
MAG154.bin.8	1300	1146	1271	27
MAG122.bin.37	965	1157	1213	77
MAG155.bin.8	1144	1305	1310	116
MAG126.bin.10	971	1231	1182	109
MAG131.bin.18	1288	1255	1351	101
MAG133.bin.18	1084	1889	2080	273
MAG151.bin.1	988	1031	1010	84
MAG156.bin.1	1153	1527	1630	173
MAG45.bin.2	1278	1218	1233	43
MAG24.bin.19	1035	1373	1649	167
MAG24.bin.23	1211	934	1140	71
MAG44.bin.2	1233	1647	1758	62
MAG16.bin.23	1299	1468	1530	161
MAG171.bin.3	1148	1488	1581	194
MAG147.bin.35	1180	1067	1105	86
MAG1.bin.28	1315	1549	1620	53
MAG174.bin.14	1204	1146	1218	59
MAG154.bin.7	1047	1171	1222	86
MAG170.bin.35	1010	846	985	89
MAG21.bin.11	1124	1289	1404	81
MAG128.bin.11	963	1102	1047	101
MAG20.bin.29	967	883	918	61
MAG167.bin.13	651	440	651	16
MAG32.bin.71	1279	1196	1256	34
MAG32.bin.82	953	1115	1165	374
MAG38.bin.2	1379	1417	1474	141
MAG1.bin.50	1126	1135	1172	47
MAG156.bin.16	952	1012	1071	80
MAG28.bin.50	1282	1142	1310	171
MAG38.bin.71	1146	1436	1610	236
MAG23.bin.18	697	624	683	28
MAG28.bin.52	1105	1719	1870	327
MAG173.bin.21	1184	1135	1199	168
MAG155.bin.1	419	380	402	23
MAG170.bin.2	1080	1210	1623	105
MAG156.bin.8	1133	1094	1264	219
MAG38.bin.73	1178	1493	1616	199
MAG19.bin.10	1253	1108	1241	28
MAG44.bin.8	1215	930	1193	72
MAG20.bin.28	891	1175	1217	246
MAG38.bin.7	1173	1113	1141	18
MAG177.bin.15	758	691	732	31
MAG28.bin.31	1107	1187	1385	145
MAG130.bin.11	983	1044	1103	38
MAG177.bin.14	1235	1351	1419	161
MAG1.bin.14	1148	1137	1291	35
MAG166.bin.9	1104	919	1066	105
MAG174.bin.15	1160	1239	1309	188
MAG23.bin.29	1246	1360	1521	66
MAG23.bin.78	1166	1331	1420	71
MAG50.bin.13	1226	1329	1510	98
MAG160.bin.13	1196	1200	1262	60
MAG124.bin.10	1022	1124	1054	96
MAG133.bin.2	1032	1319	1501	181
MAG43.bin.21	1111	998	1085	89
MAG166.bin.7	1025	892	947	78
MAG164.bin.11	1129	1586	1676	335
MAG28.bin.71	1250	1199	1365	188
MAG1.bin.9	1158	1037	1129	55
MAG135.bin.12	1020	1194	1295	124
MAG30.bin.5	1273	1266	1352	24
MAG38.bin.51	1229	963	1186	93
MAG131.bin.14	1208	1625	1861	135
MAG23.bin.51	984	1076	1015	90
MAG166.bin.2	1488	2817	2841	77
MAG148.bin.5	1117	1022	1156	108
MAG158.bin.5	1046	1532	1666	229
MAG23.bin.68	1434	1284	1520	27
MAG36.bin.2	1099	1837	2015	303
MAG153.bin.2	1089	1554	1654	289
MAG2.bin.36	1227	1285	1415	171
MAG41.bin.32	1143	1666	1825	298
MAG175.bin.6	1173	1370	1441	180
MAG159.bin.28	1184	1310	1377	87
MAG170.bin.16	975	839	926	56
MAG156.bin.21	1188	979	1248	101
MAG38.bin.12	1112	1249	1474	146
MAG1.bin.70	1262	1555	1694	97
MAG157.bin.7	913	763	888	54
MAG19.bin.33	921	1176	1212	331
MAG162.bin.8	998	904	964	52
MAG170.bin.36	1308	1599	1723	173
MAG162.bin.1	386	344	359	17
MAG169.bin.9	1177	1041	1124	62
MAG140.bin.18	964	669	1110	42
MAG147.bin.26	1269	1408	1386	102
MAG4.bin.23	1076	1033	1038	30
MAG158.bin.7	895	776	847	40
MAG28.bin.44	1087	1402	1546	73
MAG1.bin.24	1144	1348	1446	152
MAG17.bin.10	1198	1615	1598	140
MAG36.bin.6	1156	1332	1460	181
MAG30.bin.69	1322	1855	1991	205
MAG170.bin.26	1183	1489	1588	213
MAG179.bin.25	1187	1265	1331	159
MAG28.bin.41	788	482	785	23
MAG175.bin.28	987	1447	1538	92
MAG39.bin.18	912	766	799	91
MAG141.bin.3	1107	1583	1715	259
MAG147.bin.9	1037	1159	1223	119
MAG172.bin.19	1292	1086	1305	52
MAG170.bin.25	910	763	792	89
MAG139.bin.46	1248	1185	1266	71
MAG44.bin.14	1138	1235	1311	228
MAG124.bin.2	1187	1354	1464	188
MAG41.bin.52	1205	925	1158	39
MAG167.bin.7	1249	1290	1332	162
MAG137.bin.14	1170	1287	1400	200
MAG23.bin.34	1178	1487	1599	148
MAG23.bin.59	1094	954	1091	97
MAG17.bin.2	1081	1682	1776	283
MAG172.bin.4	1096	1542	1630	318
MAG152.bin.22	456	372	434	20
MAG23.bin.69	967	895	919	103
MAG166.bin.17	959	964	1004	105
MAG179.bin.4	1136	1565	1649	331
MAG172.bin.21	1053	916	1032	45
MAG158.bin.13	1076	1759	1957	303
MAG23.bin.24	854	1679	2054	179
MAG21.bin.10	966	932	958	93
MAG139.bin.11	1156	1529	1616	250
MAG152.bin.16	1057	869	1029	98
MAG158.bin.15	551	436	510	20
MAG20.bin.9	1319	1081	1313	197
MAG129.bin.9	1011	855	953	49
MAG146.bin.4	1154	1524	1650	164
MAG140.bin.9	1190	1268	1356	111
MAG39.bin.12	445	383	430	14
MAG30.bin.40	761	462	780	32
MAG155.bin.25	397	339	382	14
MAG157.bin.13	1110	936	1076	109
MAG15.bin.7	1243	1134	1191	70
MAG45.bin.45	1221	1398	1508	101
MAG157.bin.16	1062	1200	1273	90
MAG131.bin.6	879	796	843	88
MAG4.bin.2	1385	1498	1470	152
MAG22.bin.4	1123	953	1109	94
MAG19.bin.5	527	462	519	27
MAG3.bin.13	1015	1345	1441	223
MAG142.bin.7	1135	1711	1841	229
MAG147.bin.32	1077	990	1042	108
MAG165.bin.18	1003	870	941	67
MAG131.bin.11	971	1131	1090	94
MAG162.bin.4	1164	1116	1182	159
MAG170.bin.11	1221	1251	1365	31
MAG25.bin.26	1115	994	1096	116
MAG19.bin.8	1237	1586	1671	71
MAG152.bin.26	1213	1316	1381	152
MAG2.bin.33	1342	1523	1642	85
MAG146.bin.17	1160	1051	1125	82
MAG146.bin.49	1237	1188	1265	55
MAG14.bin.21	846	782	817	72
MAG4.bin.19	950	1111	1060	109
MAG37.bin.39	1141	1134	1223	124
MAG146.bin.58	1269	1152	1233	88
MAG38.bin.3	1179	1895	2015	300
MAG157.bin.1	1176	2129	2086	240
MAG34.bin.20	1178	1077	1154	130
MAG129.bin.19	1124	1449	1554	240
MAG4.bin.27	961	861	953	92
MAG169.bin.12	1230	1462	1547	210
MAG172.bin.11	1345	1201	1365	80
MAG139.bin.3	1170	1312	1462	169
MAG166.bin.16	804	716	787	52
MAG35.bin.8	1170	925	1130	82
MAG176.bin.1	1202	1772	1745	181
MAG45.bin.49	1133	1291	1466	221
MAG46.bin.11	1108	1437	1529	264
MAG4.bin.11	1189	1292	1314	44
MAG134.bin.4	1163	1134	1282	144
MAG41.bin.51	1054	1495	1629	166
MAG32.bin.38	1352	1889	1829	245
MAG167.bin.21	493	408	472	17
MAG30.bin.63	1124	954	1067	54
MAG44.bin.4	1171	1426	1524	192
MAG34.bin.1	1263	1555	1621	92
MAG134.bin.8	1150	1631	1772	258
MAG38.bin.80	1038	1030	1084	118
MAG134.bin.5	1095	1504	1620	314
MAG124.bin.17	1190	1136	1217	184
MAG1.bin.59	1397	1575	1573	40
MAG16.bin.3	1230	1106	1158	145
MAG131.bin.21	1224	1028	1186	168
MAG15.bin.13	1040	785	991	57
MAG43.bin.5	1359	1555	1495	120
MAG43.bin.19	1052	1194	1248	172
MAG147.bin.23	937	1116	1158	96
MAG2.bin.4	1221	1166	1252	135
MAG30.bin.12	1212	1624	1980	211
MAG44.bin.16	1075	1633	1769	217
MAG30.bin.26	1228	1375	1625	178
MAG40.bin.8	1221	1429	1527	203
MAG32.bin.15	1113	989	1076	111
MAG171.bin.23	1148	1054	1121	177
MAG23.bin.41	1032	1573	1756	84
MAG173.bin.16	901	863	888	78
MAG32.bin.58	1190	1407	1620	68
MAG22.bin.16	1164	1477	1600	134
MAG37.bin.4	1289	1501	1581	107
MAG157.bin.9	935	824	874	54
MAG24.bin.13	1265	1266	1312	64
MAG158.bin.9	1117	935	1089	101
MAG24.bin.9	1223	984	1189	40
MAG173.bin.17	1105	961	1076	95
MAG153.bin.4	717	679	700	64
MAG160.bin.10	863	788	822	70
MAG19.bin.7	979	945	911	93
MAG172.bin.17	1032	813	860	49
MAG170.bin.12	700	553	673	32
MAG14.bin.1	1253	1414	1619	87
MAG177.bin.9	1221	1068	1205	139
MAG139.bin.1	1324	1703	1848	89
MAG142.bin.9	836	715	730	62
MAG28.bin.58	1110	1264	1318	178
MAG35.bin.25	970	891	910	95
MAG36.bin.20	910	1139	1201	81
MAG18.bin.15	884	857	811	51
MAG28.bin.60	1182	1587	1684	297
MAG146.bin.9	1234	1692	1793	274
MAG18.bin.10	1257	1460	1537	63
MAG3.bin.39	1125	1012	1158	131
MAG172.bin.13	986	1314	1398	170
MAG32.bin.45	1212	1344	1441	88
MAG28.bin.29	1046	1098	1174	168
MAG173.bin.9	1119	961	1099	140
MAG131.bin.23	1152	1544	1648	229
MAG175.bin.9	1042	865	1007	102
MAG49.bin.3	1476	1473	1495	33
MAG32.bin.46	978	835	851	85
MAG23.bin.42	1143	1604	1744	175
MAG22.bin.2	1209	1206	1296	113
MAG40.bin.3	1190	1509	1623	234
MAG25.bin.2	982	886	919	37
MAG170.bin.13	957	861	918	47
MAG147.bin.39	1206	1079	1137	136
MAG50.bin.16	292	273	270	11
MAG49.bin.17	1292	1280	1350	79
MAG139.bin.12	1133	870	1072	70
MAG23.bin.35	1035	922	994	40
MAG23.bin.4	922	840	895	38
MAG139.bin.16	1228	1659	1815	154
MAG173.bin.13	831	1402	1492	587
MAG167.bin.11	1217	1027	1193	148
MAG167.bin.8	903	864	898	64
MAG32.bin.23	934	866	892	30
MAG36.bin.9	1005	912	980	82
MAG32.bin.70	914	825	888	40
MAG36.bin.13	1179	1167	1249	110
MAG170.bin.20	1105	970	1072	76
MAG22.bin.5	898	821	888	13
MAG17.bin.9	1131	1603	1832	142
MAG174.bin.21	1128	1137	1200	197
MAG154.bin.4	1036	867	996	96
MAG1.bin.71	1277	1310	1361	41
MAG35.bin.22	1082	928	1054	119
MAG14.bin.11	1141	993	1037	84
MAG28.bin.3	1146	1703	1816	337
MAG124.bin.27	1041	1023	958	94
MAG137.bin.8	1190	1099	1175	80
MAG36.bin.25	975	944	905	87
MAG139.bin.23	1010	898	991	13
MAG2.bin.18	1190	1077	1160	66
MAG34.bin.3	1174	1396	1536	101
MAG152.bin.6	752	686	719	63
MAG176.bin.13	881	851	892	55
MAG25.bin.7	1043	826	1014	58
MAG44.bin.10	1161	1435	1544	224
MAG39.bin.7	93	967	983	18
MAG147.bin.10	664	552	564	23
MAG14.bin.7	1129	1338	1502	213
MAG32.bin.48	924	828	903	34
MAG40.bin.7	1358	1646	1591	191
MAG23.bin.75	1271	1698	1813	220
MAG28.bin.28	1181	1090	1138	75
MAG38.bin.86	1107	1092	1100	22
MAG1.bin.25	1214	2075	2246	172
MAG159.bin.24	1050	935	1022	20
MAG175.bin.19	1059	1068	1139	163
MAG16.bin.21	1124	1145	1243	243
MAG174.bin.24	1122	1059	1103	162
MAG157.bin.19	788	687	743	35
MAG2.bin.50	1182	1849	1978	295
MAG34.bin.17	998	969	905	85
MAG122.bin.41	1123	1256	1422	214
MAG17.bin.11	1142	1044	1114	150
MAG30.bin.32	1067	1671	1860	331
MAG148.bin.13	850	773	819	43
MAG45.bin.6	968	736	925	68
MAG139.bin.20	1021	878	990	110
MAG2.bin.39	1199	1253	1397	120
MAG89.bin.11	1072	1604	1688	241
MAG71.bin.14	1020	1794	1899	217
MAG70.bin.66	1352	1678	2154	92
MAG59.bin.19	1246	1539	1600	76
MAG59.bin.4	1333	1646	1721	71
MAG58.bin.50	1314	1781	1861	98
MAG86.bin.13	995	1385	1455	52
MAG77.bin.61	1253	2052	2257	185
MAG77.bin.34	1265	2177	2567	194
MAG65.bin.23	1225	1889	2012	98
MAG56.bin.9	1225	1874	1990	92
MAG73.bin.21	1065	1309	1412	68
MAG59.bin.24	1195	1896	2042	165
MAG77.bin.23	1381	2184	2125	277
MAG71.bin.46	1229	1734	1874	162
MAG59.bin.28	1190	1808	2023	186
MAG68.bin.7	1199	1690	1836	147
MAG77.bin.75	1199	1800	2117	160
MAG71.bin.32	1272	1630	1922	107
MAG68.bin.37	1241	1391	1518	106
MAG58.bin.33	1290	1886	2214	215
MAG58.bin.26	1185	1643	1857	176
MAG71.bin.22	970	1233	1291	101
MAG76.bin.9	1331	1657	1724	81
MAG89.bin.25	1230	2092	2325	225
MAG9.bin.12	1338	1765	1856	89
MAG77.bin.56	1174	1359	1404	136
MAG67.bin.6	1076	1537	1802	160
MAG86.bin.12	1071	1280	1373	64
MAG71.bin.27	1088	1269	1359	65
MAG6.bin.16	1284	1625	1789	111
MAG74.bin.1	1110	1287	1369	71
MAG77.bin.65	1285	1568	1789	66
MAG88.bin.21	910	1225	1293	107
MAG71.bin.28	1077	1792	1877	248
MAG90.bin.11	1134	1622	1815	104
MAG67.bin.10	1152	2200	2484	186
MAG73.bin.18	1231	1721	1874	116
MAG7.bin.77	1299	1265	1558	129
MAG6.bin.46	1282	1557	1669	84
MAG59.bin.25	1280	1247	1558	100
MAG98.bin.17	976	1208	1262	94
MAG50.bin.5	1198	1736	1908	123
MAG65.bin.38	1234	1690	1798	257
MAG51.bin.43	1078	1323	1416	71
MAG67.bin.13	1286	1443	1634	84
MAG59.bin.31	1151	1245	1471	140
MAG54.bin.8	1236	1460	1573	112
MAG68.bin.36	1249	1606	1839	72
MAG77.bin.78	1233	1515	1629	42
MAG65.bin.15	1108	1578	1657	219
MAG66.bin.59	1104	2265	2459	129
MAG8.bin.3	1204	1276	1578	132
MAG6.bin.18	1276	1633	1795	95
MAG59.bin.16	1128	1326	1390	119
MAG67.bin.8	1280	1231	1520	107
MAG88.bin.11	1274	1463	1665	85
MAG99.bin.17	968	1318	1402	116
MAG80.bin.31	947	1412	1470	120
MAG70.bin.23	1217	1081	1128	133
MAG65.bin.26	959	1227	1283	93
MAG51.bin.41	1039	1251	1324	159
MAG63.bin.59	1091	1300	1368	123
MAG90.bin.17	1219	1458	1559	76
MAG51.bin.20	1040	1525	1633	62
MAG70.bin.62	1270	1720	1841	283
MAG74.bin.12	928	1722	1834	235
MAG74.bin.37	1293	1475	1538	93
MAG71.bin.9	1189	2206	2456	165
MAG79.bin.20	941	1373	1429	115
MAG67.bin.25	1052	1339	1428	133
MAG67.bin.20	1142	1692	1780	237
MAG80.bin.3	1227	1647	1756	106
MAG54.bin.2	1163	1811	2035	114
MAG62.bin.18	1269	1744	1969	88
MAG8.bin.10	1091	1380	1453	127
MAG65.bin.7	1259	1641	1739	118
MAG68.bin.21	1165	1389	1614	185
MAG71.bin.31	1189	2006	2191	265
MAG66.bin.27	1210	1275	1579	134
MAG6.bin.1	1229	1892	2033	116
MAG51.bin.45	1249	1745	1898	188
MAG80.bin.7	971	1622	1704	251
MAG68.bin.16	1232	1319	1451	86
MAG76.bin.19	939	1487	1596	125
MAG80.bin.9	1290	1272	1556	120
MAG70.bin.49	1313	1188	1474	105
MAG7.bin.25	855	801	815	40
MAG62.bin.10	1107	912	921	48
MAG67.bin.18	1209	1754	1939	164
MAG9.bin.6	1237	1637	1746	123
MAG6.bin.7	1017	1282	1360	183
MAG74.bin.11	1092	1865	2264	197
MAG71.bin.6	1229	1588	1773	81
MAG58.bin.28	1264	1149	1434	109
MAG68.bin.2	1287	1619	1849	83
MAG96.bin.18	1056	1314	1380	131
MAG71.bin.49	1168	1905	2087	380
MAG66.bin.39	1257	1163	1439	116
MAG75.bin.6	1160	1536	1643	115
MAG58.bin.15	1105	1788	1941	285
MAG70.bin.5	1043	977	1004	32
MAG58.bin.37	1210	1586	1825	110
MAG7.bin.68	1215	1344	1518	57
MAG75.bin.3	1209	1461	1681	232
MAG6.bin.13	1269	1536	1686	96
MAG70.bin.8	1263	1708	1797	198
MAG77.bin.82	1060	1538	1632	229
MAG63.bin.21	1092	1065	1117	132
MAG59.bin.10	1094	1349	1440	145
MAG54.bin.1	1022	1755	1901	281
MAG58.bin.12	1256	1496	1746	115
MAG75.bin.9	1184	1761	1908	126
MAG8.bin.5	1111	1671	1847	198
MAG59.bin.46	1179	1252	1555	118
MAG90.bin.15	1051	2026	2269	392
MAG75.bin.21	1164	1584	1725	239
MAG74.bin.34	1266	1633	1809	99
MAG67.bin.3	982	1378	1457	184
MAG68.bin.33	1128	1075	1231	111
MAG75.bin.19	1081	1690	1853	118
MAG51.bin.17	1282	1491	1700	237
MAG70.bin.61	965	1227	1289	101
MAG7.bin.33	1005	1143	1187	80
MAG65.bin.47	1264	1813	1974	194
MAG77.bin.35	1194	2059	2352	261
MAG70.bin.71	1091	1219	1308	66
MAG50.bin.4	1237	1754	1840	246
MAG77.bin.72	1043	1287	1374	159
MAG70.bin.51	1253	2070	2182	333
MAG88.bin.3	1201	1523	1651	133
MAG75.bin.11	1126	1969	2114	335
MAG77.bin.54	1077	1514	1720	268
MAG9.bin.25	1157	1705	1815	166
MAG63.bin.55	877	761	1093	51
MAG65.bin.48	991	1708	1815	152
MAG70.bin.53	1259	1858	1977	212
MAG63.bin.58	1198	1662	1804	80
MAG59.bin.56	1250	1694	1862	153
MAG70.bin.74	1193	1480	1558	153
MAG96.bin.11	1265	1612	1693	216
MAG71.bin.33	1215	1518	1670	82
MAG64.bin.12	1112	1005	1103	70
MAG50.bin.26	879	814	1308	65
MAG54.bin.11	1172	1171	1326	147
MAG89.bin.28	1079	1750	1921	264
MAG59.bin.7	1204	1514	1746	119
MAG6.bin.44	1177	1439	1523	150
MAG66.bin.32	1193	1593	1695	114
MAG90.bin.26	926	1430	1525	120
MAG54.bin.26	1107	1449	1555	263
MAG59.bin.6	1139	1774	1901	285
MAG73.bin.13	1058	1273	1333	54
MAG70.bin.52	1129	1591	1761	200
MAG52.bin.1	989	1125	1164	94
MAG89.bin.17	1222	1689	1724	75
MAG52.bin.16	763	900	972	71
MAG7.bin.18	981	1432	1498	53
MAG74.bin.29	1196	1670	1808	152
MAG68.bin.42	1078	1202	1300	61
MAG65.bin.20	1144	1949	2126	346
MAG79.bin.5	1186	1364	1494	146
MAG62.bin.1	1248	1372	1441	80
MAG76.bin.6	1335	1325	1410	69
MAG71.bin.50	1277	1628	1832	132
MAG5.bin.45	1321	1094	1365	101
MAG62.bin.7	1102	1896	2070	339
MAG68.bin.1	1215	1596	1846	124
MAG77.bin.64	1221	1775	1975	113
MAG98.bin.14	1177	1611	1713	259
MAG67.bin.15	1219	1418	1582	163
MAG6.bin.19	1185	1633	1782	301
MAG75.bin.23	1114	1512	1730	248
MAG73.bin.19	1032	1322	1385	123
MAG75.bin.14	999	1515	1617	93
MAG68.bin.12	1201	1709	1857	132
MAG8.bin.4	1200	1866	2044	242
MAG65.bin.11	1090	1170	1214	77
MAG70.bin.100	1124	1196	1386	179
MAG66.bin.3	1219	1295	1361	52
MAG58.bin.59	1258	1225	1310	126
MAG92.bin.4	1177	1623	1771	189
MAG68.bin.4	1264	1448	1503	86
MAG77.bin.18	1092	1502	1709	237
MAG54.bin.25	1219	1356	1556	189
MAG58.bin.2	1075	1156	1175	35
MAG75.bin.13	1280	1739	2000	240
MAG51.bin.8	1133	1827	2004	285
MAG96.bin.19	1223	1234	1406	76
MAG70.bin.41	1256	1813	1909	97
MAG52.bin.21	1211	1282	1370	138
MAG77.bin.85	1189	1857	2039	344
MAG8.bin.13	1222	1584	1778	92
MAG54.bin.3	1039	1096	1215	79
MAG50.bin.30	1084	1686	1803	319
MAG71.bin.15	1058	1521	1646	260
MAG68.bin.34	1266	1491	1641	123
MAG86.bin.9	1199	1253	1372	126
MAG77.bin.66	1221	1210	1293	44
MAG63.bin.5	1257	1085	1342	104
MAG97.bin.17	969	1231	1289	62
MAG71.bin.34	973	1322	1285	113
MAG65.bin.37	972	1319	1275	117
MAG54.bin.29	1218	1319	1481	45
MAG6.bin.3	1192	1726	1882	257
MAG77.bin.6	1239	1613	1768	129
MAG7.bin.7	1125	1240	1529	233
MAG76.bin.7	1193	1749	1889	126
MAG77.bin.21	1296	1073	1353	111
MAG79.bin.2	1147	2236	2468	413
MAG70.bin.24	1288	1472	1551	152
MAG77.bin.58	969	1174	1230	84
MAG58.bin.24	1236	1429	1499	170
MAG9.bin.15	1119	1141	1080	91
MAG74.bin.13	1286	1611	1838	118
MAG58.bin.41	1180	1811	1950	121
MAG54.bin.19	1220	1396	1610	95
MAG80.bin.25	1242	1506	1625	142
MAG70.bin.17	1299	1796	1900	151
MAG81.bin.10	1129	1050	1115	103
MAG63.bin.40	1225	1489	1611	159
MAG6.bin.36	1040	1721	1832	314
MAG74.bin.20	1221	1578	1704	195
MAG74.bin.24	1049	1892	2135	202
MAG52.bin.28	1176	1719	1850	153
MAG70.bin.86	1219	1261	1450	172
MAG89.bin.30	1187	1368	1448	136
MAG79.bin.12	1224	1128	1258	162
MAG54.bin.34	1274	1262	1354	49
MAG7.bin.39	1172	1286	1354	73
MAG59.bin.41	1142	1369	1438	78
MAG80.bin.28	1104	1165	1216	113
MAG59.bin.18	1295	1487	1705	80
MAG59.bin.40	1217	1256	1412	158
MAG71.bin.38	1103	1796	1978	389
MAG89.bin.27	1158	1563	1693	285
MAG65.bin.1	1393	1745	1847	43
MAG9.bin.4	1235	1652	1779	98
MAG88.bin.7	1167	1412	1543	171
MAG81.bin.3	1246	1450	1540	185
MAG65.bin.3	1198	1667	1791	250
MAG65.bin.50	1052	1579	1710	259
MAG50.bin.31	1148	1523	1644	98
MAG58.bin.40	1200	1118	1219	96
MAG70.bin.93	1145	1254	1406	159
MAG70.bin.95	1226	1557	1847	144
MAG90.bin.28	1043	1072	1135	137
MAG70.bin.7	1057	942	1026	43
MAG86.bin.2	1237	1774	2011	137
MAG5.bin.2	1320	1768	1869	218
MAG89.bin.16	1120	1406	1473	170
MAG51.bin.21	1299	1507	1596	48
MAG98.bin.25	949	1053	1100	75
MAG86.bin.7	1234	1480	1691	115
MAG90.bin.27	1183	1400	1500	149
MAG59.bin.63	1171	1770	1896	183
MAG88.bin.33	1094	1691	1858	340
MAG86.bin.1	1227	1403	1515	154
MAG58.bin.34	1201	1670	1785	255
MAG88.bin.35	760	1652	1950	154
MAG58.bin.46	1207	1231	1320	135
MAG76.bin.15	1206	1051	1202	101
MAG7.bin.28	1045	1140	1370	191
MAG5.bin.9	1185	2410	2575	211
MAG79.bin.9	1230	1176	1353	66
MAG74.bin.18	1210	1286	1378	98
MAG70.bin.1	998	1225	1173	117
MAG90.bin.16	1237	1436	1508	175
MAG58.bin.53	1216	1784	1891	260
MAG70.bin.12	1266	1347	1470	133
MAG67.bin.22	1298	1427	1528	96
MAG5.bin.48	1235	1597	1756	152
MAG89.bin.29	1060	1523	1655	278
MAG66.bin.19	1140	1025	1154	109
MAG97.bin.20	1219	1441	1541	180
[truncated: 274 more rows]
