# Supplementary material for: Expanded catalogue of metagenome-assembled genomes reveals resistome characteristics and athletic performance-associated microbes in horse
Source: Microbiome. 2023 Jan 12;11:7. doi: 10.1186/s40168-022-01448-z (PMC9835274; doi:10.1186/s40168-022-01448-z)
Supplement: Supplementary file 18 — Additional file 17: Table S13. Detailed information on the six active polysaccharide-degrading enzymes (GH, GT, PL, CE, CBM, and AA) among the proteins encoded by the 2272 genomes. [file 40168_2022_1448_MOESM17_ESM.xlsx]

## Sheet: Sheet1
Table S13. Detailed information on the six active polysaccharide-degrading enzymes (GH, GT, PL, CE, CBM, and AA) among the proteins encoded by the 2272 genomes.
MAGs	hmm	hmm_len	query_id	query_len	e_value	hit_start	hit_end	query_start	query_end	coverage
HGM1.bin.11	GT5.hmm	472	HGM1.bin.11_GM000178	478	7.5e-184	1	472	3	477	0.997881
HGM1.bin.11	GH31.hmm	427	HGM1.bin.11_GM002453	786	7e-133	1	427	246	677	0.997658
HGM1.bin.11	GT35.hmm	674	HGM1.bin.11_GM001991	833	1.3e-279	1	673	111	828	0.997033
HGM1.bin.11	GH13_39.hmm	316	HGM1.bin.11_GM001867	705	4.2e-93	1	316	197	575	0.996835
HGM1.bin.11	GH5_37.hmm	313	HGM1.bin.11_GM001501	346	1.9e-133	1	313	10	323	0.996805
HGM1.bin.11	GH43_16.hmm	311	HGM1.bin.11_GM002427	554	2.3e-133	1	311	89	403	0.996785
HGM1.bin.11	GH43_1.hmm	310	HGM1.bin.11_GM001017	327	2.4e-159	1	310	10	319	0.996774
HGM1.bin.11	GH130.hmm	296	HGM1.bin.11_GM002180	337	2.1e-93	1	296	25	322	0.996622
HGM1.bin.11	GH43_35.hmm	294	HGM1.bin.11_GM001495	469	8.6e-123	1	294	7	309	0.996599
HGM1.bin.11	GH43_35.hmm	294	HGM1.bin.11_GM002926	463	2.9e-124	1	294	6	308	0.996599
HGM1.bin.11	GH43_12.hmm	281	HGM1.bin.11_GM002921	526	8.9e-116	1	281	25	303	0.996441
HGM1.bin.11	GH43_29.hmm	278	HGM1.bin.11_GM000063	305	5.3e-115	1	278	7	292	0.996403
HGM1.bin.11	GH127.hmm	524	HGM1.bin.11_GM001692	672	4.6e-223	2	524	16	583	0.996183
HGM1.bin.11	GT35.hmm	674	HGM1.bin.11_GM000923	1261	7.8e-226	2	673	580	1261	0.995549
HGM1.bin.11	GH31.hmm	427	HGM1.bin.11_GM002925	790	2.4e-128	2	427	241	707	0.995316
HGM1.bin.11	CE2.hmm	209	HGM1.bin.11_GM002550	341	8.5e-57	1	209	130	337	0.995215
HGM1.bin.11	CBM9.hmm	182	HGM1.bin.11_GM002154	1589	1.5e-40	1	182	460	630	0.994505
HGM1.bin.11	CBM9.hmm	182	HGM1.bin.11_GM002154	1589	1e-41	1	182	1046	1215	0.994505
HGM1.bin.11	GH25.hmm	177	HGM1.bin.11_GM000993	274	3.4e-45	1	177	7	180	0.99435
HGM1.bin.11	GH113.hmm	306	HGM1.bin.11_GM003277	318	4.8e-100	2	306	2	312	0.993464
HGM1.bin.11	GH43_10.hmm	271	HGM1.bin.11_GM002900	511	1.5e-97	2	271	6	273	0.99262
HGM1.bin.11	GH77.hmm	494	HGM1.bin.11_GM000923	1261	9e-166	1	491	13	491	0.991903
HGM1.bin.11	CBM36.hmm	115	HGM1.bin.11_GM001256	351	9.5e-35	1	115	38	151	0.991304
HGM1.bin.11	GH3.hmm	216	HGM1.bin.11_GM002335	748	3.9e-70	2	216	40	261	0.990741
HGM1.bin.11	GH1.hmm	429	HGM1.bin.11_GM000232	481	1.2e-147	3	428	7	478	0.990676
HGM1.bin.11	GH9.hmm	418	HGM1.bin.11_GM001298	566	5.3e-90	2	416	107	545	0.990431
HGM1.bin.11	GH43_16.hmm	311	HGM1.bin.11_GM001224	648	2.7e-129	1	309	41	346	0.990354
HGM1.bin.11	GH10.hmm	303	HGM1.bin.11_GM000744	1597	4.4e-80	1	301	364	738	0.990099
HGM1.bin.11	GH10.hmm	303	HGM1.bin.11_GM001738	569	9.9e-78	2	302	18	392	0.990099
HGM1.bin.11	GH10.hmm	303	HGM1.bin.11_GM002372	703	7.5e-83	2	302	12	400	0.990099
HGM1.bin.11	GH10.hmm	303	HGM1.bin.11_GM003793	321	3.2e-101	2	302	4	320	0.990099
HGM1.bin.11	GH13_9.hmm	301	HGM1.bin.11_GM002130	780	2.2e-160	2	300	290	588	0.990033
HGM1.bin.11	GH130.hmm	296	HGM1.bin.11_GM002551	408	6.2e-93	2	295	67	378	0.989865
HGM1.bin.11	GH5_4.hmm	276	HGM1.bin.11_GM003674	452	9.7e-97	2	275	129	419	0.98913
HGM1.bin.11	GH120.hmm	91	HGM1.bin.11_GM000235	646	4.5e-38	1	91	313	403	0.989011
HGM1.bin.11	GH120.hmm	91	HGM1.bin.11_GM003307	663	5.9e-32	1	91	296	386	0.989011
HGM1.bin.11	GT51.hmm	177	HGM1.bin.11_GM001845	809	3.1e-65	2	177	86	263	0.988701
HGM1.bin.11	GH39.hmm	431	HGM1.bin.11_GM002439	510	6.6e-159	4	430	15	441	0.988399
HGM1.bin.11	GT2_Glycos_transf_2.hmm	170	HGM1.bin.11_GM001123	354	1.8e-13	1	169	43	221	0.988235
HGM1.bin.11	GH5_2.hmm	237	HGM1.bin.11_GM002369	342	5.2e-99	2	236	55	296	0.987342
HGM1.bin.11	GH2.hmm	752	HGM1.bin.11_GM002502	1002	5.9e-219	9	751	22	886	0.986702
HGM1.bin.11	GH1.hmm	429	HGM1.bin.11_GM000774	489	9.7e-144	5	428	3	484	0.986014
HGM1.bin.11	CE2.hmm	209	HGM1.bin.11_GM001107	587	1.5e-59	1	207	137	351	0.985646
HGM1.bin.11	GH126.hmm	321	HGM1.bin.11_GM002890	534	1.1e-76	3	319	210	523	0.984424
HGM1.bin.11	GH10.hmm	303	HGM1.bin.11_GM001046	707	3.5e-79	5	303	39	380	0.983498
HGM1.bin.11	GH10.hmm	303	HGM1.bin.11_GM001337	437	2.1e-83	1	299	93	425	0.983498
HGM1.bin.11	GH95.hmm	722	HGM1.bin.11_GM001014	734	6.7e-281	8	718	3	720	0.98338
HGM1.bin.11	GH13_20.hmm	300	HGM1.bin.11_GM000541	584	6.1e-117	1	296	186	482	0.983333
HGM1.bin.11	GH11.hmm	177	HGM1.bin.11_GM002917	1168	4e-75	2	176	32	212	0.983051
HGM1.bin.11	GH11.hmm	177	HGM1.bin.11_GM002961	209	3.6e-67	3	177	29	207	0.983051
HGM1.bin.11	GT51.hmm	177	HGM1.bin.11_GM002377	944	1.8e-57	2	176	82	268	0.983051
HGM1.bin.11	GH3.hmm	216	HGM1.bin.11_GM000978	742	1.4e-74	3	215	65	306	0.981481
HGM1.bin.11	GH3.hmm	216	HGM1.bin.11_GM001022	741	1.1e-59	3	215	75	296	0.981481
HGM1.bin.11	GT2_Glyco_tranf_2_3.hmm	230	HGM1.bin.11_GM000011	452	1.9e-38	3	228	50	279	0.978261
HGM1.bin.11	GH3.hmm	216	HGM1.bin.11_GM000770	827	2.7e-64	5	216	540	789	0.976852
HGM1.bin.11	CBM50.hmm	40	HGM1.bin.11_GM000474	436	1.3e-09	1	40	390	436	0.975
HGM1.bin.11	CBM50.hmm	40	HGM1.bin.11_GM000967	112	2.3e-06	1	40	60	102	0.975
HGM1.bin.11	CBM50.hmm	40	HGM1.bin.11_GM000967	112	3.5e-12	1	40	5	48	0.975
HGM1.bin.11	CBM50.hmm	40	HGM1.bin.11_GM003666	394	3.5e-12	1	40	36	79	0.975
HGM1.bin.11	GH13_1.hmm	306	HGM1.bin.11_GM000539	661	5.2e-60	1	297	77	409	0.96732
HGM1.bin.11	CBM20.hmm	90	HGM1.bin.11_GM000539	661	4.2e-28	1	88	567	655	0.966667
HGM1.bin.11	CE1.hmm	227	HGM1.bin.11_GM000909	283	9.7e-40	1	220	41	276	0.964758
HGM1.bin.11	GT2_Glycos_transf_2.hmm	170	HGM1.bin.11_GM000041	313	6e-23	2	166	6	169	0.964706
HGM1.bin.11	GT2_Glycos_transf_2.hmm	170	HGM1.bin.11_GM000270	246	5.1e-16	2	166	6	165	0.964706
HGM1.bin.11	GT2_Glycos_transf_2.hmm	170	HGM1.bin.11_GM000273	322	5.1e-23	2	166	7	173	0.964706
HGM1.bin.11	GH10.hmm	303	HGM1.bin.11_GM003072	410	6.2e-51	9	300	34	348	0.960396
HGM1.bin.11	CE1.hmm	227	HGM1.bin.11_GM000915	278	2.7e-45	1	219	33	268	0.960352
HGM1.bin.11	GH10.hmm	303	HGM1.bin.11_GM002917	1168	1.9e-85	13	303	824	1156	0.957096
HGM1.bin.11	GH43_27.hmm	299	HGM1.bin.11_GM000021	462	2.1e-80	2	288	161	448	0.956522
HGM1.bin.11	CBM22.hmm	131	HGM1.bin.11_GM000744	1597	1.4e-09	5	130	202	326	0.954198
HGM1.bin.11	CBM34.hmm	120	HGM1.bin.11_GM000541	584	1.5e-21	2	116	13	134	0.95
HGM1.bin.11	CBM50.hmm	40	HGM1.bin.11_GM000088	513	1.3e-10	1	39	464	505	0.95
HGM1.bin.11	CBM50.hmm	40	HGM1.bin.11_GM001127	427	1.2e-10	1	39	53	96	0.95
HGM1.bin.11	CBM50.hmm	40	HGM1.bin.11_GM001127	427	9e-13	1	39	4	46	0.95
HGM1.bin.11	CBM50.hmm	40	HGM1.bin.11_GM002239	220	6.8e-12	1	39	173	218	0.95
HGM1.bin.11	GT4.hmm	160	HGM1.bin.11_GM000278	1671	2e-20	3	155	774	929	0.95
HGM1.bin.11	GT4.hmm	160	HGM1.bin.11_GM001192	486	1.3e-21	7	159	286	443	0.95
HGM1.bin.11	GT28.hmm	157	HGM1.bin.11_GM000113	354	1.3e-41	2	151	188	338	0.949045
HGM1.bin.11	CE1.hmm	227	HGM1.bin.11_GM002154	1589	2.8e-31	7	222	1341	1586	0.947137
HGM1.bin.11	GH151.hmm	131	HGM1.bin.11_GM002393	424	6.2e-06	6	130	120	245	0.946565
HGM1.bin.11	CE4.hmm	130	HGM1.bin.11_GM001050	278	1.8e-35	1	124	81	208	0.946154
HGM1.bin.11	CBM30.hmm	91	HGM1.bin.11_GM001298	566	4.9e-07	4	90	17	92	0.945055
HGM1.bin.11	GH109.hmm	126	HGM1.bin.11_GM000558	315	1.1e-12	1	120	2	112	0.944444
HGM1.bin.11	GT4.hmm	160	HGM1.bin.11_GM000795	386	1.6e-29	6	157	204	352	0.94375
HGM1.bin.11	GT4.hmm	160	HGM1.bin.11_GM001198	370	3.8e-36	6	157	192	342	0.94375
HGM1.bin.11	GH8.hmm	320	HGM1.bin.11_GM003695	383	5e-80	18	319	46	375	0.940625
HGM1.bin.11	CE1.hmm	227	HGM1.bin.11_GM001088	769	1.2e-49	8	221	552	765	0.938326
HGM1.bin.11	CE1.hmm	227	HGM1.bin.11_GM002154	1589	8.5e-34	10	223	754	1020	0.938326
HGM1.bin.11	CE1.hmm	227	HGM1.bin.11_GM002314	297	3.7e-34	10	222	49	294	0.933921
HGM1.bin.11	CE4.hmm	130	HGM1.bin.11_GM002088	246	4.7e-32	4	125	101	224	0.930769
HGM1.bin.11	CE1.hmm	227	HGM1.bin.11_GM001088	769	4.3e-43	10	220	166	370	0.92511
HGM1.bin.11	GT4.hmm	160	HGM1.bin.11_GM000284	379	1.3e-33	6	154	202	346	0.925
HGM1.bin.11	CE4.hmm	130	HGM1.bin.11_GM000268	278	2.6e-25	7	126	12	146	0.915385
HGM1.bin.11	CE4.hmm	130	HGM1.bin.11_GM002402	331	4.9e-25	5	124	125	254	0.915385
HGM1.bin.11	CBM65.hmm	114	HGM1.bin.11_GM002178	504	1.3e-21	9	113	397	498	0.912281
HGM1.bin.11	CBM65.hmm	114	HGM1.bin.11_GM002178	504	6.4e-26	9	113	274	379	0.912281
HGM1.bin.11	GT4.hmm	160	HGM1.bin.11_GM001195	399	2.5e-28	12	157	235	375	0.90625
HGM1.bin.11	GT2_Glycos_transf_2.hmm	170	HGM1.bin.11_GM000794	326	3.6e-34	1	155	7	159	0.905882
HGM1.bin.11	CE4.hmm	130	HGM1.bin.11_GM001107	587	4.5e-26	6	123	379	503	0.9
HGM1.bin.11	CBM48.hmm	76	HGM1.bin.11_GM002130	780	2.3e-06	3	71	29	108	0.894737
HGM1.bin.11	CE1.hmm	227	HGM1.bin.11_GM002815	382	9.3e-40	10	213	146	370	0.894273
HGM1.bin.11	CBM22.hmm	131	HGM1.bin.11_GM000744	1597	1.3e-09	13	130	1045	1148	0.89313
HGM1.bin.11	CBM22.hmm	131	HGM1.bin.11_GM002372	703	6.2e-09	12	129	437	545	0.89313
HGM1.bin.11	CE4.hmm	130	HGM1.bin.11_GM001256	351	1.6e-18	9	125	173	291	0.892308
HGM1.bin.11	GT4.hmm	160	HGM1.bin.11_GM000792	431	3.6e-06	8	150	255	396	0.8875
HGM1.bin.11	CBM48.hmm	76	HGM1.bin.11_GM002130	780	1.8e-22	2	69	129	213	0.881579
HGM1.bin.11	CBM22.hmm	131	HGM1.bin.11_GM000744	1597	1.8e-21	15	130	775	880	0.877863
HGM1.bin.11	CBM22.hmm	131	HGM1.bin.11_GM001738	569	1.4e-21	15	130	432	537	0.877863
HGM1.bin.11	CBM50.hmm	40	HGM1.bin.11_GM001280	134	1.1e-07	5	40	81	127	0.875
HGM1.bin.11	CBM6.hmm	138	HGM1.bin.11_GM001224	648	6.6e-23	15	135	368	483	0.869565
HGM1.bin.11	CBM6.hmm	138	HGM1.bin.11_GM002917	1168	2.3e-27	17	137	383	501	0.869565
HGM1.bin.11	GH23.hmm	135	HGM1.bin.11_GM002652	266	4.8e-34	11	128	55	171	0.866667
HGM1.bin.11	CBM22.hmm	131	HGM1.bin.11_GM000744	1597	3.5e-15	9	122	53	160	0.862595
HGM1.bin.11	CBM6.hmm	138	HGM1.bin.11_GM002427	554	2.9e-20	19	138	427	554	0.862319
HGM1.bin.11	CBM6.hmm	138	HGM1.bin.11_GM002917	1168	4.2e-27	18	137	679	796	0.862319
HGM1.bin.11	CBM6.hmm	138	HGM1.bin.11_GM002917	1168	9.8e-26	18	137	249	366	0.862319
HGM1.bin.11	CE4.hmm	130	HGM1.bin.11_GM001013	488	1e-29	6	118	288	402	0.861538
HGM1.bin.11	CBM6.hmm	138	HGM1.bin.11_GM002917	1168	9.4e-27	18	136	536	652	0.855072
HGM1.bin.11	CBM22.hmm	131	HGM1.bin.11_GM000744	1597	2.2e-08	18	130	911	1015	0.854962
HGM1.bin.11	GT2_Glycos_transf_2.hmm	170	HGM1.bin.11_GM001196	261	6.4e-19	2	147	8	159	0.852941
HGM1.bin.11	GH10.hmm	303	HGM1.bin.11_GM002438	409	9.3e-52	43	300	82	353	0.848185
HGM1.bin.11	GH115.hmm	697	HGM1.bin.11_GM002061	962	6.7e-203	12	597	13	663	0.839311
HGM1.bin.11	GT2_Glycos_transf_2.hmm	170	HGM1.bin.11_GM000281	585	2.3e-17	1	143	317	461	0.835294
HGM1.bin.11	GH24.hmm	137	HGM1.bin.11_GM003462	199	7.4e-14	8	122	50	166	0.832117
HGM1.bin.11	CBM35.hmm	123	HGM1.bin.11_GM002429	975	1.3e-06	11	111	84	180	0.813008
HGM1.bin.11	GH109.hmm	126	HGM1.bin.11_GM000394	279	1.7e-07	2	103	2	102	0.801587
HGM1.bin.11	CE10.hmm	341	HGM1.bin.11_GM000771	305	1.1e-47	55	328	30	295	0.800587
HGM1.bin.11	GH18.hmm	296	HGM1.bin.11_GM001960	567	2.7e-35	48	283	266	557	0.793919
HGM1.bin.11	GT39.hmm	223	HGM1.bin.11_GM000276	517	3.1e-14	34	206	109	296	0.7713
HGM1.bin.11	GT2_Glycos_transf_2.hmm	170	HGM1.bin.11_GM000278	1671	3.5e-06	1	131	326	450	0.764706
HGM1.bin.11	GT2_Glycos_transf_2.hmm	170	HGM1.bin.11_GM000282	316	3.4e-21	1	131	8	135	0.764706
HGM1.bin.11	GT2_Glycos_transf_2.hmm	170	HGM1.bin.11_GM000793	328	6.6e-34	1	131	14	142	0.764706
HGM1.bin.11	GT2_Glycos_transf_2.hmm	170	HGM1.bin.11_GM001157	355	1.7e-31	1	131	27	154	0.764706
HGM1.bin.11	GT2_Glycos_transf_2.hmm	170	HGM1.bin.11_GM001924	338	5.3e-28	1	131	5	130	0.764706
HGM1.bin.11	GH36.hmm	688	HGM1.bin.11_GM001421	610	1.2e-91	122	647	48	567	0.763081
HGM1.bin.11	CE4.hmm	130	HGM1.bin.11_GM001452	477	4.3e-07	25	124	286	423	0.761538
HGM1.bin.11	CBM34.hmm	120	HGM1.bin.11_GM001867	705	1.3e-08	10	100	39	128	0.75
HGM1.bin.11	GH94.hmm	1036	HGM1.bin.11_GM001638	812	0	263	1036	2	809	0.746139
HGM1.bin.11	GT2_Glycos_transf_2.hmm	170	HGM1.bin.11_GM002063	324	1.7e-39	1	127	3	128	0.741176
HGM1.bin.11	GH94.hmm	1036	HGM1.bin.11_GM001587	797	6.3e-250	263	1026	2	785	0.736486
HGM1.bin.11	GT2_Glycos_transf_2.hmm	170	HGM1.bin.11_GM000278	1671	3e-30	1	126	995	1121	0.735294
HGM1.bin.11	GH51.hmm	630	HGM1.bin.11_GM002127	536	4.8e-116	79	542	2	535	0.734921
HGM1.bin.11	GT4.hmm	160	HGM1.bin.11_GM003724	1066	4e-13	36	153	915	1029	0.73125
HGM1.bin.11	CE10.hmm	341	HGM1.bin.11_GM000346	347	2.4e-59	68	315	70	311	0.72434
HGM1.bin.11	GH51.hmm	630	HGM1.bin.11_GM002445	502	1.3e-140	85	541	3	499	0.72381
HGM1.bin.11	CBM13.hmm	188	HGM1.bin.11_GM001046	707	2.5e-18	4	139	411	553	0.718085
HGM1.bin.11	CE10.hmm	341	HGM1.bin.11_GM000407	294	2.7e-35	87	331	55	287	0.715543
HGM1.bin.11	CE3.hmm	194	HGM1.bin.11_GM003764	402	5.6e-06	50	188	91	225	0.71134
HGM1.bin.11	GT4.hmm	160	HGM1.bin.11_GM000283	378	1.1e-07	41	154	203	346	0.70625
HGM1.bin.11	GT2_Glycos_transf_2.hmm	170	HGM1.bin.11_GM000786	198	1.5e-23	2	122	10	145	0.705882
HGM1.bin.11	GH18.hmm	296	HGM1.bin.11_GM001127	427	4e-33	70	277	181	406	0.699324
HGM1.bin.11	CBM35.hmm	123	HGM1.bin.11_GM002429	975	1e-06	25	111	293	392	0.699187
HGM1.bin.11	GT2_Glycos_transf_2.hmm	170	HGM1.bin.11_GM003718	330	3.4e-38	1	117	6	120	0.682353
HGM1.bin.11	CBM6.hmm	138	HGM1.bin.11_GM001495	469	6.4e-08	35	128	370	460	0.673913
HGM1.bin.11	CBM48.hmm	76	HGM1.bin.11_GM001088	769	2.7e-07	7	58	438	498	0.671053
HGM1.bin.11	GT2_Glycos_transf_2.hmm	170	HGM1.bin.11_GM000784	204	3e-22	2	116	58	173	0.670588
HGM1.bin.11	CBM6.hmm	138	HGM1.bin.11_GM002926	463	8.5e-07	42	134	373	460	0.666667
HGM1.bin.11	GH140.hmm	412	HGM1.bin.11_GM002895	504	1.6e-12	8	279	97	381	0.657767
HGM1.bin.11	GT2_Glyco_trans_2_3.hmm	197	HGM1.bin.11_GM000785	259	1.7e-06	60	189	14	201	0.654822
HGM1.bin.11	CBM48.hmm	76	HGM1.bin.11_GM001088	769	5.4e-05	8	57	51	109	0.644737
HGM1.bin.11	GH129.hmm	618	HGM1.bin.11_GM002434	825	6.5e-12	203	599	405	812	0.640777
HGM1.bin.11	GT2_Glycos_transf_2.hmm	170	HGM1.bin.11_GM001124	307	1.6e-22	2	109	6	113	0.629412
HGM1.bin.11	AA6.hmm	195	HGM1.bin.11_GM003194	201	8.4e-08	24	146	23	148	0.625641
HGM1.bin.11	CBM2.hmm	101	HGM1.bin.11_GM000058	160	8.5e-14	36	99	5	67	0.623762
HGM1.bin.11	CE1.hmm	227	HGM1.bin.11_GM000412	552	2.5e-14	8	143	301	437	0.594714
HGM1.bin.11	CE3.hmm	194	HGM1.bin.11_GM001513	348	9.8e-08	66	181	209	330	0.592784
HGM1.bin.11	GH2.hmm	752	HGM1.bin.11_GM000522	1022	1.4e-101	30	475	3	566	0.591755
HGM1.bin.11	GH13_11.hmm	351	HGM1.bin.11_GM002141	610	1.4e-52	144	351	257	444	0.589744
HGM1.bin.11	GH27.hmm	375	HGM1.bin.11_GM002909	385	2.1e-38	119	337	93	289	0.581333
HGM1.bin.11	GT2_Glyco_trans_2_3.hmm	197	HGM1.bin.11_GM000281	585	9e-06	26	140	435	549	0.57868
HGM1.bin.11	CE1.hmm	227	HGM1.bin.11_GM003720	576	1.7e-15	23	147	318	428	0.546256
HGM1.bin.11	CBM13.hmm	188	HGM1.bin.11_GM001046	707	1.5e-15	36	138	556	658	0.542553
HGM1.bin.11	GH109.hmm	126	HGM1.bin.11_GM002064	322	4e-10	54	122	45	114	0.539683
HGM1.bin.11	PL1.hmm	202	HGM1.bin.11_GM003378	274	8.3e-20	92	199	55	176	0.529703
HGM1.bin.11	GT28.hmm	157	HGM1.bin.11_GM003726	356	1.4e-12	63	144	253	330	0.515924
HGM1.bin.11	CBM13.hmm	188	HGM1.bin.11_GM001224	648	5.2e-13	45	137	505	598	0.489362
HGM1.bin.11	CE6.hmm	99	HGM1.bin.11_GM002965	511	0.00076	3	51	143	190	0.484848
HGM1.bin.11	GT28.hmm	157	HGM1.bin.11_GM001201	533	5.1e-07	18	93	385	463	0.477707
HGM1.bin.11	AA7.hmm	458	HGM1.bin.11_GM003673	445	2.1e-48	3	221	20	240	0.475983
HGM1.bin.11	GT1.hmm	382	HGM1.bin.11_GM003084	399	5.5e-19	206	377	212	389	0.447644
HGM1.bin.11	GH3.hmm	216	HGM1.bin.11_GM000340	265	1.2e-24	117	211	161	265	0.435185
HGM1.bin.11	GT1.hmm	382	HGM1.bin.11_GM003716	388	9.7e-34	220	380	198	378	0.418848
HGM1.bin.11	GT1.hmm	382	HGM1.bin.11_GM002389	395	2.5e-35	221	380	219	390	0.41623
HGM1.bin.11	GH27.hmm	375	HGM1.bin.11_GM001691	447	2.5e-23	127	280	21	221	0.408
HGM1.bin.11	GH109.hmm	126	HGM1.bin.11_GM000155	128	3.3e-10	62	113	64	115	0.404762
HGM1.bin.11	GH76.hmm	358	HGM1.bin.11_GM001804	622	5.9e-07	52	194	353	516	0.396648
HGM1.bin.11	AA6.hmm	195	HGM1.bin.11_GM003258	223	7.1e-10	57	134	106	184	0.394872
HGM1.bin.11	GH74.hmm	233	HGM1.bin.11_GM001255	603	2.7e-10	36	127	177	261	0.390558
HGM1.bin.11	CE6.hmm	99	HGM1.bin.11_GM002965	511	4.9e-06	62	98	273	307	0.363636
HGM1.bin.11	GT19.hmm	354	HGM1.bin.11_GM000271	365	6.2e-09	155	279	169	299	0.350282
HGM1.bin.11	GT1.hmm	382	HGM1.bin.11_GM001161	415	1.4e-20	225	349	242	378	0.324607
HGM1.bin.11	GH74.hmm	233	HGM1.bin.11_GM001255	603	5e-06	38	111	383	449	0.313305
HGM1.bin.11	GH74.hmm	233	HGM1.bin.11_GM001255	603	1.8e-06	41	112	304	368	0.304721
HGM1.bin.11	CE9.hmm	373	HGM1.bin.11_GM002447	433	3.1e-10	1	113	5	114	0.300268
HGM1.bin.13	GH5_37.hmm	313	HGM1.bin.13_GM000739	340	2.1e-109	1	313	10	322	0.996805
HGM1.bin.13	GH43_4.hmm	310	HGM1.bin.13_GM001066	590	3.4e-61	1	310	66	459	0.996774
HGM1.bin.13	GH13_20.hmm	300	HGM1.bin.13_GM000121	597	1.5e-118	1	300	188	487	0.996667
HGM1.bin.13	GH32.hmm	293	HGM1.bin.13_GM000766	490	8.6e-92	1	293	33	334	0.996587
HGM1.bin.13	GT5.hmm	472	HGM1.bin.13_GM000580	491	1e-171	1	471	2	482	0.995763
HGM1.bin.13	GH13_4.hmm	400	HGM1.bin.13_GM001981	590	7.7e-180	2	400	68	461	0.995
HGM1.bin.13	GH13_11.hmm	351	HGM1.bin.13_GM000054	693	1.6e-158	1	350	170	526	0.994302
HGM1.bin.13	GH53.hmm	342	HGM1.bin.13_GM001678	674	1.4e-117	1	341	52	423	0.994152
HGM1.bin.13	GH77.hmm	494	HGM1.bin.13_GM000948	685	4.9e-128	1	492	9	678	0.993927
HGM1.bin.13	GT5.hmm	472	HGM1.bin.13_GM001309	527	1.7e-98	1	470	2	525	0.993644
HGM1.bin.13	GH43_11.hmm	292	HGM1.bin.13_GM001710	533	7.1e-128	2	292	4	298	0.993151
HGM1.bin.13	GH5_54.hmm	263	HGM1.bin.13_GM000818	439	2.9e-92	2	263	99	378	0.992395
HGM1.bin.13	CBM4.hmm	126	HGM1.bin.13_GM000933	624	4.7e-31	1	126	464	601	0.992063
HGM1.bin.13	CBM4.hmm	126	HGM1.bin.13_GM000933	624	6.3e-37	1	126	299	429	0.992063
HGM1.bin.13	GH5_2.hmm	237	HGM1.bin.13_GM000116	342	1.6e-96	2	237	56	294	0.991561
HGM1.bin.13	GH31.hmm	427	HGM1.bin.13_GM001341	632	4.1e-131	2	425	130	608	0.990632
HGM1.bin.13	GH43_26.hmm	294	HGM1.bin.13_GM001068	313	6.3e-113	3	294	13	310	0.989796
HGM1.bin.13	GH16.hmm	189	HGM1.bin.13_GM000829	289	8.7e-52	2	189	58	288	0.989418
HGM1.bin.13	GH5_4.hmm	276	HGM1.bin.13_GM001804	348	2.7e-91	2	275	21	312	0.98913
HGM1.bin.13	GH120.hmm	91	HGM1.bin.13_GM000310	679	4.8e-35	1	91	299	389	0.989011
HGM1.bin.13	GT51.hmm	177	HGM1.bin.13_GM000190	873	1.1e-58	2	177	58	234	0.988701
HGM1.bin.13	GH5_4.hmm	276	HGM1.bin.13_GM000851	424	2e-90	3	275	99	389	0.985507
HGM1.bin.13	GH5_4.hmm	276	HGM1.bin.13_GM001634	858	1.8e-81	2	274	385	672	0.985507
HGM1.bin.13	GH16.hmm	189	HGM1.bin.13_GM000933	624	8.7e-56	3	189	36	273	0.984127
HGM1.bin.13	GH2.hmm	752	HGM1.bin.13_GM001018	1032	5.4e-171	10	750	34	920	0.984043
HGM1.bin.13	GH35.hmm	307	HGM1.bin.13_GM000034	722	8.7e-87	1	303	11	354	0.983713
HGM1.bin.13	GH26.hmm	303	HGM1.bin.13_GM000524	318	3.3e-87	2	300	6	316	0.983498
HGM1.bin.13	CBM34.hmm	120	HGM1.bin.13_GM000121	597	1.4e-19	2	120	15	138	0.983333
HGM1.bin.13	GH43_5.hmm	287	HGM1.bin.13_GM001073	299	1.6e-100	1	283	12	293	0.982578
HGM1.bin.13	GH5_4.hmm	276	HGM1.bin.13_GM000850	416	4.4e-95	4	275	93	381	0.981884
HGM1.bin.13	GH3.hmm	216	HGM1.bin.13_GM000797	738	2.5e-70	4	216	21	234	0.981481
HGM1.bin.13	CBM61.hmm	141	HGM1.bin.13_GM001678	674	5.3e-17	2	140	514	669	0.978723
HGM1.bin.13	GH10.hmm	303	HGM1.bin.13_GM000014	338	5e-95	6	302	28	334	0.976898
HGM1.bin.13	GH3.hmm	216	HGM1.bin.13_GM000142	561	3.7e-52	3	214	105	332	0.976852
HGM1.bin.13	GT2_Glycos_transf_2.hmm	170	HGM1.bin.13_GM000251	316	4.1e-31	1	167	9	176	0.976471
HGM1.bin.13	CBM50.hmm	40	HGM1.bin.13_GM000354	410	2.9e-10	1	40	169	213	0.975
HGM1.bin.13	CBM50.hmm	40	HGM1.bin.13_GM000354	410	8.4e-07	1	40	220	262	0.975
HGM1.bin.13	CBM50.hmm	40	HGM1.bin.13_GM000488	329	2.9e-10	1	40	91	134	0.975
HGM1.bin.13	CBM50.hmm	40	HGM1.bin.13_GM000741	321	2.8e-12	1	40	133	176	0.975
HGM1.bin.13	CBM50.hmm	40	HGM1.bin.13_GM000741	321	7.2e-12	1	40	55	98	0.975
HGM1.bin.13	CBM50.hmm	40	HGM1.bin.13_GM001282	648	1.9e-06	1	40	600	646	0.975
HGM1.bin.13	CBM50.hmm	40	HGM1.bin.13_GM001510	417	2.6e-12	1	40	370	413	0.975
HGM1.bin.13	CBM50.hmm	40	HGM1.bin.13_GM001958	285	5.2e-05	1	40	53	96	0.975
HGM1.bin.13	GH5_39.hmm	293	HGM1.bin.13_GM001633	554	2.5e-58	8	293	56	334	0.972696
HGM1.bin.13	GH3.hmm	216	HGM1.bin.13_GM000682	935	2.4e-61	6	215	512	730	0.967593
HGM1.bin.13	GH3.hmm	216	HGM1.bin.13_GM000412	809	2.4e-65	8	215	566	772	0.958333
HGM1.bin.13	GT28.hmm	157	HGM1.bin.13_GM000325	387	9e-39	2	152	213	367	0.955414
HGM1.bin.13	GH109.hmm	126	HGM1.bin.13_GM000469	449	4.3e-08	2	122	132	241	0.952381
HGM1.bin.13	CE4.hmm	130	HGM1.bin.13_GM000355	741	1.8e-13	4	127	530	660	0.946154
HGM1.bin.13	GH73.hmm	128	HGM1.bin.13_GM000906	191	2.9e-15	2	123	62	185	0.945312
HGM1.bin.13	GH3.hmm	216	HGM1.bin.13_GM000103	413	2.4e-39	11	215	116	332	0.944444
HGM1.bin.13	GT4.hmm	160	HGM1.bin.13_GM001893	405	7.3e-37	7	157	220	369	0.9375
HGM1.bin.13	GT2_Glycos_transf_2.hmm	170	HGM1.bin.13_GM000254	309	1.4e-27	1	160	4	163	0.935294
HGM1.bin.13	GT4.hmm	160	HGM1.bin.13_GM000620	376	5.1e-28	8	157	191	341	0.93125
HGM1.bin.13	GH23.hmm	135	HGM1.bin.13_GM001592	344	2.2e-17	3	128	121	261	0.925926
HGM1.bin.13	GH57.hmm	383	HGM1.bin.13_GM001325	665	2.3e-42	30	382	31	373	0.91906
HGM1.bin.13	GH13.hmm	299	HGM1.bin.13_GM000949	1263	2.4e-19	18	290	328	692	0.909699
HGM1.bin.13	CBM72.hmm	130	HGM1.bin.13_GM001634	858	2.3e-06	5	123	723	858	0.907692
HGM1.bin.13	GT4.hmm	160	HGM1.bin.13_GM001380	349	1.1e-25	6	151	163	314	0.90625
HGM1.bin.13	CBM54.hmm	114	HGM1.bin.13_GM001582	979	1.1e-10	9	112	80	181	0.903509
HGM1.bin.13	CE1.hmm	227	HGM1.bin.13_GM000022	483	1.5e-21	6	211	178	461	0.903084
HGM1.bin.13	GT4.hmm	160	HGM1.bin.13_GM001381	370	8.3e-32	6	150	194	329	0.9
HGM1.bin.13	GH109.hmm	126	HGM1.bin.13_GM001757	387	6.5e-11	10	122	72	176	0.888889
HGM1.bin.13	GT8.hmm	257	HGM1.bin.13_GM000466	602	8.2e-58	28	256	4	244	0.88716
HGM1.bin.13	GT26.hmm	171	HGM1.bin.13_GM000341	247	2.2e-22	2	152	58	209	0.877193
HGM1.bin.13	GT4.hmm	160	HGM1.bin.13_GM000302	360	1.4e-21	7	146	195	328	0.86875
HGM1.bin.13	CBM6.hmm	138	HGM1.bin.13_GM001898	185	9.5e-10	19	138	61	184	0.862319
HGM1.bin.13	GT104.hmm	379	HGM1.bin.13_GM000697	410	1e-62	8	333	5	337	0.85752
HGM1.bin.13	CBM54.hmm	114	HGM1.bin.13_GM000534	1159	7.5e-11	14	111	90	184	0.850877
HGM1.bin.13	GT8.hmm	257	HGM1.bin.13_GM000465	283	5.7e-32	31	247	3	230	0.840467
HGM1.bin.13	GH23.hmm	135	HGM1.bin.13_GM001510	417	1.5e-20	11	124	142	271	0.837037
HGM1.bin.13	CBM4.hmm	126	HGM1.bin.13_GM001582	979	3.1e-07	12	117	306	417	0.833333
HGM1.bin.13	CBM54.hmm	114	HGM1.bin.13_GM000711	1014	1.6e-12	17	112	84	177	0.833333
HGM1.bin.13	CBM48.hmm	76	HGM1.bin.13_GM000054	693	3.9e-14	10	73	5	93	0.828947
HGM1.bin.13	CBM50.hmm	40	HGM1.bin.13_GM001488	230	0.00038	7	40	160	207	0.825
HGM1.bin.13	CBM20.hmm	90	HGM1.bin.13_GM001495	102	1.5e-08	2	76	15	85	0.822222
HGM1.bin.13	GH23.hmm	135	HGM1.bin.13_GM000903	253	6.2e-16	18	128	124	248	0.814815
HGM1.bin.13	CE4.hmm	130	HGM1.bin.13_GM000671	208	4e-27	7	108	2	105	0.776923
HGM1.bin.13	CE10.hmm	341	HGM1.bin.13_GM001561	331	7.2e-35	71	335	43	306	0.774194
HGM1.bin.13	GH23.hmm	135	HGM1.bin.13_GM001283	679	2.5e-19	17	119	531	656	0.755556
HGM1.bin.13	GH109.hmm	126	HGM1.bin.13_GM000765	382	2.1e-06	25	120	42	129	0.753968
HGM1.bin.13	GH94.hmm	1036	HGM1.bin.13_GM000577	828	5.2e-290	263	1035	2	825	0.745174
HGM1.bin.13	GH94.hmm	1036	HGM1.bin.13_GM001433	807	2e-245	263	1031	2	789	0.741313
HGM1.bin.13	CE8.hmm	288	HGM1.bin.13_GM001481	334	9.8e-29	28	241	34	266	0.739583
HGM1.bin.13	GH51.hmm	630	HGM1.bin.13_GM001065	496	1.9e-136	83	542	2	494	0.728571
HGM1.bin.13	GH95.hmm	722	HGM1.bin.13_GM000348	674	1.6e-79	8	532	3	554	0.725762
HGM1.bin.13	GT2_Glycos_transf_2.hmm	170	HGM1.bin.13_GM000472	310	3.6e-21	1	124	5	129	0.723529
HGM1.bin.13	GT2_Glycos_transf_2.hmm	170	HGM1.bin.13_GM002018	251	2.6e-16	3	125	7	127	0.717647
HGM1.bin.13	GH57.hmm	383	HGM1.bin.13_GM000895	529	7e-36	2	276	8	401	0.715405
HGM1.bin.13	CE3.hmm	194	HGM1.bin.13_GM000060	218	6.7e-10	53	191	70	204	0.71134
HGM1.bin.13	CE10.hmm	341	HGM1.bin.13_GM002041	318	1.2e-30	83	325	46	300	0.709677
HGM1.bin.13	CE10.hmm	341	HGM1.bin.13_GM000390	281	7.5e-47	71	309	26	260	0.697947
HGM1.bin.13	CBM23.hmm	162	HGM1.bin.13_GM001480	170	1.2e-06	39	145	52	153	0.654321
HGM1.bin.13	GT70.hmm	368	HGM1.bin.13_GM000247	392	4.1e-10	4	239	7	260	0.638587
HGM1.bin.13	CE1.hmm	227	HGM1.bin.13_GM000402	272	3.3e-13	9	143	66	215	0.590308
HGM1.bin.13	AA6.hmm	195	HGM1.bin.13_GM001199	163	4e-08	1	113	2	112	0.574359
HGM1.bin.13	CE3.hmm	194	HGM1.bin.13_GM000313	320	1e-09	50	151	161	260	0.520619
HGM1.bin.13	CBM37.hmm	62	HGM1.bin.13_GM000562	960	0.00025	9	41	618	652	0.516129
HGM1.bin.13	AA3.hmm	618	HGM1.bin.13_GM000805	596	1.6e-07	83	357	149	550	0.443366
HGM1.bin.13	CBM2.hmm	101	HGM1.bin.13_GM001531	456	0.00052	13	54	84	127	0.405941
HGM1.bin.13	GH74.hmm	233	HGM1.bin.13_GM000825	290	3.8e-09	34	127	45	130	0.399142
HGM1.bin.13	CBM37.hmm	62	HGM1.bin.13_GM000562	960	0.00011	8	31	846	869	0.370968
HGM1.bin.13	GH74.hmm	233	HGM1.bin.13_GM000825	290	5.6e-07	44	130	177	275	0.369099
HGM1.bin.13	GH74.hmm	233	HGM1.bin.13_GM000364	796	2e-05	51	121	91	164	0.300429
HGM1.bin.14	GH13_9.hmm	301	HGM1.bin.14_GM000979	641	5e-150	1	301	182	480	0.996678
HGM1.bin.14	GT5.hmm	472	HGM1.bin.14_GM000976	476	4.7e-166	1	471	2	471	0.995763
HGM1.bin.14	GH25.hmm	177	HGM1.bin.14_GM000208	287	1.4e-44	1	177	78	259	0.99435
HGM1.bin.14	GH25.hmm	177	HGM1.bin.14_GM000648	982	1.9e-42	1	177	52	232	0.99435
HGM1.bin.14	GH77.hmm	494	HGM1.bin.14_GM000707	490	7.3e-168	1	492	8	488	0.993927
HGM1.bin.14	GH24.hmm	137	HGM1.bin.14_GM000721	762	3.5e-24	1	137	321	466	0.992701
HGM1.bin.14	GH24.hmm	137	HGM1.bin.14_GM001242	438	7.7e-30	1	137	14	149	0.992701
HGM1.bin.14	GT26.hmm	171	HGM1.bin.14_GM001566	239	1.1e-63	2	171	55	222	0.988304
HGM1.bin.14	GT2_Glyco_tranf_2_3.hmm	230	HGM1.bin.14_GM000396	430	9e-23	3	228	45	269	0.978261
HGM1.bin.14	CBM50.hmm	40	HGM1.bin.14_GM000671	397	1.2e-11	1	40	47	90	0.975
HGM1.bin.14	GH3.hmm	216	HGM1.bin.14_GM001266	431	1.6e-52	5	215	158	386	0.972222
HGM1.bin.14	GH20.hmm	337	HGM1.bin.14_GM000627	760	3.9e-44	14	335	166	575	0.952522
HGM1.bin.14	GT4.hmm	160	HGM1.bin.14_GM001265	736	3.4e-33	7	159	190	340	0.95
HGM1.bin.14	GT4.hmm	160	HGM1.bin.14_GM000612	373	1.8e-34	6	156	192	339	0.9375
HGM1.bin.14	GT28.hmm	157	HGM1.bin.14_GM001432	374	1.2e-43	7	154	198	356	0.936306
HGM1.bin.14	GT4.hmm	160	HGM1.bin.14_GM000611	412	9.5e-26	8	157	234	386	0.93125
HGM1.bin.14	CE4.hmm	130	HGM1.bin.14_GM000996	266	4.3e-35	4	125	63	188	0.930769
HGM1.bin.14	GT4.hmm	160	HGM1.bin.14_GM000173	413	3e-08	6	152	229	382	0.9125
HGM1.bin.14	GT2_Glycos_transf_2.hmm	170	HGM1.bin.14_GM001350	271	1.4e-32	1	151	8	151	0.882353
HGM1.bin.14	GT4.hmm	160	HGM1.bin.14_GM000055	379	2.8e-20	12	153	203	344	0.88125
HGM1.bin.14	GT2_Glycos_transf_2.hmm	170	HGM1.bin.14_GM000267	310	1.2e-29	1	149	8	150	0.870588
HGM1.bin.14	CE4.hmm	130	HGM1.bin.14_GM000949	540	2.2e-35	7	120	380	499	0.869231
HGM1.bin.14	CBM48.hmm	76	HGM1.bin.14_GM000979	641	1.3e-15	3	68	31	112	0.855263
HGM1.bin.14	CE4.hmm	130	HGM1.bin.14_GM001155	593	8.4e-27	6	116	13	125	0.846154
HGM1.bin.14	CE4.hmm	130	HGM1.bin.14_GM000914	404	1.2e-34	8	117	238	354	0.838462
HGM1.bin.14	CE1.hmm	227	HGM1.bin.14_GM000078	302	7.8e-10	25	209	25	281	0.810573
HGM1.bin.14	CE1.hmm	227	HGM1.bin.14_GM000344	664	1.9e-10	8	191	50	247	0.806167
HGM1.bin.14	GT2_Glycos_transf_2.hmm	170	HGM1.bin.14_GM001303	318	5e-22	1	132	12	147	0.770588
HGM1.bin.14	GT2_Glycos_transf_2.hmm	170	HGM1.bin.14_GM000861	328	6.7e-34	1	128	5	131	0.747059
HGM1.bin.14	GH114.hmm	190	HGM1.bin.14_GM001358	315	1.2e-14	12	151	87	221	0.731579
HGM1.bin.14	CE4.hmm	130	HGM1.bin.14_GM000142	545	2.8e-09	34	125	365	486	0.7
HGM1.bin.14	GT2_Glycos_transf_2.hmm	170	HGM1.bin.14_GM001298	322	7.1e-37	1	115	8	120	0.670588
HGM1.bin.14	CE3.hmm	194	HGM1.bin.14_GM001523	437	5.7e-10	55	180	289	416	0.64433
HGM1.bin.14	CBM36.hmm	115	HGM1.bin.14_GM001185	1025	0.00022	29	102	597	669	0.634783
HGM1.bin.14	CE10.hmm	341	HGM1.bin.14_GM000824	308	1.1e-06	146	315	141	292	0.495601
HGM1.bin.16	GT35.hmm	674	HGM1.bin.16_GM002011	839	2.5e-277	1	674	99	821	0.998516
HGM1.bin.16	GH127.hmm	524	HGM1.bin.16_GM001577	682	2.1e-217	1	524	22	595	0.998092
HGM1.bin.16	GH31.hmm	427	HGM1.bin.16_GM001062	798	7.4e-129	1	427	217	698	0.997658
HGM1.bin.16	GH31.hmm	427	HGM1.bin.16_GM001544	717	1.5e-128	1	427	184	615	0.997658
HGM1.bin.16	GH5_37.hmm	313	HGM1.bin.16_GM000644	347	7.7e-125	1	313	19	327	0.996805
HGM1.bin.16	GH13_20.hmm	300	HGM1.bin.16_GM000586	573	2.4e-118	1	300	174	470	0.996667
HGM1.bin.16	GH43_12.hmm	281	HGM1.bin.16_GM001732	513	2.9e-121	1	281	6	292	0.996441
HGM1.bin.16	GH43_10.hmm	271	HGM1.bin.16_GM002116	500	5.5e-86	1	271	4	277	0.99631
HGM1.bin.16	GH146.hmm	503	HGM1.bin.16_GM000854	615	3.2e-162	2	503	9	550	0.996024
HGM1.bin.16	GH36.hmm	688	HGM1.bin.16_GM000966	736	2.9e-284	2	687	12	713	0.99564
HGM1.bin.16	CE2.hmm	209	HGM1.bin.16_GM001788	361	8.7e-60	1	209	131	351	0.995215
HGM1.bin.16	CE2.hmm	209	HGM1.bin.16_GM001867	368	1.5e-53	1	209	129	362	0.995215
HGM1.bin.16	GH9.hmm	418	HGM1.bin.16_GM001731	532	3.7e-99	2	418	92	529	0.995215
HGM1.bin.16	GH25.hmm	177	HGM1.bin.16_GM000624	370	1.8e-42	1	177	174	357	0.99435
HGM1.bin.16	GH25.hmm	177	HGM1.bin.16_GM001482	426	1.1e-44	1	177	233	414	0.99435
HGM1.bin.16	GH25.hmm	177	HGM1.bin.16_GM001485	1066	3.3e-48	1	177	874	1053	0.99435
HGM1.bin.16	GH25.hmm	177	HGM1.bin.16_GM001749	518	3e-39	1	177	42	210	0.99435
HGM1.bin.16	GH13_31.hmm	349	HGM1.bin.16_GM000777	625	6.7e-146	1	348	112	459	0.994269
HGM1.bin.16	GH154.hmm	348	HGM1.bin.16_GM002208	692	1.3e-85	1	347	19	389	0.994253
HGM1.bin.16	GT2_Glycos_transf_2.hmm	170	HGM1.bin.16_GM001211	323	2.3e-26	1	170	4	176	0.994118
HGM1.bin.16	GH67.hmm	669	HGM1.bin.16_GM001786	663	3e-278	4	669	8	660	0.994021
HGM1.bin.16	GT5.hmm	472	HGM1.bin.16_GM002174	481	7.2e-183	1	470	3	476	0.993644
HGM1.bin.16	GH130.hmm	296	HGM1.bin.16_GM001853	347	3.9e-94	2	296	36	332	0.993243
HGM1.bin.16	GH31.hmm	427	HGM1.bin.16_GM000501	685	3.4e-138	2	426	149	628	0.992974
HGM1.bin.16	GH115.hmm	697	HGM1.bin.16_GM001730	956	2.1e-207	4	695	3	943	0.991392
HGM1.bin.16	GH1.hmm	429	HGM1.bin.16_GM001855	780	5.7e-151	3	428	11	459	0.990676
HGM1.bin.16	GH31.hmm	427	HGM1.bin.16_GM000387	665	6.7e-151	1	424	203	658	0.990632
HGM1.bin.16	GH35.hmm	307	HGM1.bin.16_GM001357	588	4.8e-123	1	305	14	325	0.990228
HGM1.bin.16	GH77.hmm	494	HGM1.bin.16_GM001262	495	2.9e-173	1	490	8	491	0.989879
HGM1.bin.16	GH130.hmm	296	HGM1.bin.16_GM001852	391	1.2e-89	2	295	49	360	0.989865
HGM1.bin.16	GH120.hmm	91	HGM1.bin.16_GM000063	672	2.3e-35	1	91	300	390	0.989011
HGM1.bin.16	GH120.hmm	91	HGM1.bin.16_GM002083	669	6.2e-33	1	91	298	388	0.989011
HGM1.bin.16	GT2_Glycos_transf_2.hmm	170	HGM1.bin.16_GM001476	659	7e-21	1	169	387	567	0.988235
HGM1.bin.16	GT2_Glycos_transf_2.hmm	170	HGM1.bin.16_GM001520	341	6.4e-33	1	169	6	172	0.988235
HGM1.bin.16	GH31.hmm	427	HGM1.bin.16_GM000813	674	3.5e-131	1	422	221	672	0.985948
HGM1.bin.16	CBM34.hmm	120	HGM1.bin.16_GM000586	573	2e-23	1	119	6	122	0.983333
HGM1.bin.16	GH4.hmm	179	HGM1.bin.16_GM000462	439	1.6e-67	1	177	2	184	0.98324
HGM1.bin.16	GH36.hmm	688	HGM1.bin.16_GM000270	785	7.6e-267	2	678	9	703	0.982558
HGM1.bin.16	CE1.hmm	227	HGM1.bin.16_GM001057	257	2.5e-43	1	224	10	253	0.982379
HGM1.bin.16	GT2_Glycos_transf_2.hmm	170	HGM1.bin.16_GM001208	308	7.5e-19	2	169	6	175	0.982353
HGM1.bin.16	GT2_Glycos_transf_2.hmm	170	HGM1.bin.16_GM001477	706	6.6e-21	1	168	279	456	0.982353
HGM1.bin.16	GH3.hmm	216	HGM1.bin.16_GM001729	705	1.8e-72	3	215	40	281	0.981481
HGM1.bin.16	GH2.hmm	752	HGM1.bin.16_GM000802	1061	3.5e-197	13	750	27	946	0.980053
HGM1.bin.16	GH88.hmm	329	HGM1.bin.16_GM001738	387	1.7e-110	6	328	58	378	0.978723
HGM1.bin.16	CE1.hmm	227	HGM1.bin.16_GM001058	269	9.5e-43	1	223	17	264	0.977974
HGM1.bin.16	GT51.hmm	177	HGM1.bin.16_GM000619	922	9.2e-61	3	176	83	264	0.977401
HGM1.bin.16	GH3.hmm	216	HGM1.bin.16_GM000050	708	2.7e-59	5	216	85	292	0.976852
HGM1.bin.16	GH3.hmm	216	HGM1.bin.16_GM000737	724	4.6e-64	5	216	64	284	0.976852
HGM1.bin.16	GH3.hmm	216	HGM1.bin.16_GM001724	805	3.5e-67	4	215	558	768	0.976852
HGM1.bin.16	GH13_20.hmm	300	HGM1.bin.16_GM000362	435	1.1e-77	3	296	31	321	0.976667
HGM1.bin.16	GT2_Glycos_transf_2.hmm	170	HGM1.bin.16_GM001526	311	2.9e-32	1	167	5	162	0.976471
HGM1.bin.16	CBM50.hmm	40	HGM1.bin.16_GM000265	143	8.8e-09	1	40	84	135	0.975
HGM1.bin.16	GH2.hmm	752	HGM1.bin.16_GM001571	1005	1.8e-211	18	750	33	889	0.973404
HGM1.bin.16	GH3.hmm	216	HGM1.bin.16_GM000724	928	3.5e-62	6	216	532	751	0.972222
HGM1.bin.16	GT2_Glycos_transf_2.hmm	170	HGM1.bin.16_GM001088	324	4.5e-24	2	167	13	180	0.970588
HGM1.bin.16	GT2_Glycos_transf_2.hmm	170	HGM1.bin.16_GM001476	659	2.7e-22	1	166	126	286	0.970588
HGM1.bin.16	GH20.hmm	337	HGM1.bin.16_GM001287	893	3.5e-52	9	336	410	749	0.970326
HGM1.bin.16	GH3.hmm	216	HGM1.bin.16_GM001193	869	5.1e-49	5	213	49	298	0.962963
HGM1.bin.16	GH109.hmm	126	HGM1.bin.16_GM001518	361	2.3e-18	2	123	2	116	0.960317
HGM1.bin.16	GT2_Glycos_transf_2.hmm	170	HGM1.bin.16_GM000426	316	1.2e-31	1	164	4	164	0.958824
HGM1.bin.16	GH120.hmm	91	HGM1.bin.16_GM000817	647	3e-09	3	90	309	397	0.956044
HGM1.bin.16	PL33.hmm	159	HGM1.bin.16_GM001739	569	1.6e-42	2	154	362	508	0.955975
HGM1.bin.16	CE3.hmm	194	HGM1.bin.16_GM001854	372	1.1e-08	6	191	36	205	0.953608
HGM1.bin.16	CBM50.hmm	40	HGM1.bin.16_GM002017	532	1.1e-08	1	39	271	315	0.95
HGM1.bin.16	GT4.hmm	160	HGM1.bin.16_GM000066	423	1.5e-19	6	158	168	338	0.95
HGM1.bin.16	GH109.hmm	126	HGM1.bin.16_GM001866	326	5.8e-12	2	121	5	116	0.944444
HGM1.bin.16	GH3.hmm	216	HGM1.bin.16_GM002077	783	4e-67	12	216	29	238	0.944444
HGM1.bin.16	GT4.hmm	160	HGM1.bin.16_GM000318	364	8.5e-37	7	158	181	336	0.94375
HGM1.bin.16	GH8.hmm	320	HGM1.bin.16_GM000662	383	1.1e-75	19	319	54	375	0.9375
HGM1.bin.16	GT4.hmm	160	HGM1.bin.16_GM000535	420	2.3e-29	5	154	201	350	0.93125
HGM1.bin.16	PL27.hmm	610	HGM1.bin.16_GM001314	636	2.3e-148	42	610	28	632	0.931148
HGM1.bin.16	GT2_Glycos_transf_2.hmm	170	HGM1.bin.16_GM001082	346	3.5e-38	1	159	8	166	0.929412
HGM1.bin.16	CBM50.hmm	40	HGM1.bin.16_GM001155	524	4.3e-13	1	38	477	517	0.925
HGM1.bin.16	GT4.hmm	160	HGM1.bin.16_GM000320	361	5e-36	7	155	180	328	0.925
HGM1.bin.16	GT4.hmm	160	HGM1.bin.16_GM000429	365	3.1e-26	7	155	185	331	0.925
HGM1.bin.16	GT2_Glyco_trans_2_3.hmm	197	HGM1.bin.16_GM001848	436	1.5e-11	1	182	115	346	0.918782
HGM1.bin.16	CE4.hmm	130	HGM1.bin.16_GM001108	262	6.8e-33	3	122	53	174	0.915385
HGM1.bin.16	GT4.hmm	160	HGM1.bin.16_GM000144	370	6.6e-29	12	155	190	336	0.89375
HGM1.bin.16	CE4.hmm	130	HGM1.bin.16_GM001000	337	2.7e-26	8	124	126	251	0.892308
HGM1.bin.16	CBM30.hmm	91	HGM1.bin.16_GM001731	532	0.00063	7	88	4	75	0.89011
HGM1.bin.16	GH3.hmm	216	HGM1.bin.16_GM001120	449	7.6e-36	24	216	203	402	0.888889
HGM1.bin.16	GT4.hmm	160	HGM1.bin.16_GM001525	374	8.1e-32	12	152	204	340	0.875
HGM1.bin.16	GT4.hmm	160	HGM1.bin.16_GM000534	425	1.4e-25	20	159	243	396	0.86875
HGM1.bin.16	GH36.hmm	688	HGM1.bin.16_GM001071	697	2.7e-78	82	672	74	665	0.857558
HGM1.bin.16	GT4.hmm	160	HGM1.bin.16_GM001519	383	3e-09	5	142	184	326	0.85625
HGM1.bin.16	CBM32.hmm	124	HGM1.bin.16_GM001287	893	6.9e-10	17	123	57	176	0.854839
HGM1.bin.16	CE4.hmm	130	HGM1.bin.16_GM000536	267	8.2e-10	14	125	7	148	0.853846
HGM1.bin.16	GT2_Glycos_transf_2.hmm	170	HGM1.bin.16_GM000432	314	2.4e-21	2	147	6	141	0.852941
HGM1.bin.16	GT4.hmm	160	HGM1.bin.16_GM000061	368	6.6e-31	5	137	199	328	0.825
HGM1.bin.16	GT2_Glycos_transf_2.hmm	170	HGM1.bin.16_GM000570	316	4.8e-30	1	141	5	145	0.823529
HGM1.bin.16	GH51.hmm	630	HGM1.bin.16_GM000476	815	3.7e-90	110	628	208	814	0.822222
HGM1.bin.16	GH18.hmm	296	HGM1.bin.16_GM001375	580	3.4e-33	40	279	306	566	0.807432
HGM1.bin.16	CE4.hmm	130	HGM1.bin.16_GM001008	223	3.5e-29	9	113	41	147	0.8
HGM1.bin.16	GT4.hmm	160	HGM1.bin.16_GM000067	363	5.4e-28	8	136	197	322	0.8
HGM1.bin.16	CE4.hmm	130	HGM1.bin.16_GM002070	206	7.1e-28	7	109	3	107	0.784615
HGM1.bin.16	GT2_Glycos_transf_2.hmm	170	HGM1.bin.16_GM000298	253	1.5e-35	1	129	7	136	0.752941
HGM1.bin.16	GH94.hmm	1036	HGM1.bin.16_GM001545	811	8.5e-304	263	1036	2	808	0.746139
HGM1.bin.16	GT4.hmm	160	HGM1.bin.16_GM001521	400	2.4e-28	7	126	198	316	0.74375
HGM1.bin.16	CE10.hmm	341	HGM1.bin.16_GM000873	281	1.2e-49	78	331	38	278	0.741935
HGM1.bin.16	GH109.hmm	126	HGM1.bin.16_GM000070	338	6.6e-10	28	121	30	128	0.738095
HGM1.bin.16	GT2_Glycos_transf_2.hmm	170	HGM1.bin.16_GM001848	436	2.9e-22	1	125	33	158	0.729412
HGM1.bin.16	GH51.hmm	630	HGM1.bin.16_GM001611	500	1.6e-137	85	541	3	498	0.72381
HGM1.bin.16	GT2_Glycos_transf_2.hmm	170	HGM1.bin.16_GM001549	712	1.1e-12	4	124	14	127	0.705882
HGM1.bin.16	CE10.hmm	341	HGM1.bin.16_GM001215	281	2.2e-44	75	313	31	263	0.697947
HGM1.bin.16	GT2_Glycos_transf_2.hmm	170	HGM1.bin.16_GM000533	270	8.3e-20	1	119	4	120	0.694118
HGM1.bin.16	CE10.hmm	341	HGM1.bin.16_GM001606	270	5.2e-26	81	316	18	243	0.68915
HGM1.bin.16	CBM4.hmm	126	HGM1.bin.16_GM000476	815	4.5e-05	34	120	121	200	0.68254
HGM1.bin.16	GH126.hmm	321	HGM1.bin.16_GM000306	224	1.6e-43	111	321	9	214	0.654206
HGM1.bin.16	CE3.hmm	194	HGM1.bin.16_GM001109	381	2e-06	64	189	231	374	0.64433
HGM1.bin.16	CBM35.hmm	123	HGM1.bin.16_GM001178	629	5.4e-09	30	108	263	348	0.634146
HGM1.bin.16	CE15.hmm	269	HGM1.bin.16_GM000345	301	7.5e-11	97	264	146	294	0.620818
HGM1.bin.16	GH2.hmm	752	HGM1.bin.16_GM001935	765	4.6e-92	29	491	3	552	0.614362
HGM1.bin.16	CE3.hmm	194	HGM1.bin.16_GM000516	365	1.2e-08	65	183	211	335	0.608247
HGM1.bin.16	GT83.hmm	540	HGM1.bin.16_GM000299	520	2.3e-15	64	392	97	438	0.607407
HGM1.bin.16	GH2.hmm	752	HGM1.bin.16_GM001358	776	1.1e-97	37	487	10	569	0.598404
HGM1.bin.16	GH13_11.hmm	351	HGM1.bin.16_GM001594	597	1e-39	146	351	255	440	0.584046
HGM1.bin.16	CE1.hmm	227	HGM1.bin.16_GM000157	388	7e-07	8	140	105	269	0.581498
HGM1.bin.16	GH158.hmm	132	HGM1.bin.16_GM000904	322	9.4e-05	20	95	136	215	0.568182
HGM1.bin.16	GH39.hmm	431	HGM1.bin.16_GM001554	539	2.4e-08	103	347	246	516	0.566125
HGM1.bin.16	CE1.hmm	227	HGM1.bin.16_GM000214	253	4e-07	6	132	86	216	0.555066
HGM1.bin.16	GT2_Glycos_transf_2.hmm	170	HGM1.bin.16_GM000336	325	6.3e-22	15	107	3	93	0.541176
HGM1.bin.16	GH39.hmm	431	HGM1.bin.16_GM001083	529	9.4e-09	124	348	254	507	0.519722
HGM1.bin.16	CBM32.hmm	124	HGM1.bin.16_GM001735	260	0.00051	10	74	129	208	0.516129
HGM1.bin.16	GH27.hmm	375	HGM1.bin.16_GM000331	449	2.9e-14	143	336	175	352	0.514667
HGM1.bin.16	GH2.hmm	752	HGM1.bin.16_GM001862	597	3.3e-99	23	394	29	474	0.493351
HGM1.bin.16	GH9.hmm	418	HGM1.bin.16_GM001161	446	6.8e-15	140	343	244	417	0.485646
HGM1.bin.16	GT2_Glycos_transf_2.hmm	170	HGM1.bin.16_GM000531	269	4.2e-10	52	133	51	139	0.476471
HGM1.bin.16	GH27.hmm	375	HGM1.bin.16_GM001178	629	4.3e-31	173	351	355	525	0.474667
HGM1.bin.16	GH43_28.hmm	262	HGM1.bin.16_GM000319	290	1.3e-07	2	124	38	166	0.465649
HGM1.bin.16	GT10.hmm	347	HGM1.bin.16_GM001527	318	5.5e-40	169	307	117	256	0.397695
HGM1.bin.16	GT4.hmm	160	HGM1.bin.16_GM000981	192	0.00021	24	87	47	119	0.39375
HGM1.bin.16	AA6.hmm	195	HGM1.bin.16_GM001580	234	2.1e-08	58	129	68	139	0.364103
HGM1.bin.16	CE10.hmm	341	HGM1.bin.16_GM000818	508	4.4e-39	70	192	81	215	0.357771
HGM1.bin.16	CE8.hmm	288	HGM1.bin.16_GM001204	412	1.9e-11	2	105	36	183	0.357639
HGM1.bin.16	GH27.hmm	375	HGM1.bin.16_GM000331	449	2.3e-24	122	253	3	177	0.349333
HGM1.bin.16	CBM56.hmm	159	HGM1.bin.16_GM001766	487	0.00019	7	62	229	286	0.345912
HGM1.bin.19	GH53.hmm	342	HGM1.bin.19_GM000307	656	5.6e-114	1	342	58	421	0.997076
HGM1.bin.19	GT35.hmm	674	HGM1.bin.19_GM000873	772	7.7e-227	2	674	94	769	0.997033
HGM1.bin.19	GT35.hmm	674	HGM1.bin.19_GM002043	827	7.8e-283	1	673	98	819	0.997033
HGM1.bin.19	GH13_39.hmm	316	HGM1.bin.19_GM000074	699	5e-93	1	316	194	573	0.996835
HGM1.bin.19	GH5_37.hmm	313	HGM1.bin.19_GM000363	347	6.2e-119	1	313	10	329	0.996805
HGM1.bin.19	GH13_9.hmm	301	HGM1.bin.19_GM000526	638	2.3e-147	1	301	182	482	0.996678
HGM1.bin.19	GH13_20.hmm	300	HGM1.bin.19_GM001005	552	3.2e-113	1	300	160	460	0.996667
HGM1.bin.19	GH13_20.hmm	300	HGM1.bin.19_GM001481	565	5.3e-115	1	300	164	459	0.996667
HGM1.bin.19	GH13_20.hmm	300	HGM1.bin.19_GM001633	564	1.4e-113	1	300	171	466	0.996667
HGM1.bin.19	GH31.hmm	427	HGM1.bin.19_GM001447	633	1e-137	2	427	133	613	0.995316
HGM1.bin.19	CE2.hmm	209	HGM1.bin.19_GM000763	368	3e-47	1	209	138	356	0.995215
HGM1.bin.19	CE9.hmm	373	HGM1.bin.19_GM000185	372	2.1e-122	2	373	4	368	0.994638
HGM1.bin.19	GH25.hmm	177	HGM1.bin.19_GM001786	337	2.2e-39	1	177	138	322	0.99435
HGM1.bin.19	GH25.hmm	177	HGM1.bin.19_GM001905	427	1e-47	1	177	226	407	0.99435
HGM1.bin.19	GH25.hmm	177	HGM1.bin.19_GM001911	877	2.8e-48	1	177	685	864	0.99435
HGM1.bin.19	GH13_31.hmm	349	HGM1.bin.19_GM001518	603	5.5e-144	1	348	110	456	0.994269
HGM1.bin.19	GH36.hmm	688	HGM1.bin.19_GM001024	744	1.9e-273	2	686	12	710	0.994186
HGM1.bin.19	GH13_36.hmm	314	HGM1.bin.19_GM001222	560	5.4e-105	1	313	89	408	0.993631
HGM1.bin.19	GH13_21.hmm	308	HGM1.bin.19_GM000338	633	5.9e-114	1	307	182	506	0.993506
HGM1.bin.19	GH9.hmm	418	HGM1.bin.19_GM001419	752	3.2e-104	2	417	310	748	0.992823
HGM1.bin.19	CBM4.hmm	126	HGM1.bin.19_GM001419	752	1.3e-29	1	126	57	182	0.992063
HGM1.bin.19	CE14.hmm	124	HGM1.bin.19_GM000948	562	2.7e-17	1	124	339	449	0.991935
HGM1.bin.19	GH65.hmm	372	HGM1.bin.19_GM001298	759	5.1e-144	2	371	322	693	0.991935
HGM1.bin.19	GH77.hmm	494	HGM1.bin.19_GM001257	492	3.7e-165	1	491	8	488	0.991903
HGM1.bin.19	GH13_31.hmm	349	HGM1.bin.19_GM000316	557	2.9e-128	1	347	28	374	0.991404
HGM1.bin.19	GH31.hmm	427	HGM1.bin.19_GM001443	594	3.8e-103	2	425	120	591	0.990632
HGM1.bin.19	GH13_20.hmm	300	HGM1.bin.19_GM001243	574	2.5e-119	1	298	163	461	0.99
HGM1.bin.19	GH25.hmm	177	HGM1.bin.19_GM001560	403	8.8e-42	2	177	206	387	0.988701
HGM1.bin.19	GT2_Glycos_transf_2.hmm	170	HGM1.bin.19_GM001855	314	5.7e-14	1	169	4	177	0.988235
HGM1.bin.19	GT2_Glycos_transf_2.hmm	170	HGM1.bin.19_GM001862	318	1e-32	1	169	4	173	0.988235
HGM1.bin.19	GT2_Glycos_transf_2.hmm	170	HGM1.bin.19_GM001928	273	2.9e-34	1	169	6	173	0.988235
HGM1.bin.19	GH1.hmm	429	HGM1.bin.19_GM001665	469	4.6e-141	5	428	3	466	0.986014
HGM1.bin.19	GH8.hmm	320	HGM1.bin.19_GM000090	438	1e-69	3	318	68	429	0.984375
HGM1.bin.19	CBM34.hmm	120	HGM1.bin.19_GM001633	564	3.4e-24	2	120	7	123	0.983333
HGM1.bin.19	GT51.hmm	177	HGM1.bin.19_GM001414	892	2.7e-60	2	176	82	266	0.983051
HGM1.bin.19	GT2_Glycos_transf_2.hmm	170	HGM1.bin.19_GM001899	654	2.4e-20	1	168	216	395	0.982353
HGM1.bin.19	GT2_Glycos_transf_2.hmm	170	HGM1.bin.19_GM001951	334	2.9e-41	1	168	3	170	0.982353
HGM1.bin.19	GT2_Glycos_transf_2.hmm	170	HGM1.bin.19_GM001977	314	1.2e-29	1	168	5	167	0.982353
HGM1.bin.19	CE3.hmm	194	HGM1.bin.19_GM000596	204	6.2e-08	3	193	4	202	0.979381
HGM1.bin.19	CBM61.hmm	141	HGM1.bin.19_GM000307	656	1.3e-31	2	140	511	651	0.978723
HGM1.bin.19	GH3.hmm	216	HGM1.bin.19_GM000805	449	1.7e-55	5	216	173	401	0.976852
HGM1.bin.19	GT2_Glycos_transf_2.hmm	170	HGM1.bin.19_GM001138	309	1.1e-37	1	167	5	169	0.976471
HGM1.bin.19	GT2_Glycos_transf_2.hmm	170	HGM1.bin.19_GM001663	320	3e-24	2	168	9	178	0.976471
HGM1.bin.19	GT2_Glycos_transf_2.hmm	170	HGM1.bin.19_GM001913	308	1.5e-24	1	167	5	165	0.976471
HGM1.bin.19	CE14.hmm	124	HGM1.bin.19_GM001607	456	3.5e-09	1	122	139	251	0.975806
HGM1.bin.19	CBM34.hmm	120	HGM1.bin.19_GM001481	565	1.7e-12	2	119	3	116	0.975
HGM1.bin.19	GH36.hmm	688	HGM1.bin.19_GM001668	783	2.6e-263	2	671	9	694	0.972384
HGM1.bin.19	GH3.hmm	216	HGM1.bin.19_GM000017	508	2.1e-62	5	215	62	287	0.972222
HGM1.bin.19	GT4.hmm	160	HGM1.bin.19_GM001969	344	2.5e-34	4	159	163	318	0.96875
HGM1.bin.19	GT4.hmm	160	HGM1.bin.19_GM002002	381	7.5e-32	3	158	162	319	0.96875
HGM1.bin.19	GH20.hmm	337	HGM1.bin.19_GM001219	775	4.7e-55	9	335	420	754	0.967359
HGM1.bin.19	GH18.hmm	296	HGM1.bin.19_GM001031	526	1.8e-60	3	289	97	518	0.966216
HGM1.bin.19	GT2_Glycos_transf_2.hmm	170	HGM1.bin.19_GM002000	329	1.8e-37	1	165	8	171	0.964706
HGM1.bin.19	GH13_9.hmm	301	HGM1.bin.19_GM000718	690	3.2e-82	3	293	273	552	0.963455
HGM1.bin.19	GH3.hmm	216	HGM1.bin.19_GM001240	799	6.6e-66	8	216	26	239	0.962963
HGM1.bin.19	GH20.hmm	337	HGM1.bin.19_GM001080	631	6.1e-41	7	331	93	406	0.961424
HGM1.bin.19	CE1.hmm	227	HGM1.bin.19_GM000587	256	5.1e-43	6	224	15	255	0.960352
HGM1.bin.19	GT11.hmm	276	HGM1.bin.19_GM001959	296	3.4e-75	1	266	1	276	0.960145
HGM1.bin.19	GT2_Glycos_transf_2.hmm	170	HGM1.bin.19_GM001898	664	1.1e-17	1	164	388	567	0.958824
HGM1.bin.19	CBM50.hmm	40	HGM1.bin.19_GM000412	528	1.1e-09	1	39	268	312	0.95
HGM1.bin.19	GT28.hmm	157	HGM1.bin.19_GM000542	355	1.8e-41	2	151	188	338	0.949045
HGM1.bin.19	GT4.hmm	160	HGM1.bin.19_GM001997	364	1.3e-37	8	158	183	333	0.9375
HGM1.bin.19	GH109.hmm	126	HGM1.bin.19_GM001464	414	1e-11	2	120	2	114	0.936508
HGM1.bin.19	CBM34.hmm	120	HGM1.bin.19_GM001005	552	7.7e-17	7	119	2	112	0.933333
HGM1.bin.19	CBM34.hmm	120	HGM1.bin.19_GM001243	574	6.6e-18	7	119	2	112	0.933333
HGM1.bin.19	GT4.hmm	160	HGM1.bin.19_GM001963	361	9.3e-40	7	156	190	338	0.93125
HGM1.bin.19	GH109.hmm	126	HGM1.bin.19_GM002029	419	1.1e-10	2	119	2	113	0.928571
HGM1.bin.19	GH13.hmm	299	HGM1.bin.19_GM001221	514	5.3e-70	13	290	26	358	0.926421
HGM1.bin.19	CBM50.hmm	40	HGM1.bin.19_GM001236	1209	4.4e-12	1	38	1166	1208	0.925
HGM1.bin.19	CBM50.hmm	40	HGM1.bin.19_GM001722	110	1.3e-05	3	40	54	102	0.925
HGM1.bin.19	GT4.hmm	160	HGM1.bin.19_GM001961	366	1.7e-40	11	159	189	337	0.925
HGM1.bin.19	CBM48.hmm	76	HGM1.bin.19_GM000526	638	2.1e-18	2	72	26	113	0.921053
HGM1.bin.19	CBM30.hmm	91	HGM1.bin.19_GM001419	752	3.4e-08	7	90	221	295	0.912088
HGM1.bin.19	CE4.hmm	130	HGM1.bin.19_GM001208	259	5.5e-27	7	125	50	177	0.907692
HGM1.bin.19	PL9_2.hmm	368	HGM1.bin.19_GM001602	398	1.3e-69	27	360	50	372	0.904891
HGM1.bin.19	GT8.hmm	257	HGM1.bin.19_GM001237	307	4.3e-56	24	256	14	290	0.902724
HGM1.bin.19	CBM50.hmm	40	HGM1.bin.19_GM001439	1164	1.9e-11	1	37	1120	1162	0.9
HGM1.bin.19	CBM48.hmm	76	HGM1.bin.19_GM000718	690	2.7e-05	3	71	29	106	0.894737
HGM1.bin.19	CE1.hmm	227	HGM1.bin.19_GM001923	357	2.8e-11	6	209	99	325	0.894273
HGM1.bin.19	CBM26.hmm	75	HGM1.bin.19_GM001247	385	2.2e-11	2	69	34	101	0.893333
HGM1.bin.19	CE1.hmm	227	HGM1.bin.19_GM000193	309	4.1e-07	7	208	15	285	0.885463
HGM1.bin.19	GH20.hmm	337	HGM1.bin.19_GM000766	615	5e-30	17	314	92	378	0.881306
HGM1.bin.19	CBM26.hmm	75	HGM1.bin.19_GM001247	385	3.7e-08	2	68	139	204	0.88
HGM1.bin.19	GH18.hmm	296	HGM1.bin.19_GM001029	359	8.8e-54	23	283	13	352	0.878378
HGM1.bin.19	CBM34.hmm	120	HGM1.bin.19_GM000074	699	7.1e-12	12	117	43	135	0.875
HGM1.bin.19	CBM48.hmm	76	HGM1.bin.19_GM000718	690	2.2e-18	3	69	128	211	0.868421
HGM1.bin.19	GH18.hmm	296	HGM1.bin.19_GM001896	337	2e-64	27	284	17	327	0.868243
HGM1.bin.19	CE4.hmm	130	HGM1.bin.19_GM001965	244	1.4e-09	15	125	7	146	0.846154
HGM1.bin.19	GT2_Glycos_transf_2.hmm	170	HGM1.bin.19_GM001898	664	4.2e-26	1	144	128	265	0.841176
HGM1.bin.19	GT2_Glycos_transf_2.hmm	170	HGM1.bin.19_GM001932	316	1.4e-20	1	144	5	145	0.841176
HGM1.bin.19	GT2_Glycos_transf_2.hmm	170	HGM1.bin.19_GM000905	358	3.7e-12	2	141	9	149	0.817647
HGM1.bin.19	GT4.hmm	160	HGM1.bin.19_GM002003	432	4.5e-26	20	150	250	393	0.8125
HGM1.bin.19	CE10.hmm	341	HGM1.bin.19_GM000795	371	1.3e-30	57	334	97	370	0.812317
HGM1.bin.19	GH123.hmm	538	HGM1.bin.19_GM000451	553	9.1e-29	74	502	66	515	0.795539
HGM1.bin.19	GT6.hmm	280	HGM1.bin.19_GM001958	276	1.2e-54	44	266	3	223	0.792857
HGM1.bin.19	GT28.hmm	157	HGM1.bin.19_GM001991	326	1.5e-09	2	126	154	276	0.789809
HGM1.bin.19	GH18.hmm	296	HGM1.bin.19_GM000141	575	9.2e-36	48	280	282	561	0.783784
HGM1.bin.19	GT2_Glycos_transf_2.hmm	170	HGM1.bin.19_GM001930	309	4.4e-17	2	132	6	128	0.764706
HGM1.bin.19	GT2_Glycos_transf_2.hmm	170	HGM1.bin.19_GM001960	336	1.7e-36	1	131	9	137	0.764706
HGM1.bin.19	GT2_Glycos_transf_2.hmm	170	HGM1.bin.19_GM002004	276	4.7e-18	1	131	6	139	0.764706
HGM1.bin.19	GT2_Glycos_transf_2.hmm	170	HGM1.bin.19_GM001950	343	1.9e-33	1	130	9	136	0.758824
HGM1.bin.19	GT2_Glycos_transf_2.hmm	170	HGM1.bin.19_GM001142	252	9.9e-29	1	129	9	135	0.752941
HGM1.bin.19	GT2_Glycos_transf_2.hmm	170	HGM1.bin.19_GM001856	234	1.1e-15	2	130	6	136	0.752941
HGM1.bin.19	GH9.hmm	418	HGM1.bin.19_GM002042	471	1.4e-28	32	344	146	428	0.746411
HGM1.bin.19	GH94.hmm	1036	HGM1.bin.19_GM000898	795	1.9e-255	263	1036	2	792	0.746139
HGM1.bin.19	GH94.hmm	1036	HGM1.bin.19_GM000958	807	1.1e-283	263	1034	2	803	0.744208
HGM1.bin.19	CE1.hmm	227	HGM1.bin.19_GM001018	684	2.4e-10	7	175	54	298	0.740088
HGM1.bin.19	CBM34.hmm	120	HGM1.bin.19_GM000338	633	1.7e-10	15	102	25	112	0.725
HGM1.bin.19	CE10.hmm	341	HGM1.bin.19_GM001457	281	4.3e-30	77	316	16	247	0.70088
HGM1.bin.19	GT2_Glycos_transf_2.hmm	170	HGM1.bin.19_GM001975	332	5.3e-27	13	132	7	126	0.7
HGM1.bin.19	GT2_Glycos_transf_2.hmm	170	HGM1.bin.19_GM001985	311	1.8e-26	1	119	5	122	0.694118
HGM1.bin.19	GT2_Glycos_transf_2.hmm	170	HGM1.bin.19_GM001145	267	3.5e-13	18	131	15	122	0.664706
HGM1.bin.19	GT4.hmm	160	HGM1.bin.19_GM001964	368	9.1e-26	9	114	197	300	0.65625
HGM1.bin.19	GT2_Glycos_transf_2.hmm	170	HGM1.bin.19_GM001957	336	3.9e-36	1	109	6	112	0.635294
HGM1.bin.19	GT83.hmm	540	HGM1.bin.19_GM001947	417	3.5e-18	10	352	12	413	0.633333
HGM1.bin.19	CBM26.hmm	75	HGM1.bin.19_GM001247	385	6e-06	1	48	238	285	0.626667
HGM1.bin.19	GH2.hmm	752	HGM1.bin.19_GM001667	821	5e-98	26	491	10	558	0.618351
HGM1.bin.19	CBM30.hmm	91	HGM1.bin.19_GM002042	471	6.9e-05	35	90	51	104	0.604396
HGM1.bin.19	GT2_Glycos_transf_2.hmm	170	HGM1.bin.19_GM001863	437	8.8e-23	1	103	50	151	0.6
HGM1.bin.19	CE1.hmm	227	HGM1.bin.19_GM001922	343	1e-11	7	142	89	219	0.594714
HGM1.bin.19	GH13_11.hmm	351	HGM1.bin.19_GM001619	612	4.6e-40	144	351	256	439	0.589744
HGM1.bin.19	GT2_Glycos_transf_2.hmm	170	HGM1.bin.19_GM001847	322	3.9e-15	1	97	9	96	0.564706
HGM1.bin.19	CE1.hmm	227	HGM1.bin.19_GM000239	260	4.7e-07	15	143	25	173	0.563877
HGM1.bin.19	GH39.hmm	431	HGM1.bin.19_GM000740	596	1.9e-08	119	342	323	566	0.517401
HGM1.bin.19	GH2.hmm	752	HGM1.bin.19_GM000025	564	1.5e-85	48	400	41	446	0.468085
HGM1.bin.19	GT8.hmm	257	HGM1.bin.19_GM002001	321	6.6e-09	35	152	28	140	0.455253
HGM1.bin.19	AA6.hmm	195	HGM1.bin.19_GM001450	274	0.00074	2	90	4	79	0.451282
HGM1.bin.19	GT2_Glyco_trans_2_3.hmm	197	HGM1.bin.19_GM001899	654	5.4e-06	64	143	373	454	0.401015
HGM1.bin.19	GH109.hmm	126	HGM1.bin.19_GM000265	290	1.8e-06	2	48	2	47	0.365079
HGM1.bin.24	GH13_38.hmm	375	HGM1.bin.24_GM001046	544	9.7e-169	1	375	30	393	0.997333
HGM1.bin.24	GH89.hmm	663	HGM1.bin.24_GM001487	702	1.3e-180	2	663	53	691	0.996983
HGM1.bin.24	GH13_8.hmm	293	HGM1.bin.24_GM001603	669	2.3e-143	1	293	220	511	0.996587
HGM1.bin.24	GH13_14.hmm	289	HGM1.bin.24_GM001125	636	9.3e-105	1	289	158	494	0.99654
HGM1.bin.24	GH43_34.hmm	280	HGM1.bin.24_GM001334	1128	6.1e-97	1	280	818	1121	0.996429
HGM1.bin.24	GH146.hmm	503	HGM1.bin.24_GM000238	581	5.8e-146	1	502	8	503	0.996024
HGM1.bin.24	GH30_2.hmm	417	HGM1.bin.24_GM000090	486	7.7e-162	2	417	40	485	0.995204
HGM1.bin.24	GH125.hmm	402	HGM1.bin.24_GM001683	1083	1.2e-173	2	402	73	473	0.995025
HGM1.bin.24	GH25.hmm	177	HGM1.bin.24_GM001794	238	3.7e-53	1	177	40	216	0.99435
HGM1.bin.24	GH36.hmm	688	HGM1.bin.24_GM000999	736	7e-210	3	687	14	710	0.994186
HGM1.bin.24	GH26.hmm	303	HGM1.bin.24_GM001007	354	4.8e-85	2	303	24	347	0.993399
HGM1.bin.24	GH130.hmm	296	HGM1.bin.24_GM001750	321	1.7e-98	2	296	18	316	0.993243
HGM1.bin.24	CBM62.hmm	131	HGM1.bin.24_GM001780	603	2.8e-29	1	131	16	155	0.992366
HGM1.bin.24	GH163.hmm	251	HGM1.bin.24_GM001052	728	2.3e-102	2	251	191	444	0.992032
HGM1.bin.24	CE9.hmm	373	HGM1.bin.24_GM000396	382	2.7e-102	3	373	7	378	0.991957
HGM1.bin.24	GH20.hmm	337	HGM1.bin.24_GM001697	687	2.8e-110	3	337	71	428	0.991098
HGM1.bin.24	GH3.hmm	216	HGM1.bin.24_GM001494	1312	2.9e-67	2	216	683	906	0.990741
HGM1.bin.24	GH123.hmm	538	HGM1.bin.24_GM000621	575	3e-168	4	537	49	573	0.990706
HGM1.bin.24	GH97.hmm	631	HGM1.bin.24_GM000855	646	1.5e-178	5	630	13	644	0.990491
HGM1.bin.24	GH77.hmm	494	HGM1.bin.24_GM001123	894	9.8e-149	1	490	244	890	0.989879
HGM1.bin.24	GH130.hmm	296	HGM1.bin.24_GM001001	390	8.4e-91	3	296	50	359	0.989865
HGM1.bin.24	GH97.hmm	631	HGM1.bin.24_GM001124	724	3.8e-243	6	630	10	719	0.988906
HGM1.bin.24	GT51.hmm	177	HGM1.bin.24_GM001239	808	8.4e-58	1	176	87	274	0.988701
HGM1.bin.24	GT2_Glycos_transf_2.hmm	170	HGM1.bin.24_GM000541	362	4.4e-27	1	169	4	169	0.988235
HGM1.bin.24	PL8_3.hmm	249	HGM1.bin.24_GM000286	702	3.8e-64	2	248	348	586	0.987952
HGM1.bin.24	GH88.hmm	329	HGM1.bin.24_GM000560	829	6.8e-123	4	329	502	821	0.987842
HGM1.bin.24	GH95.hmm	722	HGM1.bin.24_GM001550	770	3.1e-202	4	716	26	754	0.98615
HGM1.bin.24	GH3.hmm	216	HGM1.bin.24_GM001493	795	1.4e-66	3	216	36	245	0.986111
HGM1.bin.24	GH92.hmm	491	HGM1.bin.24_GM001316	693	1.1e-170	4	488	216	692	0.985743
HGM1.bin.24	CE3.hmm	194	HGM1.bin.24_GM000292	425	5.5e-43	3	194	9	197	0.984536
HGM1.bin.24	GH109.hmm	126	HGM1.bin.24_GM001928	496	2.5e-51	1	125	39	162	0.984127
HGM1.bin.24	GH26.hmm	303	HGM1.bin.24_GM000996	496	5.1e-84	5	303	11	323	0.983498
HGM1.bin.24	GT2_Glycos_transf_2.hmm	170	HGM1.bin.24_GM000831	278	7.9e-21	1	168	4	171	0.982353
HGM1.bin.24	GH3.hmm	216	HGM1.bin.24_GM000942	785	1.9e-66	3	215	124	350	0.981481
HGM1.bin.24	GH133.hmm	372	HGM1.bin.24_GM000415	641	3.6e-100	7	372	277	628	0.981183
HGM1.bin.24	CE1.hmm	227	HGM1.bin.24_GM000854	481	1.3e-51	1	223	15	263	0.977974
HGM1.bin.24	GT2_Glycos_transf_2.hmm	170	HGM1.bin.24_GM001764	238	2.1e-30	2	168	7	174	0.976471
HGM1.bin.24	GH20.hmm	337	HGM1.bin.24_GM000332	749	5e-121	7	336	126	474	0.976261
HGM1.bin.24	CBM50.hmm	40	HGM1.bin.24_GM001663	438	4e-08	1	40	20	65	0.975
HGM1.bin.24	GH3.hmm	216	HGM1.bin.24_GM000349	793	1e-63	3	213	145	367	0.972222
HGM1.bin.24	GH3.hmm	216	HGM1.bin.24_GM001675	767	1.1e-65	3	213	65	284	0.972222
HGM1.bin.24	GT51.hmm	177	HGM1.bin.24_GM001916	777	8.9e-61	4	176	59	238	0.971751
HGM1.bin.24	GH20.hmm	337	HGM1.bin.24_GM000306	717	6.1e-106	9	336	115	473	0.970326
HGM1.bin.24	GH20.hmm	337	HGM1.bin.24_GM000797	639	3.1e-113	9	336	85	443	0.970326
HGM1.bin.24	GT28.hmm	157	HGM1.bin.24_GM000702	378	1.3e-46	2	154	204	361	0.968153
HGM1.bin.24	GH2.hmm	752	HGM1.bin.24_GM000440	992	6.4e-188	22	749	46	871	0.966755
HGM1.bin.24	GH13_7.hmm	289	HGM1.bin.24_GM000184	604	7.2e-50	10	289	61	350	0.965398
HGM1.bin.24	GT2_Glycos_transf_2.hmm	170	HGM1.bin.24_GM000597	296	2.1e-19	1	165	3	169	0.964706
HGM1.bin.24	GH2.hmm	752	HGM1.bin.24_GM000307	1163	3.6e-187	25	750	204	1046	0.964096
HGM1.bin.24	GH92.hmm	491	HGM1.bin.24_GM000668	695	2e-158	13	485	215	690	0.961303
HGM1.bin.24	GH73.hmm	128	HGM1.bin.24_GM000945	295	1.3e-34	5	128	37	162	0.960938
HGM1.bin.24	GH2.hmm	752	HGM1.bin.24_GM000727	1151	1.9e-187	26	748	196	1032	0.960106
HGM1.bin.24	CBM50.hmm	40	HGM1.bin.24_GM000945	295	2e-11	1	39	252	294	0.95
HGM1.bin.24	GT4.hmm	160	HGM1.bin.24_GM000416	435	1.3e-36	4	156	237	386	0.95
HGM1.bin.24	CBM22.hmm	131	HGM1.bin.24_GM001022	669	3.3e-06	2	126	59	187	0.946565
HGM1.bin.24	GH29.hmm	346	HGM1.bin.24_GM000561	704	2.3e-111	19	346	14	367	0.945087
HGM1.bin.24	GH13.hmm	299	HGM1.bin.24_GM001126	644	2e-62	13	294	165	512	0.939799
HGM1.bin.24	CE6.hmm	99	HGM1.bin.24_GM001064	503	1.1e-11	3	96	180	281	0.939394
HGM1.bin.24	CE1.hmm	227	HGM1.bin.24_GM000944	250	4.3e-37	5	218	13	242	0.938326
HGM1.bin.24	GT35.hmm	674	HGM1.bin.24_GM000342	851	1.7e-131	20	649	124	728	0.933234
HGM1.bin.24	GT51.hmm	177	HGM1.bin.24_GM000450	231	1.3e-51	12	177	57	222	0.932203
HGM1.bin.24	GT4.hmm	160	HGM1.bin.24_GM001814	381	1.7e-16	7	156	188	339	0.93125
HGM1.bin.24	GH29.hmm	346	HGM1.bin.24_GM000937	446	8e-102	25	346	14	335	0.927746
HGM1.bin.24	GH33.hmm	342	HGM1.bin.24_GM001451	422	5.1e-41	11	328	25	392	0.926901
HGM1.bin.24	CBM50.hmm	40	HGM1.bin.24_GM000750	456	3e-12	2	39	415	455	0.925
HGM1.bin.24	CBM50.hmm	40	HGM1.bin.24_GM001533	293	2.1e-11	1	38	250	291	0.925
HGM1.bin.24	CBM20.hmm	90	HGM1.bin.24_GM001123	894	1e-19	3	86	130	217	0.922222
HGM1.bin.24	GH53.hmm	342	HGM1.bin.24_GM001539	408	9.1e-81	2	317	13	331	0.921053
HGM1.bin.24	GH28.hmm	325	HGM1.bin.24_GM001682	372	4.9e-33	6	303	44	369	0.913846
HGM1.bin.24	GH89.hmm	663	HGM1.bin.24_GM001676	894	3.7e-162	2	605	60	671	0.909502
HGM1.bin.24	GH53.hmm	342	HGM1.bin.24_GM000570	562	7.8e-89	2	313	28	353	0.909357
HGM1.bin.24	GT2_Glycos_transf_2.hmm	170	HGM1.bin.24_GM001820	328	2.3e-39	1	155	23	172	0.905882
HGM1.bin.24	GH76.hmm	358	HGM1.bin.24_GM001334	1128	1.7e-75	12	336	470	800	0.905028
HGM1.bin.24	GH18.hmm	296	HGM1.bin.24_GM001334	1128	2.5e-62	23	289	164	463	0.898649
HGM1.bin.24	GT2_Glyco_trans_2_3.hmm	197	HGM1.bin.24_GM000831	278	1.4e-07	2	179	91	262	0.898477
HGM1.bin.24	CBM9.hmm	182	HGM1.bin.24_GM000938	356	2.3e-38	1	164	35	224	0.895604
HGM1.bin.24	GT4.hmm	160	HGM1.bin.24_GM001861	354	8.4e-27	8	151	173	318	0.89375
HGM1.bin.24	CBM72.hmm	130	HGM1.bin.24_GM001006	366	4.4e-06	7	123	256	363	0.892308
HGM1.bin.24	GH33.hmm	342	HGM1.bin.24_GM001904	357	2.2e-30	21	326	37	344	0.891813
HGM1.bin.24	GH29.hmm	346	HGM1.bin.24_GM000941	456	1.6e-93	37	345	36	365	0.890173
HGM1.bin.24	GT8.hmm	257	HGM1.bin.24_GM001360	297	3.5e-17	31	256	6	264	0.875486
HGM1.bin.24	GH145.hmm	296	HGM1.bin.24_GM000560	829	5.5e-14	32	291	83	340	0.875
HGM1.bin.24	CBM26.hmm	75	HGM1.bin.24_GM000184	604	9.9e-09	3	68	465	540	0.866667
HGM1.bin.24	GH29.hmm	346	HGM1.bin.24_GM001683	1083	8e-74	39	338	502	822	0.864162
HGM1.bin.24	GT4.hmm	160	HGM1.bin.24_GM000832	323	2.3e-15	8	146	168	291	0.8625
HGM1.bin.24	CE1.hmm	227	HGM1.bin.24_GM001652	728	1.9e-11	14	208	494	705	0.854626
HGM1.bin.24	CE3.hmm	194	HGM1.bin.24_GM001529	429	3.5e-14	19	184	17	202	0.850515
HGM1.bin.24	GT4.hmm	160	HGM1.bin.24_GM000149	384	5e-08	11	147	198	346	0.85
HGM1.bin.24	CBM9.hmm	182	HGM1.bin.24_GM001300	215	3.4e-09	26	180	42	212	0.846154
HGM1.bin.24	CBM20.hmm	90	HGM1.bin.24_GM001123	894	0.00079	2	78	2	77	0.844444
HGM1.bin.24	GH23.hmm	135	HGM1.bin.24_GM000750	456	3.8e-26	5	119	157	287	0.844444
HGM1.bin.24	CBM48.hmm	76	HGM1.bin.24_GM001603	669	4.2e-11	4	68	53	141	0.842105
HGM1.bin.24	CE4.hmm	130	HGM1.bin.24_GM001661	205	1.2e-26	4	112	21	125	0.830769
HGM1.bin.24	GH27.hmm	375	HGM1.bin.24_GM000863	539	1.8e-31	34	340	124	445	0.816
HGM1.bin.24	CE11.hmm	271	HGM1.bin.24_GM001242	464	1.2e-71	1	220	7	227	0.808118
HGM1.bin.24	CE6.hmm	99	HGM1.bin.24_GM000114	510	6.6e-07	3	83	196	314	0.808081
HGM1.bin.24	CBM32.hmm	124	HGM1.bin.24_GM000797	639	1.6e-12	15	115	507	630	0.806452
HGM1.bin.24	CE1.hmm	227	HGM1.bin.24_GM000578	254	7.2e-06	29	212	52	236	0.806167
HGM1.bin.24	GH23.hmm	135	HGM1.bin.24_GM001480	124	2.2e-09	14	122	14	123	0.8
HGM1.bin.24	CBM32.hmm	124	HGM1.bin.24_GM001683	1083	6.6e-12	10	109	838	942	0.798387
HGM1.bin.24	GH57.hmm	383	HGM1.bin.24_GM000417	513	1.2e-45	12	313	20	325	0.785901
HGM1.bin.24	GH26.hmm	303	HGM1.bin.24_GM001002	348	4.2e-55	24	262	30	294	0.785479
HGM1.bin.24	GH23.hmm	135	HGM1.bin.24_GM001433	358	1.9e-27	14	120	156	305	0.785185
HGM1.bin.24	GT92.hmm	279	HGM1.bin.24_GM001185	291	1.7e-30	5	222	53	250	0.777778
HGM1.bin.24	GH43_10.hmm	271	HGM1.bin.24_GM000240	429	1e-67	62	271	11	210	0.771218
HGM1.bin.24	GT5.hmm	472	HGM1.bin.24_GM001806	435	9.4e-16	107	471	70	424	0.771186
HGM1.bin.24	GT2_Glycos_transf_2.hmm	170	HGM1.bin.24_GM001565	438	5.3e-19	1	131	202	335	0.764706
HGM1.bin.24	GH28.hmm	325	HGM1.bin.24_GM000653	809	3.3e-28	59	307	503	760	0.763077
HGM1.bin.24	GT2_Glycos_transf_2.hmm	170	HGM1.bin.24_GM000398	352	1e-19	2	129	5	126	0.747059
HGM1.bin.24	GH94.hmm	1036	HGM1.bin.24_GM000120	865	2.4e-275	263	1030	2	857	0.740347
HGM1.bin.24	CBM32.hmm	124	HGM1.bin.24_GM001697	687	3e-06	19	109	562	673	0.725806
HGM1.bin.24	GT46.hmm	356	HGM1.bin.24_GM000834	417	3.3e-47	4	262	5	262	0.724719
HGM1.bin.24	GT2_Glycos_transf_2.hmm	170	HGM1.bin.24_GM001855	218	1.9e-22	10	132	9	132	0.717647
HGM1.bin.24	CE3.hmm	194	HGM1.bin.24_GM000854	481	8.4e-10	55	193	330	479	0.71134
HGM1.bin.24	CBM32.hmm	124	HGM1.bin.24_GM001052	728	1.4e-07	20	108	594	702	0.709677
HGM1.bin.24	GT2_Glycos_transf_2.hmm	170	HGM1.bin.24_GM000835	277	1.8e-18	2	122	10	131	0.705882
HGM1.bin.24	CE1.hmm	227	HGM1.bin.24_GM000692	740	1.9e-19	2	162	487	652	0.704846
HGM1.bin.24	CE10.hmm	341	HGM1.bin.24_GM001656	552	9e-16	70	310	304	531	0.703812
HGM1.bin.24	GT19.hmm	354	HGM1.bin.24_GM000755	415	8e-74	107	353	147	400	0.694915
HGM1.bin.24	GH51.hmm	630	HGM1.bin.24_GM001022	669	1.2e-109	114	541	203	666	0.677778
HGM1.bin.24	GH2.hmm	752	HGM1.bin.24_GM001492	794	4.6e-106	25	533	20	680	0.675532
HGM1.bin.24	CE10.hmm	341	HGM1.bin.24_GM000741	812	9.9e-16	93	316	567	786	0.653959
HGM1.bin.24	GT2_Glyco_trans_2_3.hmm	197	HGM1.bin.24_GM001855	218	3.5e-07	2	130	83	206	0.649746
HGM1.bin.24	CBM32.hmm	124	HGM1.bin.24_GM000306	717	1.4e-08	29	109	597	692	0.645161
HGM1.bin.24	GH2.hmm	752	HGM1.bin.24_GM001494	1312	1.3e-91	21	492	26	602	0.62633
HGM1.bin.24	GH2.hmm	752	HGM1.bin.24_GM001528	592	1.4e-92	21	489	19	584	0.62234
HGM1.bin.24	GT2_Glyco_tranf_2_3.hmm	230	HGM1.bin.24_GM000827	294	2.6e-11	73	216	79	240	0.621739
HGM1.bin.24	GT2_Glycos_transf_2.hmm	170	HGM1.bin.24_GM001289	261	1.5e-20	1	105	8	116	0.611765
HGM1.bin.24	GT2_Glycos_transf_2.hmm	170	HGM1.bin.24_GM000586	267	6.3e-22	1	104	6	102	0.605882
HGM1.bin.24	CE1.hmm	227	HGM1.bin.24_GM000544	339	5.3e-07	26	162	37	187	0.599119
HGM1.bin.24	GH2.hmm	752	HGM1.bin.24_GM000289	801	5.8e-100	35	482	3	565	0.594415
HGM1.bin.24	CE3.hmm	194	HGM1.bin.24_GM001529	429	3.4e-11	75	190	301	421	0.592784
HGM1.bin.24	CBM35.hmm	123	HGM1.bin.24_GM001495	1268	7e-05	37	107	48	122	0.569106
HGM1.bin.24	PL6_1.hmm	347	HGM1.bin.24_GM000294	541	3.3e-07	15	208	66	249	0.556196
HGM1.bin.24	GT3.hmm	637	HGM1.bin.24_GM000343	550	1.6e-124	1	347	13	348	0.543171
HGM1.bin.24	CBM4.hmm	126	HGM1.bin.24_GM000299	865	0.00076	23	91	185	254	0.539683
HGM1.bin.24	GT4.hmm	160	HGM1.bin.24_GM001815	402	2.5e-11	65	148	281	364	0.51875
HGM1.bin.24	CBM56.hmm	159	HGM1.bin.24_GM000722	626	1.7e-06	2	84	172	263	0.515723
HGM1.bin.24	GH109.hmm	126	HGM1.bin.24_GM001418	278	4.3e-08	61	125	31	95	0.507937
HGM1.bin.24	CBM13.hmm	188	HGM1.bin.24_GM000727	1151	8.2e-07	5	98	26	114	0.494681
HGM1.bin.24	GH19.hmm	231	HGM1.bin.24_GM001341	204	1.5e-32	49	163	31	172	0.493506
HGM1.bin.24	GT4.hmm	160	HGM1.bin.24_GM000585	352	1.2e-20	78	156	246	323	0.4875
HGM1.bin.24	GT5.hmm	472	HGM1.bin.24_GM001632	265	2.1e-36	1	226	4	240	0.476695
HGM1.bin.24	CE10.hmm	341	HGM1.bin.24_GM000292	425	2.8e-16	44	206	186	341	0.475073
HGM1.bin.24	GH4.hmm	179	HGM1.bin.24_GM001193	330	0.00021	1	80	8	81	0.441341
HGM1.bin.24	AA6.hmm	195	HGM1.bin.24_GM000609	178	4.3e-06	14	96	18	106	0.420513
HGM1.bin.24	GH42.hmm	371	HGM1.bin.24_GM000833	390	5.7e-07	221	370	123	282	0.401617
HGM1.bin.24	PL22.hmm	265	HGM1.bin.24_GM000787	1111	9.9e-12	125	230	53	157	0.396226
HGM1.bin.24	GT10.hmm	347	HGM1.bin.24_GM001817	330	1.8e-49	169	306	115	251	0.394813
HGM1.bin.24	GH74.hmm	233	HGM1.bin.24_GM000560	829	3.2e-08	36	125	228	399	0.381974
HGM1.bin.24	PL22.hmm	265	HGM1.bin.24_GM000692	740	0.00019	102	197	53	132	0.358491
HGM1.bin.24	GT5.hmm	472	HGM1.bin.24_GM000416	435	7.7e-07	1	165	2	168	0.347458
HGM1.bin.25	GH13_42.hmm	421	HGM1.bin.25_GM001955	1071	3e-147	1	421	483	906	0.997625
HGM1.bin.25	GH13_42.hmm	421	HGM1.bin.25_GM001957	1078	2.7e-142	1	421	510	910	0.997625
HGM1.bin.25	CE9.hmm	373	HGM1.bin.25_GM000356	377	9.5e-124	1	373	3	369	0.997319
HGM1.bin.25	GH13_19.hmm	360	HGM1.bin.25_GM002331	1034	6.5e-131	1	360	103	493	0.997222
HGM1.bin.25	GH13_19.hmm	360	HGM1.bin.25_GM002940	1066	1.3e-129	1	360	85	473	0.997222
HGM1.bin.25	GH13_31.hmm	349	HGM1.bin.25_GM000754	543	2.2e-150	1	349	28	362	0.997135
HGM1.bin.25	GT35.hmm	674	HGM1.bin.25_GM000167	832	3.1e-283	1	673	104	822	0.997033
HGM1.bin.25	GH13_39.hmm	316	HGM1.bin.25_GM000676	711	7.5e-97	1	316	201	580	0.996835
HGM1.bin.25	GH13_9.hmm	301	HGM1.bin.25_GM002134	638	3.3e-152	1	301	186	487	0.996678
HGM1.bin.25	GH13_20.hmm	300	HGM1.bin.25_GM000182	587	1.9e-118	1	300	182	481	0.996667
HGM1.bin.25	GH13_14.hmm	289	HGM1.bin.25_GM000104	1049	2.7e-120	1	289	535	858	0.99654
HGM1.bin.25	GH13_14.hmm	289	HGM1.bin.25_GM000799	801	1e-111	1	289	331	641	0.99654
HGM1.bin.25	GT35.hmm	674	HGM1.bin.25_GM000402	822	1.9e-232	2	673	148	821	0.995549
HGM1.bin.25	GT2_Glyco_tranf_2_5.hmm	210	HGM1.bin.25_GM002702	450	2.3e-79	1	210	233	445	0.995238
HGM1.bin.25	GH25.hmm	177	HGM1.bin.25_GM002453	647	1.5e-51	1	177	453	633	0.99435
HGM1.bin.25	GH77.hmm	494	HGM1.bin.25_GM002343	495	2.4e-184	1	492	8	490	0.993927
HGM1.bin.25	GT5.hmm	472	HGM1.bin.25_GM001089	506	4.7e-183	1	470	29	501	0.993644
HGM1.bin.25	GT5.hmm	472	HGM1.bin.25_GM001958	486	3.5e-179	1	470	3	480	0.993644
HGM1.bin.25	GH13_36.hmm	314	HGM1.bin.25_GM002090	553	7.2e-102	1	313	71	407	0.993631
HGM1.bin.25	GH13_9.hmm	301	HGM1.bin.25_GM002598	606	1.2e-101	2	301	174	462	0.993355
HGM1.bin.25	GH13_14.hmm	289	HGM1.bin.25_GM000219	1556	6.7e-101	2	289	232	569	0.99308
HGM1.bin.25	GH13_14.hmm	289	HGM1.bin.25_GM002144	651	2.3e-116	2	289	182	507	0.99308
HGM1.bin.25	GH13_28.hmm	266	HGM1.bin.25_GM001808	1217	1.1e-72	1	265	71	332	0.992481
HGM1.bin.25	CBM34.hmm	120	HGM1.bin.25_GM000182	587	6e-23	1	120	6	132	0.991667
HGM1.bin.25	GH1.hmm	429	HGM1.bin.25_GM000967	479	5.3e-150	3	428	2	475	0.990676
HGM1.bin.25	GH13_20.hmm	300	HGM1.bin.25_GM000070	572	9.6e-112	1	298	179	465	0.99
HGM1.bin.25	GH13_41.hmm	294	HGM1.bin.25_GM001929	2009	6.4e-103	1	292	1171	1463	0.989796
HGM1.bin.25	GH13_41.hmm	294	HGM1.bin.25_GM001931	1815	2.1e-101	1	292	1104	1400	0.989796
HGM1.bin.25	GH13_41.hmm	294	HGM1.bin.25_GM002339	1365	2.7e-95	1	292	720	1027	0.989796
HGM1.bin.25	GH31.hmm	427	HGM1.bin.25_GM002430	695	5e-137	2	424	140	617	0.98829
HGM1.bin.25	GT2_Glycos_transf_2.hmm	170	HGM1.bin.25_GM002171	528	6.6e-30	1	169	67	227	0.988235
HGM1.bin.25	GT2_Glycos_transf_2.hmm	170	HGM1.bin.25_GM002699	267	2e-39	1	169	5	168	0.988235
HGM1.bin.25	GH133.hmm	372	HGM1.bin.25_GM002283	664	3.5e-123	5	372	295	654	0.986559
HGM1.bin.25	CBM34.hmm	120	HGM1.bin.25_GM000070	572	1e-16	1	119	6	129	0.983333
HGM1.bin.25	GT2_Glycos_transf_2.hmm	170	HGM1.bin.25_GM002159	654	2e-23	1	168	383	562	0.982353
HGM1.bin.25	CBM83.hmm	96	HGM1.bin.25_GM002339	1365	2.5e-16	1	95	349	446	0.979167
HGM1.bin.25	GH13_20.hmm	300	HGM1.bin.25_GM000440	550	7.6e-81	6	299	41	331	0.976667
HGM1.bin.25	GT2_Glycos_transf_2.hmm	170	HGM1.bin.25_GM001893	319	9.9e-39	1	167	6	172	0.976471
HGM1.bin.25	GT2_Glycos_transf_2.hmm	170	HGM1.bin.25_GM001912	233	5.7e-29	2	168	9	165	0.976471
HGM1.bin.25	GT2_Glycos_transf_2.hmm	170	HGM1.bin.25_GM002172	318	7.4e-29	1	167	5	174	0.976471
HGM1.bin.25	CBM82.hmm	127	HGM1.bin.25_GM001931	1815	5.6e-40	2	126	44	161	0.976378
HGM1.bin.25	CBM50.hmm	40	HGM1.bin.25_GM001468	452	5e-09	1	40	406	452	0.975
HGM1.bin.25	CBM25.hmm	78	HGM1.bin.25_GM000602	767	2e-20	1	77	672	749	0.974359
HGM1.bin.25	GT51.hmm	177	HGM1.bin.25_GM000876	656	7e-64	4	176	77	250	0.971751
HGM1.bin.25	CBM41.hmm	102	HGM1.bin.25_GM000104	1049	8.4e-23	2	101	43	138	0.970588
HGM1.bin.25	GT2_Glycos_transf_2.hmm	170	HGM1.bin.25_GM002175	305	2.2e-18	1	166	4	168	0.970588
HGM1.bin.25	GT4.hmm	160	HGM1.bin.25_GM001241	390	2.2e-41	4	159	211	364	0.96875
HGM1.bin.25	GT14.hmm	250	HGM1.bin.25_GM001658	306	6.8e-52	2	244	8	268	0.968
HGM1.bin.25	GT51.hmm	177	HGM1.bin.25_GM001776	923	3.9e-63	5	176	85	266	0.966102
HGM1.bin.25	GT2_Glycos_transf_2.hmm	170	HGM1.bin.25_GM002463	272	1.5e-23	3	167	8	170	0.964706
HGM1.bin.25	GT2_Glycos_transf_2.hmm	170	HGM1.bin.25_GM002470	316	2.6e-22	3	167	2	168	0.964706
HGM1.bin.25	GT2_Glycos_transf_2.hmm	170	HGM1.bin.25_GM002480	711	4.1e-36	1	165	402	569	0.964706
HGM1.bin.25	CBM25.hmm	78	HGM1.bin.25_GM001063	1243	7.1e-20	2	77	876	952	0.961538
HGM1.bin.25	CBM41.hmm	102	HGM1.bin.25_GM000104	1049	2.3e-09	3	101	166	262	0.960784
HGM1.bin.25	GT2_Glycos_transf_2.hmm	170	HGM1.bin.25_GM001894	345	1.2e-41	1	164	8	180	0.958824
HGM1.bin.25	GT2_Glycos_transf_2.hmm	170	HGM1.bin.25_GM002691	348	1.8e-29	1	164	7	180	0.958824
HGM1.bin.25	GT2_Glycos_transf_2.hmm	170	HGM1.bin.25_GM002165	270	5.3e-18	3	165	8	173	0.952941
HGM1.bin.25	GT2_Glycos_transf_2.hmm	170	HGM1.bin.25_GM002496	331	5e-26	4	166	7	165	0.952941
HGM1.bin.25	CBM41.hmm	102	HGM1.bin.25_GM002339	1365	2.2e-11	3	100	240	339	0.95098
HGM1.bin.25	CBM50.hmm	40	HGM1.bin.25_GM000816	137	7.8e-07	2	40	80	129	0.95
HGM1.bin.25	CBM50.hmm	40	HGM1.bin.25_GM001591	517	8.2e-11	1	39	263	307	0.95
HGM1.bin.25	CBM50.hmm	40	HGM1.bin.25_GM001842	522	3.1e-11	1	39	473	514	0.95
HGM1.bin.25	CBM50.hmm	40	HGM1.bin.25_GM002209	378	1.2e-06	1	39	4	46	0.95
HGM1.bin.25	GT28.hmm	157	HGM1.bin.25_GM002114	354	4.9e-41	2	151	188	338	0.949045
HGM1.bin.25	GT32.hmm	90	HGM1.bin.25_GM002715	246	2e-23	3	88	22	99	0.944444
HGM1.bin.25	GT4.hmm	160	HGM1.bin.25_GM001909	415	1.2e-16	7	157	234	384	0.9375
HGM1.bin.25	GT2_Glycos_transf_2.hmm	170	HGM1.bin.25_GM002159	654	1.5e-24	1	160	123	276	0.935294
HGM1.bin.25	GT2_Glyco_tranf_2_3.hmm	230	HGM1.bin.25_GM002489	618	7.5e-14	4	219	169	404	0.934783
HGM1.bin.25	GT32.hmm	90	HGM1.bin.25_GM000762	374	7.3e-20	4	88	163	238	0.933333
HGM1.bin.25	CE4.hmm	130	HGM1.bin.25_GM000937	279	3e-36	3	124	83	208	0.930769
HGM1.bin.25	GH13.hmm	299	HGM1.bin.25_GM002333	632	6.5e-21	12	290	95	497	0.929766
HGM1.bin.25	CBM82.hmm	127	HGM1.bin.25_GM001929	2009	4.8e-15	3	121	37	178	0.929134
HGM1.bin.25	CE4.hmm	130	HGM1.bin.25_GM001298	318	4.6e-30	4	124	103	232	0.923077
HGM1.bin.25	GT2_Glycos_transf_2.hmm	170	HGM1.bin.25_GM002482	365	8e-38	4	160	1	153	0.917647
HGM1.bin.25	GT2_Glycos_transf_2.hmm	170	HGM1.bin.25_GM002493	334	1.1e-26	1	157	6	162	0.917647
HGM1.bin.25	CE4.hmm	130	HGM1.bin.25_GM000241	334	1.6e-27	4	123	147	270	0.915385
HGM1.bin.25	GT4.hmm	160	HGM1.bin.25_GM002721	371	7.8e-13	7	153	193	336	0.9125
HGM1.bin.25	CBM48.hmm	76	HGM1.bin.25_GM000799	801	3.9e-15	2	71	169	254	0.907895
HGM1.bin.25	CBM37.hmm	62	HGM1.bin.25_GM001411	936	0.00071	4	60	849	909	0.903226
HGM1.bin.25	CBM37.hmm	62	HGM1.bin.25_GM001942	417	9.3e-08	4	60	317	375	0.903226
HGM1.bin.25	CBM34.hmm	120	HGM1.bin.25_GM000676	711	1.3e-15	12	120	50	145	0.9
HGM1.bin.25	CBM48.hmm	76	HGM1.bin.25_GM000104	1049	1.2e-12	2	70	376	458	0.894737
HGM1.bin.25	CBM48.hmm	76	HGM1.bin.25_GM000219	1556	6.8e-15	2	70	69	151	0.894737
HGM1.bin.25	GT4.hmm	160	HGM1.bin.25_GM002158	614	1.6e-13	11	154	365	505	0.89375
HGM1.bin.25	CBM26.hmm	75	HGM1.bin.25_GM001955	1071	1.2e-12	1	68	40	103	0.893333
HGM1.bin.25	CBM26.hmm	75	HGM1.bin.25_GM001957	1078	8.3e-13	1	68	40	103	0.893333
HGM1.bin.25	GT2_Glycos_transf_2.hmm	170	HGM1.bin.25_GM002467	318	7.2e-27	1	152	4	154	0.888235
HGM1.bin.25	GT39.hmm	223	HGM1.bin.25_GM002484	574	6.5e-09	23	221	41	224	0.887892
HGM1.bin.25	GT4.hmm	160	HGM1.bin.25_GM002714	413	1.3e-25	6	148	229	364	0.8875
HGM1.bin.25	CBM37.hmm	62	HGM1.bin.25_GM000558	930	1.5e-07	5	60	757	812	0.887097
HGM1.bin.25	CBM37.hmm	62	HGM1.bin.25_GM001452	752	8e-05	5	60	582	637	0.887097
HGM1.bin.25	CBM48.hmm	76	HGM1.bin.25_GM002134	638	8.6e-17	2	69	28	112	0.881579
HGM1.bin.25	CBM48.hmm	76	HGM1.bin.25_GM002144	651	2.3e-11	3	70	23	104	0.881579
HGM1.bin.25	CBM26.hmm	75	HGM1.bin.25_GM001957	1078	1e-15	2	68	343	406	0.88
HGM1.bin.25	CBM37.hmm	62	HGM1.bin.25_GM001942	417	0.00055	4	58	127	185	0.870968
HGM1.bin.25	CBM82.hmm	127	HGM1.bin.25_GM001929	2009	1.6e-13	3	113	192	306	0.866142
HGM1.bin.25	CBM48.hmm	76	HGM1.bin.25_GM002598	606	4.6e-15	3	68	28	106	0.855263
HGM1.bin.25	CBM37.hmm	62	HGM1.bin.25_GM001439	870	0.0003	7	60	702	755	0.854839
HGM1.bin.25	CBM25.hmm	78	HGM1.bin.25_GM001134	250	4.2e-07	10	76	66	135	0.846154
HGM1.bin.25	CBM25.hmm	78	HGM1.bin.25_GM002200	248	1.9e-06	11	77	65	136	0.846154
HGM1.bin.25	CBM37.hmm	62	HGM1.bin.25_GM001959	947	7.4e-05	3	55	335	389	0.83871
HGM1.bin.25	GT2_Glycos_transf_2.hmm	170	HGM1.bin.25_GM001236	349	5.3e-36	1	143	20	189	0.835294
HGM1.bin.25	GT2_Glycos_transf_2.hmm	170	HGM1.bin.25_GM001309	366	3.3e-19	1	143	4	140	0.835294
HGM1.bin.25	CBM21.hmm	107	HGM1.bin.25_GM002200	248	1.5e-22	16	105	155	240	0.831776
HGM1.bin.25	GT2_Glyco_tranf_2_3.hmm	230	HGM1.bin.25_GM002490	610	2.2e-18	7	197	155	361	0.826087
HGM1.bin.25	CBM37.hmm	62	HGM1.bin.25_GM000558	930	2.4e-06	5	56	845	902	0.822581
HGM1.bin.25	CBM48.hmm	76	HGM1.bin.25_GM001931	1815	6.6e-08	10	72	479	549	0.815789
HGM1.bin.25	CE4.hmm	130	HGM1.bin.25_GM000639	244	1.2e-32	6	112	59	167	0.815385
HGM1.bin.25	GH23.hmm	135	HGM1.bin.25_GM001286	250	6.3e-32	15	125	50	159	0.814815
HGM1.bin.25	CBM26.hmm	75	HGM1.bin.25_GM001808	1217	2.1e-12	1	62	570	634	0.813333
HGM1.bin.25	CBM26.hmm	75	HGM1.bin.25_GM001808	1217	7.6e-12	1	62	749	814	0.813333
HGM1.bin.25	CBM26.hmm	75	HGM1.bin.25_GM002201	769	1.2e-08	1	62	41	105	0.813333
HGM1.bin.25	CBM26.hmm	75	HGM1.bin.25_GM002416	1100	6e-06	3	64	600	655	0.813333
HGM1.bin.25	CBM37.hmm	62	HGM1.bin.25_GM001439	870	0.00079	4	54	788	843	0.806452
HGM1.bin.25	CBM37.hmm	62	HGM1.bin.25_GM001465	891	2.3e-07	9	59	724	774	0.806452
HGM1.bin.25	CBM37.hmm	62	HGM1.bin.25_GM002294	651	5.7e-05	4	54	569	623	0.806452
HGM1.bin.25	GT2_Glycos_transf_2.hmm	170	HGM1.bin.25_GM002474	311	1.6e-29	1	138	5	142	0.805882
HGM1.bin.25	CBM26.hmm	75	HGM1.bin.25_GM000219	1556	7.5e-12	6	66	967	1033	0.8
HGM1.bin.25	CBM26.hmm	75	HGM1.bin.25_GM001957	1078	6.6e-08	1	61	186	243	0.8
HGM1.bin.25	CBM37.hmm	62	HGM1.bin.25_GM001728	195	5.6e-06	5	54	45	96	0.790323
HGM1.bin.25	CBM37.hmm	62	HGM1.bin.25_GM001959	947	0.00048	6	55	513	564	0.790323
HGM1.bin.25	GT23.hmm	318	HGM1.bin.25_GM001908	247	1.4e-22	31	282	6	235	0.789308
HGM1.bin.25	GT2_Glycos_transf_2.hmm	170	HGM1.bin.25_GM001892	340	1e-37	1	133	3	135	0.776471
HGM1.bin.25	CBM21.hmm	107	HGM1.bin.25_GM001134	250	6.2e-21	22	105	161	242	0.775701
HGM1.bin.25	GH18.hmm	296	HGM1.bin.25_GM000870	585	9.7e-33	53	282	327	574	0.773649
HGM1.bin.25	CBM26.hmm	75	HGM1.bin.25_GM002331	1034	5.4e-05	11	69	739	797	0.773333
HGM1.bin.25	GT2_Glycos_transf_2.hmm	170	HGM1.bin.25_GM001910	253	1.5e-22	1	132	12	141	0.770588
HGM1.bin.25	GT2_Glycos_transf_2.hmm	170	HGM1.bin.25_GM002480	711	7.2e-34	1	132	7	136	0.770588
HGM1.bin.25	GT2_Glycos_transf_2.hmm	170	HGM1.bin.25_GM002505	320	6.6e-28	1	132	5	138	0.770588
HGM1.bin.25	GT2_Glycos_transf_2.hmm	170	HGM1.bin.25_GM001248	241	1.6e-18	2	132	6	140	0.764706
HGM1.bin.25	GT2_Glycos_transf_2.hmm	170	HGM1.bin.25_GM002468	313	7.3e-18	2	132	6	128	0.764706
HGM1.bin.25	GT2_Glycos_transf_2.hmm	170	HGM1.bin.25_GM002700	584	2.2e-16	1	131	125	252	0.764706
HGM1.bin.25	GT2_Glycos_transf_2.hmm	170	HGM1.bin.25_GM002326	236	1.1e-14	2	131	6	139	0.758824
HGM1.bin.25	CBM21.hmm	107	HGM1.bin.25_GM000401	127	2.5e-12	25	106	40	118	0.757009
HGM1.bin.25	CBM48.hmm	76	HGM1.bin.25_GM001929	2009	5.1e-08	10	67	539	606	0.75
HGM1.bin.25	CBM37.hmm	62	HGM1.bin.25_GM000166	422	0.00036	2	48	336	385	0.741935
HGM1.bin.25	GT2_Glycos_transf_2.hmm	170	HGM1.bin.25_GM000760	377	5.8e-30	1	127	5	129	0.741176
HGM1.bin.25	GT2_Glycos_transf_2.hmm	170	HGM1.bin.25_GM001240	350	1.5e-32	1	124	6	127	0.723529
HGM1.bin.25	CBM26.hmm	75	HGM1.bin.25_GM001955	1071	4e-13	14	68	337	392	0.72
HGM1.bin.25	GT2_Glycos_transf_2.hmm	170	HGM1.bin.25_GM002731	332	1.7e-39	1	123	11	131	0.717647
HGM1.bin.25	GT2_Glycos_transf_2.hmm	170	HGM1.bin.25_GM002260	335	1.1e-17	1	121	5	116	0.705882
HGM1.bin.25	GT2_Glycos_transf_2.hmm	170	HGM1.bin.25_GM002481	368	3.8e-31	1	121	5	123	0.705882
HGM1.bin.25	CBM21.hmm	107	HGM1.bin.25_GM002530	141	2.5e-07	31	106	29	96	0.700935
HGM1.bin.25	GH18.hmm	296	HGM1.bin.25_GM002209	378	5.8e-34	70	277	135	360	0.699324
HGM1.bin.25	CBM26.hmm	75	HGM1.bin.25_GM001955	1071	1.7e-13	11	63	185	236	0.693333
HGM1.bin.25	GT2_Glycos_transf_2.hmm	170	HGM1.bin.25_GM001243	212	9.9e-14	5	122	2	121	0.688235
HGM1.bin.25	GT4.hmm	160	HGM1.bin.25_GM000761	370	5.7e-30	7	116	200	307	0.68125
HGM1.bin.25	CE10.hmm	341	HGM1.bin.25_GM002774	284	1.7e-25	79	310	44	260	0.677419
HGM1.bin.25	GT2_Glycos_transf_2.hmm	170	HGM1.bin.25_GM002157	457	5e-20	1	115	6	117	0.670588
HGM1.bin.25	CBM26.hmm	75	HGM1.bin.25_GM001931	1815	0.00033	18	68	601	652	0.666667
HGM1.bin.25	GT2_Glycos_transf_2.hmm	170	HGM1.bin.25_GM002692	352	1.8e-31	1	114	6	121	0.664706
HGM1.bin.25	GH109.hmm	126	HGM1.bin.25_GM002503	340	9.6e-12	38	121	46	134	0.65873
HGM1.bin.25	CE1.hmm	227	HGM1.bin.25_GM001119	319	7.6e-06	28	175	33	225	0.647577
HGM1.bin.25	GT83.hmm	540	HGM1.bin.25_GM001911	486	1.5e-57	7	350	17	369	0.635185
HGM1.bin.25	GT2_Glycos_transf_2.hmm	170	HGM1.bin.25_GM002719	310	2.1e-32	1	107	10	119	0.623529
HGM1.bin.25	GT2_Glycos_transf_2.hmm	170	HGM1.bin.25_GM002405	338	1.2e-28	1	106	5	108	0.617647
HGM1.bin.25	GH13_11.hmm	351	HGM1.bin.25_GM000626	630	1.1e-52	138	351	261	454	0.606838
HGM1.bin.25	CE10.hmm	341	HGM1.bin.25_GM000703	240	1.6e-07	107	297	28	210	0.557185
HGM1.bin.25	GT83.hmm	540	HGM1.bin.25_GM001246	510	2.3e-11	62	360	142	506	0.551852
HGM1.bin.25	CE1.hmm	227	HGM1.bin.25_GM000658	431	4.9e-07	5	126	146	300	0.53304
HGM1.bin.25	CE1.hmm	227	HGM1.bin.25_GM001859	260	5.3e-06	28	143	21	151	0.506608
HGM1.bin.25	CE1.hmm	227	HGM1.bin.25_GM001874	357	3.8e-06	26	140	71	183	0.502203
HGM1.bin.25	GT83.hmm	540	HGM1.bin.25_GM001239	523	4.5e-09	64	332	69	368	0.496296
HGM1.bin.25	CBM40.hmm	179	HGM1.bin.25_GM001493	1035	1.6e-11	87	173	650	737	0.480447
HGM1.bin.25	CE7.hmm	313	HGM1.bin.25_GM002053	314	4.1e-07	157	299	148	292	0.453674
HGM1.bin.25	GT2_Glyco_trans_2_3.hmm	197	HGM1.bin.25_GM002159	654	6.1e-08	56	144	533	622	0.446701
HGM1.bin.25	GT28.hmm	157	HGM1.bin.25_GM000524	302	0.00018	9	79	64	133	0.44586
HGM1.bin.25	AA6.hmm	195	HGM1.bin.25_GM000446	239	1.6e-05	58	134	66	143	0.389744
HGM1.bin.25	GH109.hmm	126	HGM1.bin.25_GM002067	290	2.3e-06	2	47	2	46	0.357143
HGM1.bin.25	GT19.hmm	354	HGM1.bin.25_GM001308	369	6.8e-08	153	279	165	301	0.355932
HGM1.bin.25	GH136.hmm	491	HGM1.bin.25_GM002724	583	4.9e-09	4	165	114	360	0.327902
HGM1.bin.25	AA6.hmm	195	HGM1.bin.25_GM002161	189	2.9e-06	30	90	53	122	0.307692
HGM1.bin.27	GH31.hmm	427	HGM1.bin.27_GM000871	799	1.3e-110	1	427	242	678	0.997658
HGM1.bin.27	GH13_11.hmm	351	HGM1.bin.27_GM001842	726	1.7e-152	1	351	191	546	0.997151
HGM1.bin.27	GT35.hmm	674	HGM1.bin.27_GM001843	818	6.1e-280	2	673	93	809	0.995549
HGM1.bin.27	CE12.hmm	210	HGM1.bin.27_GM001747	266	8.3e-55	1	210	33	254	0.995238
HGM1.bin.27	CE9.hmm	373	HGM1.bin.27_GM001940	391	4.9e-114	2	373	6	381	0.994638
HGM1.bin.27	PL12_1.hmm	135	HGM1.bin.27_GM001477	718	5.8e-43	1	135	365	499	0.992593
HGM1.bin.27	GT5.hmm	472	HGM1.bin.27_GM000687	488	4.5e-170	4	471	1	479	0.989407
HGM1.bin.27	GH77.hmm	494	HGM1.bin.27_GM002060	691	7.3e-132	1	488	17	680	0.98583
HGM1.bin.27	GH88.hmm	329	HGM1.bin.27_GM001478	393	9e-122	5	329	46	384	0.984802
HGM1.bin.27	GH105.hmm	332	HGM1.bin.27_GM001046	366	3.1e-98	6	331	14	362	0.978916
HGM1.bin.27	GT104.hmm	379	HGM1.bin.27_GM001621	379	1e-63	7	378	8	376	0.978892
HGM1.bin.27	GH3.hmm	216	HGM1.bin.27_GM002046	569	6.5e-53	3	214	116	343	0.976852
HGM1.bin.27	GH109.hmm	126	HGM1.bin.27_GM001310	429	2.4e-15	2	125	6	129	0.97619
HGM1.bin.27	GH105.hmm	332	HGM1.bin.27_GM000242	378	6.2e-108	6	330	30	374	0.975904
HGM1.bin.27	GH105.hmm	332	HGM1.bin.27_GM002261	364	1.5e-106	8	332	45	362	0.975904
HGM1.bin.27	CE8.hmm	288	HGM1.bin.27_GM001047	327	2.1e-71	2	283	5	311	0.975694
HGM1.bin.27	CBM50.hmm	40	HGM1.bin.27_GM000271	404	1.9e-08	1	40	218	260	0.975
HGM1.bin.27	CBM50.hmm	40	HGM1.bin.27_GM000271	404	2.1e-10	1	40	167	211	0.975
HGM1.bin.27	CBM50.hmm	40	HGM1.bin.27_GM001457	324	1.9e-13	1	40	106	149	0.975
HGM1.bin.27	CBM50.hmm	40	HGM1.bin.27_GM001457	324	2e-13	1	40	34	77	0.975
HGM1.bin.27	CBM50.hmm	40	HGM1.bin.27_GM001697	313	3.3e-09	1	40	77	120	0.975
HGM1.bin.27	CBM50.hmm	40	HGM1.bin.27_GM002216	688	1.8e-07	1	40	640	686	0.975
HGM1.bin.27	PL9_1.hmm	375	HGM1.bin.27_GM002044	980	4.9e-118	6	371	598	970	0.973333
HGM1.bin.27	GH4.hmm	179	HGM1.bin.27_GM000482	464	5.4e-55	1	175	8	185	0.972067
HGM1.bin.27	GT26.hmm	171	HGM1.bin.27_GM001828	245	6e-22	2	168	58	224	0.97076
HGM1.bin.27	GH73.hmm	128	HGM1.bin.27_GM000453	200	1.8e-16	1	125	70	196	0.96875
HGM1.bin.27	GT4.hmm	160	HGM1.bin.27_GM000940	413	1.9e-30	5	160	208	361	0.96875
HGM1.bin.27	GH2.hmm	752	HGM1.bin.27_GM001584	1065	2.9e-170	23	750	44	944	0.966755
HGM1.bin.27	GH77.hmm	494	HGM1.bin.27_GM000914	496	1.4e-166	2	476	14	479	0.959514
HGM1.bin.27	GT28.hmm	157	HGM1.bin.27_GM000290	379	3.3e-24	2	152	213	361	0.955414
HGM1.bin.27	GH3.hmm	216	HGM1.bin.27_GM002062	431	8e-41	9	215	124	342	0.953704
HGM1.bin.27	GT28.hmm	157	HGM1.bin.27_GM000632	387	1.5e-36	2	149	210	363	0.936306
HGM1.bin.27	GH38.hmm	269	HGM1.bin.27_GM002253	1015	9.1e-70	3	254	247	498	0.933086
HGM1.bin.27	GT4.hmm	160	HGM1.bin.27_GM000030	403	4.8e-38	8	157	221	369	0.93125
HGM1.bin.27	GT4.hmm	160	HGM1.bin.27_GM002092	372	2.3e-28	8	157	191	341	0.93125
HGM1.bin.27	GH28.hmm	325	HGM1.bin.27_GM000255	454	2.9e-86	9	311	35	411	0.929231
HGM1.bin.27	GH13.hmm	299	HGM1.bin.27_GM002059	1289	2.6e-21	14	291	334	703	0.926421
HGM1.bin.27	GH23.hmm	135	HGM1.bin.27_GM001659	297	2e-19	4	129	67	209	0.925926
HGM1.bin.27	GT4.hmm	160	HGM1.bin.27_GM000904	350	8.3e-31	6	151	176	323	0.90625
HGM1.bin.27	GT2_Glycos_transf_2.hmm	170	HGM1.bin.27_GM000890	308	7.8e-29	1	155	5	156	0.905882
HGM1.bin.27	CE4.hmm	130	HGM1.bin.27_GM000273	741	2.9e-12	6	123	532	652	0.9
HGM1.bin.27	GT4.hmm	160	HGM1.bin.27_GM000903	371	1.2e-31	6	150	194	329	0.9
HGM1.bin.27	CBM48.hmm	76	HGM1.bin.27_GM001842	726	3.1e-14	2	70	12	106	0.894737
HGM1.bin.27	GT51.hmm	177	HGM1.bin.27_GM001845	739	5.6e-49	7	164	55	212	0.887006
HGM1.bin.27	GT4.hmm	160	HGM1.bin.27_GM000895	357	5.8e-22	6	146	191	325	0.875
HGM1.bin.27	GT8.hmm	257	HGM1.bin.27_GM000102	312	3.6e-54	32	255	4	254	0.867704
HGM1.bin.27	CBM20.hmm	90	HGM1.bin.27_GM001217	103	5.3e-08	2	79	15	86	0.855556
HGM1.bin.27	CBM50.hmm	40	HGM1.bin.27_GM000392	231	0.00066	6	40	159	207	0.85
HGM1.bin.27	GH109.hmm	126	HGM1.bin.27_GM001741	358	4.6e-08	15	122	35	134	0.849206
HGM1.bin.27	GH23.hmm	135	HGM1.bin.27_GM002217	703	5.7e-21	8	122	543	681	0.844444
HGM1.bin.27	GT8.hmm	257	HGM1.bin.27_GM000887	334	1.3e-16	38	248	13	238	0.817121
HGM1.bin.27	GH23.hmm	135	HGM1.bin.27_GM002265	265	1.6e-17	17	123	133	238	0.785185
HGM1.bin.27	CBM37.hmm	62	HGM1.bin.27_GM002044	980	1.3e-05	7	54	143	190	0.758065
HGM1.bin.27	CE10.hmm	341	HGM1.bin.27_GM002031	331	4.5e-37	82	336	57	308	0.744868
HGM1.bin.27	GH51.hmm	630	HGM1.bin.27_GM000006	516	8.8e-127	83	542	2	515	0.728571
HGM1.bin.27	CBM66.hmm	155	HGM1.bin.27_GM001311	670	2.1e-07	32	143	88	195	0.716129
HGM1.bin.27	GH57.hmm	383	HGM1.bin.27_GM000917	531	1.8e-37	2	275	8	394	0.712794
HGM1.bin.27	GH142.hmm	479	HGM1.bin.27_GM000860	476	1.7e-18	126	449	122	431	0.674322
HGM1.bin.27	CE10.hmm	341	HGM1.bin.27_GM001193	279	2.1e-32	93	316	36	252	0.653959
HGM1.bin.27	AA6.hmm	195	HGM1.bin.27_GM000821	164	2.2e-09	4	125	5	123	0.620513
HGM1.bin.27	GT2_Glycos_transf_2.hmm	170	HGM1.bin.27_GM000143	261	1e-33	1	106	7	113	0.617647
HGM1.bin.27	CBM37.hmm	62	HGM1.bin.27_GM000057	598	0.0003	8	45	503	541	0.596774
HGM1.bin.27	CE1.hmm	227	HGM1.bin.27_GM000251	577	6.9e-19	13	146	315	471	0.585903
HGM1.bin.27	GT44.hmm	100	HGM1.bin.27_GM000574	134	0.00095	14	72	17	71	0.58
HGM1.bin.27	CE7.hmm	313	HGM1.bin.27_GM000946	317	6e-06	35	209	54	209	0.555911
HGM1.bin.27	CBM32.hmm	124	HGM1.bin.27_GM001856	263	8.1e-06	11	79	134	217	0.548387
HGM1.bin.27	CE3.hmm	194	HGM1.bin.27_GM001266	321	7.9e-07	60	162	173	273	0.525773
HGM1.bin.27	PL11.hmm	606	HGM1.bin.27_GM001311	670	9.1e-20	265	550	380	654	0.470297
HGM1.bin.27	AA3.hmm	618	HGM1.bin.27_GM000248	591	4.4e-10	75	361	119	550	0.462783
HGM1.bin.27	PL9_2.hmm	368	HGM1.bin.27_GM000428	1458	8.2e-12	3	169	288	450	0.451087
HGM1.bin.27	PL9_2.hmm	368	HGM1.bin.27_GM000428	1458	4.4e-08	7	172	979	1134	0.44837
HGM1.bin.27	CBM2.hmm	101	HGM1.bin.27_GM000035	470	3.8e-05	13	58	85	132	0.445545
HGM1.bin.27	GH33.hmm	342	HGM1.bin.27_GM000920	1541	9.8e-07	16	141	194	314	0.365497
HGM1.bin.27	GT101.hmm	224	HGM1.bin.27_GM000603	175	0.00034	95	167	69	146	0.321429
HGM1.bin.27	AA6.hmm	195	HGM1.bin.27_GM000189	140	2.3e-05	3	65	9	48	0.317949
HGM1.bin.27	GH4.hmm	179	HGM1.bin.27_GM000896	394	0.0001	27	81	21	81	0.301676
HGM1.bin.28	GT5.hmm	472	HGM1.bin.28_GM000077	480	3e-187	1	472	4	476	0.997881
HGM1.bin.28	GH13_11.hmm	351	HGM1.bin.28_GM000156	695	1.4e-151	1	351	181	535	0.997151
HGM1.bin.28	GH1.hmm	429	HGM1.bin.28_GM001844	463	7.9e-137	1	428	1	462	0.995338
HGM1.bin.28	GT51.hmm	177	HGM1.bin.28_GM001049	707	9e-76	1	177	71	248	0.99435
HGM1.bin.28	GT28.hmm	157	HGM1.bin.28_GM000868	373	4.2e-51	1	157	188	355	0.993631
HGM1.bin.28	GH32.hmm	293	HGM1.bin.28_GM001793	492	1.6e-106	1	292	34	339	0.993174
HGM1.bin.28	GH32.hmm	293	HGM1.bin.28_GM000193	495	2.8e-84	1	291	32	342	0.989761
HGM1.bin.28	CE11.hmm	271	HGM1.bin.28_GM001105	281	6.7e-97	1	269	11	276	0.98893
HGM1.bin.28	GH1.hmm	429	HGM1.bin.28_GM000428	474	5.7e-150	4	428	2	468	0.988345
HGM1.bin.28	GH1.hmm	429	HGM1.bin.28_GM000821	489	5.8e-149	4	428	2	485	0.988345
HGM1.bin.28	GT26.hmm	171	HGM1.bin.28_GM001044	242	3.2e-66	1	170	57	226	0.988304
HGM1.bin.28	GT35.hmm	674	HGM1.bin.28_GM000497	815	3.7e-264	8	674	107	810	0.988131
HGM1.bin.28	GT19.hmm	354	HGM1.bin.28_GM001109	402	2.2e-114	1	350	7	377	0.985876
HGM1.bin.28	CE2.hmm	209	HGM1.bin.28_GM001314	344	9.1e-43	1	207	124	336	0.985646
HGM1.bin.28	GT30.hmm	177	HGM1.bin.28_GM001111	827	7.7e-59	2	176	33	215	0.983051
HGM1.bin.28	GH77.hmm	494	HGM1.bin.28_GM000249	526	2.6e-169	1	485	11	488	0.979757
HGM1.bin.28	GT2_Glyco_tranf_2_3.hmm	230	HGM1.bin.28_GM001041	426	3.3e-31	4	228	52	279	0.973913
HGM1.bin.28	GT2_Glycos_transf_2.hmm	170	HGM1.bin.28_GM000919	624	4e-28	1	166	242	418	0.970588
HGM1.bin.28	GH9.hmm	418	HGM1.bin.28_GM000681	600	1.4e-100	12	417	133	573	0.9689
HGM1.bin.28	GT28.hmm	157	HGM1.bin.28_GM001365	376	1.9e-35	2	154	205	354	0.968153
HGM1.bin.28	GT2_Glycos_transf_2.hmm	170	HGM1.bin.28_GM000274	331	2.5e-32	1	165	21	180	0.964706
HGM1.bin.28	GT51.hmm	177	HGM1.bin.28_GM001001	279	1.9e-66	7	177	88	257	0.960452
HGM1.bin.28	GT2_Glyco_trans_2_3.hmm	197	HGM1.bin.28_GM000919	624	4.5e-07	3	192	336	571	0.959391
HGM1.bin.28	GH16.hmm	189	HGM1.bin.28_GM000432	279	8e-30	5	186	49	264	0.957672
HGM1.bin.28	GH84.hmm	295	HGM1.bin.28_GM001378	383	6e-88	1	283	32	318	0.955932
HGM1.bin.28	GT9.hmm	225	HGM1.bin.28_GM000067	338	2.9e-58	4	219	76	318	0.955556
HGM1.bin.28	GH73.hmm	128	HGM1.bin.28_GM000370	248	3.7e-17	3	125	118	244	0.953125
HGM1.bin.28	GH109.hmm	126	HGM1.bin.28_GM001161	442	2.1e-10	1	120	131	238	0.944444
HGM1.bin.28	CE4.hmm	130	HGM1.bin.28_GM000879	268	1e-32	4	125	92	218	0.930769
HGM1.bin.28	CE4.hmm	130	HGM1.bin.28_GM000920	314	1.3e-14	7	128	66	190	0.930769
HGM1.bin.28	CBM30.hmm	91	HGM1.bin.28_GM000681	600	1e-14	5	89	32	108	0.923077
HGM1.bin.28	CE4.hmm	130	HGM1.bin.28_GM000239	260	5.6e-32	3	123	62	188	0.923077
HGM1.bin.28	CE1.hmm	227	HGM1.bin.28_GM000515	247	1.2e-34	6	215	14	237	0.920705
HGM1.bin.28	GH32.hmm	293	HGM1.bin.28_GM001791	495	1.2e-43	7	276	37	308	0.918089
HGM1.bin.28	CE4.hmm	130	HGM1.bin.28_GM000861	281	4.8e-38	4	123	104	229	0.915385
HGM1.bin.28	GH26.hmm	303	HGM1.bin.28_GM001847	442	1.9e-56	1	275	67	392	0.90429
HGM1.bin.28	CE4.hmm	130	HGM1.bin.28_GM000190	308	3.1e-27	7	123	108	230	0.892308
HGM1.bin.28	GH32.hmm	293	HGM1.bin.28_GM001789	495	2.6e-41	15	276	44	307	0.890785
HGM1.bin.28	GT4.hmm	160	HGM1.bin.28_GM001102	373	1.5e-21	7	148	199	334	0.88125
HGM1.bin.28	GT4.hmm	160	HGM1.bin.28_GM001111	827	4.6e-07	26	159	253	403	0.83125
HGM1.bin.28	CE10.hmm	341	HGM1.bin.28_GM001333	339	9.3e-47	54	334	38	335	0.821114
HGM1.bin.28	GH23.hmm	135	HGM1.bin.28_GM000318	222	9e-29	16	123	86	215	0.792593
HGM1.bin.28	GT2_Glycos_transf_2.hmm	170	HGM1.bin.28_GM001163	443	2.3e-37	1	131	5	133	0.764706
HGM1.bin.28	CE3.hmm	194	HGM1.bin.28_GM000018	447	1e-06	52	188	287	429	0.701031
HGM1.bin.28	CE3.hmm	194	HGM1.bin.28_GM001426	435	3.2e-06	52	188	275	417	0.701031
HGM1.bin.28	CE1.hmm	227	HGM1.bin.28_GM001778	246	1e-17	73	222	77	244	0.656388
HGM1.bin.28	GT83.hmm	540	HGM1.bin.28_GM000115	503	8.7e-93	6	357	7	366	0.65
HGM1.bin.28	GT41.hmm	705	HGM1.bin.28_GM000012	579	6.8e-112	79	521	3	574	0.62695
HGM1.bin.28	GH109.hmm	126	HGM1.bin.28_GM001068	328	1.6e-09	56	118	55	113	0.492063
HGM1.bin.28	GT2_Glycos_transf_2.hmm	170	HGM1.bin.28_GM000541	311	1.4e-08	40	121	100	182	0.476471
HGM1.bin.28	CE10.hmm	341	HGM1.bin.28_GM001445	664	1.1e-23	64	210	223	393	0.428152
HGM1.bin.28	AA7.hmm	458	HGM1.bin.28_GM000640	466	1e-20	12	200	43	236	0.41048
HGM1.bin.28	GT19.hmm	354	HGM1.bin.28_GM001125	386	1.5e-08	152	280	169	308	0.361582
HGM1.bin.37	GT51.hmm	177	HGM1.bin.37_GM001555	779	1.1e-71	1	177	42	218	0.99435
HGM1.bin.37	GT2_Glycos_transf_2.hmm	170	HGM1.bin.37_GM001890	422	9.3e-26	1	169	3	185	0.988235
HGM1.bin.37	GH102.hmm	157	HGM1.bin.37_GM000083	587	5.1e-39	2	157	154	289	0.987261
HGM1.bin.37	GT28.hmm	157	HGM1.bin.37_GM001252	365	4.7e-50	2	157	182	342	0.987261
HGM1.bin.37	GT2_Glycos_transf_2.hmm	170	HGM1.bin.37_GM000817	318	4.6e-30	1	167	5	167	0.976471
HGM1.bin.37	GT2_Glycos_transf_2.hmm	170	HGM1.bin.37_GM001892	318	1.2e-34	1	167	3	164	0.976471
HGM1.bin.37	CBM50.hmm	40	HGM1.bin.37_GM001388	519	1.6e-10	1	40	402	445	0.975
HGM1.bin.37	GH133.hmm	372	HGM1.bin.37_GM002123	684	1.2e-100	10	372	299	659	0.973118
HGM1.bin.37	GH13_33.hmm	322	HGM1.bin.37_GM001753	655	1.1e-88	2	315	87	397	0.97205
HGM1.bin.37	GT2_Glycos_transf_2.hmm	170	HGM1.bin.37_GM001216	406	8.5e-28	1	166	4	160	0.970588
HGM1.bin.37	GT21.hmm	233	HGM1.bin.37_GM001325	392	3.8e-20	2	227	43	268	0.965665
HGM1.bin.37	GT9.hmm	225	HGM1.bin.37_GM002607	416	6.9e-31	4	220	73	310	0.96
HGM1.bin.37	GH108.hmm	86	HGM1.bin.37_GM000625	201	2.2e-15	4	86	10	111	0.953488
HGM1.bin.37	GH109.hmm	126	HGM1.bin.37_GM001772	351	1.2e-14	1	121	11	122	0.952381
HGM1.bin.37	GT4.hmm	160	HGM1.bin.37_GM001112	408	8.6e-30	7	159	209	361	0.95
HGM1.bin.37	GH3.hmm	216	HGM1.bin.37_GM000842	388	1e-44	10	215	114	339	0.949074
HGM1.bin.37	GT4.hmm	160	HGM1.bin.37_GM000883	436	4.4e-38	8	159	234	391	0.94375
HGM1.bin.37	GT4.hmm	160	HGM1.bin.37_GM000398	390	4.3e-42	7	157	199	353	0.9375
HGM1.bin.37	GT4.hmm	160	HGM1.bin.37_GM001327	355	1.5e-32	9	159	179	325	0.9375
HGM1.bin.37	GT28.hmm	157	HGM1.bin.37_GM000239	548	2.5e-08	1	148	370	520	0.936306
HGM1.bin.37	GT4.hmm	160	HGM1.bin.37_GM000403	405	2.6e-41	9	158	189	337	0.93125
HGM1.bin.37	CE4.hmm	130	HGM1.bin.37_GM002484	348	3.1e-20	5	126	104	243	0.930769
HGM1.bin.37	GT4.hmm	160	HGM1.bin.37_GM002122	452	7e-29	9	157	273	422	0.925
HGM1.bin.37	GT9.hmm	225	HGM1.bin.37_GM001343	552	5.7e-40	11	218	93	342	0.92
HGM1.bin.37	GT4.hmm	160	HGM1.bin.37_GM000071	378	5.5e-13	12	159	194	345	0.91875
HGM1.bin.37	CE4.hmm	130	HGM1.bin.37_GM000804	348	2.1e-35	5	124	35	154	0.915385
HGM1.bin.37	GT102.hmm	257	HGM1.bin.37_GM001207	483	1.1e-40	22	255	24	247	0.906615
HGM1.bin.37	GT4.hmm	160	HGM1.bin.37_GM000885	420	2.8e-33	13	158	223	382	0.90625
HGM1.bin.37	GT4.hmm	160	HGM1.bin.37_GM001323	652	7.5e-28	12	157	463	614	0.90625
HGM1.bin.37	GT9.hmm	225	HGM1.bin.37_GM000348	464	9.1e-38	10	213	69	289	0.902222
HGM1.bin.37	CE10.hmm	341	HGM1.bin.37_GM001619	345	1.7e-43	39	337	56	344	0.8739
HGM1.bin.37	GT51.hmm	177	HGM1.bin.37_GM001533	781	9.2e-39	9	163	76	229	0.870056
HGM1.bin.37	GT8.hmm	257	HGM1.bin.37_GM001891	280	2.9e-25	33	254	4	237	0.859922
HGM1.bin.37	GT4.hmm	160	HGM1.bin.37_GM002096	397	2.1e-10	20	157	216	360	0.85625
HGM1.bin.37	GH23.hmm	135	HGM1.bin.37_GM000874	380	3.7e-25	11	125	212	368	0.844444
HGM1.bin.37	GH23.hmm	135	HGM1.bin.37_GM001388	519	4.6e-28	10	124	101	239	0.844444
HGM1.bin.37	CBM50.hmm	40	HGM1.bin.37_GM001388	519	0.00017	7	40	338	372	0.825
HGM1.bin.37	CBM50.hmm	40	HGM1.bin.37_GM001388	519	6.6e-13	1	34	475	511	0.825
HGM1.bin.37	GT2_Glycos_transf_2.hmm	170	HGM1.bin.37_GM000488	317	1e-22	2	140	10	151	0.811765
HGM1.bin.37	GT4.hmm	160	HGM1.bin.37_GM001108	431	3.5e-13	6	135	222	358	0.80625
HGM1.bin.37	GH23.hmm	135	HGM1.bin.37_GM000063	174	1.8e-12	19	126	52	156	0.792593
HGM1.bin.37	GH23.hmm	135	HGM1.bin.37_GM002423	262	1e-30	16	123	155	260	0.792593
HGM1.bin.37	GH57.hmm	383	HGM1.bin.37_GM002121	443	9.6e-67	2	304	6	318	0.788512
HGM1.bin.37	GT66.hmm	693	HGM1.bin.37_GM000308	740	5e-63	97	628	100	617	0.766234
HGM1.bin.37	CE4.hmm	130	HGM1.bin.37_GM000884	329	9.5e-08	27	126	37	153	0.761538
HGM1.bin.37	GT2_Glycos_transf_2.hmm	170	HGM1.bin.37_GM001889	371	1.1e-37	1	127	10	135	0.741176
HGM1.bin.37	GT2_Glyco_trans_2_3.hmm	197	HGM1.bin.37_GM001129	493	4e-06	2	147	257	431	0.736041
HGM1.bin.37	CE3.hmm	194	HGM1.bin.37_GM000070	246	6e-11	50	191	74	228	0.726804
HGM1.bin.37	GT2_Glycos_transf_2.hmm	170	HGM1.bin.37_GM001129	493	2.8e-25	1	122	176	296	0.711765
HGM1.bin.37	GT2_Glyco_trans_2_3.hmm	197	HGM1.bin.37_GM001568	399	1.7e-08	3	137	104	234	0.680203
HGM1.bin.37	GT2_Glycos_transf_2.hmm	170	HGM1.bin.37_GM000929	400	6.1e-33	1	116	13	128	0.676471
HGM1.bin.37	GT2_Glyco_trans_2_3.hmm	197	HGM1.bin.37_GM001567	382	2.1e-07	3	136	87	216	0.675127
HGM1.bin.37	GT2_Glyco_trans_2_3.hmm	197	HGM1.bin.37_GM001569	403	9.5e-08	3	136	103	232	0.675127
HGM1.bin.37	AA6.hmm	195	HGM1.bin.37_GM000534	207	1.2e-06	21	152	24	158	0.671795
HGM1.bin.37	GT2_Glycos_transf_2.hmm	170	HGM1.bin.37_GM001711	306	2.7e-12	1	115	7	122	0.670588
HGM1.bin.37	GT2_Glycos_transf_2.hmm	170	HGM1.bin.37_GM001568	399	1.5e-29	1	113	24	133	0.658824
HGM1.bin.37	GT2_Glycos_transf_2.hmm	170	HGM1.bin.37_GM001569	403	1.3e-29	1	113	23	132	0.658824
HGM1.bin.37	GT2_Glycos_transf_2.hmm	170	HGM1.bin.37_GM001638	306	4.3e-26	1	113	13	126	0.658824
HGM1.bin.37	GT2_Glycos_transf_2.hmm	170	HGM1.bin.37_GM001567	382	6.2e-31	1	112	7	115	0.652941
HGM1.bin.37	GT2_Glyco_trans_2_3.hmm	197	HGM1.bin.37_GM001889	371	1.6e-07	2	129	91	211	0.64467
HGM1.bin.37	GT2_Glycos_transf_2.hmm	170	HGM1.bin.37_GM000930	391	3.5e-33	1	110	13	122	0.641176
HGM1.bin.37	GT2_Glycos_transf_2.hmm	170	HGM1.bin.37_GM002462	910	7.2e-20	2	109	383	490	0.629412
HGM1.bin.37	GT2_Glyco_trans_2_3.hmm	197	HGM1.bin.37_GM000929	400	5e-06	2	125	95	210	0.624365
HGM1.bin.37	GT2_Glycos_transf_2.hmm	170	HGM1.bin.37_GM000225	309	1.9e-12	1	106	12	117	0.617647
HGM1.bin.37	GT35.hmm	674	HGM1.bin.37_GM002120	1412	1.2e-113	174	563	803	1198	0.577151
HGM1.bin.37	GT2_Glyco_tranf_2_3.hmm	230	HGM1.bin.37_GM002462	910	3.2e-08	75	205	697	840	0.565217
HGM1.bin.37	GH103.hmm	295	HGM1.bin.37_GM002335	376	7.4e-46	43	208	148	341	0.559322
HGM1.bin.37	GT3.hmm	637	HGM1.bin.37_GM002120	1412	2e-104	1	355	12	351	0.55573
HGM1.bin.37	GT4.hmm	160	HGM1.bin.37_GM001337	329	0.00057	81	159	173	252	0.4875
HGM1.bin.37	GT4.hmm	160	HGM1.bin.37_GM001570	716	0.00021	12	90	183	260	0.4875
HGM1.bin.37	PL22.hmm	265	HGM1.bin.37_GM001827	436	3.8e-07	139	263	295	418	0.467925
HGM1.bin.37	AA4.hmm	522	HGM1.bin.37_GM001973	461	1.6e-25	14	257	3	238	0.465517
HGM1.bin.37	AA6.hmm	195	HGM1.bin.37_GM001813	177	6.4e-08	10	91	13	101	0.415385
HGM1.bin.37	GT8.hmm	257	HGM1.bin.37_GM000106	163	5.8e-11	155	255	24	141	0.389105
HGM1.bin.37	GT5.hmm	472	HGM1.bin.37_GM002122	452	1.4e-13	1	174	2	208	0.366525
HGM1.bin.37	AA4.hmm	522	HGM1.bin.37_GM001676	1200	1e-14	16	191	102	276	0.335249
HGM1.bin.37	GT28.hmm	157	HGM1.bin.37_GM001745	381	9.7e-05	77	129	281	330	0.33121
HGM1.bin.39	GT51.hmm	177	HGM1.bin.39_GM000342	810	4.5e-71	1	177	59	235	0.99435
HGM1.bin.39	GT2_Glycos_transf_2.hmm	170	HGM1.bin.39_GM001325	318	2.3e-34	1	169	3	166	0.988235
HGM1.bin.39	GT28.hmm	157	HGM1.bin.39_GM001109	359	9.7e-51	2	157	182	342	0.987261
HGM1.bin.39	GH102.hmm	157	HGM1.bin.39_GM002273	487	8.7e-39	3	157	139	273	0.980892
HGM1.bin.39	GH133.hmm	372	HGM1.bin.39_GM001006	690	4.7e-100	9	372	298	661	0.975806
HGM1.bin.39	GH13_33.hmm	322	HGM1.bin.39_GM000283	720	8.6e-89	2	316	156	467	0.975155
HGM1.bin.39	GT2_Glycos_transf_2.hmm	170	HGM1.bin.39_GM001327	471	4.9e-25	1	165	45	223	0.964706
HGM1.bin.39	GT4.hmm	160	HGM1.bin.39_GM000279	402	8.2e-32	6	159	208	361	0.95625
HGM1.bin.39	GT21.hmm	233	HGM1.bin.39_GM000397	393	4.2e-20	2	224	43	261	0.95279
HGM1.bin.39	GH109.hmm	126	HGM1.bin.39_GM000615	351	4e-15	1	121	11	122	0.952381
HGM1.bin.39	CBM50.hmm	40	HGM1.bin.39_GM000383	533	8.8e-10	2	40	417	460	0.95
HGM1.bin.39	GT4.hmm	160	HGM1.bin.39_GM002298	436	3.8e-36	6	158	234	392	0.95
HGM1.bin.39	GH3.hmm	216	HGM1.bin.39_GM001628	390	3.8e-49	10	215	116	341	0.949074
HGM1.bin.39	GT28.hmm	157	HGM1.bin.39_GM001387	550	7.6e-12	1	149	372	523	0.942675
HGM1.bin.39	GT9.hmm	225	HGM1.bin.39_GM001503	410	9.7e-32	5	217	73	306	0.942222
HGM1.bin.39	GT9.hmm	225	HGM1.bin.39_GM001591	552	3.2e-37	9	219	89	343	0.933333
HGM1.bin.39	GT4.hmm	160	HGM1.bin.39_GM001005	452	1.9e-28	8	157	272	422	0.93125
HGM1.bin.39	GT4.hmm	160	HGM1.bin.39_GM001118	402	7.6e-39	9	158	189	337	0.93125
HGM1.bin.39	GT4.hmm	160	HGM1.bin.39_GM001122	392	1.9e-41	8	157	201	351	0.93125
HGM1.bin.39	GT4.hmm	160	HGM1.bin.39_GM000399	355	2.7e-32	8	155	178	321	0.91875
HGM1.bin.39	GT4.hmm	160	HGM1.bin.39_GM000662	380	7.9e-17	12	159	194	345	0.91875
HGM1.bin.39	CE4.hmm	130	HGM1.bin.39_GM000230	387	4e-36	5	124	60	179	0.915385
HGM1.bin.39	GT4.hmm	160	HGM1.bin.39_GM000395	650	2.9e-29	12	158	462	614	0.9125
HGM1.bin.39	GT4.hmm	160	HGM1.bin.39_GM002296	436	1.4e-35	13	159	237	397	0.9125
HGM1.bin.39	GT1.hmm	382	HGM1.bin.39_GM001492	364	3.5e-08	18	365	7	326	0.908377
HGM1.bin.39	GH23.hmm	135	HGM1.bin.39_GM000383	533	9.8e-28	1	123	105	251	0.903704
HGM1.bin.39	GT9.hmm	225	HGM1.bin.39_GM000295	463	7e-37	10	213	68	288	0.902222
HGM1.bin.39	GT4.hmm	160	HGM1.bin.39_GM000591	427	5.6e-13	6	150	218	367	0.9
HGM1.bin.39	GT83.hmm	540	HGM1.bin.39_GM000284	792	2.6e-20	11	479	148	634	0.866667
HGM1.bin.39	GT8.hmm	257	HGM1.bin.39_GM001326	292	4e-24	32	254	3	237	0.863813
HGM1.bin.39	GT4.hmm	160	HGM1.bin.39_GM001311	395	2.8e-10	19	157	213	358	0.8625
HGM1.bin.39	GT4.hmm	160	HGM1.bin.39_GM000594	411	5.2e-12	7	144	203	345	0.85625
HGM1.bin.39	CBM50.hmm	40	HGM1.bin.39_GM000383	533	3.7e-05	6	40	350	385	0.85
HGM1.bin.39	CE10.hmm	341	HGM1.bin.39_GM000046	345	8.7e-46	49	337	71	343	0.844575
HGM1.bin.39	GH23.hmm	135	HGM1.bin.39_GM000233	383	1.4e-24	11	125	215	371	0.844444
HGM1.bin.39	GT8.hmm	257	HGM1.bin.39_GM001276	301	9.2e-28	37	254	22	264	0.844358
HGM1.bin.39	CBM50.hmm	40	HGM1.bin.39_GM000383	533	5.3e-13	1	34	489	525	0.825
HGM1.bin.39	GT2_Glycos_transf_2.hmm	170	HGM1.bin.39_GM000723	382	8.6e-22	2	141	7	138	0.817647
HGM1.bin.39	GT35.hmm	674	HGM1.bin.39_GM001003	1413	2.3e-128	21	563	683	1199	0.804154
HGM1.bin.39	GH57.hmm	383	HGM1.bin.39_GM001004	444	4e-67	2	306	6	318	0.793734
HGM1.bin.39	GT66.hmm	693	HGM1.bin.39_GM000508	736	3.8e-69	97	642	93	627	0.786436
HGM1.bin.39	GT102.hmm	257	HGM1.bin.39_GM001194	482	1.2e-39	55	256	57	247	0.782101
HGM1.bin.39	GH23.hmm	135	HGM1.bin.39_GM001889	276	6.5e-29	18	123	171	274	0.777778
HGM1.bin.39	GH23.hmm	135	HGM1.bin.39_GM000038	174	1.3e-12	19	122	52	152	0.762963
HGM1.bin.39	CE4.hmm	130	HGM1.bin.39_GM002297	329	1.4e-06	26	124	36	151	0.753846
HGM1.bin.39	GT2_Glycos_transf_2.hmm	170	HGM1.bin.39_GM000542	372	2.1e-21	2	130	10	148	0.752941
HGM1.bin.39	GT2_Glycos_transf_2.hmm	170	HGM1.bin.39_GM001328	358	5.4e-34	1	129	9	139	0.752941
HGM1.bin.39	GT2_Glycos_transf_2.hmm	170	HGM1.bin.39_GM001758	405	7.4e-26	1	128	4	132	0.747059
HGM1.bin.39	CE3.hmm	194	HGM1.bin.39_GM001771	202	2e-09	50	189	33	185	0.716495
HGM1.bin.39	GT2_Glycos_transf_2.hmm	170	HGM1.bin.39_GM000751	495	8.8e-24	1	119	177	294	0.694118
HGM1.bin.39	GT2_Glyco_trans_2_3.hmm	197	HGM1.bin.39_GM001857	383	1.5e-09	3	137	87	217	0.680203
HGM1.bin.39	GH103.hmm	295	HGM1.bin.39_GM001185	392	8.6e-48	9	209	118	356	0.677966
HGM1.bin.39	AA6.hmm	195	HGM1.bin.39_GM001631	235	2.7e-06	19	151	50	185	0.676923
HGM1.bin.39	GT2_Glycos_transf_2.hmm	170	HGM1.bin.39_GM001034	262	1.3e-19	1	116	16	134	0.676471
HGM1.bin.39	GT2_Glyco_trans_2_3.hmm	197	HGM1.bin.39_GM001858	391	9e-08	3	136	87	216	0.675127
HGM1.bin.39	GT2_Glycos_transf_2.hmm	170	HGM1.bin.39_GM001035	305	3.4e-30	1	113	7	120	0.658824
HGM1.bin.39	GT2_Glycos_transf_2.hmm	170	HGM1.bin.39_GM002042	395	2.2e-33	1	113	8	120	0.658824
HGM1.bin.39	GT2_Glyco_trans_2_3.hmm	197	HGM1.bin.39_GM001328	358	1.7e-07	2	130	90	212	0.649746
HGM1.bin.39	GT2_Glycos_transf_2.hmm	170	HGM1.bin.39_GM000972	305	1.3e-11	4	114	1	110	0.647059
HGM1.bin.39	GT2_Glycos_transf_2.hmm	170	HGM1.bin.39_GM001857	383	1.8e-28	1	111	7	114	0.647059
HGM1.bin.39	GT2_Glycos_transf_2.hmm	170	HGM1.bin.39_GM001925	914	1.1e-25	2	112	386	496	0.647059
HGM1.bin.39	GT2_Glycos_transf_2.hmm	170	HGM1.bin.39_GM001858	391	5.6e-30	1	110	7	112	0.641176
HGM1.bin.39	GT2_Glyco_tranf_2_3.hmm	230	HGM1.bin.39_GM001925	914	7.1e-11	62	205	686	841	0.621739
HGM1.bin.39	GT2_Glycos_transf_2.hmm	170	HGM1.bin.39_GM001212	1461	4.7e-29	1	105	420	522	0.611765
HGM1.bin.39	GT3.hmm	637	HGM1.bin.39_GM001003	1413	1.9e-104	1	355	12	352	0.55573
HGM1.bin.39	AA6.hmm	195	HGM1.bin.39_GM001450	400	1.3e-06	3	107	255	340	0.533333
HGM1.bin.39	GT4.hmm	160	HGM1.bin.39_GM001859	718	5.2e-06	9	90	180	260	0.50625
HGM1.bin.39	GT4.hmm	160	HGM1.bin.39_GM001999	329	5.7e-06	78	159	166	248	0.50625
HGM1.bin.39	AA6.hmm	195	HGM1.bin.39_GM002242	180	2e-07	10	103	14	114	0.476923
HGM1.bin.39	GT2_Glycos_transf_2.hmm	170	HGM1.bin.39_GM001777	160	8.1e-18	1	81	4	85	0.470588
HGM1.bin.39	AA4.hmm	522	HGM1.bin.39_GM002374	461	1.9e-25	14	257	3	238	0.465517
HGM1.bin.39	GT4.hmm	160	HGM1.bin.39_GM001212	1461	8.1e-08	51	120	265	334	0.43125
HGM1.bin.39	GT5.hmm	472	HGM1.bin.39_GM001005	452	5.9e-12	1	174	2	208	0.366525
HGM1.bin.39	AA4.hmm	522	HGM1.bin.39_GM001348	1199	1.3e-14	15	190	101	275	0.335249
HGM1.bin.39	AA6.hmm	195	HGM1.bin.39_GM001289	177	5.9e-08	32	91	40	101	0.302564
HGM1.bin.44	GH13_11.hmm	351	HGM1.bin.44_GM003843	638	1e-134	1	351	146	499	0.997151
HGM1.bin.44	GH13_31.hmm	349	HGM1.bin.44_GM001716	552	1.6e-162	1	349	26	370	0.997135
HGM1.bin.44	GH115.hmm	697	HGM1.bin.44_GM003612	951	1.2e-229	2	697	7	928	0.997131
HGM1.bin.44	GH36.hmm	688	HGM1.bin.44_GM003419	733	7.5e-277	1	687	11	711	0.997093
HGM1.bin.44	GT35.hmm	674	HGM1.bin.44_GM001994	793	1.4e-261	2	674	96	788	0.997033
HGM1.bin.44	GH67.hmm	669	HGM1.bin.44_GM001782	673	1.1e-287	2	669	8	670	0.99701
HGM1.bin.44	GH43_16.hmm	311	HGM1.bin.44_GM002760	551	1.4e-126	1	311	82	396	0.996785
HGM1.bin.44	GH43_1.hmm	310	HGM1.bin.44_GM000162	330	5.7e-164	1	310	13	322	0.996774
HGM1.bin.44	GH13_9.hmm	301	HGM1.bin.44_GM002650	648	8.2e-121	1	301	164	453	0.996678
HGM1.bin.44	GH13_20.hmm	300	HGM1.bin.44_GM001988	584	1.5e-117	1	300	177	476	0.996667
HGM1.bin.44	GH43_35.hmm	294	HGM1.bin.44_GM000489	472	4.3e-122	1	294	11	313	0.996599
HGM1.bin.44	GH13_14.hmm	289	HGM1.bin.44_GM001989	647	1.9e-116	1	289	179	503	0.99654
HGM1.bin.44	GH43_12.hmm	281	HGM1.bin.44_GM000753	507	8.7e-115	1	281	4	282	0.996441
HGM1.bin.44	GH43_10.hmm	271	HGM1.bin.44_GM002616	529	3.1e-108	1	271	24	292	0.99631
HGM1.bin.44	GH146.hmm	503	HGM1.bin.44_GM000167	614	4.5e-159	2	503	10	547	0.996024
HGM1.bin.44	GT5.hmm	472	HGM1.bin.44_GM002629	481	6.5e-179	1	471	3	478	0.995763
HGM1.bin.44	GH31.hmm	427	HGM1.bin.44_GM001221	781	1.4e-128	1	426	245	675	0.995316
HGM1.bin.44	CE2.hmm	209	HGM1.bin.44_GM001463	372	1e-54	1	209	132	365	0.995215
HGM1.bin.44	GH9.hmm	418	HGM1.bin.44_GM000062	555	2.5e-103	2	418	100	550	0.995215
HGM1.bin.44	GH9.hmm	418	HGM1.bin.44_GM003406	599	3.3e-114	2	418	157	591	0.995215
HGM1.bin.44	CBM9.hmm	182	HGM1.bin.44_GM000754	891	7.1e-47	1	182	716	890	0.994505
HGM1.bin.44	GT26.hmm	171	HGM1.bin.44_GM002109	244	2.9e-73	1	171	56	227	0.994152
HGM1.bin.44	GH77.hmm	494	HGM1.bin.44_GM001995	507	6.5e-174	1	492	9	493	0.993927
HGM1.bin.44	GT5.hmm	472	HGM1.bin.44_GM000281	488	4.7e-177	2	471	10	485	0.993644
HGM1.bin.44	GH10.hmm	303	HGM1.bin.44_GM000754	891	3.5e-95	2	303	197	554	0.993399
HGM1.bin.44	GH13_20.hmm	300	HGM1.bin.44_GM002275	584	6.9e-121	1	299	171	466	0.993333
HGM1.bin.44	GH130.hmm	296	HGM1.bin.44_GM003411	340	1.1e-96	2	296	29	325	0.993243
HGM1.bin.44	GH1.hmm	429	HGM1.bin.44_GM000119	481	4.5e-149	2	428	3	478	0.993007
HGM1.bin.44	GH31.hmm	427	HGM1.bin.44_GM000306	689	2e-146	1	425	228	683	0.992974
HGM1.bin.44	GH31.hmm	427	HGM1.bin.44_GM003225	713	1.1e-131	2	426	150	631	0.992974
HGM1.bin.44	GH43_12.hmm	281	HGM1.bin.44_GM001781	517	1.7e-126	2	281	6	290	0.992883
HGM1.bin.44	CBM34.hmm	120	HGM1.bin.44_GM001988	584	1.5e-18	1	120	1	127	0.991667
HGM1.bin.44	CBM34.hmm	120	HGM1.bin.44_GM002275	584	1.1e-23	1	120	6	123	0.991667
HGM1.bin.44	GT35.hmm	674	HGM1.bin.44_GM002521	818	4.3e-280	5	673	100	812	0.991098
HGM1.bin.44	GH13_9.hmm	301	HGM1.bin.44_GM001216	760	1.2e-148	2	300	282	579	0.990033
HGM1.bin.44	GH130.hmm	296	HGM1.bin.44_GM003409	393	1.6e-93	2	295	52	362	0.989865
HGM1.bin.44	GH120.hmm	91	HGM1.bin.44_GM002192	668	1.9e-34	1	91	298	388	0.989011
HGM1.bin.44	GH4.hmm	179	HGM1.bin.44_GM000299	459	8.7e-58	1	178	5	185	0.988827
HGM1.bin.44	GH25.hmm	177	HGM1.bin.44_GM000006	229	1.2e-51	1	176	32	206	0.988701
HGM1.bin.44	GT51.hmm	177	HGM1.bin.44_GM002718	919	5.8e-64	2	177	83	259	0.988701
HGM1.bin.44	GH1.hmm	429	HGM1.bin.44_GM001042	473	4.5e-149	4	428	3	472	0.988345
HGM1.bin.44	GH1.hmm	429	HGM1.bin.44_GM002380	455	2.5e-168	4	428	4	452	0.988345
HGM1.bin.44	GH31.hmm	427	HGM1.bin.44_GM003550	648	6.8e-142	2	424	195	641	0.98829
HGM1.bin.44	CE2.hmm	209	HGM1.bin.44_GM003625	348	2.3e-64	1	207	130	341	0.985646
HGM1.bin.44	GH73.hmm	128	HGM1.bin.44_GM000130	238	1.1e-38	2	128	13	148	0.984375
HGM1.bin.44	GH146.hmm	503	HGM1.bin.44_GM003024	771	8.1e-166	7	502	20	526	0.984095
HGM1.bin.44	GH10.hmm	303	HGM1.bin.44_GM001789	330	4.5e-114	3	301	7	327	0.983498
HGM1.bin.44	GH95.hmm	722	HGM1.bin.44_GM001225	776	1.6e-279	6	716	3	740	0.98338
HGM1.bin.44	CE16.hmm	267	HGM1.bin.44_GM004002	324	9.2e-16	2	264	45	313	0.981273
HGM1.bin.44	GT4.hmm	160	HGM1.bin.44_GM003162	349	1.6e-21	2	159	154	308	0.98125
HGM1.bin.44	GH10.hmm	303	HGM1.bin.44_GM002761	413	4.1e-85	2	299	75	404	0.980198
HGM1.bin.44	CE1.hmm	227	HGM1.bin.44_GM003614	264	1.8e-39	1	223	10	260	0.977974
HGM1.bin.44	GH43_10.hmm	271	HGM1.bin.44_GM003595	521	9.1e-97	2	267	10	274	0.97786
HGM1.bin.44	GH3.hmm	216	HGM1.bin.44_GM001144	589	5.7e-49	4	215	78	313	0.976852
HGM1.bin.44	GH3.hmm	216	HGM1.bin.44_GM001363	729	2.1e-72	4	215	56	298	0.976852
HGM1.bin.44	GH13_20.hmm	300	HGM1.bin.44_GM000202	449	1.3e-78	6	299	38	327	0.976667
HGM1.bin.44	GT2_Glycos_transf_2.hmm	170	HGM1.bin.44_GM000406	268	1.7e-24	2	168	7	175	0.976471
HGM1.bin.44	CBM50.hmm	40	HGM1.bin.44_GM000282	439	5.1e-07	1	40	392	438	0.975
HGM1.bin.44	GH2.hmm	752	HGM1.bin.44_GM002815	1028	1.8e-191	19	751	59	914	0.973404
HGM1.bin.44	GT2_Glycos_transf_2.hmm	170	HGM1.bin.44_GM002365	636	1.8e-32	1	166	245	421	0.970588
HGM1.bin.44	GH3.hmm	216	HGM1.bin.44_GM000261	928	2.5e-59	7	216	537	755	0.967593
HGM1.bin.44	CE1.hmm	227	HGM1.bin.44_GM003236	770	4.2e-47	2	221	546	766	0.964758
HGM1.bin.44	GH10.hmm	303	HGM1.bin.44_GM000891	735	1.7e-30	10	302	241	676	0.963696
HGM1.bin.44	CBM22.hmm	131	HGM1.bin.44_GM000754	891	1.7e-35	4	130	40	167	0.961832
HGM1.bin.44	GT28.hmm	157	HGM1.bin.44_GM000736	363	1.6e-41	1	151	197	348	0.955414
HGM1.bin.44	CE1.hmm	227	HGM1.bin.44_GM003236	770	3.2e-41	5	221	159	369	0.951542
HGM1.bin.44	CBM50.hmm	40	HGM1.bin.44_GM000766	524	2.1e-12	1	39	476	518	0.95
HGM1.bin.44	CBM50.hmm	40	HGM1.bin.44_GM001447	210	2e-11	1	39	165	210	0.95
HGM1.bin.44	CBM50.hmm	40	HGM1.bin.44_GM001804	574	3.4e-07	1	39	277	320	0.95
HGM1.bin.44	GH8.hmm	320	HGM1.bin.44_GM001362	370	5.4e-86	15	319	48	362	0.95
HGM1.bin.44	GT4.hmm	160	HGM1.bin.44_GM002694	405	5.3e-37	5	157	202	352	0.95
HGM1.bin.44	CE1.hmm	227	HGM1.bin.44_GM002413	247	3.2e-26	7	222	12	241	0.947137
HGM1.bin.44	GT2_Glycos_transf_2.hmm	170	HGM1.bin.44_GM000041	313	1.5e-17	2	163	6	157	0.947059
HGM1.bin.44	CE4.hmm	130	HGM1.bin.44_GM000812	269	3.4e-35	2	125	61	186	0.946154
HGM1.bin.44	GH73.hmm	128	HGM1.bin.44_GM000720	389	2.6e-26	4	125	243	370	0.945312
HGM1.bin.44	CE4.hmm	130	HGM1.bin.44_GM002982	654	4.5e-23	4	126	484	616	0.938462
HGM1.bin.44	GH109.hmm	126	HGM1.bin.44_GM001034	386	4.1e-19	2	120	3	115	0.936508
HGM1.bin.44	GT4.hmm	160	HGM1.bin.44_GM002507	395	1.3e-33	8	157	204	351	0.93125
HGM1.bin.44	GH109.hmm	126	HGM1.bin.44_GM000092	385	2.3e-17	1	118	2	113	0.928571
HGM1.bin.44	GH109.hmm	126	HGM1.bin.44_GM001033	392	3.6e-20	1	118	4	115	0.928571
HGM1.bin.44	CBM50.hmm	40	HGM1.bin.44_GM001771	283	1.5e-12	1	38	199	241	0.925
HGM1.bin.44	CE4.hmm	130	HGM1.bin.44_GM000884	264	6.5e-29	4	124	71	196	0.923077
HGM1.bin.44	CE4.hmm	130	HGM1.bin.44_GM001372	273	1e-21	7	127	19	142	0.923077
HGM1.bin.44	CE1.hmm	227	HGM1.bin.44_GM004004	253	7.6e-08	14	223	21	246	0.920705
HGM1.bin.44	GH109.hmm	126	HGM1.bin.44_GM001886	324	4.4e-14	2	118	2	109	0.920635
HGM1.bin.44	GT39.hmm	223	HGM1.bin.44_GM001252	595	2.5e-57	17	222	194	406	0.919283
HGM1.bin.44	CE6.hmm	99	HGM1.bin.44_GM002142	247	6.1e-07	4	95	69	161	0.919192
HGM1.bin.44	GH26.hmm	303	HGM1.bin.44_GM000260	438	2.1e-55	1	279	45	390	0.917492
HGM1.bin.44	CE4.hmm	130	HGM1.bin.44_GM002366	827	4.1e-21	4	123	612	739	0.915385
HGM1.bin.44	CE4.hmm	130	HGM1.bin.44_GM002367	821	3.6e-19	6	125	606	733	0.915385
HGM1.bin.44	GH18.hmm	296	HGM1.bin.44_GM001517	462	4e-31	8	278	144	454	0.912162
HGM1.bin.44	CE4.hmm	130	HGM1.bin.44_GM002367	821	8.9e-11	6	124	341	460	0.907692
HGM1.bin.44	CE4.hmm	130	HGM1.bin.44_GM003934	238	1.5e-24	4	122	34	157	0.907692
HGM1.bin.44	CBM48.hmm	76	HGM1.bin.44_GM001216	760	0.00026	3	71	27	107	0.894737
HGM1.bin.44	CBM48.hmm	76	HGM1.bin.44_GM001989	647	5.4e-15	2	70	20	102	0.894737
HGM1.bin.44	CBM48.hmm	76	HGM1.bin.44_GM001216	760	4.1e-18	2	69	128	212	0.881579
HGM1.bin.44	CBM30.hmm	91	HGM1.bin.44_GM000062	555	2.9e-07	7	87	10	82	0.879121
HGM1.bin.44	CBM30.hmm	91	HGM1.bin.44_GM003406	599	2.2e-06	7	87	67	139	0.879121
HGM1.bin.44	GH18.hmm	296	HGM1.bin.44_GM001350	553	1.8e-43	24	281	259	542	0.868243
HGM1.bin.44	CE4.hmm	130	HGM1.bin.44_GM002366	827	6.5e-11	9	121	84	199	0.861538
HGM1.bin.44	CBM6.hmm	138	HGM1.bin.44_GM002760	551	1.1e-15	17	135	418	549	0.855072
HGM1.bin.44	GH16.hmm	189	HGM1.bin.44_GM002377	225	2.2e-30	27	188	41	220	0.851852
HGM1.bin.44	CE10.hmm	341	HGM1.bin.44_GM002419	312	7.8e-61	45	335	26	306	0.85044
HGM1.bin.44	GH10.hmm	303	HGM1.bin.44_GM002200	403	3.5e-54	43	300	75	347	0.848185
HGM1.bin.44	GH18.hmm	296	HGM1.bin.44_GM000861	522	2.1e-58	32	283	204	493	0.847973
HGM1.bin.44	CBM48.hmm	76	HGM1.bin.44_GM002650	648	1.4e-12	3	67	18	93	0.842105
HGM1.bin.44	CE4.hmm	130	HGM1.bin.44_GM002367	821	7.1e-11	8	117	83	195	0.838462
HGM1.bin.44	CE4.hmm	130	HGM1.bin.44_GM000072	232	1.2e-26	8	115	22	132	0.823077
HGM1.bin.44	CE1.hmm	227	HGM1.bin.44_GM001195	374	4.3e-08	26	208	84	347	0.801762
HGM1.bin.44	CE4.hmm	130	HGM1.bin.44_GM001797	248	1.5e-24	5	109	34	143	0.8
HGM1.bin.44	CE4.hmm	130	HGM1.bin.44_GM001904	316	2e-24	9	113	108	210	0.8
HGM1.bin.44	CE4.hmm	130	HGM1.bin.44_GM002366	827	5.5e-10	21	124	364	467	0.792308
HGM1.bin.44	GT2_Glycos_transf_2.hmm	170	HGM1.bin.44_GM000781	781	6.8e-16	1	133	376	516	0.776471
HGM1.bin.44	CE10.hmm	341	HGM1.bin.44_GM001534	309	6.4e-42	76	333	51	304	0.753666
HGM1.bin.44	GT2_Glycos_transf_2.hmm	170	HGM1.bin.44_GM000782	349	6e-20	1	129	7	132	0.752941
HGM1.bin.44	CE9.hmm	373	HGM1.bin.44_GM001238	477	1.6e-102	93	373	190	470	0.75067
HGM1.bin.44	GH94.hmm	1036	HGM1.bin.44_GM003973	810	0	263	1036	2	807	0.746139
HGM1.bin.44	GH94.hmm	1036	HGM1.bin.44_GM001684	797	2.9e-255	263	1032	2	791	0.742278
HGM1.bin.44	GH51.hmm	630	HGM1.bin.44_GM003237	533	1.2e-108	82	543	3	531	0.731746
HGM1.bin.44	GH36.hmm	688	HGM1.bin.44_GM003609	616	1.4e-96	116	618	50	551	0.729651
HGM1.bin.44	GH51.hmm	630	HGM1.bin.44_GM002191	492	9.4e-145	84	542	3	489	0.726984
HGM1.bin.44	GH51.hmm	630	HGM1.bin.44_GM000725	504	5.3e-137	85	541	8	503	0.72381
HGM1.bin.44	GH51.hmm	630	HGM1.bin.44_GM003011	500	1.9e-122	86	541	4	498	0.722222
HGM1.bin.44	GH18.hmm	296	HGM1.bin.44_GM002368	370	8.7e-18	69	280	143	359	0.712838
HGM1.bin.44	GT2_Glycos_transf_2.hmm	170	HGM1.bin.44_GM003557	362	5.8e-34	1	122	5	123	0.711765
HGM1.bin.44	GH94.hmm	1036	HGM1.bin.44_GM002379	975	3.4e-138	299	1035	166	971	0.710425
HGM1.bin.44	CBM51.hmm	134	HGM1.bin.44_GM002447	200	8.1e-08	25	120	96	188	0.708955
HGM1.bin.44	GT2_Glyco_tranf_2_5.hmm	210	HGM1.bin.44_GM000646	314	1.5e-09	33	179	71	228	0.695238
HGM1.bin.44	CBM6.hmm	138	HGM1.bin.44_GM000489	472	2.7e-10	39	134	376	466	0.688406
HGM1.bin.44	GT2_Glycos_transf_2.hmm	170	HGM1.bin.44_GM000646	314	7e-26	1	117	10	129	0.682353
HGM1.bin.44	AA6.hmm	195	HGM1.bin.44_GM000820	220	6.3e-10	20	153	36	172	0.682051
HGM1.bin.44	CE10.hmm	341	HGM1.bin.44_GM000565	231	2.5e-07	92	323	11	219	0.677419
HGM1.bin.44	CE10.hmm	341	HGM1.bin.44_GM002998	278	8.8e-33	82	312	22	243	0.674487
HGM1.bin.44	CBM48.hmm	76	HGM1.bin.44_GM003236	770	0.00012	8	58	443	498	0.657895
HGM1.bin.44	GH3.hmm	216	HGM1.bin.44_GM002091	223	4.5e-31	4	146	25	178	0.657407
HGM1.bin.44	GT2_Glycos_transf_2.hmm	170	HGM1.bin.44_GM003171	234	1.7e-12	1	112	7	113	0.652941
HGM1.bin.44	CBM48.hmm	76	HGM1.bin.44_GM003236	770	0.00032	4	52	42	101	0.631579
HGM1.bin.44	GH94.hmm	1036	HGM1.bin.44_GM002378	898	1.8e-153	370	1021	117	875	0.628378
HGM1.bin.44	GT2_Glycos_transf_2.hmm	170	HGM1.bin.44_GM000777	359	1.4e-18	1	106	5	101	0.617647
HGM1.bin.44	GH2.hmm	752	HGM1.bin.44_GM002924	583	7.3e-86	24	485	31	565	0.613032
HGM1.bin.44	GT2_Glycos_transf_2.hmm	170	HGM1.bin.44_GM000772	423	2.5e-23	2	106	5	100	0.611765
HGM1.bin.44	GH2.hmm	752	HGM1.bin.44_GM000967	611	5.8e-99	26	485	17	600	0.610372
HGM1.bin.44	CE1.hmm	227	HGM1.bin.44_GM002908	304	1.4e-11	6	142	54	198	0.599119
HGM1.bin.44	GH2.hmm	752	HGM1.bin.44_GM003481	821	1.6e-93	28	471	2	549	0.589096
HGM1.bin.44	GH2.hmm	752	HGM1.bin.44_GM002464	1122	1.5e-97	50	492	15	572	0.587766
HGM1.bin.44	CE2.hmm	209	HGM1.bin.44_GM003421	357	4.7e-07	84	206	82	199	0.583732
HGM1.bin.44	GT45.hmm	115	HGM1.bin.44_GM003172	265	0.00015	42	109	122	187	0.582609
HGM1.bin.44	CE1.hmm	227	HGM1.bin.44_GM001110	319	3.3e-08	86	218	129	309	0.581498
HGM1.bin.44	CBM23.hmm	162	HGM1.bin.44_GM002113	962	3.3e-06	21	112	602	697	0.561728
HGM1.bin.44	CE1.hmm	227	HGM1.bin.44_GM000877	552	1.2e-16	22	147	292	403	0.550661
HGM1.bin.44	CE1.hmm	227	HGM1.bin.44_GM004009	265	8.6e-06	53	175	15	214	0.537445
HGM1.bin.44	GH2.hmm	752	HGM1.bin.44_GM001527	969	1.4e-68	26	412	9	475	0.513298
HGM1.bin.44	GH109.hmm	126	HGM1.bin.44_GM002809	309	1.1e-12	59	123	48	112	0.507937
HGM1.bin.44	CE10.hmm	341	HGM1.bin.44_GM000872	209	9.6e-15	167	331	18	203	0.480938
HGM1.bin.44	CE10.hmm	341	HGM1.bin.44_GM000499	297	3.9e-06	119	282	97	250	0.478006
HGM1.bin.44	GH26.hmm	303	HGM1.bin.44_GM001315	477	3.9e-06	128	269	119	304	0.465347
HGM1.bin.44	GT1.hmm	382	HGM1.bin.44_GM001547	390	7.9e-31	184	360	167	364	0.460733
HGM1.bin.44	AA6.hmm	195	HGM1.bin.44_GM000210	114	3.3e-08	4	90	12	102	0.441026
HGM1.bin.44	CBM9.hmm	182	HGM1.bin.44_GM000754	891	3.8e-06	12	90	575	642	0.428571
HGM1.bin.44	AA6.hmm	195	HGM1.bin.44_GM000429	268	1.1e-07	55	138	68	149	0.425641
HGM1.bin.44	AA6.hmm	195	HGM1.bin.44_GM002947	195	4.1e-06	11	94	18	107	0.425641
HGM1.bin.44	AA6.hmm	195	HGM1.bin.44_GM001237	184	1.4e-08	10	92	19	108	0.420513
HGM1.bin.44	GH113.hmm	306	HGM1.bin.44_GM001612	125	1.4e-34	180	305	1	114	0.408497
HGM1.bin.44	AA6.hmm	195	HGM1.bin.44_GM002749	260	4.2e-10	60	139	77	154	0.405128
HGM1.bin.44	GH74.hmm	233	HGM1.bin.44_GM000305	785	2.6e-08	30	123	599	756	0.399142
HGM1.bin.44	GT28.hmm	157	HGM1.bin.44_GM000572	359	2.6e-08	61	121	251	311	0.382166
HGM1.bin.44	AA6.hmm	195	HGM1.bin.44_GM001313	402	5.7e-07	1	75	256	317	0.379487
HGM1.bin.44	GH74.hmm	233	HGM1.bin.44_GM000305	785	1.7e-07	22	109	480	582	0.373391
HGM1.bin.44	GH156.hmm	552	HGM1.bin.44_GM000213	716	2.2e-12	136	334	103	325	0.358696
HGM1.bin.44	GT26.hmm	171	HGM1.bin.44_GM000389	254	0.00044	39	99	27	87	0.350877
HGM1.bin.44	CBM66.hmm	155	HGM1.bin.44_GM002363	635	0.00011	97	151	520	574	0.348387
HGM1.bin.44	GT19.hmm	354	HGM1.bin.44_GM002048	392	8.1e-07	156	279	180	314	0.347458
HGM1.bin.44	CE2.hmm	209	HGM1.bin.44_GM001803	491	1e-05	81	152	323	398	0.339713
HGM1.bin.44	GH43_20.hmm	252	HGM1.bin.44_GM000587	158	3.5e-12	2	87	37	132	0.337302
HGM1.bin.44	GH51.hmm	630	HGM1.bin.44_GM002228	243	6.1e-43	329	540	21	241	0.334921
HGM1.bin.44	GH74.hmm	233	HGM1.bin.44_GM000305	785	4.2e-09	45	119	88	165	0.317597
HGM1.bin.44	CE9.hmm	373	HGM1.bin.44_GM001639	422	1.9e-11	1	119	5	119	0.316354
HGM1.bin.5	GH13_11.hmm	351	HGM1.bin.5_GM000757	704	4.6e-158	1	351	186	543	0.997151
HGM1.bin.5	GT35.hmm	674	HGM1.bin.5_GM000758	815	9.5e-281	2	674	93	810	0.997033
HGM1.bin.5	GH5_37.hmm	313	HGM1.bin.5_GM000329	341	3e-125	1	313	10	326	0.996805
HGM1.bin.5	GT5.hmm	472	HGM1.bin.5_GM001296	491	2.4e-172	1	471	2	482	0.995763
HGM1.bin.5	GT5.hmm	472	HGM1.bin.5_GM001639	521	4.8e-94	1	471	2	517	0.995763
HGM1.bin.5	GH25.hmm	177	HGM1.bin.5_GM001323	278	4.1e-42	1	177	77	260	0.99435
HGM1.bin.5	GH53.hmm	342	HGM1.bin.5_GM001354	670	1.2e-115	1	341	48	418	0.994152
HGM1.bin.5	GH5_4.hmm	276	HGM1.bin.5_GM001211	397	2.8e-80	1	275	70	360	0.992754
HGM1.bin.5	GH77.hmm	494	HGM1.bin.5_GM000556	693	3.6e-127	1	490	9	681	0.989879
HGM1.bin.5	GT51.hmm	177	HGM1.bin.5_GM001448	860	1.7e-58	2	177	58	234	0.988701
HGM1.bin.5	GT2_Glycos_transf_2.hmm	170	HGM1.bin.5_GM000243	312	3.2e-32	1	169	5	174	0.988235
HGM1.bin.5	GH77.hmm	494	HGM1.bin.5_GM000933	522	5.6e-162	1	489	10	516	0.987854
HGM1.bin.5	GH16.hmm	189	HGM1.bin.5_GM000328	745	2.7e-56	3	189	36	272	0.984127
HGM1.bin.5	GH35.hmm	307	HGM1.bin.5_GM000553	723	6.9e-84	1	303	11	354	0.983713
HGM1.bin.5	GH3.hmm	216	HGM1.bin.5_GM000191	680	5.5e-71	3	215	14	254	0.981481
HGM1.bin.5	GH26.hmm	303	HGM1.bin.5_GM000808	313	1.9e-93	2	299	6	311	0.980198
HGM1.bin.5	GH5_39.hmm	293	HGM1.bin.5_GM001184	543	2e-67	6	293	47	330	0.979522
HGM1.bin.5	CBM61.hmm	141	HGM1.bin.5_GM001354	670	2e-17	2	140	509	665	0.978723
HGM1.bin.5	GH3.hmm	216	HGM1.bin.5_GM000146	551	1.1e-55	3	214	93	320	0.976852
HGM1.bin.5	CBM4.hmm	126	HGM1.bin.5_GM000328	745	1.3e-28	2	125	589	721	0.97619
HGM1.bin.5	CBM50.hmm	40	HGM1.bin.5_GM000277	547	6.9e-07	1	40	499	545	0.975
HGM1.bin.5	CBM50.hmm	40	HGM1.bin.5_GM000539	407	1e-10	1	40	171	215	0.975
HGM1.bin.5	CBM50.hmm	40	HGM1.bin.5_GM000539	407	7e-07	1	40	222	264	0.975
HGM1.bin.5	CBM50.hmm	40	HGM1.bin.5_GM000749	333	9.3e-11	1	40	95	138	0.975
HGM1.bin.5	CBM50.hmm	40	HGM1.bin.5_GM001141	288	3.9e-15	1	40	98	142	0.975
HGM1.bin.5	CBM50.hmm	40	HGM1.bin.5_GM001141	288	5e-13	1	40	30	73	0.975
HGM1.bin.5	CBM50.hmm	40	HGM1.bin.5_GM001193	445	1.4e-11	1	40	399	442	0.975
HGM1.bin.5	CBM50.hmm	40	HGM1.bin.5_GM001444	317	1.2e-05	1	40	82	125	0.975
HGM1.bin.5	GH3.hmm	216	HGM1.bin.5_GM000354	376	5.2e-51	7	216	113	335	0.967593
HGM1.bin.5	GH77.hmm	494	HGM1.bin.5_GM000688	496	2.3e-169	1	476	12	478	0.961538
HGM1.bin.5	GH3.hmm	216	HGM1.bin.5_GM001395	419	1.3e-38	8	215	126	346	0.958333
HGM1.bin.5	GH73.hmm	128	HGM1.bin.5_GM000895	181	1.2e-13	2	124	52	176	0.953125
HGM1.bin.5	GT4.hmm	160	HGM1.bin.5_GM000625	416	2.2e-35	6	157	221	371	0.94375
HGM1.bin.5	GT28.hmm	157	HGM1.bin.5_GM001481	385	2.1e-36	2	150	212	364	0.942675
HGM1.bin.5	CE4.hmm	130	HGM1.bin.5_GM000058	738	1.9e-13	5	127	530	659	0.938462
HGM1.bin.5	GT4.hmm	160	HGM1.bin.5_GM000941	373	8.6e-30	8	157	193	343	0.93125
HGM1.bin.5	GH57.hmm	383	HGM1.bin.5_GM001622	650	1.9e-39	28	380	28	358	0.91906
HGM1.bin.5	GT4.hmm	160	HGM1.bin.5_GM001464	357	1.7e-23	7	154	173	330	0.91875
HGM1.bin.5	GT26.hmm	171	HGM1.bin.5_GM000457	248	1.6e-23	2	159	59	216	0.918129
HGM1.bin.5	CE8.hmm	288	HGM1.bin.5_GM000266	337	2.3e-25	11	275	17	316	0.916667
HGM1.bin.5	GT4.hmm	160	HGM1.bin.5_GM001647	394	6.4e-30	5	151	215	352	0.9125
HGM1.bin.5	GH23.hmm	135	HGM1.bin.5_GM001134	310	4.9e-21	5	128	84	223	0.911111
HGM1.bin.5	GH13.hmm	299	HGM1.bin.5_GM000555	1377	5.4e-20	18	290	328	692	0.909699
HGM1.bin.5	CBM48.hmm	76	HGM1.bin.5_GM000757	704	3.8e-16	2	71	13	108	0.907895
HGM1.bin.5	GT2_Glycos_transf_2.hmm	170	HGM1.bin.5_GM001159	306	4.8e-23	1	155	4	155	0.905882
HGM1.bin.5	CBM4.hmm	126	HGM1.bin.5_GM000328	745	1.5e-29	12	126	305	420	0.904762
HGM1.bin.5	GT4.hmm	160	HGM1.bin.5_GM001652	358	7.7e-23	8	150	193	329	0.8875
HGM1.bin.5	GT51.hmm	177	HGM1.bin.5_GM000349	758	1.2e-49	12	169	60	219	0.887006
HGM1.bin.5	CBM4.hmm	126	HGM1.bin.5_GM000328	745	2.2e-08	1	111	455	558	0.873016
HGM1.bin.5	GT104.hmm	379	HGM1.bin.5_GM001156	406	1.8e-66	9	332	6	336	0.852243
HGM1.bin.5	GH23.hmm	135	HGM1.bin.5_GM001193	445	1.1e-22	8	122	166	298	0.844444
HGM1.bin.5	GT2_Glycos_transf_2.hmm	170	HGM1.bin.5_GM000297	264	1.4e-10	31	169	1	137	0.811765
HGM1.bin.5	CBM20.hmm	90	HGM1.bin.5_GM000337	102	8.6e-09	2	75	15	80	0.811111
HGM1.bin.5	GH23.hmm	135	HGM1.bin.5_GM000278	695	3.4e-21	15	122	541	671	0.792593
HGM1.bin.5	GT2_Glycos_transf_2.hmm	170	HGM1.bin.5_GM000409	253	6.8e-20	3	130	7	132	0.747059
HGM1.bin.5	CE10.hmm	341	HGM1.bin.5_GM000594	336	1.7e-32	79	333	54	310	0.744868
HGM1.bin.5	CE1.hmm	227	HGM1.bin.5_GM000422	286	4.7e-22	4	173	39	196	0.744493
HGM1.bin.5	GH94.hmm	1036	HGM1.bin.5_GM001302	823	9.6e-272	263	1034	3	818	0.744208
HGM1.bin.5	GT2_Glycos_transf_2.hmm	170	HGM1.bin.5_GM001161	322	7.8e-33	1	126	3	127	0.735294
HGM1.bin.5	GH57.hmm	383	HGM1.bin.5_GM000997	530	1.6e-36	1	276	7	402	0.718016
HGM1.bin.5	GH95.hmm	722	HGM1.bin.5_GM000467	675	3.1e-80	11	522	6	547	0.707756
HGM1.bin.5	CE10.hmm	341	HGM1.bin.5_GM001369	302	1e-32	93	333	60	294	0.703812
HGM1.bin.5	GH18.hmm	296	HGM1.bin.5_GM000769	337	4.2e-41	79	280	112	315	0.679054
HGM1.bin.5	GT2_Glycos_transf_2.hmm	170	HGM1.bin.5_GM000672	376	6.9e-19	1	111	47	164	0.647059
HGM1.bin.5	CBM23.hmm	162	HGM1.bin.5_GM000432	182	2.1e-07	42	144	61	164	0.62963
HGM1.bin.5	GH2.hmm	752	HGM1.bin.5_GM000862	802	6.7e-107	27	492	3	535	0.618351
HGM1.bin.5	CE3.hmm	194	HGM1.bin.5_GM000401	289	9.4e-07	52	151	129	226	0.510309
HGM1.bin.5	CE7.hmm	313	HGM1.bin.5_GM000168	327	8.1e-06	157	301	158	304	0.460064
HGM1.bin.50	GH13_11.hmm	351	HGM1.bin.50_GM001424	674	5.1e-149	1	351	176	530	0.997151
HGM1.bin.50	CE11.hmm	271	HGM1.bin.50_GM000755	273	1.1e-77	2	270	3	266	0.98893
HGM1.bin.50	GT51.hmm	177	HGM1.bin.50_GM000782	757	3.5e-70	2	177	84	259	0.988701
HGM1.bin.50	GT19.hmm	354	HGM1.bin.50_GM000387	383	3.4e-87	1	349	8	362	0.983051
HGM1.bin.50	GT26.hmm	171	HGM1.bin.50_GM001431	585	2.2e-68	2	170	397	565	0.982456
HGM1.bin.50	GH133.hmm	372	HGM1.bin.50_GM000673	615	2.3e-74	9	372	254	608	0.975806
HGM1.bin.50	CBM50.hmm	40	HGM1.bin.50_GM000724	342	8.7e-11	1	40	288	336	0.975
HGM1.bin.50	CBM50.hmm	40	HGM1.bin.50_GM001585	428	3e-10	1	40	182	225	0.975
HGM1.bin.50	GT30.hmm	177	HGM1.bin.50_GM000120	429	1.9e-49	4	176	30	210	0.971751
HGM1.bin.50	GH77.hmm	494	HGM1.bin.50_GM000536	500	1.3e-151	2	469	4	479	0.945344
HGM1.bin.50	GT83.hmm	540	HGM1.bin.50_GM001273	545	1.5e-124	5	515	5	506	0.944444
HGM1.bin.50	GT4.hmm	160	HGM1.bin.50_GM000816	392	3.8e-36	7	157	202	353	0.9375
HGM1.bin.50	GT4.hmm	160	HGM1.bin.50_GM000817	380	1e-34	6	156	196	347	0.9375
HGM1.bin.50	GH109.hmm	126	HGM1.bin.50_GM001448	322	2.7e-12	1	118	4	111	0.928571
HGM1.bin.50	CBM50.hmm	40	HGM1.bin.50_GM001585	428	5.5e-10	3	40	106	147	0.925
HGM1.bin.50	CE4.hmm	130	HGM1.bin.50_GM001057	297	3.7e-14	8	127	3	175	0.915385
HGM1.bin.50	GT5.hmm	472	HGM1.bin.50_GM000715	442	1.4e-130	41	471	3	436	0.911017
HGM1.bin.50	GT4.hmm	160	HGM1.bin.50_GM000101	505	2.3e-22	7	152	210	350	0.90625
HGM1.bin.50	GT4.hmm	160	HGM1.bin.50_GM000084	371	1.6e-29	8	152	207	347	0.9
HGM1.bin.50	CE4.hmm	130	HGM1.bin.50_GM000169	422	3.5e-15	6	122	61	193	0.892308
HGM1.bin.50	GT28.hmm	157	HGM1.bin.50_GM001418	356	5.1e-19	2	142	192	330	0.89172
HGM1.bin.50	GT4.hmm	160	HGM1.bin.50_GM000272	346	6.9e-30	10	152	181	315	0.8875
HGM1.bin.50	GT4.hmm	160	HGM1.bin.50_GM001100	387	1.9e-15	10	149	205	348	0.86875
HGM1.bin.50	CBM50.hmm	40	HGM1.bin.50_GM001585	428	1.4e-05	3	37	234	266	0.85
HGM1.bin.50	GH23.hmm	135	HGM1.bin.50_GM000337	218	2.9e-33	13	125	105	215	0.82963
HGM1.bin.50	GT2_Glycos_transf_2.hmm	170	HGM1.bin.50_GM001054	322	7e-29	1	142	13	149	0.829412
HGM1.bin.50	GT23.hmm	318	HGM1.bin.50_GM001041	309	1.8e-09	11	269	39	279	0.811321
HGM1.bin.50	GT2_Glycos_transf_2.hmm	170	HGM1.bin.50_GM001097	341	2.3e-18	13	144	1	131	0.770588
HGM1.bin.50	GT2_Glycos_transf_2.hmm	170	HGM1.bin.50_GM001101	275	1.7e-27	1	127	4	127	0.741176
HGM1.bin.50	GT2_Glycos_transf_2.hmm	170	HGM1.bin.50_GM000275	345	5e-37	1	125	17	141	0.729412
HGM1.bin.50	CE4.hmm	130	HGM1.bin.50_GM000772	272	2.3e-09	18	112	15	129	0.723077
HGM1.bin.50	GT2_Glycos_transf_2.hmm	170	HGM1.bin.50_GM000276	265	5.2e-14	1	117	10	116	0.682353
HGM1.bin.50	CE10.hmm	341	HGM1.bin.50_GM000487	273	8.6e-22	81	311	18	231	0.674487
HGM1.bin.50	AA6.hmm	195	HGM1.bin.50_GM000424	455	3e-07	1	131	298	425	0.666667
HGM1.bin.50	GT2_Glyco_trans_2_3.hmm	197	HGM1.bin.50_GM001101	275	2.1e-06	2	127	82	199	0.634518
HGM1.bin.50	AA6.hmm	195	HGM1.bin.50_GM001292	175	1.8e-10	1	119	10	133	0.605128
HGM1.bin.50	GT19.hmm	354	HGM1.bin.50_GM001473	414	6e-31	136	350	138	387	0.60452
HGM1.bin.50	CE10.hmm	341	HGM1.bin.50_GM000055	581	8e-33	42	242	98	321	0.58651
HGM1.bin.50	CE10.hmm	341	HGM1.bin.50_GM000174	587	4e-34	43	235	102	316	0.56305
HGM1.bin.50	GH165.hmm	635	HGM1.bin.50_GM000488	489	2.5e-27	183	513	29	394	0.519685
HGM1.bin.50	GT35.hmm	674	HGM1.bin.50_GM000714	578	1.6e-103	210	555	188	499	0.511869
HGM1.bin.50	CE7.hmm	313	HGM1.bin.50_GM001286	356	1.9e-09	48	203	42	179	0.495208
HGM1.bin.50	GT10.hmm	347	HGM1.bin.50_GM000815	350	3.3e-18	160	331	123	292	0.492795
HGM1.bin.50	AA6.hmm	195	HGM1.bin.50_GM000499	217	3.3e-06	56	145	68	159	0.45641
HGM1.bin.50	PL9_4.hmm	141	HGM1.bin.50_GM001397	586	0.00018	51	115	113	182	0.453901
HGM1.bin.50	AA6.hmm	195	HGM1.bin.50_GM000422	186	6.2e-06	3	91	29	125	0.451282
HGM1.bin.50	GT19.hmm	354	HGM1.bin.50_GM000385	794	6.9e-07	148	283	528	669	0.381356
HGM1.bin.59	GH13_10.hmm	313	HGM1.bin.59_GM001617	573	6.3e-123	1	313	110	425	0.996805
HGM1.bin.59	GH32.hmm	293	HGM1.bin.59_GM000884	502	1.3e-46	1	293	14	342	0.996587
HGM1.bin.59	GT87.hmm	231	HGM1.bin.59_GM001085	803	1.2e-75	1	231	100	336	0.995671
HGM1.bin.59	GT87.hmm	231	HGM1.bin.59_GM001649	443	2.7e-56	1	231	77	325	0.995671
HGM1.bin.59	GT87.hmm	231	HGM1.bin.59_GM001650	400	7.3e-57	1	231	58	300	0.995671
HGM1.bin.59	CE14.hmm	124	HGM1.bin.59_GM000628	291	3.9e-42	1	124	7	141	0.991935
HGM1.bin.59	GH65.hmm	372	HGM1.bin.59_GM000770	1056	2.2e-126	2	370	576	984	0.989247
HGM1.bin.59	GH15.hmm	361	HGM1.bin.59_GM001471	613	4.2e-78	4	360	239	600	0.98615
HGM1.bin.59	CE9.hmm	373	HGM1.bin.59_GM001370	376	5e-105	6	373	13	373	0.983914
HGM1.bin.59	CE14.hmm	124	HGM1.bin.59_GM001501	300	4.7e-40	2	124	14	150	0.983871
HGM1.bin.59	GT53.hmm	1049	HGM1.bin.59_GM000678	1091	0	18	1048	1	1089	0.981888
HGM1.bin.59	GT2_Glycos_transf_2.hmm	170	HGM1.bin.59_GM000292	272	1.9e-31	2	168	14	178	0.976471
HGM1.bin.59	CBM50.hmm	40	HGM1.bin.59_GM000479	163	1.8e-12	1	40	113	160	0.975
HGM1.bin.59	GT20.hmm	475	HGM1.bin.59_GM001168	482	2.9e-168	12	474	4	479	0.972632
HGM1.bin.59	CE1.hmm	227	HGM1.bin.59_GM001296	472	2.2e-42	1	221	114	387	0.969163
HGM1.bin.59	CE1.hmm	227	HGM1.bin.59_GM000233	332	3.7e-42	1	220	58	322	0.964758
HGM1.bin.59	GT4.hmm	160	HGM1.bin.59_GM001079	379	2.8e-37	6	159	197	354	0.95625
HGM1.bin.59	GH77.hmm	494	HGM1.bin.59_GM000727	709	1.7e-119	2	471	182	682	0.949393
HGM1.bin.59	GT28.hmm	157	HGM1.bin.59_GM001668	364	4.3e-49	1	150	193	339	0.949045
HGM1.bin.59	GT4.hmm	160	HGM1.bin.59_GM001028	424	4.8e-41	8	159	222	379	0.94375
HGM1.bin.59	GT51.hmm	177	HGM1.bin.59_GM001284	694	1.4e-60	10	177	59	226	0.943503
HGM1.bin.59	CE1.hmm	227	HGM1.bin.59_GM001347	417	1.4e-18	8	217	213	407	0.920705
HGM1.bin.59	CE5.hmm	189	HGM1.bin.59_GM000620	306	3.4e-29	2	176	52	282	0.920635
HGM1.bin.59	GT4.hmm	160	HGM1.bin.59_GM000929	318	6.1e-23	12	156	145	280	0.9
HGM1.bin.59	GT4.hmm	160	HGM1.bin.59_GM001267	409	1.1e-25	7	150	201	334	0.89375
HGM1.bin.59	GT87.hmm	231	HGM1.bin.59_GM001085	803	9.3e-30	22	228	502	702	0.891775
HGM1.bin.59	CE10.hmm	341	HGM1.bin.59_GM000749	328	5.1e-57	21	324	14	315	0.888563
HGM1.bin.59	GT87.hmm	231	HGM1.bin.59_GM000878	421	1.2e-18	2	207	56	261	0.887446
HGM1.bin.59	GH76.hmm	358	HGM1.bin.59_GM001314	405	4.4e-75	34	329	36	354	0.824022
HGM1.bin.59	GT35.hmm	674	HGM1.bin.59_GM000933	857	5.3e-131	21	573	126	658	0.818991
HGM1.bin.59	GT81.hmm	293	HGM1.bin.59_GM000888	243	5.5e-83	22	257	3	230	0.802048
HGM1.bin.59	GT5.hmm	472	HGM1.bin.59_GM000883	369	9.7e-40	99	471	32	366	0.788136
HGM1.bin.59	CBM48.hmm	76	HGM1.bin.59_GM001617	573	2.9e-08	12	71	6	70	0.776316
HGM1.bin.59	GT2_Glycos_transf_2.hmm	170	HGM1.bin.59_GM000235	244	1.1e-23	2	122	22	137	0.705882
HGM1.bin.59	GT2_Glycos_transf_2.hmm	170	HGM1.bin.59_GM001051	310	5.9e-13	2	118	16	131	0.682353
HGM1.bin.59	GT2_Glycos_transf_2.hmm	170	HGM1.bin.59_GM000236	367	4.2e-07	2	108	11	128	0.623529
HGM1.bin.59	GT87.hmm	231	HGM1.bin.59_GM001283	494	9.7e-06	10	145	149	281	0.584416
HGM1.bin.59	CE5.hmm	189	HGM1.bin.59_GM000239	371	1.5e-07	19	122	201	293	0.544974
HGM1.bin.59	AA7.hmm	458	HGM1.bin.59_GM000472	482	3.3e-18	7	229	24	258	0.484716
HGM1.bin.59	CE10.hmm	341	HGM1.bin.59_GM000667	548	5.5e-37	64	209	73	248	0.42522
HGM1.bin.6	GH5_37.hmm	313	HGM1.bin.6_GM000129	340	6.6e-110	1	313	10	322	0.996805
HGM1.bin.6	GH13_20.hmm	300	HGM1.bin.6_GM000216	588	2.1e-117	1	300	180	479	0.996667
HGM1.bin.6	GH32.hmm	293	HGM1.bin.6_GM000237	492	4.2e-94	1	293	36	337	0.996587
HGM1.bin.6	GT5.hmm	472	HGM1.bin.6_GM001287	523	1.8e-93	1	471	2	521	0.995763
HGM1.bin.6	GT35.hmm	674	HGM1.bin.6_GM000390	744	4.5e-281	2	673	22	738	0.995549
HGM1.bin.6	GH25.hmm	177	HGM1.bin.6_GM001571	266	3.7e-35	1	177	63	247	0.99435
HGM1.bin.6	GH13_11.hmm	351	HGM1.bin.6_GM000043	711	4.4e-157	1	350	188	544	0.994302
HGM1.bin.6	GH43_11.hmm	292	HGM1.bin.6_GM000697	533	7.3e-130	2	292	4	298	0.993151
HGM1.bin.6	CBM4.hmm	126	HGM1.bin.6_GM002023	622	1.2e-34	1	126	296	427	0.992063
HGM1.bin.6	CBM4.hmm	126	HGM1.bin.6_GM002023	622	4.1e-33	1	126	462	599	0.992063
HGM1.bin.6	GH77.hmm	494	HGM1.bin.6_GM002031	675	5.7e-128	1	491	9	668	0.991903
HGM1.bin.6	GH5_2.hmm	237	HGM1.bin.6_GM000230	343	5.6e-99	2	237	58	296	0.991561
HGM1.bin.6	GH53.hmm	342	HGM1.bin.6_GM001187	677	2.5e-106	2	341	50	420	0.991228
HGM1.bin.6	GH53.hmm	342	HGM1.bin.6_GM001189	673	1.4e-119	2	341	52	422	0.991228
HGM1.bin.6	GH31.hmm	427	HGM1.bin.6_GM000692	632	9.7e-127	2	425	130	608	0.990632
HGM1.bin.6	GT5.hmm	472	HGM1.bin.6_GM000028	487	5.1e-170	4	471	1	478	0.989407
HGM1.bin.6	GH5_4.hmm	276	HGM1.bin.6_GM001132	363	4.8e-89	2	275	29	321	0.98913
HGM1.bin.6	GH120.hmm	91	HGM1.bin.6_GM001201	679	2.2e-35	1	91	299	389	0.989011
HGM1.bin.6	GH13_28.hmm	266	HGM1.bin.6_GM000693	448	7.9e-90	1	264	37	303	0.988722
HGM1.bin.6	GH2.hmm	752	HGM1.bin.6_GM001247	1006	7.9e-173	8	750	32	894	0.986702
HGM1.bin.6	CBM61.hmm	141	HGM1.bin.6_GM001187	677	3.2e-19	2	141	511	672	0.985816
HGM1.bin.6	GH16.hmm	189	HGM1.bin.6_GM001902	271	1.5e-54	3	189	41	270	0.984127
HGM1.bin.6	GH16.hmm	189	HGM1.bin.6_GM002023	622	9.1e-59	3	189	34	270	0.984127
HGM1.bin.6	GH35.hmm	307	HGM1.bin.6_GM000252	722	1.3e-87	1	303	11	354	0.983713
HGM1.bin.6	GH26.hmm	303	HGM1.bin.6_GM000158	317	2.3e-86	2	300	6	316	0.983498
HGM1.bin.6	GH3.hmm	216	HGM1.bin.6_GM001557	749	2.4e-70	4	216	32	245	0.981481
HGM1.bin.6	GH5_39.hmm	293	HGM1.bin.6_GM000303	552	3.4e-72	6	293	54	335	0.979522
HGM1.bin.6	CBM61.hmm	141	HGM1.bin.6_GM001189	673	1.1e-16	2	140	513	668	0.978723
HGM1.bin.6	CBM34.hmm	120	HGM1.bin.6_GM000216	588	2.7e-21	3	120	8	130	0.975
HGM1.bin.6	CBM50.hmm	40	HGM1.bin.6_GM000130	357	1.2e-13	1	40	169	212	0.975
HGM1.bin.6	CBM50.hmm	40	HGM1.bin.6_GM000130	357	1.4e-15	1	40	26	69	0.975
HGM1.bin.6	CBM50.hmm	40	HGM1.bin.6_GM000130	357	4.9e-11	1	40	93	136	0.975
HGM1.bin.6	CBM50.hmm	40	HGM1.bin.6_GM000618	324	1.9e-09	1	40	86	129	0.975
HGM1.bin.6	CBM50.hmm	40	HGM1.bin.6_GM000841	395	2.1e-10	1	40	159	203	0.975
HGM1.bin.6	CBM50.hmm	40	HGM1.bin.6_GM000841	395	2.8e-07	1	40	210	252	0.975
HGM1.bin.6	CBM50.hmm	40	HGM1.bin.6_GM001530	617	3.1e-06	1	40	569	615	0.975
HGM1.bin.6	CBM50.hmm	40	HGM1.bin.6_GM001676	417	6.1e-12	1	40	370	413	0.975
HGM1.bin.6	GH10.hmm	303	HGM1.bin.6_GM000009	342	1.5e-94	7	302	31	336	0.973597
HGM1.bin.6	GT104.hmm	379	HGM1.bin.6_GM001084	439	2.8e-64	7	375	17	421	0.970976
HGM1.bin.6	GH3.hmm	216	HGM1.bin.6_GM001507	340	3.4e-52	7	216	78	303	0.967593
HGM1.bin.6	GH3.hmm	216	HGM1.bin.6_GM001523	937	6.4e-59	6	215	515	733	0.967593
HGM1.bin.6	GH3.hmm	216	HGM1.bin.6_GM001574	809	4.7e-66	6	215	564	772	0.967593
HGM1.bin.6	GH77.hmm	494	HGM1.bin.6_GM001433	485	1.2e-167	1	476	1	465	0.961538
HGM1.bin.6	GT4.hmm	160	HGM1.bin.6_GM001749	410	3.9e-30	6	159	209	360	0.95625
HGM1.bin.6	GT28.hmm	157	HGM1.bin.6_GM000469	386	7.7e-40	2	152	212	366	0.955414
HGM1.bin.6	GH23.hmm	135	HGM1.bin.6_GM001922	333	1.2e-19	2	130	109	252	0.948148
HGM1.bin.6	GH3.hmm	216	HGM1.bin.6_GM000411	392	1.1e-38	11	215	107	324	0.944444
HGM1.bin.6	GH73.hmm	128	HGM1.bin.6_GM001019	217	3e-14	3	123	89	211	0.9375
HGM1.bin.6	GH109.hmm	126	HGM1.bin.6_GM001632	325	6.3e-12	2	120	2	112	0.936508
HGM1.bin.6	CBM48.hmm	76	HGM1.bin.6_GM000043	711	3e-14	2	73	13	110	0.934211
HGM1.bin.6	GH57.hmm	383	HGM1.bin.6_GM001303	658	7.1e-40	24	381	25	365	0.932115
HGM1.bin.6	GT4.hmm	160	HGM1.bin.6_GM000501	382	1.4e-27	8	157	198	348	0.93125
HGM1.bin.6	CE4.hmm	130	HGM1.bin.6_GM000840	739	1.2e-12	6	127	531	659	0.930769
HGM1.bin.6	GT4.hmm	160	HGM1.bin.6_GM001415	376	3e-26	8	156	196	345	0.925
HGM1.bin.6	GT51.hmm	177	HGM1.bin.6_GM000688	754	1.6e-49	13	176	57	220	0.920904
HGM1.bin.6	GH13.hmm	299	HGM1.bin.6_GM002032	1322	2.8e-19	18	290	336	700	0.909699
HGM1.bin.6	GT4.hmm	160	HGM1.bin.6_GM001471	371	5.6e-31	7	152	195	333	0.90625
HGM1.bin.6	GT4.hmm	160	HGM1.bin.6_GM001472	338	6.9e-28	7	149	158	305	0.8875
HGM1.bin.6	GT26.hmm	171	HGM1.bin.6_GM000751	247	1.5e-22	2	153	58	210	0.883041
HGM1.bin.6	GH23.hmm	135	HGM1.bin.6_GM001676	417	4.4e-19	11	130	142	277	0.881481
HGM1.bin.6	CBM50.hmm	40	HGM1.bin.6_GM000618	324	0.00016	5	40	141	180	0.875
HGM1.bin.6	GT4.hmm	160	HGM1.bin.6_GM001469	350	5.6e-20	5	145	189	322	0.875
HGM1.bin.6	CBM6.hmm	138	HGM1.bin.6_GM000459	204	2.1e-07	18	138	79	203	0.869565
HGM1.bin.6	GT8.hmm	257	HGM1.bin.6_GM001462	330	3.2e-19	33	249	8	234	0.840467
HGM1.bin.6	CBM20.hmm	90	HGM1.bin.6_GM001665	104	1.4e-09	2	76	17	87	0.822222
HGM1.bin.6	CE10.hmm	341	HGM1.bin.6_GM001938	330	4.3e-35	48	326	25	297	0.815249
HGM1.bin.6	GH23.hmm	135	HGM1.bin.6_GM001016	253	1.4e-16	18	127	124	247	0.807407
HGM1.bin.6	CE8.hmm	288	HGM1.bin.6_GM001796	335	4.6e-33	17	243	16	269	0.784722
HGM1.bin.6	GH23.hmm	135	HGM1.bin.6_GM001531	680	2.7e-19	17	121	532	659	0.77037
HGM1.bin.6	GT2_Glycos_transf_2.hmm	170	HGM1.bin.6_GM001960	257	1.4e-19	2	130	6	133	0.752941
HGM1.bin.6	CE4.hmm	130	HGM1.bin.6_GM001519	206	5e-24	11	108	5	104	0.746154
HGM1.bin.6	GH95.hmm	722	HGM1.bin.6_GM000758	664	1e-74	8	539	3	552	0.735457
HGM1.bin.6	GH51.hmm	630	HGM1.bin.6_GM000806	496	1.7e-137	83	542	2	494	0.728571
HGM1.bin.6	CE10.hmm	341	HGM1.bin.6_GM001971	296	1.6e-32	85	333	47	288	0.727273
HGM1.bin.6	GH57.hmm	383	HGM1.bin.6_GM000337	529	4.4e-35	1	276	7	401	0.718016
HGM1.bin.6	CE10.hmm	341	HGM1.bin.6_GM000631	282	4.9e-49	67	309	22	260	0.709677
HGM1.bin.6	CE3.hmm	194	HGM1.bin.6_GM001203	322	5.8e-07	37	163	141	274	0.649485
HGM1.bin.6	GT2_Glycos_transf_2.hmm	170	HGM1.bin.6_GM001442	306	4.6e-21	1	109	4	109	0.635294
HGM1.bin.6	CE1.hmm	227	HGM1.bin.6_GM000141	253	4.4e-14	9	143	49	192	0.590308
HGM1.bin.6	CBM37.hmm	62	HGM1.bin.6_GM001875	952	0.00057	11	46	621	658	0.564516
HGM1.bin.6	CE2.hmm	209	HGM1.bin.6_GM001155	207	1.8e-07	93	209	78	202	0.555024
HGM1.bin.6	GT2_Glycos_transf_2.hmm	170	HGM1.bin.6_GM001441	318	2.4e-09	26	120	34	131	0.552941
HGM1.bin.6	AA3.hmm	618	HGM1.bin.6_GM000800	577	2.2e-07	79	367	125	538	0.466019
HGM1.bin.6	GH33.hmm	342	HGM1.bin.6_GM001509	291	2e-06	58	206	105	266	0.432749
HGM1.bin.6	GH76.hmm	358	HGM1.bin.6_GM001173	473	1.5e-13	110	256	141	288	0.407821
HGM1.bin.6	CBM2.hmm	101	HGM1.bin.6_GM001688	458	0.0002	14	55	87	128	0.405941
HGM1.bin.6	CBM2.hmm	101	HGM1.bin.6_GM000801	467	0.00013	16	53	90	127	0.366337
HGM1.bin.6	GH74.hmm	233	HGM1.bin.6_GM001509	291	2.5e-07	28	112	41	117	0.360515
HGM1.bin.64	GH127.hmm	524	HGM1.bin.64_GM004674	691	1.8e-216	1	524	15	595	0.998092
HGM1.bin.64	GH31.hmm	427	HGM1.bin.64_GM001982	779	4.9e-130	1	427	246	676	0.997658
HGM1.bin.64	GH13_11.hmm	351	HGM1.bin.64_GM004634	698	1.4e-148	1	351	182	536	0.997151
HGM1.bin.64	GH13_31.hmm	349	HGM1.bin.64_GM002348	555	8e-133	1	349	28	375	0.997135
HGM1.bin.64	GH36.hmm	688	HGM1.bin.64_GM002637	729	9.6e-284	1	687	11	711	0.997093
HGM1.bin.64	GH53.hmm	342	HGM1.bin.64_GM001619	1141	5.5e-134	1	342	325	697	0.997076
HGM1.bin.64	GT35.hmm	674	HGM1.bin.64_GM002992	818	4.5e-283	1	673	96	812	0.997033
HGM1.bin.64	GT35.hmm	674	HGM1.bin.64_GM004629	756	1.9e-229	1	673	80	755	0.997033
HGM1.bin.64	GH13_39.hmm	316	HGM1.bin.64_GM003463	683	1.6e-97	1	316	173	539	0.996835
HGM1.bin.64	GH26.hmm	303	HGM1.bin.64_GM002280	498	8.9e-107	1	303	174	487	0.9967
HGM1.bin.64	GH13_9.hmm	301	HGM1.bin.64_GM001582	591	2.3e-120	1	301	160	449	0.996678
HGM1.bin.64	GH13_9.hmm	301	HGM1.bin.64_GM003512	634	9.3e-148	1	301	184	484	0.996678
HGM1.bin.64	GH13_20.hmm	300	HGM1.bin.64_GM002627	593	9.4e-121	1	300	180	479	0.996667
HGM1.bin.64	GH13_20.hmm	300	HGM1.bin.64_GM002775	575	2.4e-119	1	300	171	466	0.996667
HGM1.bin.64	GH130.hmm	296	HGM1.bin.64_GM002646	340	4.9e-93	1	296	28	325	0.996622
HGM1.bin.64	GH32.hmm	293	HGM1.bin.64_GM000644	489	2.4e-101	1	293	28	335	0.996587
HGM1.bin.64	GH13_14.hmm	289	HGM1.bin.64_GM000156	666	4.9e-108	1	289	174	524	0.99654
HGM1.bin.64	GH13_14.hmm	289	HGM1.bin.64_GM000996	1059	1.4e-120	1	289	526	849	0.99654
HGM1.bin.64	GH43_10.hmm	271	HGM1.bin.64_GM003902	542	7.3e-105	1	271	24	293	0.99631
HGM1.bin.64	GH112.hmm	715	HGM1.bin.64_GM001322	737	2.1e-287	1	713	24	734	0.995804
HGM1.bin.64	GH31.hmm	427	HGM1.bin.64_GM002220	659	8.8e-143	2	427	133	626	0.995316
HGM1.bin.64	GH31.hmm	427	HGM1.bin.64_GM002653	690	3.5e-85	2	427	182	610	0.995316
HGM1.bin.64	CE12.hmm	210	HGM1.bin.64_GM002975	232	1.6e-72	1	210	3	213	0.995238
HGM1.bin.64	CE2.hmm	209	HGM1.bin.64_GM002647	367	9.5e-61	1	209	130	363	0.995215
HGM1.bin.64	GH9.hmm	418	HGM1.bin.64_GM002249	550	1.4e-103	2	418	109	544	0.995215
HGM1.bin.64	CE9.hmm	373	HGM1.bin.64_GM001909	396	1.6e-120	2	373	4	382	0.994638
HGM1.bin.64	GH25.hmm	177	HGM1.bin.64_GM000001	425	7.3e-39	1	177	227	409	0.99435
HGM1.bin.64	GH25.hmm	177	HGM1.bin.64_GM001085	358	2.6e-44	1	177	163	345	0.99435
HGM1.bin.64	GH25.hmm	177	HGM1.bin.64_GM002513	435	1.1e-44	1	177	241	422	0.99435
HGM1.bin.64	GH25.hmm	177	HGM1.bin.64_GM002516	1156	3.7e-47	1	177	964	1143	0.99435
HGM1.bin.64	GH25.hmm	177	HGM1.bin.64_GM002998	351	7.7e-44	1	177	53	245	0.99435
HGM1.bin.64	GH25.hmm	177	HGM1.bin.64_GM004349	497	1e-42	1	177	25	193	0.99435
HGM1.bin.64	GH154.hmm	348	HGM1.bin.64_GM002754	713	2.6e-88	1	347	19	389	0.994253
HGM1.bin.64	GH13_18.hmm	343	HGM1.bin.64_GM004158	495	9.6e-94	2	343	39	394	0.994169
HGM1.bin.64	GH53.hmm	342	HGM1.bin.64_GM001283	370	3.4e-137	1	341	5	363	0.994152
HGM1.bin.64	GT2_Glycos_transf_2.hmm	170	HGM1.bin.64_GM002502	321	1e-28	1	170	5	176	0.994118
HGM1.bin.64	GT2_Glycos_transf_2.hmm	170	HGM1.bin.64_GM002506	679	8.9e-22	1	170	403	584	0.994118
HGM1.bin.64	GT5.hmm	472	HGM1.bin.64_GM001869	482	5.1e-180	1	470	3	477	0.993644
HGM1.bin.64	GH13_21.hmm	308	HGM1.bin.64_GM001213	645	1.2e-113	1	307	192	516	0.993506
HGM1.bin.64	GH35.hmm	307	HGM1.bin.64_GM000627	607	5.8e-120	1	306	14	325	0.993485
HGM1.bin.64	GH113.hmm	306	HGM1.bin.64_GM003661	352	5.6e-107	2	306	48	347	0.993464
HGM1.bin.64	GH26.hmm	303	HGM1.bin.64_GM002561	325	1.1e-91	1	302	8	315	0.993399
HGM1.bin.64	GH13_41.hmm	294	HGM1.bin.64_GM003926	1659	7.7e-106	1	293	996	1303	0.993197
HGM1.bin.64	GH31.hmm	427	HGM1.bin.64_GM004656	689	1.2e-149	1	425	228	683	0.992974
HGM1.bin.64	GH31.hmm	427	HGM1.bin.64_GM004672	665	8.3e-147	1	425	204	657	0.992974
HGM1.bin.64	CBM61.hmm	141	HGM1.bin.64_GM001619	1141	1.7e-35	1	141	788	932	0.992908
HGM1.bin.64	GH43_12.hmm	281	HGM1.bin.64_GM002018	496	8e-117	1	280	4	283	0.992883
HGM1.bin.64	GH43_12.hmm	281	HGM1.bin.64_GM004453	651	7e-92	2	281	142	417	0.992883
HGM1.bin.64	GH5_4.hmm	276	HGM1.bin.64_GM004589	506	2.9e-77	1	275	82	341	0.992754
HGM1.bin.64	GH5_54.hmm	263	HGM1.bin.64_GM003210	413	2.4e-65	2	263	89	355	0.992395
HGM1.bin.64	CBM4.hmm	126	HGM1.bin.64_GM003682	1384	1.1e-29	1	126	961	1085	0.992063
HGM1.bin.64	CBM4.hmm	126	HGM1.bin.64_GM003682	1384	1.4e-17	1	126	654	776	0.992063
HGM1.bin.64	CBM4.hmm	126	HGM1.bin.64_GM003682	1384	1.8e-32	1	126	488	619	0.992063
HGM1.bin.64	GH133.hmm	372	HGM1.bin.64_GM004459	691	1.1e-122	3	372	319	683	0.991935
HGM1.bin.64	GH42.hmm	371	HGM1.bin.64_GM001643	663	7.4e-147	1	369	8	379	0.991914
HGM1.bin.64	GH42.hmm	371	HGM1.bin.64_GM002027	675	6e-163	1	369	16	385	0.991914
HGM1.bin.64	CBM34.hmm	120	HGM1.bin.64_GM002627	593	6.5e-22	1	120	6	131	0.991667
HGM1.bin.64	GH88.hmm	329	HGM1.bin.64_GM002753	401	3.3e-110	3	329	55	393	0.990881
HGM1.bin.64	GH13_36.hmm	314	HGM1.bin.64_GM001841	556	8e-115	1	312	88	406	0.990446
HGM1.bin.64	CE2.hmm	209	HGM1.bin.64_GM003153	369	2.2e-59	2	209	147	364	0.990431
HGM1.bin.64	GH35.hmm	307	HGM1.bin.64_GM004658	738	3.5e-80	1	305	38	401	0.990228
HGM1.bin.64	GH13_20.hmm	300	HGM1.bin.64_GM002210	567	1.5e-125	1	298	172	466	0.99
HGM1.bin.64	GH130.hmm	296	HGM1.bin.64_GM002644	389	1.9e-90	2	295	48	359	0.989865
HGM1.bin.64	GH16.hmm	189	HGM1.bin.64_GM003682	1384	1.7e-57	2	189	225	462	0.989418
HGM1.bin.64	GH16.hmm	189	HGM1.bin.64_GM004599	491	2.7e-32	2	189	45	263	0.989418
HGM1.bin.64	GT11.hmm	276	HGM1.bin.64_GM001175	298	1.8e-65	1	274	1	289	0.98913
HGM1.bin.64	GH120.hmm	91	HGM1.bin.64_GM002428	679	6e-33	1	91	308	398	0.989011
HGM1.bin.64	GH120.hmm	91	HGM1.bin.64_GM002844	643	4.4e-37	1	91	312	402	0.989011
HGM1.bin.64	GH25.hmm	177	HGM1.bin.64_GM000341	245	1.9e-45	1	176	49	220	0.988701
HGM1.bin.64	GH25.hmm	177	HGM1.bin.64_GM004303	310	1.9e-31	1	176	11	197	0.988701
HGM1.bin.64	GH53.hmm	342	HGM1.bin.64_GM003960	600	5e-120	4	342	1	362	0.988304
HGM1.bin.64	GT2_Glycos_transf_2.hmm	170	HGM1.bin.64_GM002508	689	4.8e-22	1	169	267	444	0.988235
HGM1.bin.64	GT2_Glycos_transf_2.hmm	170	HGM1.bin.64_GM004556	325	5e-46	1	169	8	174	0.988235
HGM1.bin.64	GH78.hmm	504	HGM1.bin.64_GM000227	1059	5.3e-158	6	504	528	1037	0.988095
HGM1.bin.64	GH77.hmm	494	HGM1.bin.64_GM004622	499	4.3e-178	1	489	8	485	0.987854
HGM1.bin.64	GH88.hmm	329	HGM1.bin.64_GM002661	384	1.1e-114	4	329	52	376	0.987842
HGM1.bin.64	GH1.hmm	429	HGM1.bin.64_GM002648	768	6.7e-158	5	428	2	448	0.986014
HGM1.bin.64	CBM61.hmm	141	HGM1.bin.64_GM003960	600	3.2e-38	2	141	452	595	0.985816
HGM1.bin.64	GH95.hmm	722	HGM1.bin.64_GM002842	765	7.4e-238	8	719	2	749	0.984765
HGM1.bin.64	CBM4.hmm	126	HGM1.bin.64_GM003682	1384	1.3e-28	2	126	793	925	0.984127
HGM1.bin.64	CBM4.hmm	126	HGM1.bin.64_GM003682	1384	1.7e-24	2	126	1122	1245	0.984127
HGM1.bin.64	CBM35.hmm	123	HGM1.bin.64_GM002280	498	4.2e-10	1	122	45	156	0.98374
HGM1.bin.64	CBM34.hmm	120	HGM1.bin.64_GM002210	567	2.1e-24	1	119	6	123	0.983333
HGM1.bin.64	GH43_26.hmm	294	HGM1.bin.64_GM001082	324	1.2e-110	1	290	13	313	0.982993
HGM1.bin.64	CE8.hmm	288	HGM1.bin.64_GM004451	319	1.4e-93	3	286	7	317	0.982639
HGM1.bin.64	GT26.hmm	171	HGM1.bin.64_GM000011	264	1.5e-61	3	171	69	239	0.982456
HGM1.bin.64	GT2_Glycos_transf_2.hmm	170	HGM1.bin.64_GM002503	458	9.1e-25	1	168	63	224	0.982353
HGM1.bin.64	GT2_Glycos_transf_2.hmm	170	HGM1.bin.64_GM004632	744	4.8e-07	2	169	99	266	0.982353
HGM1.bin.64	GH5_4.hmm	276	HGM1.bin.64_GM004598	348	7.3e-81	3	274	57	310	0.981884
HGM1.bin.64	GH3.hmm	216	HGM1.bin.64_GM002017	715	2e-64	3	215	36	256	0.981481
HGM1.bin.64	PL9_1.hmm	375	HGM1.bin.64_GM003488	1892	3.5e-126	4	372	1284	1670	0.981333
HGM1.bin.64	GH2.hmm	752	HGM1.bin.64_GM001278	1017	3.5e-220	13	750	31	901	0.980053
HGM1.bin.64	GH16.hmm	189	HGM1.bin.64_GM001481	256	9.8e-24	3	188	8	245	0.978836
HGM1.bin.64	CE1.hmm	227	HGM1.bin.64_GM001906	266	1.9e-51	1	223	14	262	0.977974
HGM1.bin.64	GT51.hmm	177	HGM1.bin.64_GM004513	904	3.8e-63	3	176	83	264	0.977401
HGM1.bin.64	GH36.hmm	688	HGM1.bin.64_GM004159	912	3e-250	14	686	2	679	0.976744
HGM1.bin.64	GT2_Glycos_transf_2.hmm	170	HGM1.bin.64_GM000372	325	2e-26	2	168	12	180	0.976471
HGM1.bin.64	GT2_Glycos_transf_2.hmm	170	HGM1.bin.64_GM002498	310	2.1e-16	1	167	6	177	0.976471
HGM1.bin.64	GT2_Glycos_transf_2.hmm	170	HGM1.bin.64_GM004611	339	6.7e-33	1	167	8	173	0.976471
HGM1.bin.64	CBM27.hmm	168	HGM1.bin.64_GM001313	1442	8.1e-22	4	168	310	460	0.97619
HGM1.bin.64	GH88.hmm	329	HGM1.bin.64_GM000776	383	7.7e-117	7	328	57	374	0.975684
HGM1.bin.64	CBM34.hmm	120	HGM1.bin.64_GM002775	575	1.7e-26	3	120	8	123	0.975
HGM1.bin.64	CBM50.hmm	40	HGM1.bin.64_GM000938	366	2.5e-05	1	40	320	366	0.975
HGM1.bin.64	CBM50.hmm	40	HGM1.bin.64_GM004706	423	3.4e-12	1	40	71	114	0.975
HGM1.bin.64	PL33_2.hmm	151	HGM1.bin.64_GM004119	604	8.6e-49	2	149	385	530	0.97351
HGM1.bin.64	GH105.hmm	332	HGM1.bin.64_GM004452	382	3.9e-111	8	331	32	373	0.972892
HGM1.bin.64	GH3.hmm	216	HGM1.bin.64_GM002215	812	9.3e-69	5	215	566	775	0.972222
HGM1.bin.64	GH3.hmm	216	HGM1.bin.64_GM002786	366	2.5e-51	5	215	98	323	0.972222
HGM1.bin.64	CBM61.hmm	141	HGM1.bin.64_GM001619	1141	1.5e-20	4	141	152	297	0.971631
HGM1.bin.64	CBM41.hmm	102	HGM1.bin.64_GM000996	1059	2.4e-21	2	101	35	130	0.970588
HGM1.bin.64	GH13_20.hmm	300	HGM1.bin.64_GM004264	436	2e-79	6	297	34	322	0.97
HGM1.bin.64	CBM83.hmm	96	HGM1.bin.64_GM003926	1659	2e-35	2	95	649	741	0.96875
HGM1.bin.64	GH25.hmm	177	HGM1.bin.64_GM003041	328	2.5e-37	2	173	19	197	0.966102
HGM1.bin.64	GT2_Glycos_transf_2.hmm	170	HGM1.bin.64_GM001187	272	3.2e-29	1	165	5	176	0.964706
HGM1.bin.64	GT2_Glycos_transf_2.hmm	170	HGM1.bin.64_GM002506	679	1.5e-23	1	165	143	301	0.964706
HGM1.bin.64	GT2_Glycos_transf_2.hmm	170	HGM1.bin.64_GM002507	741	2e-17	1	165	290	486	0.964706
HGM1.bin.64	GH28.hmm	325	HGM1.bin.64_GM004455	521	2.1e-74	7	320	109	501	0.963077
HGM1.bin.64	GH3.hmm	216	HGM1.bin.64_GM003688	913	5.3e-55	7	215	517	732	0.962963
HGM1.bin.64	GH3.hmm	216	HGM1.bin.64_GM001978	436	1.9e-39	8	215	176	390	0.958333
HGM1.bin.64	GH105.hmm	332	HGM1.bin.64_GM000104	379	2.4e-78	11	329	48	358	0.957831
HGM1.bin.64	GH105.hmm	332	HGM1.bin.64_GM001324	350	6.9e-79	11	329	27	337	0.957831
HGM1.bin.64	GT4.hmm	160	HGM1.bin.64_GM000728	393	1.6e-23	4	157	217	366	0.95625
HGM1.bin.64	GT2_Glycos_transf_2.hmm	170	HGM1.bin.64_GM001602	351	6e-22	4	166	28	186	0.952941
HGM1.bin.64	CBM41.hmm	102	HGM1.bin.64_GM000996	1059	9.2e-10	3	100	158	255	0.95098
HGM1.bin.64	CBM50.hmm	40	HGM1.bin.64_GM002972	543	1.1e-11	1	39	495	536	0.95
HGM1.bin.64	CBM50.hmm	40	HGM1.bin.64_GM004074	509	5.7e-09	1	39	249	293	0.95
HGM1.bin.64	GT28.hmm	157	HGM1.bin.64_GM002057	356	4.2e-41	2	151	188	338	0.949045
HGM1.bin.64	CE3.hmm	194	HGM1.bin.64_GM002645	372	1.4e-08	5	189	38	206	0.948454
HGM1.bin.64	GH29.hmm	346	HGM1.bin.64_GM000321	488	4.2e-117	19	346	8	373	0.945087
HGM1.bin.64	GT4.hmm	160	HGM1.bin.64_GM004138	381	1.9e-36	7	158	196	344	0.94375
HGM1.bin.64	CE3.hmm	194	HGM1.bin.64_GM002523	375	1.5e-07	5	188	161	361	0.943299
HGM1.bin.64	GH109.hmm	126	HGM1.bin.64_GM001760	332	1.1e-09	2	120	11	119	0.936508
HGM1.bin.64	GT14.hmm	250	HGM1.bin.64_GM004557	304	5.5e-54	2	236	4	253	0.936
HGM1.bin.64	CE14.hmm	124	HGM1.bin.64_GM004045	228	3e-22	1	117	5	115	0.935484
HGM1.bin.64	GT2_Glycos_transf_2.hmm	170	HGM1.bin.64_GM001289	251	2.5e-08	4	163	7	170	0.935294
HGM1.bin.64	GT4.hmm	160	HGM1.bin.64_GM000739	376	5.4e-19	6	155	192	345	0.93125
HGM1.bin.64	CE4.hmm	130	HGM1.bin.64_GM001195	265	4.4e-33	3	124	55	178	0.930769
HGM1.bin.64	GT2_Glycos_transf_2.hmm	170	HGM1.bin.64_GM003650	317	2.6e-18	2	160	6	154	0.929412
HGM1.bin.64	GH28.hmm	325	HGM1.bin.64_GM002993	446	2e-67	9	311	31	381	0.929231
HGM1.bin.64	GH28.hmm	325	HGM1.bin.64_GM000282	422	3.4e-83	6	307	45	399	0.926154
HGM1.bin.64	GH28.hmm	325	HGM1.bin.64_GM002838	457	4.8e-84	9	310	42	444	0.926154
HGM1.bin.64	GT4.hmm	160	HGM1.bin.64_GM000705	387	3.7e-07	5	153	211	351	0.925
HGM1.bin.64	GT4.hmm	160	HGM1.bin.64_GM004032	415	1.2e-28	11	159	203	353	0.925
HGM1.bin.64	GT2_Glycos_transf_2.hmm	170	HGM1.bin.64_GM000981	471	1.4e-33	1	158	162	321	0.923529
HGM1.bin.64	CE4.hmm	130	HGM1.bin.64_GM000522	268	3.2e-22	6	126	10	137	0.923077
HGM1.bin.64	GT17.hmm	284	HGM1.bin.64_GM001183	316	4.8e-60	21	283	2	277	0.922535
HGM1.bin.64	GH53.hmm	342	HGM1.bin.64_GM001864	566	3.4e-110	1	316	5	317	0.921053
HGM1.bin.64	GT11.hmm	276	HGM1.bin.64_GM001180	345	1.3e-30	9	262	16	261	0.916667
HGM1.bin.64	GT14.hmm	250	HGM1.bin.64_GM004612	308	5e-49	1	230	3	261	0.916
HGM1.bin.64	CE4.hmm	130	HGM1.bin.64_GM002061	271	2.7e-19	7	126	16	138	0.915385
HGM1.bin.64	CE4.hmm	130	HGM1.bin.64_GM003453	326	7.5e-28	6	125	118	245	0.915385
HGM1.bin.64	CBM67.hmm	176	HGM1.bin.64_GM000227	1059	4.3e-38	11	172	331	501	0.914773
HGM1.bin.64	GT4.hmm	160	HGM1.bin.64_GM004570	397	2e-28	7	153	198	340	0.9125
HGM1.bin.64	CBM48.hmm	76	HGM1.bin.64_GM000156	666	8.1e-12	3	72	6	99	0.907895
HGM1.bin.64	CBM48.hmm	76	HGM1.bin.64_GM000996	1059	6.9e-14	2	71	367	450	0.907895
HGM1.bin.64	CBM61.hmm	141	HGM1.bin.64_GM001864	566	2.8e-12	2	130	423	552	0.907801
HGM1.bin.64	CBM23.hmm	162	HGM1.bin.64_GM001313	1442	6.6e-29	2	149	1029	1185	0.907407
HGM1.bin.64	GH28.hmm	325	HGM1.bin.64_GM002657	458	3.2e-54	7	301	27	364	0.904615
HGM1.bin.64	GH26.hmm	303	HGM1.bin.64_GM001313	1442	1.1e-50	1	274	508	862	0.90099
HGM1.bin.64	GH109.hmm	126	HGM1.bin.64_GM002012	379	2.4e-09	7	120	2	106	0.896825
HGM1.bin.64	GT8.hmm	257	HGM1.bin.64_GM001596	646	4.6e-47	23	253	276	545	0.894942
HGM1.bin.64	CBM48.hmm	76	HGM1.bin.64_GM003512	634	5.6e-17	2	70	28	113	0.894737
HGM1.bin.64	CBM48.hmm	76	HGM1.bin.64_GM004634	698	4.8e-06	4	72	29	122	0.894737
HGM1.bin.64	GT4.hmm	160	HGM1.bin.64_GM000976	326	5.1e-07	7	150	180	325	0.89375
HGM1.bin.64	GH53.hmm	342	HGM1.bin.64_GM004085	337	3.2e-87	2	307	7	303	0.891813
HGM1.bin.64	GT4.hmm	160	HGM1.bin.64_GM004031	424	2.7e-26	13	155	232	389	0.8875
HGM1.bin.64	GH20.hmm	337	HGM1.bin.64_GM004716	616	3.8e-46	14	312	139	426	0.884273
HGM1.bin.64	GT28.hmm	157	HGM1.bin.64_GM004046	354	2.4e-11	5	143	180	320	0.878981
HGM1.bin.64	CE10.hmm	341	HGM1.bin.64_GM002113	390	2.6e-45	36	335	94	382	0.876833
HGM1.bin.64	GT2_Glycos_transf_2.hmm	170	HGM1.bin.64_GM004615	321	4.9e-36	1	150	5	161	0.876471
HGM1.bin.64	CBM50.hmm	40	HGM1.bin.64_GM004336	136	6.4e-07	5	40	79	125	0.875
HGM1.bin.64	CBM30.hmm	91	HGM1.bin.64_GM002985	455	1.5e-08	10	89	67	139	0.868132
HGM1.bin.64	CE8.hmm	288	HGM1.bin.64_GM003488	1892	3.5e-41	27	277	6	364	0.868056
HGM1.bin.64	GT2_Glycos_transf_2.hmm	170	HGM1.bin.64_GM001976	325	8.8e-24	14	160	2	147	0.858824
HGM1.bin.64	CBM48.hmm	76	HGM1.bin.64_GM001582	591	1.1e-12	2	67	17	90	0.855263
HGM1.bin.64	GT4.hmm	160	HGM1.bin.64_GM001188	408	2.7e-41	21	156	236	370	0.84375
HGM1.bin.64	GT2_Glycos_transf_2.hmm	170	HGM1.bin.64_GM004554	361	6.6e-32	1	144	8	150	0.841176
HGM1.bin.64	GT2_Glycos_transf_2.hmm	170	HGM1.bin.64_GM004610	335	2.8e-42	1	144	6	141	0.841176
HGM1.bin.64	CE4.hmm	130	HGM1.bin.64_GM002564	214	1.9e-27	7	116	5	117	0.838462
HGM1.bin.64	GT2_Glycos_transf_2.hmm	170	HGM1.bin.64_GM004030	279	2.1e-19	1	143	10	173	0.835294
HGM1.bin.64	CE4.hmm	130	HGM1.bin.64_GM002436	228	4.4e-35	5	112	42	151	0.823077
HGM1.bin.64	GH51.hmm	630	HGM1.bin.64_GM004147	765	2e-103	111	627	175	764	0.819048
HGM1.bin.64	GT4.hmm	160	HGM1.bin.64_GM004548	377	8.6e-24	5	135	196	329	0.8125
HGM1.bin.64	CBM34.hmm	120	HGM1.bin.64_GM001213	645	1.5e-11	10	107	30	120	0.808333
HGM1.bin.64	CBM32.hmm	124	HGM1.bin.64_GM000897	514	3.3e-07	7	107	384	494	0.806452
HGM1.bin.64	GT2_Glycos_transf_2.hmm	170	HGM1.bin.64_GM004608	353	3.6e-38	1	137	14	149	0.8
HGM1.bin.64	CE3.hmm	194	HGM1.bin.64_GM002107	214	1e-13	34	186	28	204	0.783505
HGM1.bin.64	GH18.hmm	296	HGM1.bin.64_GM002170	574	9.5e-36	48	278	271	555	0.777027
HGM1.bin.64	GT2_Glycos_transf_2.hmm	170	HGM1.bin.64_GM004549	353	1.3e-38	1	133	6	144	0.776471
HGM1.bin.64	GT2_Glycos_transf_2.hmm	170	HGM1.bin.64_GM000202	263	4.3e-06	2	133	26	161	0.770588
HGM1.bin.64	GT2_Glycos_transf_2.hmm	170	HGM1.bin.64_GM004607	330	1e-33	2	133	7	140	0.770588
HGM1.bin.64	GH43_22.hmm	209	HGM1.bin.64_GM004516	211	8e-44	48	208	2	155	0.76555
HGM1.bin.64	GT2_Glycos_transf_2.hmm	170	HGM1.bin.64_GM004555	323	8.8e-33	1	131	7	135	0.764706
HGM1.bin.64	GT2_Glycos_transf_2.hmm	170	HGM1.bin.64_GM004597	334	4.4e-33	1	131	4	130	0.764706
HGM1.bin.64	CBM48.hmm	76	HGM1.bin.64_GM003926	1659	4.4e-12	10	68	374	440	0.763158
HGM1.bin.64	GT2_Glycos_transf_2.hmm	170	HGM1.bin.64_GM001625	356	1.5e-18	1	129	7	125	0.752941
HGM1.bin.64	GT2_Glycos_transf_2.hmm	170	HGM1.bin.64_GM004024	313	4.3e-35	1	129	9	141	0.752941
HGM1.bin.64	GT2_Glycos_transf_2.hmm	170	HGM1.bin.64_GM004025	250	3.4e-35	1	129	6	133	0.752941
HGM1.bin.64	CE12.hmm	210	HGM1.bin.64_GM001323	309	8.4e-22	1	159	116	264	0.752381
HGM1.bin.64	CE10.hmm	341	HGM1.bin.64_GM004389	304	8.1e-61	80	336	56	302	0.750733
HGM1.bin.64	GH94.hmm	1036	HGM1.bin.64_GM003681	804	1.5e-257	263	1036	2	801	0.746139
HGM1.bin.64	GH94.hmm	1036	HGM1.bin.64_GM004263	811	4.8e-305	263	1036	2	808	0.746139
HGM1.bin.64	CBM34.hmm	120	HGM1.bin.64_GM003463	683	2.3e-15	8	97	18	102	0.741667
HGM1.bin.64	CBM27.hmm	168	HGM1.bin.64_GM001313	1442	8.2e-16	44	168	160	288	0.738095
HGM1.bin.64	GT2_Glycos_transf_2.hmm	170	HGM1.bin.64_GM001189	244	2e-30	1	126	7	131	0.735294
HGM1.bin.64	GT2_Glycos_transf_2.hmm	170	HGM1.bin.64_GM001288	328	3.8e-33	1	126	7	131	0.735294
HGM1.bin.64	CE4.hmm	130	HGM1.bin.64_GM000140	248	5.1e-09	28	123	24	144	0.730769
HGM1.bin.64	GT2_Glycos_transf_2.hmm	170	HGM1.bin.64_GM001176	340	7.7e-36	1	125	9	131	0.729412
HGM1.bin.64	GT2_Glycos_transf_2.hmm	170	HGM1.bin.64_GM004613	365	3.5e-40	1	125	6	128	0.729412
HGM1.bin.64	GH51.hmm	630	HGM1.bin.64_GM001083	501	1.6e-138	85	542	3	501	0.725397
HGM1.bin.64	GT2_Glycos_transf_2.hmm	170	HGM1.bin.64_GM000721	366	5.1e-17	1	124	10	133	0.723529
HGM1.bin.64	GT2_Glycos_transf_2.hmm	170	HGM1.bin.64_GM004600	322	2.2e-38	1	124	12	133	0.723529
HGM1.bin.64	CBM20.hmm	90	HGM1.bin.64_GM003926	1659	0.00041	3	68	195	258	0.722222
HGM1.bin.64	PL17.hmm	139	HGM1.bin.64_GM002650	554	2.4e-08	2	102	16	113	0.719424
HGM1.bin.64	GT2_Glycos_transf_2.hmm	170	HGM1.bin.64_GM001973	460	2e-35	1	123	6	126	0.717647
HGM1.bin.64	CE10.hmm	341	HGM1.bin.64_GM003268	296	3.5e-51	94	336	68	294	0.709677
HGM1.bin.64	GT2_Glycos_transf_2.hmm	170	HGM1.bin.64_GM004603	331	1.5e-39	1	121	7	125	0.705882
HGM1.bin.64	GH51.hmm	630	HGM1.bin.64_GM001345	657	2.7e-96	97	541	181	657	0.704762
HGM1.bin.64	GT2_Glycos_transf_2.hmm	170	HGM1.bin.64_GM001184	315	1.3e-22	1	120	5	125	0.7
HGM1.bin.64	GT2_Glycos_transf_2.hmm	170	HGM1.bin.64_GM004035	330	9.5e-30	12	129	6	123	0.688235
HGM1.bin.64	GH94.hmm	1036	HGM1.bin.64_GM003689	901	4.8e-165	303	1011	39	859	0.683398
HGM1.bin.64	CE10.hmm	341	HGM1.bin.64_GM000826	301	1.1e-29	93	326	37	279	0.683284
HGM1.bin.64	GT2_Glycos_transf_2.hmm	170	HGM1.bin.64_GM004551	328	1.7e-34	1	115	8	120	0.670588
HGM1.bin.64	CE15.hmm	269	HGM1.bin.64_GM004450	365	2.6e-11	82	260	187	359	0.66171
HGM1.bin.64	GT2_Glycos_transf_2.hmm	170	HGM1.bin.64_GM004606	284	5.2e-29	1	113	8	121	0.658824
HGM1.bin.64	GH2.hmm	752	HGM1.bin.64_GM002273	790	7.8e-117	27	521	3	619	0.656915
HGM1.bin.64	AA6.hmm	195	HGM1.bin.64_GM001899	194	1.8e-09	12	140	16	134	0.65641
HGM1.bin.64	CE10.hmm	341	HGM1.bin.64_GM000925	280	2e-25	94	316	41	254	0.651026
HGM1.bin.64	GH57.hmm	383	HGM1.bin.64_GM004140	841	5.4e-11	69	315	66	330	0.642298
HGM1.bin.64	GT2_Glycos_transf_2.hmm	170	HGM1.bin.64_GM004560	289	4.2e-11	25	133	26	151	0.635294
HGM1.bin.64	CBM4.hmm	126	HGM1.bin.64_GM004147	765	2.1e-07	43	123	92	169	0.634921
HGM1.bin.64	GT2_Glycos_transf_2.hmm	170	HGM1.bin.64_GM000978	357	1.2e-26	1	108	4	112	0.629412
HGM1.bin.64	GT2_Glycos_transf_2.hmm	170	HGM1.bin.64_GM000982	360	1.7e-32	2	109	11	117	0.629412
HGM1.bin.64	CBM37.hmm	62	HGM1.bin.64_GM000777	548	0.00054	6	45	71	114	0.629032
HGM1.bin.64	GH2.hmm	752	HGM1.bin.64_GM004095	747	7.5e-98	27	488	2	558	0.613032
HGM1.bin.64	CBM37.hmm	62	HGM1.bin.64_GM003602	812	0.00042	9	47	174	213	0.612903
HGM1.bin.64	GT28.hmm	157	HGM1.bin.64_GM004616	159	7.1e-13	30	126	32	128	0.611465
HGM1.bin.64	GH2.hmm	752	HGM1.bin.64_GM004086	817	1.4e-117	31	484	4	595	0.602394
HGM1.bin.64	GT2_Glycos_transf_2.hmm	170	HGM1.bin.64_GM000163	360	2.4e-19	1	103	7	100	0.6
HGM1.bin.64	CE3.hmm	194	HGM1.bin.64_GM002680	309	8.6e-08	68	183	171	292	0.592784
HGM1.bin.64	GH13_11.hmm	351	HGM1.bin.64_GM004443	630	2.5e-46	143	351	271	459	0.592593
HGM1.bin.64	CE3.hmm	194	HGM1.bin.64_GM002037	215	2.3e-11	75	189	78	198	0.587629
HGM1.bin.64	GT2_Glycos_transf_2.hmm	170	HGM1.bin.64_GM001635	375	2.2e-19	1	100	26	116	0.582353
HGM1.bin.64	GH115.hmm	697	HGM1.bin.64_GM002625	685	1e-59	26	429	20	435	0.578192
HGM1.bin.64	GH2.hmm	752	HGM1.bin.64_GM004641	597	1.4e-89	12	444	36	549	0.574468
HGM1.bin.64	CE1.hmm	227	HGM1.bin.64_GM002354	355	2.8e-07	4	132	62	222	0.563877
HGM1.bin.64	AA6.hmm	195	HGM1.bin.64_GM001515	162	1.9e-09	3	111	4	110	0.553846
HGM1.bin.64	GH2.hmm	752	HGM1.bin.64_GM002424	963	1.7e-43	29	444	30	521	0.551862
HGM1.bin.64	GT83.hmm	540	HGM1.bin.64_GM001174	536	2.7e-16	64	362	79	404	0.551852
HGM1.bin.64	GH114.hmm	190	HGM1.bin.64_GM002093	292	8.2e-16	7	111	58	162	0.547368
HGM1.bin.64	GT2_Glycos_transf_2.hmm	170	HGM1.bin.64_GM001636	358	3.4e-18	1	94	7	91	0.547059
HGM1.bin.64	GH39.hmm	431	HGM1.bin.64_GM002197	535	1.3e-09	115	349	254	514	0.542923
HGM1.bin.64	CE1.hmm	227	HGM1.bin.64_GM000494	316	4.4e-07	18	140	86	203	0.537445
HGM1.bin.64	GT2_Glycos_transf_2.hmm	170	HGM1.bin.64_GM000043	356	2.9e-19	4	95	1	83	0.535294
HGM1.bin.64	GH9.hmm	418	HGM1.bin.64_GM002985	455	1.6e-17	139	359	231	426	0.526316
HGM1.bin.64	GT2_Glycos_transf_2.hmm	170	HGM1.bin.64_GM004028	265	6.6e-10	47	134	44	132	0.511765
HGM1.bin.64	CBM8.hmm	143	HGM1.bin.64_GM000744	111	0.00083	52	124	14	87	0.503497
HGM1.bin.64	CBM32.hmm	124	HGM1.bin.64_GM002659	268	4.8e-05	13	74	136	211	0.491935
HGM1.bin.64	CE3.hmm	194	HGM1.bin.64_GM004649	333	1.7e-06	53	148	117	223	0.489691
HGM1.bin.64	CE12.hmm	210	HGM1.bin.64_GM001105	317	5.6e-26	2	103	215	316	0.480952
HGM1.bin.64	CBM22.hmm	131	HGM1.bin.64_GM002812	555	0.00016	56	117	327	391	0.465649
HGM1.bin.64	GH2.hmm	752	HGM1.bin.64_GM003283	447	1.5e-83	29	370	3	427	0.453457
HGM1.bin.64	AA6.hmm	195	HGM1.bin.64_GM002751	187	1.5e-06	11	97	16	108	0.441026
HGM1.bin.64	CE7.hmm	313	HGM1.bin.64_GM004170	319	5.3e-08	175	306	171	305	0.41853
HGM1.bin.64	AA6.hmm	195	HGM1.bin.64_GM000600	255	1.5e-05	57	138	70	149	0.415385
HGM1.bin.64	CE7.hmm	313	HGM1.bin.64_GM000494	316	2e-10	171	300	161	296	0.412141
HGM1.bin.64	CBM32.hmm	124	HGM1.bin.64_GM004403	437	5.6e-05	4	55	305	362	0.41129
HGM1.bin.64	CBM2.hmm	101	HGM1.bin.64_GM002031	465	2.1e-05	14	55	90	131	0.405941
HGM1.bin.64	GT1.hmm	382	HGM1.bin.64_GM002579	405	2.6e-36	230	378	236	399	0.387435
HGM1.bin.64	GH164.hmm	670	HGM1.bin.64_GM002027	675	2.4e-08	306	563	329	581	0.383582
HGM1.bin.64	GT28.hmm	157	HGM1.bin.64_GM002080	302	0.00012	20	80	75	134	0.382166
HGM1.bin.64	GH74.hmm	233	HGM1.bin.64_GM004657	793	9.9e-08	30	119	610	763	0.381974
HGM1.bin.64	AA6.hmm	195	HGM1.bin.64_GM002264	143	1e-09	1	75	3	58	0.379487
HGM1.bin.64	GH76.hmm	358	HGM1.bin.64_GM002643	395	2.2e-09	129	263	10	158	0.374302
HGM1.bin.64	GH109.hmm	126	HGM1.bin.64_GM003163	290	3.4e-06	2	48	2	47	0.365079
HGM1.bin.64	CE7.hmm	313	HGM1.bin.64_GM000132	251	4.9e-09	158	272	89	206	0.364217
HGM1.bin.64	AA6.hmm	195	HGM1.bin.64_GM002581	167	2.2e-05	19	90	30	110	0.364103
HGM1.bin.64	CE10.hmm	341	HGM1.bin.64_GM000773	503	3.4e-35	66	188	77	213	0.357771
HGM1.bin.64	PL35.hmm	179	HGM1.bin.64_GM003167	177	0.00029	62	126	29	99	0.357542
HGM1.bin.64	PL18.hmm	188	HGM1.bin.64_GM004484	235	0.00051	87	153	59	124	0.351064
HGM1.bin.64	GH2.hmm	752	HGM1.bin.64_GM000284	290	3e-52	23	286	7	289	0.349734
HGM1.bin.64	GH74.hmm	233	HGM1.bin.64_GM004657	793	2.3e-07	32	110	500	594	0.334764
HGM1.bin.64	GH27.hmm	375	HGM1.bin.64_GM004673	444	1.1e-19	141	265	46	196	0.330667
HGM1.bin.64	GH74.hmm	233	HGM1.bin.64_GM004657	793	3e-06	34	111	197	366	0.330472
HGM1.bin.64	GH74.hmm	233	HGM1.bin.64_GM004657	793	1.8e-08	41	117	101	180	0.32618
HGM1.bin.64	GH109.hmm	126	HGM1.bin.64_GM003715	337	0.00037	1	41	3	44	0.31746
HGM1.bin.67	GH9.hmm	418	HGM1.bin.67_GM001382	589	4.5e-80	1	418	35	496	0.997608
HGM1.bin.67	GH26.hmm	303	HGM1.bin.67_GM001429	919	4e-94	1	303	501	827	0.9967
HGM1.bin.67	GH26.hmm	303	HGM1.bin.67_GM001429	919	6.7e-89	1	303	15	350	0.9967
HGM1.bin.67	GH13_8.hmm	293	HGM1.bin.67_GM001534	668	2.8e-144	1	293	218	510	0.996587
HGM1.bin.67	PL11_1.hmm	583	HGM1.bin.67_GM001768	938	1.1e-245	1	582	22	608	0.996569
HGM1.bin.67	CE12.hmm	210	HGM1.bin.67_GM001853	1041	6.1e-63	1	210	27	234	0.995238
HGM1.bin.67	CE12.hmm	210	HGM1.bin.67_GM001853	1041	9.1e-69	1	210	411	623	0.995238
HGM1.bin.67	GH9.hmm	418	HGM1.bin.67_GM001842	973	1.3e-96	1	417	32	496	0.995215
HGM1.bin.67	PL1_2.hmm	183	HGM1.bin.67_GM001655	681	2.4e-77	1	183	77	273	0.994536
HGM1.bin.67	GH25.hmm	177	HGM1.bin.67_GM000176	234	9.7e-33	1	177	40	217	0.99435
HGM1.bin.67	GH25.hmm	177	HGM1.bin.67_GM000313	257	4.9e-54	1	177	63	237	0.99435
HGM1.bin.67	CBM6.hmm	138	HGM1.bin.67_GM000376	495	5.5e-28	1	138	280	413	0.992754
HGM1.bin.67	CBM6.hmm	138	HGM1.bin.67_GM000725	586	1.1e-30	1	138	380	519	0.992754
HGM1.bin.67	CBM6.hmm	138	HGM1.bin.67_GM001880	685	6.7e-29	1	138	475	616	0.992754
HGM1.bin.67	GH5_2.hmm	237	HGM1.bin.67_GM000504	421	7.2e-70	2	237	92	378	0.991561
HGM1.bin.67	GH53.hmm	342	HGM1.bin.67_GM001295	616	1e-66	2	341	148	553	0.991228
HGM1.bin.67	GH9.hmm	418	HGM1.bin.67_GM000196	570	5.7e-102	2	416	115	562	0.990431
HGM1.bin.67	CE6.hmm	99	HGM1.bin.67_GM000725	586	3.7e-30	1	99	86	197	0.989899
HGM1.bin.67	GH77.hmm	494	HGM1.bin.67_GM000356	887	2.8e-141	1	490	241	881	0.989879
HGM1.bin.67	GH5_4.hmm	276	HGM1.bin.67_GM001195	617	7.6e-91	2	275	56	359	0.98913
HGM1.bin.67	GH5_4.hmm	276	HGM1.bin.67_GM001379	481	1.6e-83	2	275	57	349	0.98913
HGM1.bin.67	GT19.hmm	354	HGM1.bin.67_GM000728	379	2.5e-107	1	351	5	359	0.988701
HGM1.bin.67	GT28.hmm	157	HGM1.bin.67_GM001816	367	4.5e-46	1	156	195	354	0.987261
HGM1.bin.67	CBM6.hmm	138	HGM1.bin.67_GM000760	637	2e-29	1	137	447	583	0.985507
HGM1.bin.67	CBM6.hmm	138	HGM1.bin.67_GM001387	636	2.2e-25	1	137	447	582	0.985507
HGM1.bin.67	GH5_21.hmm	259	HGM1.bin.67_GM000039	626	7.1e-99	1	256	55	331	0.984556
HGM1.bin.67	GH44.hmm	514	HGM1.bin.67_GM000126	609	1.2e-82	6	512	17	529	0.984436
HGM1.bin.67	GH16.hmm	189	HGM1.bin.67_GM000852	488	9.3e-46	3	189	34	267	0.984127
HGM1.bin.67	GH5_2.hmm	237	HGM1.bin.67_GM000141	340	9.9e-90	3	236	48	279	0.983122
HGM1.bin.67	GH5_2.hmm	237	HGM1.bin.67_GM001372	589	9.7e-96	3	236	19	254	0.983122
HGM1.bin.67	GT51.hmm	177	HGM1.bin.67_GM000197	812	1.7e-60	2	176	81	266	0.983051
HGM1.bin.67	GT51.hmm	177	HGM1.bin.67_GM001043	827	3e-55	2	176	74	262	0.983051
HGM1.bin.67	GT2_Glycos_transf_2.hmm	170	HGM1.bin.67_GM000101	320	2.3e-23	2	169	10	178	0.982353
HGM1.bin.67	CE2.hmm	209	HGM1.bin.67_GM001510	386	2.1e-43	2	207	153	357	0.980861
HGM1.bin.67	CBM61.hmm	141	HGM1.bin.67_GM001743	696	7.7e-08	2	140	22	161	0.978723
HGM1.bin.67	CBM6.hmm	138	HGM1.bin.67_GM000375	828	7.1e-26	2	137	609	745	0.978261
HGM1.bin.67	PL11_1.hmm	583	HGM1.bin.67_GM001851	1193	2.1e-150	2	572	23	654	0.977702
HGM1.bin.67	GH11.hmm	177	HGM1.bin.67_GM000375	828	1.8e-48	2	175	380	568	0.977401
HGM1.bin.67	GH11.hmm	177	HGM1.bin.67_GM000376	495	6.2e-45	1	174	50	245	0.977401
HGM1.bin.67	GH3.hmm	216	HGM1.bin.67_GM000462	785	4.2e-51	4	215	106	318	0.976852
HGM1.bin.67	GH3.hmm	216	HGM1.bin.67_GM001201	762	2.9e-70	4	215	97	316	0.976852
HGM1.bin.67	GH73.hmm	128	HGM1.bin.67_GM001417	261	6.5e-36	3	128	38	164	0.976562
HGM1.bin.67	GT2_Glycos_transf_2.hmm	170	HGM1.bin.67_GM000132	249	7.2e-33	2	168	5	172	0.976471
HGM1.bin.67	GT11.hmm	276	HGM1.bin.67_GM001299	280	2.9e-70	6	275	1	273	0.974638
HGM1.bin.67	GT2_Glycos_transf_2.hmm	170	HGM1.bin.67_GM001262	318	1.7e-16	1	166	14	178	0.970588
HGM1.bin.67	GH109.hmm	126	HGM1.bin.67_GM000541	335	2.2e-13	1	123	2	114	0.968254
HGM1.bin.67	PL11.hmm	606	HGM1.bin.67_GM001854	1004	3.1e-257	2	588	25	602	0.966997
HGM1.bin.67	GH30.hmm	417	HGM1.bin.67_GM001743	696	5.2e-44	11	412	173	586	0.961631
HGM1.bin.67	GH133.hmm	372	HGM1.bin.67_GM000420	648	2e-69	16	372	295	638	0.956989
HGM1.bin.67	GH98.hmm	327	HGM1.bin.67_GM000451	934	2e-82	14	326	1	316	0.954128
HGM1.bin.67	CBM35.hmm	123	HGM1.bin.67_GM001429	919	3.8e-07	2	119	377	481	0.95122
HGM1.bin.67	CBM50.hmm	40	HGM1.bin.67_GM000615	333	3.8e-15	1	39	290	331	0.95
HGM1.bin.67	CBM50.hmm	40	HGM1.bin.67_GM001026	301	4.9e-12	1	39	258	300	0.95
HGM1.bin.67	GH5_2.hmm	237	HGM1.bin.67_GM001468	759	2.6e-50	2	227	35	280	0.949367
HGM1.bin.67	CBM20.hmm	90	HGM1.bin.67_GM000356	887	1.5e-15	3	88	129	217	0.944444
HGM1.bin.67	GT4.hmm	160	HGM1.bin.67_GM000107	364	4.9e-13	6	157	188	337	0.94375
HGM1.bin.67	GT4.hmm	160	HGM1.bin.67_GM000421	420	2e-38	5	156	240	388	0.94375
HGM1.bin.67	GH109.hmm	126	HGM1.bin.67_GM000241	322	1.5e-13	2	120	2	111	0.936508
HGM1.bin.67	CBM30.hmm	91	HGM1.bin.67_GM000196	570	2.3e-10	4	89	23	99	0.934066
HGM1.bin.67	GT4.hmm	160	HGM1.bin.67_GM001194	374	7.8e-26	10	159	191	344	0.93125
HGM1.bin.67	GT4.hmm	160	HGM1.bin.67_GM001264	356	1.5e-36	9	157	178	327	0.925
HGM1.bin.67	GT51.hmm	177	HGM1.bin.67_GM001013	195	3.6e-55	13	176	19	181	0.920904
HGM1.bin.67	CBM20.hmm	90	HGM1.bin.67_GM000356	887	3.2e-11	2	84	3	81	0.911111
HGM1.bin.67	GT51.hmm	177	HGM1.bin.67_GM000449	658	8.1e-45	2	163	419	585	0.909605
HGM1.bin.67	GT2_Glyco_tranf_2_3.hmm	230	HGM1.bin.67_GM001757	297	3e-17	10	219	11	234	0.908696
HGM1.bin.67	CE8.hmm	288	HGM1.bin.67_GM001110	632	8.6e-49	6	261	35	286	0.885417
HGM1.bin.67	CBM44.hmm	64	HGM1.bin.67_GM000222	1305	5.5e-07	5	61	368	422	0.875
HGM1.bin.67	GT27.hmm	295	HGM1.bin.67_GM000614	333	3.5e-23	2	259	5	257	0.871186
HGM1.bin.67	CBM48.hmm	76	HGM1.bin.67_GM001534	668	1.1e-12	3	69	51	131	0.868421
HGM1.bin.67	GT2_Glyco_tranf_2_4.hmm	96	HGM1.bin.67_GM000893	270	1.3e-11	1	84	10	98	0.864583
HGM1.bin.67	GH43_10.hmm	271	HGM1.bin.67_GM001880	685	4e-75	37	271	1	231	0.863469
HGM1.bin.67	CE4.hmm	130	HGM1.bin.67_GM001592	227	4e-30	5	116	38	152	0.853846
HGM1.bin.67	CBM35.hmm	123	HGM1.bin.67_GM000451	934	9e-06	17	122	642	741	0.853659
HGM1.bin.67	CBM50.hmm	40	HGM1.bin.67_GM001417	261	3.5e-05	4	38	219	257	0.85
HGM1.bin.67	CE12.hmm	210	HGM1.bin.67_GM001188	502	1.1e-08	33	210	291	454	0.842857
HGM1.bin.67	GT2_Glycos_transf_2.hmm	170	HGM1.bin.67_GM001589	244	5.3e-23	1	144	4	144	0.841176
HGM1.bin.67	CE4.hmm	130	HGM1.bin.67_GM001691	209	2.3e-26	5	113	23	127	0.830769
HGM1.bin.67	PL1.hmm	202	HGM1.bin.67_GM001022	621	1.8e-45	33	199	275	446	0.821782
HGM1.bin.67	CE11.hmm	271	HGM1.bin.67_GM000816	461	1.6e-70	1	219	4	223	0.804428
HGM1.bin.67	GH57.hmm	383	HGM1.bin.67_GM000422	441	6.8e-52	2	310	6	321	0.804178
HGM1.bin.67	CE4.hmm	130	HGM1.bin.67_GM000375	828	2.1e-18	9	108	34	126	0.761538
HGM1.bin.67	GT2_Glycos_transf_2.hmm	170	HGM1.bin.67_GM000378	297	3.9e-16	4	133	33	176	0.758824
HGM1.bin.67	CE4.hmm	130	HGM1.bin.67_GM001394	353	1.5e-17	10	108	33	135	0.753846
HGM1.bin.67	GT94.hmm	283	HGM1.bin.67_GM000618	371	5.6e-21	38	246	115	337	0.734982
HGM1.bin.67	CBM13.hmm	188	HGM1.bin.67_GM000852	488	3.1e-12	5	141	278	411	0.723404
HGM1.bin.67	GT2_Glycos_transf_2.hmm	170	HGM1.bin.67_GM001300	477	5.5e-25	11	133	3	135	0.717647
HGM1.bin.67	CE10.hmm	341	HGM1.bin.67_GM001072	526	1.6e-37	72	316	85	436	0.715543
HGM1.bin.67	CBM63.hmm	78	HGM1.bin.67_GM000470	285	7.8e-12	8	63	135	192	0.705128
HGM1.bin.67	CBM13.hmm	188	HGM1.bin.67_GM001372	589	1e-13	4	135	364	500	0.696809
[truncated: 311,570+ more rows]
