# Supplementary material for: Expanded catalogue of metagenome-assembled genomes reveals resistome characteristics and athletic performance-associated microbes in horse
Source: Microbiome. 2023 Jan 12;11:7. doi: 10.1186/s40168-022-01448-z (PMC9835274; doi:10.1186/s40168-022-01448-z)
Supplement: Supplementary file 19 — Additional file 18: Table S14. Details of 4492 PUL contained in 556 Bacteroides MAG. [file 40168_2022_1448_MOESM18_ESM.xlsx]

## Sheet: Sheet1
Table S14. Details of 4492 PUL contained in 556 Bacteroides MAG.
Genome	Pulid	Contigid	Start	End	Pattern
MAG190.bin.10	PUL10	MAG190_scaffold100791_1_36748	17873	31891	GH78;CBM67-GH16-susD-susC-susD-susC
MAG190.bin.10	PUL11	MAG190_scaffold11_1_32985	860	9893	susD-susC-GH20;CBM32-GH20
MAG190.bin.10	PUL12	MAG190_scaffold11_1_32985	19508	32699	GH2-susD-susC-unk-GH123
MAG190.bin.10	PUL13	MAG190_scaffold121746_1_54004	24358	39607	GH28-GH164;GH42-GH30_2-GH115-GH43_9-GH43_24-susD-susC
MAG190.bin.10	PUL14	MAG190_scaffold135328_1_42048	30968	41957	susC-CE10-susD-susC
MAG190.bin.10	PUL15	MAG190_scaffold147991_1_16141	107	5913	susC-susD-GH53
MAG190.bin.10	PUL16	MAG190_scaffold147991_1_16141	9446	15549	susC-susD-CBM32
MAG190.bin.10	PUL17	MAG190_scaffold147991_2_7592	1484	6221	susD-susC
MAG190.bin.10	PUL18	MAG190_scaffold152540_1_35139	6013	17668	susD-susC-unk-unk-CE10-GH2-unk-GH43_10
MAG190.bin.10	PUL19	MAG190_scaffold153697_1_23150	1585	10034	GH2-GH29-susD-susC
MAG190.bin.10	PUL1	MAG190_C2002011_1_5358	182	5097	susC-susD
MAG190.bin.10	PUL20	MAG190_scaffold154588_1_53664	34626	52780	susC-susD-susC-susD-PL9_1-GH28-susC-susD
MAG190.bin.10	PUL21	MAG190_scaffold154620_1_13128	2027	10899	susD-susC-susC-unk-GH16
MAG190.bin.10	PUL22	MAG190_scaffold154687_1_21717	209	21602	susC-susD-unk-GH3-unk-unk-unk-unk-GH3-GH5_46-susD-susC
MAG190.bin.10	PUL23	MAG190_scaffold154702_1_37058	20203	33632	susC-susD-unk-unk-unk-susC-susD
MAG190.bin.10	PUL24	MAG190_scaffold154717_1_22451	256	7060	CE10-susD-susC
MAG190.bin.10	PUL25	MAG190_scaffold154724_1_24792	1909	10396	GH20-unk-susD-susC
MAG190.bin.10	PUL26	MAG190_scaffold154730_1_47357	21232	26654	susD-susC
MAG190.bin.10	PUL27	MAG190_scaffold1849_1_56447	46482	51177	susC-susD
MAG190.bin.10	PUL28	MAG190_scaffold1898_1_36617	6415	13013	susC-susD-GH32
MAG190.bin.10	PUL29	MAG190_scaffold1898_1_36617	24846	29546	susD-susC
MAG190.bin.10	PUL2	MAG190_C2002635_1_5770	256	5541	susD-susC
MAG190.bin.10	PUL30	MAG190_scaffold2233_1_34084	5184	18923	GH89-susD-susC-unk-unk-susD-susC
MAG190.bin.10	PUL31	MAG190_scaffold89372_1_21265	5273	20961	CE1-unk-unk-unk-CBM50-unk-unk-susD-susC
MAG190.bin.10	PUL3	MAG190_C2004991_1_8255	127	8190	CBM37-susD-susC-CBM56
MAG190.bin.10	PUL4	MAG190_C2005859_1_10135	161	4878	susC-susD
MAG190.bin.10	PUL5	MAG190_C2006117_1_10918	212	10846	GH89-unk-susD-susC
MAG190.bin.10	PUL6	MAG190_C2006327_1_11643	193	11508	susC-susD-unk-unk-unk-GH26-GH26
MAG190.bin.10	PUL7	MAG190_C2006897_1_15070	6403	11488	susC-susD
MAG190.bin.10	PUL8	MAG190_C2007419_1_24546	168	13153	susC-susD-GH154-GH105-susC-susD
MAG190.bin.10	PUL9	MAG190_C2007423_1_24756	10353	22812	GH29-unk-unk-unk-susC-susD
MAG190.bin.13	PUL1	MAG190_scaffold154377_1_17107	160	4851	susC-susD
MAG190.bin.20	PUL10	MAG190_scaffold154643_1_9396	141	5096	susC-susD
MAG190.bin.20	PUL11	MAG190_scaffold56405_2_15513	2701	15365	susC-susD-unk-unk-GH2-unk-GT51
MAG190.bin.20	PUL1	MAG190_C2000711_1_4728	130	4723	susD-susC
MAG190.bin.20	PUL2	MAG190_scaffold107183_1_5034	270	4919	susC-susD
MAG190.bin.20	PUL3	MAG190_scaffold11191_3_15531	879	5464	susC-susD
MAG190.bin.20	PUL4	MAG190_scaffold145304_1_11939	2782	11860	susC-susD-CBM40;GH85
MAG190.bin.20	PUL5	MAG190_scaffold147344_1_5376	134	5172	susD-susC
MAG190.bin.20	PUL6	MAG190_scaffold148704_1_17592	434	11341	GH36-unk-unk-susD-susC-unk-GH26
MAG190.bin.20	PUL7	MAG190_scaffold153101_1_14791	131	14632	CBM32-unk-susD-susC-unk-GH33;GH123
MAG190.bin.20	PUL8	MAG190_scaffold153707_2_9832	191	4822	susC-susD
MAG190.bin.20	PUL9	MAG190_scaffold154613_2_4920	56	4757	susD-susC
MAG190.bin.24	PUL1	MAG190_C2000747_1_4744	135	4686	susD-susC
MAG190.bin.24	PUL2	MAG190_C2004569_1_7593	160	7223	CBM37-susC-susD
MAG190.bin.24	PUL3	MAG190_C2006643_1_13239	119	13001	GH10-unk-susD-unk-susD-susC
MAG190.bin.24	PUL4	MAG190_scaffold154383_1_22199	14153	18782	susD-susC
MAG190.bin.24	PUL5	MAG190_scaffold154525_1_13639	1344	13409	GH5_4-GH26-unk-unk-susD-susC
MAG190.bin.24	PUL6	MAG190_scaffold154573_1_9073	2418	7346	susC-susD
MAG190.bin.24	PUL7	MAG190_scaffold2634_1_24675	5706	10516	susD-susC
MAG190.bin.24	PUL8	MAG190_scaffold2634_1_24675	17866	24594	PL6_1-susD-susC
MAG190.bin.24	PUL9	MAG190_scaffold2986_1_23994	176	23627	susC-susD-unk-unk-unk-unk-CBM16;GH51-susC-susD-unk-GH43_4
MAG280.bin.8	PUL1	MAG280_scaffold159_1_10979	1775	6781	susC-susD
MAG280.bin.8	PUL2	MAG280_scaffold21884_1_11189	262	6580	GH109-susD-susC
MAG280.bin.8	PUL3	MAG280_scaffold4780_3_30722	21124	28627	GH63-unk-susC-susD
MAG280.bin.8	PUL4	MAG280_scaffold5749_1_55141	11911	24658	susD-susC-unk-CBM56;GH92-unk-unk-GH3
MAG280.bin.8	PUL5	MAG280_scaffold5790_4_52575	34014	49870	susD-susC-GH5_7-unk-GH76-GH31-CE6-unk-susC
MAG280.bin.8	PUL6	MAG280_scaffold75024_1_15687	153	4886	susC-susD
MAG191.bin.13	PUL1	MAG191_C2535129_1_5666	332	5368	susD-susC
MAG191.bin.13	PUL2	MAG191_scaffold1174_2_71969	7311	13809	GH36-susC-susD
MAG191.bin.13	PUL3	MAG191_scaffold185958_1_135679	72163	83482	GT51-unk-unk-unk-unk-susC-susD
MAG191.bin.13	PUL4	MAG191_scaffold191755_1_69376	11676	16523	susC-susD
MAG191.bin.13	PUL5	MAG191_scaffold5941_1_27909	1205	20737	susD-susC-susD-susC-unk-CE1-PL22-unk-GH43_17-unk-CBM50
MAG191.bin.13	PUL6	MAG191_scaffold64331_1_23849	6731	13939	susC-susD-GH3
MAG191.bin.13	PUL7	MAG191_scaffold835_1_45075	21688	33433	susD-susC-unk-GH2-unk-GH20
MAG191.bin.13	PUL8	MAG191_scaffold835_2_58314	29141	42775	susC-susD-unk-CE1-CBM48;CE1-GH3-CBM48;CE1-CE10
MAG191.bin.18	PUL1	MAG191_scaffold48903_2_28918	3690	25171	CBM4-unk-susC-unk-unk-susD-susC-unk-GH43_1
MAG191.bin.18	PUL2	MAG191_scaffold7358_1_50341	17815	28920	susD-susC-unk-susC-susD
MAG191.bin.18	PUL3	MAG191_scaffold7854_1_21265	880	13417	susD-susC-unk-unk-unk-GT35-GT3
MAG191.bin.18	PUL4	MAG191_scaffold97892_2_115003	43705	54360	susD-susC-GH29-unk-unk-CE14
MAG191.bin.18	PUL5	MAG191_scaffold97892_3_40321	270	5136	susC-susD
MAG192.bin.16	PUL1	MAG192_scaffold145554_1_134325	49658	65761	susC-unk-unk-unk-unk-susC-susD
MAG192.bin.7	PUL1	MAG192_scaffold107224_1_66228	57061	62009	susC-susD
MAG192.bin.7	PUL2	MAG192_scaffold144666_1_76867	60283	75175	susC-susD-unk-unk-susC-susD
MAG192.bin.7	PUL3	MAG192_scaffold146691_1_50230	36582	41589	susC-susD
MAG192.bin.7	PUL4	MAG192_scaffold34879_1_10856	1948	10330	GH85-susD-susC
MAG193.bin.12	PUL1	MAG193_scaffold173408_1_16460	1011	11342	susD-susC-susD-unk-GH10;CBM4;CBM85
MAG193.bin.12	PUL2	MAG193_scaffold32135_1_18492	10494	17317	GH5_7-susC-susD
MAG193.bin.12	PUL3	MAG193_scaffold54118_1_13789	5000	10128	susC-susD
MAG193.bin.12	PUL4	MAG193_scaffold65260_1_17708	4468	14746	GH32-unk-GH32-unk-susD-susC-susC
MAG193.bin.15	PUL10	MAG193_scaffold2455_2_67301	50884	60110	susC-susD-unk-susC-CE1
MAG193.bin.15	PUL11	MAG193_scaffold2959_1_137736	55943	75334	CBM50-unk-susC-susD-unk-unk-unk-GH92-GH89-unk-GH28
MAG193.bin.15	PUL12	MAG193_scaffold312_1_122630	51540	56857	susC-susD
MAG193.bin.15	PUL13	MAG193_scaffold312_1_122630	99398	122478	GH77;CBM20-CBM48;GH13_14-GH13-unk-unk-unk-susC-susD-unk-unk-unk-unk-GH3
MAG193.bin.15	PUL14	MAG193_scaffold381_1_7355	1927	6544	susD-susC
MAG193.bin.15	PUL15	MAG193_scaffold5660_1_180069	79847	89254	GH31-GH78;CBM35-susD-susC
MAG193.bin.15	PUL1	MAG193_scaffold1147_1_61949	1252	17192	AA6-unk-unk-unk-CE10-susD-susC-unk-GH3
MAG193.bin.15	PUL2	MAG193_scaffold153208_1_47033	28839	41457	susC-susD-CE1;CBM48-CE1;CBM48-unk-CE10-GH3
MAG193.bin.15	PUL3	MAG193_scaffold154640_1_31440	22760	27821	susC-susD
MAG193.bin.15	PUL4	MAG193_scaffold177659_1_29541	10593	18771	susC-susD-CBM37-GH32
MAG193.bin.15	PUL5	MAG193_scaffold177665_1_68499	40801	55349	GH78;CBM67-GH106;CBM32-CE10-unk-unk-susD-susC
MAG193.bin.15	PUL6	MAG193_scaffold177710_1_85943	5434	12225	susC-susD-GH20;CBM32
MAG193.bin.15	PUL7	MAG193_scaffold2328_1_68101	40006	58719	CBM48;CE1-GH3-GH3-susD-susC-unk-unk-unk-unk-CBM48;CE1
MAG193.bin.15	PUL8	MAG193_scaffold2455_2_67301	38810	43717	susC-susD
MAG193.bin.15	PUL9	MAG193_scaffold2455_2_67301	45228	50042	susD-susC
MAG193.bin.2	PUL10	MAG193_scaffold5750_1_17794	112	5085	susD-susC
MAG193.bin.2	PUL11	MAG193_scaffold5811_2_12337	2013	12078	susD-susC-unk-unk-unk-unk-GH20
MAG193.bin.2	PUL12	MAG193_scaffold6325_1_26407	1046	14219	PL25;GH105-CE7-unk-GH92-susC-susD
MAG193.bin.2	PUL13	MAG193_scaffold6348_1_36779	4743	23328	GH43_17-unk-unk-GH165-GH36-susD-susC-GH141-GH31
MAG193.bin.2	PUL14	MAG193_scaffold6591_1_6587	72	5112	susD-susC
MAG193.bin.2	PUL15	MAG193_scaffold6598_1_37546	21670	35467	CE1-unk-unk-unk-susD-susC
MAG193.bin.2	PUL16	MAG193_scaffold6598_2_19859	4511	17818	GH2;GH3-unk-unk-unk-susD-susC
MAG193.bin.2	PUL17	MAG193_scaffold66533_1_32528	15598	21411	susD-susC
MAG193.bin.2	PUL18	MAG193_scaffold676_2_38793	636	26018	GH29-GH29-unk-unk-unk-CE9-unk-unk-unk-GH109-unk-GH109-susC-susD-GH109-PL21;GH28-GH136
MAG193.bin.2	PUL19	MAG193_scaffold6876_3_101710	25398	45411	GT2_Glycos_transf_2-unk-unk-susD-susC-unk-unk-unk-GH106-unk-GH106
MAG193.bin.2	PUL1	MAG193_scaffold122188_1_10109	116	7649	GH92-susC-susD
MAG193.bin.2	PUL20	MAG193_scaffold6890_1_11836	3861	11127	susD-susC-GH129
MAG193.bin.2	PUL2	MAG193_scaffold1573_1_10406	148	10401	GH92-unk-unk-susD-susC
MAG193.bin.2	PUL3	MAG193_scaffold174162_1_21969	715	20710	susC-susD-unk-CBM72-GH5_4-GH26-GH130-unk-GH5_2-GH94-GH3
MAG193.bin.2	PUL4	MAG193_scaffold2552_2_10501	584	9877	CBM35-unk-susD-susC
MAG193.bin.2	PUL5	MAG193_scaffold2602_4_64798	8760	24304	GH125-GH92-unk-unk-unk-unk-susD-susC-unk-GH78;CBM67
MAG193.bin.2	PUL6	MAG193_scaffold29982_3_8491	584	5359	susC-susD
MAG193.bin.2	PUL7	MAG193_scaffold3337_1_25170	7868	23979	susD-susC-susD-susC-susD-susC
MAG193.bin.2	PUL8	MAG193_scaffold3936_1_16637	1246	16632	GH106-unk-GH31-unk-unk-unk-susD-susC
MAG193.bin.2	PUL9	MAG193_scaffold5513_1_20600	1172	12991	GH141-GH78;CBM67-unk-unk-susC-susD
MAG193.bin.5	PUL1	MAG193_scaffold174107_1_12040	1511	8452	GH97-susC-susD
MAG193.bin.5	PUL2	MAG193_scaffold174542_1_30956	5365	29481	susC-susD-unk-unk-unk-unk-GH26-GH26-GH130-unk-GH115-CBM32;GH2-GH36
MAG195.bin.11	PUL1	MAG195_scaffold5337_1_91195	48371	64487	susC-unk-unk-unk-unk-susC-susD
MAG195.bin.14	PUL1	MAG195_scaffold176199_1_103862	2219	25555	GH43_10-GH43_2;CBM6-unk-unk-unk-susC-unk-susD-susC-unk-GH43_1
MAG195.bin.22	PUL1	MAG195_scaffold107780_1_36793	10701	26014	susC-susD-unk-susD-unk-GH10-CBM4
MAG195.bin.22	PUL2	MAG195_scaffold141382_2_7626	2256	7378	susC-susD
MAG195.bin.22	PUL3	MAG195_scaffold177793_1_20706	635	6030	susD-susC
MAG195.bin.22	PUL4	MAG195_scaffold188902_2_17106	1248	16507	susC-GH88-unk-susC-unk-susD-susC
MAG195.bin.22	PUL5	MAG195_scaffold84446_1_20147	6734	11521	susD-susC
MAG195.bin.22	PUL6	MAG195_scaffold97379_1_12513	4796	9939	susD-susC
MAG197.bin.11	PUL1	MAG197_scaffold156362_2_10937	1827	6799	susD-susC
MAG197.bin.5	PUL1	MAG197_scaffold2368_1_10873	5721	10836	susC-susD
MAG197.bin.5	PUL2	MAG197_scaffold26353_2_11390	1753	6743	susC-susD
MAG197.bin.5	PUL3	MAG197_scaffold3593_2_18395	8885	18318	susD-CBM44-susD-susC-GH36
MAG197.bin.5	PUL4	MAG197_scaffold517_3_26543	21247	26103	susD-susC
MAG197.bin.5	PUL5	MAG197_scaffold56648_2_14077	767	9703	susC-susD-unk-GH32;CBM38
MAG197.bin.5	PUL6	MAG197_scaffold5801_2_14181	7680	13697	susC-susD-GH144
MAG197.bin.5	PUL7	MAG197_scaffold6585_1_38053	24567	37255	susC-susD-unk-GH16-GH128;CBM6-GH16-CBM4
MAG197.bin.5	PUL8	MAG197_scaffold6906_2_21442	1930	11147	GH28-unk-PL1_2-susD-susC
MAG197.bin.5	PUL9	MAG197_scaffold85251_1_32023	185	27666	susC-unk-unk-unk-GH3-GH105;GH2-unk-unk-GH30_3-unk-GH30_3-unk-susD-susC
MAG197.bin.7	PUL10	MAG197_scaffold2553_1_26141	13121	23492	GH92-susD-susC-GH127
MAG197.bin.7	PUL11	MAG197_scaffold2618_1_32071	6778	16406	GH32-GH32-unk-susD-susC
MAG197.bin.7	PUL12	MAG197_scaffold3592_2_23814	8145	22770	GH2-unk-susC-susD-unk-unk-unk-CBM37
MAG197.bin.7	PUL13	MAG197_scaffold3720_1_11271	326	11261	susC-susD-CBM4-GH16-GH3
MAG197.bin.7	PUL14	MAG197_scaffold3720_2_57617	31934	43964	susC-susD-unk-unk-susC
MAG197.bin.7	PUL15	MAG197_scaffold4016_1_9637	1799	6569	susC-susD
MAG197.bin.7	PUL16	MAG197_scaffold4799_1_16639	9699	16326	susD-susC-GH29
MAG197.bin.7	PUL17	MAG197_scaffold522_1_76829	438	29798	CBM61-unk-GH36-unk-unk-unk-unk-GH130-GH26-GH94-CE7-GH5_7-CE6-unk-susC-susD-unk-PL7_2
MAG197.bin.7	PUL18	MAG197_scaffold5228_1_40361	19465	23991	susC-susD
MAG197.bin.7	PUL19	MAG197_scaffold584_1_121578	109891	119543	susC-susD-unk-GH32-GH32
MAG197.bin.7	PUL1	MAG197_scaffold101024_1_45132	1582	22557	CE1-unk-unk-susC-susD-unk-unk-PL22;GH28-unk-GH3
MAG197.bin.7	PUL2	MAG197_scaffold187151_1_77866	368	13096	susC-unk-unk-susD-susC
MAG197.bin.7	PUL3	MAG197_scaffold200310_2_33298	6192	27012	GH43_19;GH43_34-unk-unk-unk-unk-CE8-PL1_2-PL1_2-unk-susD-susC-GH43_29;GH28
MAG197.bin.7	PUL4	MAG197_scaffold207620_1_32363	24245	29352	susC-susD
MAG197.bin.7	PUL5	MAG197_scaffold210328_1_20115	6829	19522	susC-susD-unk-unk-susC
MAG197.bin.7	PUL6	MAG197_scaffold218258_1_10278	49	10221	CBM32-susD-susC-GH97-GH13
MAG197.bin.7	PUL7	MAG197_scaffold219018_1_33791	7636	12786	susC-susD
MAG197.bin.7	PUL8	MAG197_scaffold219314_1_9481	2223	6985	susD-susC
MAG197.bin.7	PUL9	MAG197_scaffold2283_1_61925	12239	34793	GT6-GT11-unk-GT2_Glycos_transf_2-unk-susC-susD-susC-susD-unk-unk-PL11_1
MAG198.bin.3	PUL1	MAG198_scaffold65454_1_49443	18106	29821	CE4-unk-unk-unk-unk-susD-susC
MAG182.bin.21	PUL1	MAG182_scaffold202304_1_56613	20187	31903	CE4-unk-unk-unk-susD-susC
MAG200.bin.5	PUL1	MAG200_scaffold2277_4_8218	1515	6403	susD-susC
MAG200.bin.5	PUL2	MAG200_scaffold36185_1_117241	56972	83267	GT4-GH43-susD-susC-unk-GH97-GH31-unk-GH43_10-GH43_35-GH8-CE4;GH95
MAG200.bin.5	PUL3	MAG200_scaffold4071_2_21411	11034	20653	susC-susD-susC-susD
MAG200.bin.5	PUL4	MAG200_scaffold5799_1_42723	37529	42460	susD-susC
MAG200.bin.5	PUL5	MAG200_scaffold60803_2_20950	15883	20879	susD-susC
MAG200.bin.5	PUL6	MAG200_scaffold6879_1_36572	31758	36503	susD-susC
MAG201.bin.11	PUL1	MAG201_C1812999_1_6566	1525	6168	susC-susD
MAG201.bin.11	PUL2	MAG201_scaffold1299_1_14343	1897	10024	GH25-unk-unk-unk-susD-susC
MAG201.bin.11	PUL3	MAG201_scaffold225_1_49384	30283	42720	susC-susD-unk-unk-susC
MAG201.bin.11	PUL4	MAG201_scaffold3467_2_31341	68	30512	GH2-GH2-unk-unk-susC-unk-unk-susD-susC-unk-CBM61-GH128
MAG201.bin.11	PUL5	MAG201_scaffold575_2_40916	6261	11171	susD-susC
MAG201.bin.7	PUL10	MAG201_scaffold6482_1_13052	7748	12821	susD-susC
MAG201.bin.7	PUL1	MAG201_scaffold132630_1_31373	2482	29381	GH97-unk-unk-susC-susD-unk-GH31-unk-unk-unk-unk-GH31
MAG201.bin.7	PUL2	MAG201_scaffold3489_2_20495	1898	14572	PL29-unk-susC-susD-GH105;PL22
MAG201.bin.7	PUL3	MAG201_scaffold3907_1_28315	19158	24148	susD-susC
MAG201.bin.7	PUL4	MAG201_scaffold3995_1_46544	11498	24022	susC-susD-unk-unk-susC
MAG201.bin.7	PUL5	MAG201_scaffold430_1_18200	3889	15902	susD-susC-unk-unk-unk-CBM35
MAG201.bin.7	PUL6	MAG201_scaffold5577_1_43400	146	5030	susD-susC
MAG201.bin.7	PUL7	MAG201_scaffold5577_1_43400	12460	26139	CBM85;GH10-unk-susD-susC-susD-susC
MAG201.bin.7	PUL8	MAG201_scaffold6261_3_14735	2340	7756	susC-susD
MAG201.bin.7	PUL9	MAG201_scaffold6261_4_30517	1245	8778	PL1_2-susC-susD
MAG205.bin.18	PUL1	MAG205_scaffold5688_2_39797	31977	36996	susC-susD
MAG205.bin.4	PUL10	MAG205_scaffold4858_1_119988	67416	91936	GH51-susD-susC-unk-unk-unk-susD-susC-susD-susC-susD-susC
MAG205.bin.4	PUL11	MAG205_scaffold68_2_147530	85256	89786	susD-susC
MAG205.bin.4	PUL1	MAG205_scaffold140116_1_57580	34902	54174	GH27-unk-unk-susD-susC-unk-GH97-GH127
MAG205.bin.4	PUL2	MAG205_scaffold165669_1_30947	12400	16974	susC-susD
MAG205.bin.4	PUL3	MAG205_scaffold167267_2_43202	35711	42726	CBM67;CE6-susD-susC
MAG205.bin.4	PUL4	MAG205_scaffold167383_1_131130	95523	112502	susC-susD-unk-susC-susD-unk-susC-susD
MAG205.bin.4	PUL5	MAG205_scaffold167596_1_75293	43862	70119	GT51-susC-susD-CBM37-unk-unk-unk-unk-CE3-unk-GH30_2-unk-unk-GT2_Glycos_transf_2-unk-unk-unk-GH3-CE1;CBM48-CBM48;CE1
MAG205.bin.4	PUL6	MAG205_scaffold167600_1_216042	14797	37800	CBM4;GH51-unk-GH43_5-unk-susC-susD-GH43_4-susC-unk-unk-unk-unk-GH9-unk-GH13_36
MAG205.bin.4	PUL7	MAG205_scaffold167600_1_216042	102516	118602	GH10-GH3-GH43_7-unk-GH43_7-unk-susD-susC-unk-susC
MAG205.bin.4	PUL8	MAG205_scaffold2916_1_91429	58313	77943	susD-susC-unk-susC-unk-unk-unk-unk-GH95
MAG205.bin.4	PUL9	MAG205_scaffold48334_1_31389	7484	14780	GH127-susC-susD
MAG207.bin.11	PUL1	MAG207_C2582366_1_17215	2399	17092	susC-susD-unk-unk-susC-susD
MAG207.bin.11	PUL2	MAG207_scaffold202323_3_24572	2754	8048	susD-susC
MAG207.bin.11	PUL3	MAG207_scaffold213747_1_20736	3948	15840	susC-susD-unk-unk-susC
MAG207.bin.11	PUL4	MAG207_scaffold2319_1_51319	10313	31868	GH3-CBM35-CBM35-CE3-unk-susD-susC-unk-GH36
MAG208.bin.1	PUL1	MAG208_scaffold109874_1_9420	617	5659	susC-susD
MAG208.bin.1	PUL2	MAG208_scaffold140054_2_10923	157	10889	susD-susC-unk-GH29-GH2
MAG208.bin.1	PUL3	MAG208_scaffold147511_1_14188	432	9649	susC-susD-unk-unk-unk-CE6
MAG208.bin.1	PUL4	MAG208_scaffold173013_2_38003	8595	14029	susC-susD-GH82
MAG208.bin.6	PUL1	MAG208_scaffold1133_1_37550	16459	36019	GT4-unk-GH43_17-unk-susC-GH5_4-unk-susD-susC-susD-susC
MAG208.bin.6	PUL2	MAG208_scaffold181676_1_24882	6419	22371	CE14-unk-unk-susD-susC-GH20-unk-GH2
MAG208.bin.6	PUL3	MAG208_scaffold2732_2_24077	7138	11883	susD-susC
MAG208.bin.6	PUL4	MAG208_scaffold2732_2_24077	13198	17922	susC-susD
MAG208.bin.6	PUL5	MAG208_scaffold292_1_27379	256	15276	susC-susD-unk-GH95-unk-GH10-GH43_1
MAG208.bin.6	PUL6	MAG208_scaffold3491_1_23309	16474	21428	susC-susD
MAG208.bin.6	PUL7	MAG208_scaffold3527_2_128013	46339	67649	susC-susD-GH125-CBM32;GH2-GH20;CBM32-GH3-unk-unk-unk-CBM32;GH29
MAG208.bin.6	PUL8	MAG208_scaffold6968_1_92439	41554	46509	susC-susD
MAG208.bin.6	PUL9	MAG208_scaffold7103_1_129301	8238	24500	susD-susC-unk-susC-susD-unk-susD-susC
MAG183.bin.15	PUL1	MAG183_C2605719_1_20383	5710	17561	susC-unk-unk-susD-susC
MAG183.bin.15	PUL2	MAG183_scaffold167292_1_20676	13404	19885	susD-susC-unk-GH43_10
MAG183.bin.15	PUL3	MAG183_scaffold203296_1_17428	304	11719	GH13_8;CBM48-unk-GH25-unk-unk-susD-susC
MAG183.bin.15	PUL4	MAG183_scaffold5515_1_18553	761	15654	GH128-CBM61-unk-susC-susD
MAG183.bin.15	PUL5	MAG183_scaffold7203_1_28323	1256	27520	GH5_7-CE7-GH94-unk-susC-susD-unk-GH26-GH26-GH130-unk-unk-unk-GH36-GH5_4-GH59
MAG183.bin.15	PUL6	MAG183_scaffold8806_2_23656	15831	20738	susC-susD
MAG210.bin.5	PUL1	MAG210_scaffold3638_1_13942	2204	7379	susD-susC
MAG211.bin.2	PUL1	MAG211_scaffold177930_1_7694	2895	7619	susD-susC
MAG213.bin.15	PUL1	MAG213_scaffold2060_1_97782	4183	27905	GH43_2-unk-unk-susC-unk-unk-susD-susC-unk-GH43_1
MAG213.bin.19	PUL1	MAG213_scaffold1017_1_31870	3263	25153	GH43_10-GH10;CBM4-GH143;GH142-unk-unk-unk-PL29-unk-susC-susD-GH105;PL22
MAG213.bin.19	PUL2	MAG213_scaffold108896_1_40948	1934	21049	susC-unk-unk-susD-susC-unk-CBM61
MAG213.bin.19	PUL3	MAG213_scaffold164665_1_28723	8	10763	GT9-unk-susC-susD-unk-GH35-CBM44
MAG213.bin.19	PUL4	MAG213_scaffold29234_1_83309	16563	21636	susD-susC
MAG213.bin.19	PUL5	MAG213_scaffold29234_1_83309	22376	44067	susD-susC-unk-unk-GH10-unk-susD-susC-susD-susC
MAG213.bin.19	PUL6	MAG213_scaffold3538_2_24965	866	18944	susD-susC-unk-GT39-unk-GH65;GH28;GH105-susC-susD
MAG213.bin.19	PUL7	MAG213_scaffold3538_3_88449	2072	9606	PL1_2-susC-susD
MAG213.bin.19	PUL8	MAG213_scaffold3649_1_29301	20399	25389	susD-susC
MAG213.bin.19	PUL9	MAG213_scaffold819_1_39670	19635	32156	susC-unk-unk-susD-susC
MAG213.bin.3	PUL1	MAG213_scaffold4106_1_100009	56931	61981	susD-susC
MAG215.bin.8	PUL1	MAG215_scaffold125509_2_17828	11520	16343	susD-susC
MAG215.bin.8	PUL2	MAG215_scaffold158209_1_13109	2019	11643	CE1-unk-susC-susD-unk-CE1
MAG215.bin.8	PUL3	MAG215_scaffold178214_1_52467	13883	18454	susD-susC
MAG215.bin.8	PUL4	MAG215_scaffold2384_1_10645	2956	9448	susD-susC-susD
MAG215.bin.8	PUL5	MAG215_scaffold44992_1_14250	4083	9055	susC-susD
MAG215.bin.8	PUL6	MAG215_scaffold4800_1_10847	226	5488	GT2_Glycos_transf_2-susC-susD
MAG216.bin.8	PUL1	MAG216_scaffold1462_2_70655	51646	62968	susD-susC-unk-unk-unk-unk-GT51
MAG216.bin.8	PUL2	MAG216_scaffold2970_1_26475	1459	18275	CBM32;GH92-unk-unk-unk-unk-susD-susC-susD-susC
MAG216.bin.8	PUL3	MAG216_scaffold5454_1_56858	10710	48382	GH109-unk-GH59-unk-unk-GH31-unk-unk-unk-CE10-GH5_7;CE7-CBM32;GH2-GH26-GH30-susD-susC-GH97-CE1;CBM48-CE3
MAG217.bin.4	PUL10	MAG217_scaffold3325_2_48049	3018	23050	GH95-CBM48;CBM6;CE1;GH43_2-unk-GH43_7-CE10;CBM48;CE1-GH43_35;CBM6-GH95-GH8-susC-susD
MAG217.bin.4	PUL11	MAG217_scaffold3838_2_23663	616	11751	GH76-GH5_7;CE7-unk-unk-susC-susD
MAG217.bin.4	PUL12	MAG217_scaffold3884_2_67377	25084	43916	susC-susD-GH16-unk-GH16;GH28-PL6_2;GH141-GH5_7-CE7-GH33-GH39
MAG217.bin.4	PUL13	MAG217_scaffold4211_3_30559	5655	12910	susC-susD-CE1
MAG217.bin.4	PUL14	MAG217_scaffold44724_1_28301	13517	25337	GH2-GH20-susC-susD-GH29;CBM32
MAG217.bin.4	PUL15	MAG217_scaffold571_2_28091	1505	6486	susC-susD
MAG217.bin.4	PUL16	MAG217_scaffold621_1_34395	976	32986	susD-susC-unk-unk-CBM44-CBM37-CE1-unk-unk-unk-susD-susC-unk-GH97-CE10-unk-unk-CE3
MAG217.bin.4	PUL17	MAG217_scaffold7324_1_132555	32589	58177	GH2-GH20-GH18-unk-unk-unk-unk-susD-susC-susD-susC-GH18
MAG217.bin.4	PUL1	MAG217_scaffold143042_1_30604	60	12346	GH88-unk-unk-GH10-unk-unk-susD-susC
MAG217.bin.4	PUL2	MAG217_scaffold1801_1_11960	1309	6447	susD-susC
MAG217.bin.4	PUL3	MAG217_scaffold1801_2_72227	1776	32271	GH88-susC-susD-unk-unk-unk-GH43_24;GH97-GH43_10-GH92-GH3-GH97-unk-GH43_33-PL12
MAG217.bin.4	PUL4	MAG217_scaffold221_3_55694	41012	55032	GH2-susC-susD-unk-GH105-unk-unk-unk-unk-GH43_31
MAG217.bin.4	PUL5	MAG217_scaffold2240_1_57965	9515	42928	GH2-CBM6-CE6-unk-unk-GH43_2-GH99-unk-susD-susC-unk-GH43_2-GH31-GH2-unk-unk-GH78;CBM67
MAG217.bin.4	PUL6	MAG217_scaffold2240_3_92864	65086	91030	susC-susD-unk-unk-GH28-CBM37;PL1_2-susC-susD-unk-unk-GH105-unk-unk-unk-CE8;CE12
MAG217.bin.4	PUL7	MAG217_scaffold25559_1_80770	7635	12348	susC-susD
MAG217.bin.4	PUL8	MAG217_scaffold25559_1_80770	42973	62960	CE10-unk-unk-unk-susC-susD-unk-GH76-GH76-GH92-GH76-unk-GH92
MAG217.bin.4	PUL9	MAG217_scaffold3278_2_130504	114320	127064	GH109-unk-unk-GH63-unk-susC-susD
MAG218.bin.16	PUL1	MAG218_scaffold1830_4_76610	48872	57018	susC-susC-susD
MAG218.bin.16	PUL2	MAG218_scaffold226714_2_67084	33727	38592	susC-susD
MAG218.bin.16	PUL3	MAG218_scaffold39606_1_148271	94358	99385	susC-susD
MAG218.bin.16	PUL4	MAG218_scaffold51953_1_58454	1714	14084	susC-susD-GH85-GH85
MAG218.bin.16	PUL5	MAG218_scaffold51953_1_58454	48229	53533	susC-susD
MAG218.bin.16	PUL6	MAG218_scaffold855_1_19365	4255	8820	susD-susC
MAG218.bin.2	PUL1	MAG218_scaffold10654_1_15459	294	10318	susD-susC-CBM32;GH35-CBM48;CE1-CE1;CBM48
MAG218.bin.2	PUL2	MAG218_scaffold191177_2_26639	8810	19566	susD-susC-unk-CBM6;GH30_8;GH43_16
MAG218.bin.2	PUL3	MAG218_scaffold220740_1_22266	7215	21826	susC-susD-unk-unk-susC-susD
MAG218.bin.2	PUL4	MAG218_scaffold228809_2_9369	1762	6689	susD-susC
MAG184.bin.16	PUL10	MAG184_scaffold32104_1_61433	51349	55629	susD-susC
MAG184.bin.16	PUL11	MAG184_scaffold4527_2_28510	239	10957	GH106-unk-unk-unk-unk-susC-susD
MAG184.bin.16	PUL12	MAG184_scaffold4527_2_28510	23184	28096	susD-susC
MAG184.bin.16	PUL13	MAG184_scaffold6078_1_186697	154201	175243	susD-susC-unk-GH28-unk-GH28-GH130-susC-unk-unk-unk-CBM67;GH29-unk-GH127
MAG184.bin.16	PUL14	MAG184_scaffold72_1_41477	16720	30273	GH2-unk-unk-unk-unk-susC-susD-GH109
MAG184.bin.16	PUL1	MAG184_scaffold119147_1_28315	10212	28184	susD-susC-unk-unk-unk-GH28-CBM67;GH78-GH154;GH105-GH106
MAG184.bin.16	PUL2	MAG184_scaffold167656_1_13840	5367	10110	susC-susD
MAG184.bin.16	PUL3	MAG184_scaffold177155_3_99351	15350	38020	susC-susD-unk-GH76-GH76-GH92-GH76-unk-unk-unk-unk-susC
MAG184.bin.16	PUL4	MAG184_scaffold177155_3_99351	66443	71134	susD-susC
MAG184.bin.16	PUL5	MAG184_scaffold187637_1_19324	4425	19067	CE6-unk-unk-unk-unk-susD-susC-unk-unk-PL35
MAG184.bin.16	PUL6	MAG184_scaffold194053_1_70953	4314	40498	GH106-GH78;CBM67-unk-GH3-GH31-GH95-GH92-GH92-unk-susC-susD-CBM32-unk-unk-unk-unk-GH2
MAG184.bin.16	PUL7	MAG184_scaffold196009_1_23939	13828	23795	susC-susD-susC-susD
MAG184.bin.16	PUL8	MAG184_scaffold196235_1_48224	12998	17905	susC-susD
MAG184.bin.16	PUL9	MAG184_scaffold196525_1_55492	17778	29820	susC-susD-unk-unk-GH106
MAG184.bin.25	PUL1	MAG184_scaffold132708_1_22765	8762	18679	GH76-unk-CE7;GH5_7-susC-susD
MAG184.bin.25	PUL2	MAG184_scaffold1686_1_92620	3137	17584	GH3-unk-GH28;GH99-unk-CBM37-unk-unk-susD-susC
MAG184.bin.25	PUL3	MAG184_scaffold194424_1_21769	262	5331	susC-susD
MAG184.bin.25	PUL4	MAG184_scaffold196107_2_39359	24594	38120	susC-susD-susC-susD-unk-GH20
MAG184.bin.25	PUL5	MAG184_scaffold217_3_15537	624	11149	GH18-susC-susD-susC-susD
MAG184.bin.25	PUL6	MAG184_scaffold3315_1_44568	36349	41208	susD-susC
MAG184.bin.25	PUL7	MAG184_scaffold3326_1_18927	5828	17604	susD-susC-unk-susD-susC
MAG184.bin.26	PUL1	MAG184_scaffold195578_1_18411	657	14087	susC-susD-CBM26-unk-unk-unk-unk-GT3
MAG184.bin.5	PUL1	MAG184_scaffold108898_3_12813	7127	12649	susD-susC
MAG184.bin.5	PUL2	MAG184_scaffold178307_2_33669	12822	33118	GH43_4-unk-susD-susC-CBM16;GH51-unk-unk-unk-unk-susD
MAG184.bin.5	PUL3	MAG184_scaffold187732_1_10230	136	7199	CBM37-susC-susD
MAG184.bin.5	PUL4	MAG184_scaffold195376_1_35527	1152	12220	GH26;CBM35-unk-GH5_4-unk-susD-susC
MAG184.bin.5	PUL5	MAG184_scaffold196331_1_30489	119	13189	GH10-unk-susD-unk-unk-susD-susC
MAG184.bin.5	PUL6	MAG184_scaffold196535_1_16903	53	6603	CBM37-susD-susC
MAG184.bin.5	PUL7	MAG184_scaffold59863_1_5823	304	5353	susC-susD
MAG220.bin.1	PUL1	MAG220_C2430256_1_9045	220	8461	GH85-susD-susC
MAG220.bin.1	PUL2	MAG220_scaffold161173_2_21739	8909	14007	susD-susC
MAG220.bin.1	PUL3	MAG220_scaffold168070_1_57129	17585	22592	susC-susD
MAG220.bin.1	PUL4	MAG220_scaffold168138_2_25028	14469	20018	susD-susC
MAG221.bin.2	PUL1	MAG221_scaffold164027_2_81697	72418	77366	susC-susD
MAG221.bin.2	PUL2	MAG221_scaffold2530_1_9072	141	8523	GH85-susD-susC
MAG221.bin.2	PUL3	MAG221_scaffold6260_1_72573	1123	16015	susD-susC-unk-unk-susD-susC
MAG221.bin.2	PUL4	MAG221_scaffold8733_1_125463	11646	16653	susC-susD
MAG224.bin.2	PUL1	MAG224_scaffold178739_1_114336	20942	25949	susD-susC
MAG224.bin.29	PUL1	MAG224_scaffold149127_1_19762	10812	15853	susC-susD
MAG224.bin.29	PUL2	MAG224_scaffold165528_1_58272	9282	14091	susD-susC
MAG224.bin.29	PUL3	MAG224_scaffold178864_1_29008	3488	22031	GH31-unk-PL9_2-unk-unk-PL6_1-unk-susD-susC
MAG224.bin.29	PUL4	MAG224_scaffold183921_2_18913	2541	10869	PL31-unk-susC-susD
MAG224.bin.29	PUL5	MAG224_scaffold184062_1_38930	11550	16362	susD-susC
MAG224.bin.29	PUL6	MAG224_scaffold184296_1_84561	60065	81190	GH36-susC-susD-unk-unk-unk-unk-GH31-unk-unk-CE7-PL6
MAG224.bin.29	PUL7	MAG224_scaffold184989_1_32493	25970	30833	susD-susC
MAG224.bin.29	PUL8	MAG224_scaffold3798_1_49388	16109	43821	PL22;CE10-unk-unk-CBM9-CE10-unk-PL8-PL8-unk-CE7-unk-unk-GH105-unk-susD-susC
MAG224.bin.34	PUL1	MAG224_scaffold11329_1_26072	9612	16779	GH43_10-susC-susD
MAG224.bin.34	PUL2	MAG224_scaffold182649_2_35627	2667	7577	susC-susD
MAG224.bin.34	PUL3	MAG224_scaffold183807_1_83568	41263	62008	GH2-GH2-unk-unk-susC-unk-unk-susD-susC
MAG224.bin.34	PUL4	MAG224_scaffold184877_1_21294	6615	18355	susC-unk-unk-susD-susC
MAG224.bin.34	PUL5	MAG224_scaffold4129_2_53520	1963	24314	GH125-CBM56-unk-unk-unk-unk-susC-unk-unk-susD-susC
MAG226.bin.13	PUL1	MAG226_scaffold154353_1_26278	6855	19366	GT2_Glycos_transf_2-unk-unk-susD-susC-GH3;GH29
MAG226.bin.13	PUL2	MAG226_scaffold1894_3_172000	159017	163515	susC-susD
MAG226.bin.6	PUL1	MAG226_scaffold206427_1_92164	25923	30910	susC-susD
MAG226.bin.7	PUL10	MAG226_scaffold505_2_30601	12662	24229	GH94-CBM30;GH9-GH5_4-susC-susD
MAG226.bin.7	PUL11	MAG226_scaffold6356_1_18428	8885	17607	GH43_4-unk-susD-susC
MAG226.bin.7	PUL1	MAG226_scaffold125355_1_63952	2135	9310	susD-susC-PL1_2
MAG226.bin.7	PUL2	MAG226_scaffold1628_2_35860	1070	5905	susC-susD
MAG226.bin.7	PUL3	MAG226_scaffold181395_1_70549	22689	37905	susC-unk-unk-unk-GH28-unk-susD-susC
MAG226.bin.7	PUL4	MAG226_scaffold1953_1_33198	23139	28285	susD-susC
MAG226.bin.7	PUL5	MAG226_scaffold204810_1_54389	6468	19956	GH13_28-CBM26;GH13_7-unk-unk-susD-susC-GH13
MAG226.bin.7	PUL6	MAG226_scaffold206341_1_24416	14675	19742	susD-susC
MAG226.bin.7	PUL7	MAG226_scaffold2860_2_55076	4431	37227	CBM40;GH32-unk-susD-susC-unk-unk-unk-susC-susD-unk-GH32-susC-susD-CBM37-GH32-GH32
MAG226.bin.7	PUL8	MAG226_scaffold4482_1_46728	10229	44174	susC-susD-susC-susD-unk-GH10;CBM4-unk-unk-unk-unk-GH5_21-GH43_35-GH43_10-GH3-unk-unk-CE6;CBM4-susC
MAG226.bin.7	PUL9	MAG226_scaffold505_1_113451	96727	102003	susD-susC
MAG228.bin.16	PUL1	MAG228_scaffold201182_1_15427	3509	8378	susD-susC
MAG229.bin.5	PUL1	MAG229_scaffold104112_1_31868	16381	28228	susD-susC-unk-unk-unk-unk-susC
MAG185.bin.1	PUL1	MAG185_scaffold999_3_20627	12551	17580	susC-susD
MAG185.bin.32	PUL1	MAG185_scaffold89078_1_48406	22422	27366	susC-susD
MAG231.bin.3	PUL10	MAG231_scaffold2485_2_32280	14914	28850	GH3-GH3-GH16-CBM4-susD-susC
MAG231.bin.3	PUL11	MAG231_scaffold2486_1_41806	25485	30062	susD-susC
MAG231.bin.3	PUL12	MAG231_scaffold2856_2_19711	7074	19595	susC-susD-unk-susC-susD
MAG231.bin.3	PUL13	MAG231_scaffold4682_1_48771	16102	46009	CE7-unk-PL1-PL1_2-susC-susD-unk-unk-CE8-unk-unk-unk-susC-susD-unk-GH32-GH32
MAG231.bin.3	PUL1	MAG231_scaffold1129_3_14856	1099	12229	susD-susC-unk-unk-GH51
MAG231.bin.3	PUL2	MAG231_scaffold152_1_15970	2652	11243	PL1_2-susD-susC
MAG231.bin.3	PUL3	MAG231_scaffold185078_1_57955	143	16626	GH78;CBM35-unk-unk-GH13_28-CBM26;GH13_7-unk-unk-susD-susC
MAG231.bin.3	PUL4	MAG231_scaffold191258_1_73833	53401	73701	GH36-unk-unk-unk-GH76-GH130-GH26-GH26-unk-unk-susD-susC
MAG231.bin.3	PUL5	MAG231_scaffold208821_1_53410	10623	15431	susC-susD
MAG231.bin.3	PUL6	MAG231_scaffold208821_1_53410	16471	21663	susC-susD
MAG231.bin.3	PUL7	MAG231_scaffold209751_1_47123	25581	45557	GH2-susC-susD-unk-GH35-CBM44-unk-unk-GH105-GH105-CE12
MAG231.bin.3	PUL8	MAG231_scaffold212085_2_12401	7307	12340	susD-susC
MAG231.bin.3	PUL9	MAG231_scaffold23449_1_8341	1845	6658	susD-susC
MAG232.bin.14	PUL1	MAG232_scaffold154722_1_142912	6415	11180	susD-susC
MAG232.bin.14	PUL2	MAG232_scaffold2722_1_587740	446610	492699	GH43_1-unk-susC-susD-unk-susC-unk-CBM61-unk-CBM6;GH43_2-CBM32;GH43_10-unk-unk-unk-unk-GH8-unk-unk-unk-GH95-unk-unk-GH51-CE1
MAG232.bin.14	PUL3	MAG232_scaffold794_1_310709	109727	119720	susC-susD-unk-unk-unk-unk-GH10
MAG232.bin.17	PUL10	MAG232_scaffold3023_1_16852	117	6980	susC-susD-GH51
MAG232.bin.17	PUL11	MAG232_scaffold3263_1_54679	25818	35834	GH32-GH32-CBM37-susD-susC
MAG232.bin.17	PUL12	MAG232_scaffold6243_3_55969	17217	24442	susC-susD-GH2
MAG232.bin.17	PUL13	MAG232_scaffold6243_3_55969	30892	50942	GH28-unk-GH92-GH89-GH28-unk-susD-susC-unk-GT2_Glycos_transf_2-unk-unk-GT2_Glycos_transf_2
MAG232.bin.17	PUL14	MAG232_scaffold82689_1_100772	28768	81814	susC-susD-unk-susC-susD-susC-susD-unk-GH5_4;CBM72-GH26-GH130-unk-GH76-unk-unk-unk-susC-susD-unk-GH43_4-GH51;CBM22-GH43_10;GH43_5-unk-GH2-unk-unk-GH3-GH43_10-susC
MAG232.bin.17	PUL15	MAG232_scaffold82689_2_93082	4241	13557	GH92-unk-unk-susC-susD
MAG232.bin.17	PUL16	MAG232_scaffold89299_1_149285	9347	14341	susC-susD
MAG232.bin.17	PUL17	MAG232_scaffold89299_1_149285	127235	132146	susD-susC
MAG232.bin.17	PUL1	MAG232_scaffold122783_2_117766	69824	85614	GH105-GH145-GH2-unk-GH2-GH20-susC-susD
MAG232.bin.17	PUL2	MAG232_scaffold1330_5_61823	15346	28521	susD-susC-unk-susC-susD-CE1
MAG232.bin.17	PUL3	MAG232_scaffold15479_1_60340	625	5299	susD-susC
MAG232.bin.17	PUL4	MAG232_scaffold15479_1_60340	7011	21056	GH3-GH3-GH16-CBM4-susD-susC
MAG232.bin.17	PUL5	MAG232_scaffold1586_1_45948	2007	9319	GH127-susC-susD
MAG232.bin.17	PUL6	MAG232_scaffold163394_1_65792	26823	50114	PL1_2-CBM48;CE1-GH3-CE1;CBM48-CE1-GH3-susD-susC-unk-unk-CE7
MAG232.bin.17	PUL7	MAG232_scaffold2030_2_67355	47298	64901	CE1-GH146-GH115-susD-susC-unk-AA6
MAG232.bin.17	PUL8	MAG232_scaffold21059_1_74365	22650	59858	GH8-GH30_2-unk-unk-susC-susD-GH115-GH43_12-GH31-GH36-GH2-unk-GH31-CBM6;GH43_29-unk-unk-unk-CBM6;GH5_46
MAG232.bin.17	PUL9	MAG232_scaffold23621_3_47636	20527	45808	GH32-unk-susD-susC-unk-GH43_17-susD-susC-CE10-unk-unk-GH2-unk-GH146
MAG232.bin.8	PUL1	MAG232_scaffold11312_3_46628	8854	24873	susD-susC-CBM59-unk-unk-unk-susC
MAG233.bin.10	PUL10	MAG233_scaffold4089_1_31937	11726	16986	susC-susD
MAG233.bin.10	PUL11	MAG233_scaffold42399_1_27960	1780	17098	susD-susC-unk-CBM77;PL1-unk-unk-unk-susC
MAG233.bin.10	PUL12	MAG233_scaffold4596_1_80177	19838	32669	GH43_10-unk-GH43_4-unk-susD-susC
MAG233.bin.10	PUL13	MAG233_scaffold4710_2_33747	7269	28770	GH2-unk-GH95-GH146-GH30_8-susD-susC-unk-unk-susC
MAG233.bin.10	PUL14	MAG233_scaffold53822_1_49392	8847	13641	susC-susD
MAG233.bin.10	PUL15	MAG233_scaffold53822_1_49392	19660	30812	susD-susC-unk-susC-susD
MAG233.bin.10	PUL1	MAG233_C2298695_1_9103	2190	7072	susC-susD
MAG233.bin.10	PUL2	MAG233_C2300385_1_35863	3847	29803	CBM4;GH10-GH43_1-GH10-unk-unk-CBM4-GH10-unk-susD-susC-susD-susC
MAG233.bin.10	PUL3	MAG233_scaffold132150_1_24509	19220	24355	susD-susC
MAG233.bin.10	PUL4	MAG233_scaffold182874_1_15633	3936	9039	susC-susD
MAG233.bin.10	PUL5	MAG233_scaffold188688_1_57087	26435	36106	GH32-GH32-unk-susD-susC
MAG233.bin.10	PUL6	MAG233_scaffold189081_1_42961	5818	26449	GH32-unk-susD-susC-susC-susD-unk-CBM40;GH32-unk-GH32
MAG233.bin.10	PUL7	MAG233_scaffold2104_2_57875	8600	52746	susD-susC-GH43_10-GH43_35;CBM6-GH36-unk-GH76-unk-GH130-GH26-GH5_4-GH26-unk-unk-unk-susD-susC-GH94-CE7-GH5_7;CE6-unk-GH2-CE2-GH31
MAG233.bin.10	PUL8	MAG233_scaffold3328_2_42029	1789	11802	PL1_2-unk-unk-unk-susC-susD
MAG233.bin.10	PUL9	MAG233_scaffold36208_1_50097	20091	24694	susD-susC
MAG233.bin.14	PUL1	MAG233_scaffold23539_1_21026	13779	18820	susD-susC
MAG234.bin.12	PUL1	MAG234_scaffold190181_1_71700	31444	42990	susD-susC-unk-GH13-unk-GH13
MAG234.bin.12	PUL2	MAG234_scaffold6525_1_109150	78480	101620	GH3-GH149-unk-GH16-GH16-unk-susD-susC-GH30_1-unk-unk-GH16-CBM62
MAG234.bin.17	PUL1	MAG234_scaffold198652_1_43599	31140	35940	susC-susD
MAG234.bin.6	PUL1	MAG234_scaffold123516_1_7312	1153	6306	susC-susD
MAG234.bin.6	PUL2	MAG234_scaffold62500_2_16408	1327	15605	GH130-GH26-GH5_4-GH26-unk-unk-susD-susC
MAG234.bin.6	PUL3	MAG234_scaffold7411_1_14136	2293	10686	susD-unk-susC-susD
MAG234.bin.6	PUL4	MAG234_scaffold7870_1_37241	32078	36893	susD-susC
MAG235.bin.17	PUL10	MAG235_scaffold5466_1_101711	62082	76339	CBM4;GH10-unk-susD-susC-susD-susC
MAG235.bin.17	PUL11	MAG235_scaffold738_1_180378	107260	126464	CBM6;GH43_29-unk-susC-susD-unk-GH43_4-GH51-GH43_29-GH43_5;GH43_10
MAG235.bin.17	PUL12	MAG235_scaffold738_2_93376	13326	36731	GH53-unk-GH13-unk-GH13_38-GH13_28-GH31-GH13_7-unk-unk-susD-susC-GH97
MAG235.bin.17	PUL1	MAG235_scaffold1688_3_64122	48901	62005	susC-susD-GH67-unk-unk-CE10-GH43_34
MAG235.bin.17	PUL2	MAG235_scaffold209940_1_109925	78361	83213	susD-susC
MAG235.bin.17	PUL3	MAG235_scaffold209940_1_109925	84191	94333	susC-susD-unk-unk-unk-GT51
MAG235.bin.17	PUL4	MAG235_scaffold2424_3_47377	6435	23720	GH28-unk-GH92-GH89-GH43_19-GH28-susD-susC-unk-GT2_Glycos_transf_2
MAG235.bin.17	PUL5	MAG235_scaffold3541_1_53086	5967	26228	susD-susC-GH20-GH2-unk-GH109-CBM32;GH2-GH2
MAG235.bin.17	PUL6	MAG235_scaffold3672_2_56752	20839	26052	susC-susD
MAG235.bin.17	PUL7	MAG235_scaffold51726_1_46613	11616	43375	GH43_35-unk-unk-unk-GH3-GH3-CE1;CBM48-unk-unk-GH43_9-GH3-unk-unk-GH32-unk-GH32-unk-susD-susC
MAG235.bin.17	PUL8	MAG235_scaffold5270_1_26948	2678	7674	susC-susD
MAG235.bin.17	PUL9	MAG235_scaffold5270_2_123157	15114	26361	susC-susD-unk-GH16-GH3
MAG236.bin.2	PUL1	MAG236_scaffold56646_2_99663	16104	21111	susC-susD
MAG236.bin.8	PUL1	MAG236_scaffold157191_1_60920	21738	27625	susC-susD-GH43_17
MAG236.bin.8	PUL2	MAG236_scaffold157191_1_60920	36760	41377	susD-susC
MAG236.bin.8	PUL3	MAG236_scaffold171716_1_15608	1014	8334	susD-susC-GH127
MAG236.bin.8	PUL4	MAG236_scaffold188218_1_16089	6697	14620	GT51-susC-susD-CBM37
MAG236.bin.8	PUL5	MAG236_scaffold189673_3_8427	2418	7223	susC-susD
MAG236.bin.8	PUL6	MAG236_scaffold2919_3_34426	3468	19577	GH10-GH3-GH43_7-unk-GH43_7-unk-susD-susC-unk-susC
MAG238.bin.30	PUL1	MAG238_scaffold1828_4_81215	48775	53884	susC-susD
MAG238.bin.30	PUL2	MAG238_scaffold20564_1_17546	10649	15512	susC-susD
MAG238.bin.30	PUL3	MAG238_scaffold2483_1_73544	1173	26181	susD-susC-GH5_4-CBM30;GH9-GH94-GH3-unk-unk-susC-unk-unk-unk-GH5_7-CE6
MAG238.bin.30	PUL4	MAG238_scaffold3462_1_30276	6839	20419	GH13_28-CBM26;GH13_7-unk-unk-susD-susC-GH13
MAG238.bin.30	PUL5	MAG238_scaffold401_1_30147	11493	29813	GH43_4-unk-susD-susC-unk-unk-GH43_10-CBM22;GH51
MAG238.bin.30	PUL6	MAG238_scaffold621_2_33657	2379	12198	susD-susC-susD-susC
MAG238.bin.30	PUL7	MAG238_scaffold713_2_43611	5595	17310	susC-susD-unk-unk-unk-unk-GH146
MAG238.bin.30	PUL8	MAG238_scaffold922_2_44510	5135	29376	GH3-susC-susD-unk-CBM48;CE1-CE1;CBM48-CBM48;CE1-GH3-unk-unk-unk-CBM48;CE1-unk-unk-unk-GH32
MAG238.bin.30	PUL9	MAG238_scaffold922_2_44510	33422	41686	susC-susD-unk-GH32
MAG238.bin.45	PUL1	MAG238_scaffold169378_1_65987	56276	60827	susD-susC
MAG238.bin.45	PUL2	MAG238_scaffold169457_1_63844	3027	7434	susD-susC
MAG238.bin.45	PUL3	MAG238_scaffold169486_1_44086	22125	26910	susC-susD
MAG238.bin.7	PUL1	MAG238_scaffold51922_3_186097	110984	122544	susD-susC-unk-GH13_20-unk-GH13
MAG239.bin.18	PUL1	MAG239_C1902801_1_31670	3445	31602	GH36-susC-susD-unk-unk-unk-unk-GH31-unk-unk-CE7-PL1;PL6_3-unk-unk-unk-unk-PL6_1;CBM23
MAG239.bin.18	PUL2	MAG239_C1902973_1_42505	19042	23854	susC-susD
MAG239.bin.18	PUL3	MAG239_scaffold116494_4_125901	44103	48912	susC-susD
MAG239.bin.18	PUL4	MAG239_scaffold119682_1_46845	5327	30612	CE3-unk-unk-CE10-GH109-unk-GH65-unk-unk-unk-susD-susC-unk-PL31
MAG239.bin.18	PUL5	MAG239_scaffold145948_2_42981	36009	41050	susC-susD
MAG239.bin.18	PUL6	MAG239_scaffold172510_1_30213	17393	29082	susD-susC-unk-unk-CBM48;GH13_10
MAG239.bin.18	PUL7	MAG239_scaffold172645_2_29461	1691	6554	susC-susD
MAG239.bin.24	PUL1	MAG239_scaffold125758_1_12311	3896	8622	susC-susD
MAG239.bin.24	PUL2	MAG239_scaffold138155_1_17024	2309	16665	GH2-susD-susC-unk-unk-unk-CE1
MAG239.bin.24	PUL3	MAG239_scaffold168037_1_6513	301	4838	susD-susC
MAG239.bin.24	PUL4	MAG239_scaffold170329_1_8436	1463	6256	susC-susD
MAG239.bin.24	PUL5	MAG239_scaffold4729_2_10557	1867	6623	susD-susC
MAG186.bin.5	PUL10	MAG186_scaffold6787_2_54328	20288	49146	GH31-unk-unk-unk-susC-susC-susD-CBM37-unk-unk-PL29-unk-GH105-unk-PL29
MAG186.bin.5	PUL11	MAG186_scaffold773_1_66049	3056	10676	susC-susC-susD
MAG186.bin.5	PUL12	MAG186_scaffold773_1_66049	31799	39391	susC-susC-susD
MAG186.bin.5	PUL1	MAG186_C2824683_1_48803	756	5566	susC-susD
MAG186.bin.5	PUL2	MAG186_scaffold1657_1_84583	55113	75402	PL29-unk-unk-susC-susC-susD-PL12-unk-unk-GH20
MAG186.bin.5	PUL3	MAG186_scaffold2165_1_35534	10409	35019	susC-susC-susD-unk-unk-PL33-PL33_1-unk-unk-PL29-unk-PL29-CE14
MAG186.bin.5	PUL4	MAG186_scaffold2165_2_124776	2489	15125	GH127-unk-GH88-GH105-PL1_2-susC-susD
MAG186.bin.5	PUL5	MAG186_scaffold2165_2_124776	91357	121214	PL35-unk-unk-GH2-unk-PL35-unk-susD-susC-susC-PL35-PL35-GH39;GH105
MAG186.bin.5	PUL6	MAG186_scaffold232694_1_20118	7101	17813	susC-susC-susD-unk-PL29
MAG186.bin.5	PUL7	MAG186_scaffold261_2_42198	22299	42022	GH3-unk-PL8-unk-unk-CE7-unk-unk-unk-susD-susC
MAG186.bin.5	PUL8	MAG186_scaffold4998_1_84123	33672	71893	PL35-unk-unk-susC-susC-susD-PL35-unk-CBM40-PL33-PL35-unk-PL35-CE10-unk-unk-GH29-PL33_1
MAG186.bin.5	PUL9	MAG186_scaffold67082_1_23240	2586	7403	susC-susD
MAG240.bin.3	PUL1	MAG240_scaffold155342_1_29433	3659	17430	CE6;GH28;GH99-unk-CBM37-unk-unk-susD-susC
MAG240.bin.3	PUL2	MAG240_scaffold189030_1_28744	6882	19085	CE3-unk-unk-CE3-unk-GH39-unk-susD-susC
MAG240.bin.3	PUL3	MAG240_scaffold218534_1_17656	1869	12454	susD-susC-unk-susC-susD
MAG240.bin.3	PUL4	MAG240_scaffold673_4_39353	7963	16749	GH3-unk-susC-susD
MAG240.bin.3	PUL5	MAG240_scaffold7349_2_18716	7066	17101	GH3-unk-unk-unk-susC-susD
MAG240.bin.3	PUL6	MAG240_scaffold7349_3_96496	51973	75938	susC-susD-unk-PL31-unk-unk-GH10-unk-unk-GH20-unk-unk-unk-unk-susC
MAG240.bin.3	PUL7	MAG240_scaffold8159_1_55596	18820	23556	susC-susD
MAG240.bin.3	PUL8	MAG240_scaffold93673_1_50650	19911	24673	susD-susC
MAG240.bin.3	PUL9	MAG240_scaffold93673_3_32035	22604	27112	susD-susC
MAG240.bin.8	PUL1	MAG240_scaffold214076_1_173660	48754	60294	GH13-unk-GH13-unk-susC-susD
MAG240.bin.8	PUL2	MAG240_scaffold214211_1_262483	141682	164604	GH3-GH149-unk-GH16-GH16-unk-susD-susC-GH30_1-unk-unk-GH16-CBM62
MAG241.bin.21	PUL1	MAG241_scaffold149001_1_7703	1359	6445	susD-susC
MAG241.bin.24	PUL1	MAG241_scaffold3692_1_23829	16369	21506	susD-susC
MAG243.bin.8	PUL1	MAG243_scaffold103216_1_11598	57	5485	susD-susC
MAG243.bin.8	PUL2	MAG243_scaffold106436_1_9396	3025	7754	susD-susC
MAG243.bin.8	PUL3	MAG243_scaffold107932_1_33763	2100	7124	susC-susD
MAG243.bin.8	PUL4	MAG243_scaffold109791_1_25717	1001	14764	susC-susD-susC-susD-unk-GH10;CBM4
MAG243.bin.8	PUL5	MAG243_scaffold114_1_12463	6629	11458	susC-susD
MAG243.bin.8	PUL6	MAG243_scaffold52474_1_12406	7444	12204	susD-susC
MAG243.bin.8	PUL7	MAG243_scaffold70_2_30923	24	4865	susC-susD
MAG243.bin.8	PUL8	MAG243_scaffold70_2_30923	16436	30778	CE7;GH5_7-GH94-susC-susD-unk-CBM72
MAG244.bin.1	PUL1	MAG244_scaffold1827_1_14837	6694	11757	susD-susC
MAG244.bin.22	PUL1	MAG244_C2414988_1_10148	3287	8197	susC-susD
MAG244.bin.22	PUL2	MAG244_scaffold105310_2_56106	41002	53867	GH26-unk-susC-susD-GH26-GH130-unk-unk-GH27
MAG244.bin.22	PUL3	MAG244_scaffold181175_1_18821	3441	15461	GH30_1-GH149-GH16-unk-susD-susC
MAG246.bin.19	PUL10	MAG246_scaffold60692_1_94969	52466	57263	susD-susC
MAG246.bin.19	PUL1	MAG246_C2425240_1_11541	1214	6100	susC-susD
MAG246.bin.19	PUL2	MAG246_scaffold1013_2_171833	150887	160697	GH3-GH3-susD-susC
MAG246.bin.19	PUL3	MAG246_scaffold1807_1_77566	2335	15817	GH3-unk-unk-unk-unk-susC-susD-GH43_17
MAG246.bin.19	PUL4	MAG246_scaffold27693_1_76935	66796	76811	susD-susC-GT2_Glycos_transf_2-unk-GT2_Glycos_transf_2
MAG246.bin.19	PUL5	MAG246_scaffold3189_1_221153	159232	167197	GH31-unk-susD-susC
MAG246.bin.19	PUL6	MAG246_scaffold3189_4_106930	101354	106147	susC-susD
MAG246.bin.19	PUL7	MAG246_scaffold5136_1_23979	11757	23690	GH13_36-GH3-unk-unk-unk-unk-susC-susD
MAG246.bin.19	PUL8	MAG246_scaffold521_2_93282	48075	62871	susD-susC-unk-unk-unk-unk-susC-susD
MAG246.bin.19	PUL9	MAG246_scaffold60692_1_94969	22494	43757	GH10-GH95-GH95-GH5_4-unk-unk-unk-susD-susC-susD-susC
MAG246.bin.3	PUL1	MAG246_scaffold108821_1_40242	30117	35247	susC-susD
MAG247.bin.17	PUL1	MAG247_scaffold16436_1_27121	22176	27042	susD-susC
MAG247.bin.17	PUL2	MAG247_scaffold169884_2_31043	9638	14855	susD-susC
MAG247.bin.17	PUL3	MAG247_scaffold3908_2_56776	12742	17553	susD-susC
MAG247.bin.17	PUL4	MAG247_scaffold3908_2_56776	51752	56606	susD-susC
MAG247.bin.18	PUL1	MAG247_scaffold170015_1_22292	595	11999	GH13_8;CBM48-unk-GH25-unk-unk-susD-susC
MAG247.bin.18	PUL2	MAG247_scaffold171065_2_49356	39013	43923	susD-susC
MAG247.bin.18	PUL3	MAG247_scaffold32622_1_24464	9785	21642	susC-unk-unk-susD-susC
MAG248.bin.10	PUL1	MAG248_scaffold3965_3_81114	29514	34643	susD-susC
MAG248.bin.10	PUL2	MAG248_scaffold66504_2_33165	7112	12114	susD-susC
MAG248.bin.11	PUL1	MAG248_scaffold1332_2_68195	42495	47164	susD-susC
MAG248.bin.11	PUL2	MAG248_scaffold182977_1_49674	6984	20441	GH55-susC-susD-unk-GH16-GH30_3-GH3
MAG248.bin.11	PUL3	MAG248_scaffold2226_1_98679	36785	44370	GH92-susC-susD
MAG248.bin.11	PUL4	MAG248_scaffold3435_1_78571	2332	15505	CE10;GH3-CE1-unk-susD-susC-GH3
MAG248.bin.11	PUL5	MAG248_scaffold417_7_121328	81641	107503	susC-susD-unk-unk-GH5_4-unk-unk-unk-GH5_4-unk-unk-susD-susC-unk-unk-GH3
MAG248.bin.11	PUL6	MAG248_scaffold4885_1_48540	34604	44164	susC-susD-unk-GH32-GH32
MAG248.bin.11	PUL7	MAG248_scaffold74291_1_18864	11233	15742	susC-susD
MAG248.bin.13	PUL1	MAG248_scaffold255_2_106030	85682	90694	susC-susD
MAG248.bin.19	PUL1	MAG248_scaffold197106_1_34666	20206	24817	susC-susD
MAG248.bin.19	PUL2	MAG248_scaffold35359_1_34499	7131	16741	susD-susC-susD-susC
MAG248.bin.19	PUL3	MAG248_scaffold980_4_227686	16027	47067	susC-susD-susC-susD-unk-GH5_4-GH2-GH36-GH94-GH5_2-unk-GH130-GH26-CE7;GH5_7-unk-GH31
MAG187.bin.24	PUL1	MAG187_scaffold163785_1_18079	13137	18072	susD-susC
MAG187.bin.25	PUL1	MAG187_scaffold6539_1_19830	14564	19593	susD-susC
MAG187.bin.6	PUL1	MAG187_scaffold144216_1_6939	332	5147	susC-susD
MAG187.bin.6	PUL2	MAG187_scaffold163544_1_9826	1585	7834	susD-susC-GH5_7
MAG187.bin.6	PUL3	MAG187_scaffold5662_1_27575	82	5332	susC-susD
MAG187.bin.6	PUL4	MAG187_scaffold646_1_15282	730	5438	susD-susC
MAG250.bin.13	PUL10	MAG250_scaffold6695_1_81830	38843	79300	GT2_Glycos_transf_2-GH31-unk-CE6-GH2-GH36-GH94-unk-GH130-GH26-GH5_7;CE7-unk-unk-unk-GH5_4-CBM72-unk-susD-susC-unk-unk-GH95-GH110
MAG250.bin.13	PUL11	MAG250_scaffold761_5_35578	1083	25260	GH51-GH89-unk-susC-susD-GH2-unk-GH92-GH28-GH92;GH29-GH97
MAG250.bin.13	PUL12	MAG250_scaffold8140_1_71488	17852	22810	susC-susD
MAG250.bin.13	PUL13	MAG250_scaffold8140_1_71488	35235	58828	GH3-GH3-GH130-unk-GH26-susC-susD-susC-susD-GH5-GH30_3-CE1;CBM48-GH26
MAG250.bin.13	PUL14	MAG250_scaffold8140_2_21918	1087	18952	susD-susC-unk-CE1-GH13_36-unk-unk-unk-unk-GH33
MAG250.bin.13	PUL15	MAG250_scaffold985_4_48406	7117	33482	GH31-unk-GH43_2-GH43_2-GH99-unk-susD-susC-unk-GH31-GH92-GH43_2;GH99-GH2
MAG250.bin.13	PUL1	MAG250_scaffold1600_2_102219	19600	29867	susC-susD-unk-GH16-GH30_3
MAG250.bin.13	PUL2	MAG250_scaffold1600_2_102219	43053	71341	GH92;GH125-unk-unk-unk-unk-susC-susD-unk-GH76-GH76-GH92-GH76-GH31-CBM67-GH92
MAG250.bin.13	PUL3	MAG250_scaffold2157_2_64470	27460	31801	susC-susD
MAG250.bin.13	PUL4	MAG250_scaffold224873_1_80662	2265	19186	susC-susD-unk-GH123-GH20-unk-unk-CE14
MAG250.bin.13	PUL5	MAG250_scaffold36133_2_92293	21092	52220	GH97-GH109-unk-GH92-GH95-unk-GH2;CBM13-unk-unk-unk-CBM56;GH92-unk-susD-susC-unk-unk-unk-GH63
MAG250.bin.13	PUL6	MAG250_scaffold405_1_33210	17375	22111	susD-susC
MAG250.bin.13	PUL7	MAG250_scaffold4290_2_22168	13134	21024	susC-susD-unk-GH32
MAG250.bin.13	PUL8	MAG250_scaffold5922_1_64236	31081	61931	GT23-GT4-unk-GT4-GT2_Glycos_transf_2-unk-unk-unk-susC-susD-unk-CE1;CBM48-unk-CE1;CBM48-GH3-unk-CE10-unk-unk-GH5_26
MAG250.bin.13	PUL9	MAG250_scaffold613_1_36620	18027	33509	GH43_10-unk-CE12-CE8;GH28-unk-unk-GH105-PL1_2-susC-susD
MAG250.bin.16	PUL1	MAG250_scaffold135998_1_24615	632	13898	CE1;CBM48-CE1;CBM48-CE1;CBM48-GH3-GH3-susD-susC
MAG250.bin.16	PUL2	MAG250_scaffold177823_1_30590	14271	21399	GH97-susD-susC
MAG250.bin.16	PUL3	MAG250_scaffold1936_2_83296	47778	78410	susC-susD-unk-unk-GH5_4-unk-GH26-unk-GH94-CBM30;GH9-GH26-GH130-unk-unk-CE6-GH5_7-GH27-GH2-CBM22;GH51
MAG250.bin.16	PUL4	MAG250_scaffold222132_1_87570	24060	31870	CE7-unk-susD-susC
MAG250.bin.16	PUL5	MAG250_scaffold40026_1_33389	12537	30636	GH28-unk-PL1_2-susD-susC-unk-CBM69;CBM37
MAG250.bin.16	PUL6	MAG250_scaffold5009_1_29227	12389	17389	susC-susD
MAG250.bin.17	PUL10	MAG250_scaffold230727_1_22008	12547	17586	susD-susC
MAG250.bin.17	PUL11	MAG250_scaffold230791_2_65329	49768	58469	CBM72-CBM23-susD-susC
MAG250.bin.17	PUL12	MAG250_scaffold2831_3_151972	47123	52014	susC-susD
MAG250.bin.17	PUL13	MAG250_scaffold3084_1_18965	206	5216	susD-susC
MAG250.bin.17	PUL14	MAG250_scaffold57553_1_79330	21382	32768	AA6-CE1-unk-unk-susD-susC
MAG250.bin.17	PUL15	MAG250_scaffold8364_1_60812	2750	22183	PL1;CBM77-CE8-unk-unk-unk-GT51-unk-unk-unk-susD-susC
MAG250.bin.17	PUL1	MAG250_C2582260_1_10535	3903	8621	susC-susD
MAG250.bin.17	PUL2	MAG250_scaffold1265_2_57772	31696	53965	susC-unk-unk-susC-susD-unk-GH16-GH3-unk-unk-unk-unk-GH5_21
MAG250.bin.17	PUL3	MAG250_scaffold200262_1_51925	4976	9961	susD-susC
MAG250.bin.17	PUL4	MAG250_scaffold208764_1_68064	14184	38623	susD-susC-susC-susC-unk-unk-unk-unk-GH43_4-susD-susC
MAG250.bin.17	PUL5	MAG250_scaffold22047_1_14086	7276	11904	susC-susD
MAG250.bin.17	PUL6	MAG250_scaffold230456_1_84963	60308	74119	GH10;CBM4-unk-susD-susC-susD-susC
MAG250.bin.17	PUL7	MAG250_scaffold230627_2_31834	503	12231	GH36-unk-unk-unk-unk-susD-susC
MAG250.bin.17	PUL8	MAG250_scaffold230627_2_31834	20551	25618	susC-susD
MAG250.bin.17	PUL9	MAG250_scaffold230693_1_92488	63650	73198	susC-susD-unk-GH32-GH32
MAG250.bin.19	PUL1	MAG250_C2584548_1_31482	2824	24015	susC-unk-susD-susC-unk-unk-unk-GH127-CBM67
MAG250.bin.19	PUL2	MAG250_C2584906_1_53864	14436	30885	susC-unk-unk-unk-unk-susD-susC
MAG250.bin.19	PUL3	MAG250_scaffold173493_1_72578	48475	65354	susC-susD-unk-unk-susC-unk-unk-GH43_12
MAG250.bin.19	PUL4	MAG250_scaffold1973_1_47955	10004	25044	GH76-GH92-unk-susD-susC-unk-CBM67
MAG250.bin.19	PUL5	MAG250_scaffold230855_1_59857	2171	13368	CBM32;GH2-unk-unk-unk-susD-susC
MAG250.bin.19	PUL6	MAG250_scaffold230874_2_10033	745	9204	susC-susD-GH85
MAG250.bin.19	PUL7	MAG250_scaffold3617_1_192199	19738	30734	CBM32-unk-CE3-unk-GH27-susD-susC
MAG250.bin.19	PUL8	MAG250_scaffold62092_1_63560	42746	53503	GH127-GH127-susC-susD
MAG250.bin.19	PUL9	MAG250_scaffold6897_1_215382	92092	97018	susC-susD
MAG250.bin.22	PUL10	MAG250_scaffold3428_1_148317	28976	44946	GH92-GH28-susD-susC-GH89-unk-GH92
MAG250.bin.22	PUL11	MAG250_scaffold5681_1_171124	5943	23983	GH32-unk-susD-susC-unk-unk-CBM37-susD-susC
MAG250.bin.22	PUL12	MAG250_scaffold5681_1_171124	59746	70897	CBM72;GH5_4-unk-unk-unk-susD-susC
MAG250.bin.22	PUL13	MAG250_scaffold5681_1_171124	139047	150232	susC-susD-unk-GH5_4-unk-GH26
MAG250.bin.22	PUL14	MAG250_scaffold5688_2_65806	9885	14421	susC-susD
MAG250.bin.22	PUL15	MAG250_scaffold859_1_100290	114	4978	susC-susD
MAG250.bin.22	PUL1	MAG250_scaffold107120_1_46870	8911	14032	susC-susD
MAG250.bin.22	PUL2	MAG250_scaffold130956_1_43912	38817	43752	susD-susC
MAG250.bin.22	PUL3	MAG250_scaffold230871_1_54013	38641	51384	susC-susD-CBM4-GH16-GH5_46-GH3
MAG250.bin.22	PUL4	MAG250_scaffold2762_1_78097	49229	54055	susC-susD
MAG250.bin.22	PUL5	MAG250_scaffold323_1_152038	103256	109760	CE10-unk-susC-susD
MAG250.bin.22	PUL6	MAG250_scaffold32371_1_124731	44504	49666	susD-susC
MAG250.bin.22	PUL7	MAG250_scaffold32371_1_124731	62298	68348	GH25-unk-susC-susD
MAG250.bin.22	PUL8	MAG250_scaffold3267_1_115569	70719	96068	susC-susD-susC-susD-unk-GH10-CBM4-GH10-CBM4;GH10-GH5_21-CBM6;GH43_10;GH43_29
MAG250.bin.22	PUL9	MAG250_scaffold3428_1_148317	4293	27507	susC-susD-unk-unk-unk-unk-PL1-unk-unk-GH105
MAG250.bin.24	PUL10	MAG250_scaffold642_7_50208	1770	27813	CBM67;GH78-GH35-GH43_24-GH2-GH43_10-GH3-GH3-GH3-unk-unk-susD-susC
MAG250.bin.24	PUL11	MAG250_scaffold64_3_61535	34132	44601	susD-susC-susD-susC
MAG250.bin.24	PUL12	MAG250_scaffold9500_2_36868	19374	35142	GH32;CBM40-unk-susD-susC-unk-unk-susC
MAG250.bin.24	PUL13	MAG250_scaffold9500_3_58209	32399	57795	GH94-CBM30;GH9-susC-susD-unk-unk-GH5_4-GH26-GH26-GH130-GH76-unk-unk-GH36
MAG250.bin.24	PUL1	MAG250_scaffold1217_1_51123	37260	51085	CBM48;CE1-GH3-CBM48;CE1-CBM48;CE1-CE1-unk-susD-susC
MAG250.bin.24	PUL2	MAG250_scaffold1305_2_49825	13650	21709	GH32-unk-susD-susC
MAG250.bin.24	PUL3	MAG250_scaffold199921_1_68602	6204	30440	CE6;CBM4-GH3-GH43_10-GH43_35-GH5_21-GH10-unk-susD-susC-susD-susC
MAG250.bin.24	PUL4	MAG250_scaffold215457_1_17014	180	9266	GH43_4-unk-susD-susC
MAG250.bin.24	PUL5	MAG250_scaffold3463_3_54581	44062	52362	susC-susD-unk-GH28
MAG250.bin.24	PUL6	MAG250_scaffold3463_6_117133	61427	85642	susC-susD-CBM4-GH16-GH3-GH5_46-GH3-GH9-unk-unk-unk-CE1-susC
MAG250.bin.24	PUL7	MAG250_scaffold521_1_40874	6309	11455	susC-susD
MAG250.bin.24	PUL8	MAG250_scaffold6106_2_72648	13212	22476	CBM85-unk-susD-susC-PL1_2
MAG250.bin.24	PUL9	MAG250_scaffold6106_2_72648	59409	72534	CE1;CBM48-unk-susC-susD-GH3
MAG250.bin.31	PUL10	MAG250_scaffold2583_1_119774	19029	23555	susC-susD
MAG250.bin.31	PUL11	MAG250_scaffold2765_3_252811	13399	27650	GH92-susD-susC-GH127-unk-unk-GH53;GH43_24
MAG250.bin.31	PUL12	MAG250_scaffold407_1_79511	49569	72902	susD-susC-unk-CE6-GH5_7-CE7-GH94-GH26-GH130-unk-unk-unk-unk-GH36
MAG250.bin.31	PUL13	MAG250_scaffold46609_1_57826	42595	57466	susC-susD-unk-unk-susC-susD
MAG250.bin.31	PUL14	MAG250_scaffold4843_1_136603	55199	67927	susC-unk-unk-susD-susC
MAG250.bin.31	PUL15	MAG250_scaffold4995_1_44096	2044	6814	susC-susD
MAG250.bin.31	PUL16	MAG250_scaffold700_2_46189	1001	14450	GH13_6-unk-CBM32-susD-susC-GH97-GH13
MAG250.bin.31	PUL17	MAG250_scaffold78_1_110203	5221	23513	susC-susD-CBM4-GH16-GH3-unk-unk-PL11_1
MAG250.bin.31	PUL18	MAG250_scaffold78_1_110203	48020	60054	susC-susD-unk-unk-susC
MAG250.bin.31	PUL19	MAG250_scaffold78_1_110203	63928	100995	GH43_35-GH51-unk-unk-unk-unk-susC-susC-susD-susC-susD-unk-unk-GH5_4-GH31-GH2
MAG250.bin.31	PUL1	MAG250_C2584642_1_34377	26380	31487	susC-susD
MAG250.bin.31	PUL20	MAG250_scaffold829_1_42012	8015	28835	GH43_29;GH28-susC-susD-unk-PL1_2-PL1_2-CE8-unk-unk-unk-GH43_19;GH43_34
MAG250.bin.31	PUL2	MAG250_scaffold134725_1_30892	7899	13049	susC-susD
MAG250.bin.31	PUL3	MAG250_scaffold191932_2_28685	8453	27572	GT6-unk-unk-GT11-unk-GT2_Glycos_transf_2-unk-susC-susD-susC-susD
MAG250.bin.31	PUL4	MAG250_scaffold230503_3_13911	7759	12482	susD-susC
MAG250.bin.31	PUL5	MAG250_scaffold230856_1_23118	3724	18434	CE1-unk-unk-unk-susC-susD-unk-unk-GH28;PL22
MAG250.bin.31	PUL6	MAG250_scaffold230868_1_39990	25853	30906	susC-susD
MAG250.bin.31	PUL7	MAG250_scaffold230877_1_55728	12518	29659	GH2-unk-susC-susD-unk-unk-unk-CBM37-GH115
MAG250.bin.31	PUL8	MAG250_scaffold230877_1_55728	34896	44524	GH32-GH32-unk-susD-susC
MAG250.bin.31	PUL9	MAG250_scaffold2477_1_13685	276	9928	GH32-GH32-unk-susD-susC
MAG250.bin.32	PUL10	MAG250_scaffold229992_1_23483	2471	18254	susC-susD-unk-unk-unk-GH26;GH5_4-GH26-GH26-GH130
MAG250.bin.32	PUL11	MAG250_scaffold230770_1_18479	2113	7540	susD-susC
MAG250.bin.32	PUL12	MAG250_scaffold230784_1_40607	5342	34483	GH128-PL11-CBM61-CBM40;CBM13-unk-susC-unk-unk-susD-susC
MAG250.bin.32	PUL13	MAG250_scaffold230873_1_25029	6015	16197	GH53-unk-unk-unk-susD-susC
MAG250.bin.32	PUL14	MAG250_scaffold3713_1_56477	10803	35893	CE3;CE10-unk-unk-susD-susC-unk-unk-susD-susC-unk-CBM4
MAG250.bin.32	PUL15	MAG250_scaffold619_1_24691	15356	20172	susC-susD
MAG250.bin.32	PUL16	MAG250_scaffold7544_1_11886	5062	9840	susD-susC
MAG250.bin.32	PUL1	MAG250_C2582608_1_11717	2151	7163	susD-susC
MAG250.bin.32	PUL2	MAG250_scaffold114487_1_101923	43923	61296	GH105-unk-unk-unk-unk-susD-susC-GH28-PL1
MAG250.bin.32	PUL3	MAG250_scaffold144042_1_11709	6394	11484	susC-susD
MAG250.bin.32	PUL4	MAG250_scaffold162_1_32030	9715	21816	susD-susC-unk-unk-unk-CBM37;PL1_2
MAG250.bin.32	PUL5	MAG250_scaffold219078_2_18045	3227	8106	susC-susD
MAG250.bin.32	PUL6	MAG250_scaffold226968_2_24599	5833	19176	GH3-unk-unk-susC-susD-unk-GH32
MAG250.bin.32	PUL7	MAG250_scaffold228195_1_56635	46776	51624	susC-susD
MAG250.bin.32	PUL8	MAG250_scaffold228597_1_30821	7133	29768	susD-susC-unk-unk-susD-susC-unk-GH98;CBM35-GH115
MAG250.bin.32	PUL9	MAG250_scaffold229847_3_26670	2245	7618	susC-susD
MAG250.bin.4	PUL1	MAG250_scaffold159_1_392324	248794	261305	GH3;GH29-susC-susD-unk-unk-GT2_Glycos_transf_2
MAG250.bin.4	PUL2	MAG250_scaffold1848_1_191103	171393	175891	susC-susD
MAG250.bin.9	PUL1	MAG250_scaffold109009_4_7997	626	7624	GH43_7-unk-susD-susC
MAG250.bin.9	PUL2	MAG250_scaffold122801_1_14454	5813	13109	susD-susC-GH127
MAG250.bin.9	PUL3	MAG250_scaffold183712_2_13683	8174	12748	susC-susD
MAG250.bin.9	PUL4	MAG250_scaffold187868_2_20602	14894	19623	susC-susD
MAG250.bin.9	PUL5	MAG250_scaffold194054_1_12535	1109	5914	susC-susD
MAG250.bin.9	PUL6	MAG250_scaffold214815_1_18345	5866	10396	susD-susC
MAG250.bin.9	PUL7	MAG250_scaffold229781_2_10310	5607	10271	susD-susC
MAG250.bin.9	PUL8	MAG250_scaffold49753_1_18168	6321	16514	susD-susC-unk-susC
MAG251.bin.11	PUL1	MAG251_scaffold3665_1_17953	1912	12724	susC-susD-unk-GH13-GH13-CBM26-GH28
MAG251.bin.11	PUL2	MAG251_scaffold947_3_211545	116955	128591	susD-susC-unk-GH13_20-unk-GH13
MAG251.bin.18	PUL1	MAG251_scaffold175536_1_24585	866	18882	GH3-unk-unk-unk-susD-susC-unk-unk-unk-CE1
MAG251.bin.18	PUL2	MAG251_scaffold175768_1_57007	3186	15097	CBM6;GH43_29-unk-unk-CE1;CBM48-susD-susC
MAG251.bin.18	PUL3	MAG251_scaffold4026_2_109578	49618	65720	GH43_1-unk-susC-susD-unk-unk-susC
MAG251.bin.18	PUL4	MAG251_scaffold89182_1_101637	59477	63830	susC-susD
MAG251.bin.25	PUL1	MAG251_scaffold1279_3_83920	42994	48061	susD-susC
MAG251.bin.25	PUL2	MAG251_scaffold2516_2_28878	5077	15921	susC-susD-unk-unk-unk-unk-CE2
MAG251.bin.25	PUL3	MAG251_scaffold2895_1_133212	80221	85075	susD-susC
MAG251.bin.25	PUL4	MAG251_scaffold6205_2_39743	4787	18134	GH20;CBM56-GH20-unk-unk-unk-unk-susD-susC
MAG251.bin.25	PUL5	MAG251_scaffold662_1_105179	18551	34800	susD-susC-susC-unk-susC-susD
MAG251.bin.25	PUL6	MAG251_scaffold83_2_75451	530	5332	susC-susD
MAG251.bin.25	PUL7	MAG251_scaffold83565_2_30452	4710	14300	susD-susC-susC-susD
MAG252.bin.2	PUL10	MAG252_scaffold61197_1_69702	41166	68107	GT8-unk-unk-unk-unk-AA6-unk-GH105-GH154-unk-GH127-CBM32;GH43_34-GH97-GH127-susC-susD
MAG252.bin.2	PUL11	MAG252_scaffold67859_1_55570	32912	37908	susC-susD
MAG252.bin.2	PUL12	MAG252_scaffold7926_1_56809	33589	38802	susD-susC
MAG252.bin.2	PUL13	MAG252_scaffold91796_2_83313	60706	77874	GT2_Glycos_transf_2-unk-susC-susD-GH28-GH43_19-GH89-GH92-unk-GH28
MAG252.bin.2	PUL1	MAG252_C2710784_1_29076	11269	25510	susC-susD-susC-susD-unk-CBM4;GH10
MAG252.bin.2	PUL2	MAG252_scaffold168197_1_53120	4892	36430	susC-susD-unk-GH32-GH32-unk-unk-GH3-GH43_9-unk-unk-CBM48;CE1-GH3-GH3-unk-unk-GH43_35
MAG252.bin.2	PUL3	MAG252_scaffold213124_1_37955	412	15368	GH51-GH43_4-unk-susD-susC-unk-CBM6;GH43_29
MAG252.bin.2	PUL4	MAG252_scaffold218364_1_77534	31643	55050	GH97-susC-susD-unk-unk-GH13_6-GH31-GH13_28-GH13_38-GH13-unk-GH53
MAG252.bin.2	PUL5	MAG252_scaffold234735_1_81482	22514	27564	susD-susC
MAG252.bin.2	PUL6	MAG252_scaffold240160_1_97189	2052	6774	susD-susC
MAG252.bin.2	PUL7	MAG252_scaffold240160_1_97189	7753	12602	susC-susD
MAG252.bin.2	PUL8	MAG252_scaffold2646_1_39281	5222	22212	CBM32;GH2-GH109-unk-GH2-GH20-susC-susD
MAG252.bin.2	PUL9	MAG252_scaffold534_1_87564	18293	30639	susC-susD-CBM4-unk-GH16-GH3
MAG253.bin.11	PUL1	MAG253_scaffold151636_1_48391	34597	47141	susC-unk-unk-susD-susC
MAG253.bin.11	PUL2	MAG253_scaffold183116_1_49363	20932	25887	susD-susC
MAG253.bin.11	PUL3	MAG253_scaffold3655_1_8370	509	8067	susC-susD-unk-susD
MAG253.bin.11	PUL4	MAG253_scaffold48127_1_80510	31025	48733	susC-unk-unk-susD-susC-unk-GH30_8;CBM6;GH43_16
MAG253.bin.11	PUL5	MAG253_scaffold6297_1_164403	110880	134312	CBM4-unk-susD-susC-unk-unk-susD-susC-unk-CBM50;GH73
MAG253.bin.2	PUL10	MAG253_scaffold29355_1_32676	9899	31793	GH115-GH98;CBM35-unk-unk-unk-susC-susD-unk-unk-susC
MAG253.bin.2	PUL11	MAG253_scaffold55206_1_8984	2315	8896	susC-susD-CBM37
MAG253.bin.2	PUL12	MAG253_scaffold665_1_70543	7836	30105	CE12-unk-unk-susC-susD-unk-unk-susC-susD
MAG253.bin.2	PUL1	MAG253_C2311401_1_13758	116	4851	susC-susD
MAG253.bin.2	PUL2	MAG253_C2312209_1_26821	3371	8743	susD-susC
MAG253.bin.2	PUL3	MAG253_scaffold165515_1_12713	1175	5908	susC-susD
MAG253.bin.2	PUL4	MAG253_scaffold166422_1_57882	15736	21145	susC-susD
MAG253.bin.2	PUL5	MAG253_scaffold166422_1_57882	23812	30902	susC-susD-GH5_4
MAG253.bin.2	PUL6	MAG253_scaffold172095_1_28829	2373	12530	CBM12;PL1_2-unk-unk-susD-susC
MAG253.bin.2	PUL7	MAG253_scaffold183552_1_24579	4777	23645	GH2-unk-CBM4-GH10-unk-susD-unk-susD-susC
MAG253.bin.2	PUL8	MAG253_scaffold183611_1_52266	12721	17750	susD-susC
MAG253.bin.2	PUL9	MAG253_scaffold183650_1_20054	1070	6052	susD-susC
MAG253.bin.6	PUL1	MAG253_scaffold159976_2_14772	9561	14627	susC-susD
MAG253.bin.6	PUL2	MAG253_scaffold180988_1_69846	23170	28163	susC-susD
MAG253.bin.6	PUL3	MAG253_scaffold3236_2_212686	86756	116463	GH43_10-GH43_2;CBM6-CBM61-unk-unk-susC-unk-unk-susD-susC-unk-GH43_1
MAG253.bin.6	PUL4	MAG253_scaffold46465_1_72528	3331	8169	susC-susD
MAG253.bin.6	PUL5	MAG253_scaffold7486_1_180002	137900	142689	susC-susD
MAG254.bin.13	PUL1	MAG254_scaffold2262_3_129145	48569	64490	susC-unk-unk-unk-CBM59-susC-susD
MAG254.bin.22	PUL1	MAG254_scaffold11891_1_49912	5229	20654	CBM4-unk-GH10-unk-susD-unk-unk-susD-susC
MAG254.bin.22	PUL2	MAG254_scaffold148074_1_38342	15952	23015	susD-susC-CBM37
MAG254.bin.22	PUL3	MAG254_scaffold148261_1_45210	33784	39235	susC-susD
MAG254.bin.22	PUL4	MAG254_scaffold148346_1_50552	38177	42775	susD-susC
MAG254.bin.22	PUL5	MAG254_scaffold1597_1_46841	7812	12363	susC-susD
MAG254.bin.22	PUL6	MAG254_scaffold1701_1_32309	5719	10559	susD-susC
MAG254.bin.22	PUL7	MAG254_scaffold1701_1_32309	24961	31804	CBM37;PL6_1-susD-susC
MAG254.bin.22	PUL8	MAG254_scaffold200_1_29844	13231	28566	GH31-unk-unk-unk-CE6;CE1-GH10-susC-susD
MAG254.bin.22	PUL9	MAG254_scaffold4277_1_76070	50246	66995	susC-susD-unk-GH5_4-unk-GH26-unk-unk-unk-susC
MAG254.bin.23	PUL1	MAG254_scaffold94218_2_157244	59959	65096	susC-susD
MAG254.bin.8	PUL10	MAG254_scaffold3766_1_18271	6232	10965	susC-susD
MAG254.bin.8	PUL11	MAG254_scaffold40413_2_31566	12103	16993	susD-susC
MAG254.bin.8	PUL12	MAG254_scaffold92838_1_54875	42512	51153	GH32-CBM37-susD-susC
MAG254.bin.8	PUL1	MAG254_scaffold144886_1_87977	35662	57737	susD-susC-unk-unk-susD-susC-unk-unk-CE12
MAG254.bin.8	PUL2	MAG254_scaffold147957_1_76200	28717	40898	susC-unk-unk-susD-susC
MAG254.bin.8	PUL3	MAG254_scaffold148213_2_85996	37369	44459	GH5_4-susD-susC
MAG254.bin.8	PUL4	MAG254_scaffold148213_2_85996	52882	58010	susD-susC
MAG254.bin.8	PUL5	MAG254_scaffold148334_1_26186	18489	23548	susC-susD
MAG254.bin.8	PUL6	MAG254_scaffold1504_1_67486	21883	29945	susD-susC-unk-susC
MAG254.bin.8	PUL7	MAG254_scaffold2542_1_74871	29856	40011	susC-susD-unk-unk-CBM12;PL1_2
MAG254.bin.8	PUL8	MAG254_scaffold28827_1_77200	57412	76256	susC-susD-unk-susD-unk-GH10-CBM4-unk-GH2
MAG254.bin.8	PUL9	MAG254_scaffold3296_1_75207	5614	30574	susC-susD-unk-GH43_4-GH28;GH105-susC-unk-unk-unk-unk-susD-susC
MAG255.bin.14	PUL1	MAG255_scaffold129585_1_15619	5037	9693	susC-susD
MAG255.bin.14	PUL2	MAG255_scaffold157895_1_8463	2136	6993	susD-susC
MAG255.bin.26	PUL1	MAG255_C2042200_1_21157	2899	20914	GH43_4-unk-susD-susC-unk-unk-GH43_10-GH51;CBM22
MAG255.bin.26	PUL2	MAG255_scaffold1089_2_12857	55	12828	GH26-unk-unk-susD-susC-unk-GH5_4
MAG255.bin.26	PUL3	MAG255_scaffold152365_1_53812	16319	30609	CBM85;CBM4;GH10-unk-susD-susC-susD-susC
MAG255.bin.26	PUL4	MAG255_scaffold158441_1_28295	20943	26076	susD-susC
MAG255.bin.26	PUL5	MAG255_scaffold3784_3_11648	1973	11507	GH97-GH127-susC-susD
MAG255.bin.26	PUL6	MAG255_scaffold3784_5_70590	6369	22074	susC-susD-CBM4-GH16-GH3-GH5_46-GH3
MAG255.bin.26	PUL7	MAG255_scaffold51089_1_16082	1835	15414	GH13-susC-susD-unk-unk-CBM26;GH13_7-GH13_28
MAG255.bin.26	PUL8	MAG255_scaffold79225_1_8668	110	5026	susC-susD
MAG255.bin.9	PUL10	MAG255_scaffold4679_1_184582	9123	20119	CBM32-CE3-unk-GH27-susD-susC
MAG255.bin.9	PUL11	MAG255_scaffold5396_3_64859	2503	19467	susC-susD-unk-unk-unk-CBM32;GH2-unk-unk-CBM32;GH84-unk-AA6
MAG255.bin.9	PUL1	MAG255_scaffold122895_1_203529	79978	94691	CBM67-unk-susC-susD-unk-GH92-GH76
MAG255.bin.9	PUL2	MAG255_scaffold122895_1_203529	161859	178309	susC-unk-unk-unk-unk-susD-susC
MAG255.bin.9	PUL3	MAG255_scaffold137930_1_112287	72449	90211	GH127-unk-unk-unk-susC-susD-unk-susC
MAG255.bin.9	PUL4	MAG255_scaffold144883_1_112583	62324	75301	susC-susD-susC-susD-unk-GH109
MAG255.bin.9	PUL5	MAG255_scaffold1459_1_60871	25391	36069	GH127-GH127-susC-susD
MAG255.bin.9	PUL6	MAG255_scaffold157864_1_50193	25182	30481	susC-susD
MAG255.bin.9	PUL7	MAG255_scaffold3072_2_289215	174715	179641	susD-susC
MAG255.bin.9	PUL8	MAG255_scaffold4332_1_77571	13541	30420	susC-susD-unk-unk-susC-unk-unk-GH43_12
MAG255.bin.9	PUL9	MAG255_scaffold4332_1_77571	64162	75415	GH2-susC-susD-GH85
MAG256.bin.15	PUL1	MAG256_scaffold1063_1_114763	45031	49886	susD-susC
MAG256.bin.15	PUL2	MAG256_scaffold1063_2_25749	12747	17702	susC-susC-susD
MAG256.bin.15	PUL3	MAG256_scaffold1095_1_23911	7484	23878	GH31-unk-GH146-unk-GH43_19-CBM6;GH43_29-unk-unk-unk-unk-susC-susD
MAG256.bin.15	PUL4	MAG256_scaffold115578_1_36070	22147	27186	susC-susD
MAG256.bin.15	PUL5	MAG256_scaffold122529_1_36325	30795	35733	susD-susC
MAG256.bin.15	PUL6	MAG256_scaffold13459_1_36656	22677	34489	CBM50;GH23-unk-unk-unk-susC-unk-unk-unk-susD-susC
MAG256.bin.15	PUL7	MAG256_scaffold1396_3_56224	17090	40564	GT4-unk-unk-unk-unk-CE14-unk-unk-susD-susC-GH20-unk-GH2
MAG256.bin.15	PUL8	MAG256_scaffold454_1_16967	2478	15677	GH5_4-unk-susD-susC-susD-susC
MAG256.bin.15	PUL9	MAG256_scaffold472_1_111879	11798	22322	susD-susC-unk-susC-susD
MAG256.bin.17	PUL10	MAG256_scaffold180313_1_57130	7680	12830	susC-susD
MAG256.bin.17	PUL11	MAG256_scaffold180344_1_26579	1212	10840	GH32-GH32-unk-susD-susC
MAG256.bin.17	PUL12	MAG256_scaffold180362_1_28418	2484	7872	susC-susD
MAG256.bin.17	PUL13	MAG256_scaffold3036_1_62115	2076	21389	GT2_Glycos_transf_2-unk-unk-susC-susD-susC-susC-susD-unk-unk-PL11_1
MAG256.bin.17	PUL14	MAG256_scaffold3113_1_45488	38707	43477	susD-susC
MAG256.bin.17	PUL15	MAG256_scaffold37116_1_141467	77176	87680	GH2-unk-unk-susC-susD
MAG256.bin.17	PUL16	MAG256_scaffold4065_1_72415	17177	29211	susC-unk-unk-susD-susC
MAG256.bin.17	PUL17	MAG256_scaffold4065_1_72415	53700	72026	PL11_1-unk-unk-GH3-GH16-CBM4-susD-susC-susC
MAG256.bin.17	PUL18	MAG256_scaffold4760_1_38140	360	15231	susD-susC-unk-unk-susD-susC
MAG256.bin.17	PUL19	MAG256_scaffold4827_1_61703	41515	56375	PL22;GH28-unk-unk-susD-susC-unk-unk-CE1
MAG256.bin.17	PUL1	MAG256_C2191684_1_18008	3869	17274	GH13-GH97-susC-susD-CBM32-unk-GH13_6
MAG256.bin.17	PUL20	MAG256_scaffold4896_1_41666	770	14879	GH53;GH43_24-unk-unk-GH127-susC-susD-GH92
MAG256.bin.17	PUL2	MAG256_scaffold125319_1_61056	3116	40206	GH43_35-GH51-CBM4-unk-unk-unk-susC-susC-susD-susC-susD-unk-unk-GH5_4-GH31-GH2
MAG256.bin.17	PUL3	MAG256_scaffold148870_1_5526	83	4923	susC-susD
MAG256.bin.17	PUL4	MAG256_scaffold154861_2_14403	242	9894	GH32-GH32-unk-susD-susC
MAG256.bin.17	PUL5	MAG256_scaffold179759_1_34143	17098	21624	susC-susD
MAG256.bin.17	PUL6	MAG256_scaffold180257_1_26161	15891	21233	susC-susD
MAG256.bin.17	PUL7	MAG256_scaffold180268_1_41484	2647	8121	susD-susC
MAG256.bin.17	PUL8	MAG256_scaffold180290_1_17797	4157	17506	GH115-CBM37-unk-unk-unk-susD-susC
MAG256.bin.17	PUL9	MAG256_scaffold180298_1_20158	8022	19181	GH43_29;GH28-susC-susD-unk-PL1_2
MAG256.bin.6	PUL1	MAG256_scaffold163245_1_14351	741	11750	GH16-GH16-unk-GH16-unk-susD-susC
MAG256.bin.6	PUL2	MAG256_scaffold16966_1_24800	8596	22961	susC-susD-unk-unk-unk-CE3-unk-unk-unk-GT4
MAG256.bin.6	PUL3	MAG256_scaffold16966_2_39573	4550	38701	GH20-unk-unk-GH2-unk-GH18-susC-susD-unk-susD-unk-unk-unk-unk-GH18-unk-GH18-unk-unk-GH109
MAG256.bin.6	PUL4	MAG256_scaffold179800_1_20355	4232	12001	susC-susD-unk-susC
MAG256.bin.6	PUL5	MAG256_scaffold46635_1_39314	314	5652	susC-susD
MAG256.bin.6	PUL6	MAG256_scaffold5632_1_81107	20368	43114	susD-susC-unk-unk-unk-unk-GH36-unk-unk-GH109-CE1-unk-unk-unk-unk-GH106
MAG256.bin.6	PUL7	MAG256_scaffold5912_1_25588	16731	21504	susD-susC
MAG256.bin.6	PUL8	MAG256_scaffold753_1_103020	22804	27769	susD-susC
MAG257.bin.12	PUL1	MAG257_scaffold154198_1_24856	16179	20557	susD-susC
MAG257.bin.19	PUL1	MAG257_scaffold145846_1_9318	429	7555	susC-susD-unk-CE1;CBM48
MAG257.bin.19	PUL2	MAG257_scaffold151245_1_55674	23370	28106	susC-susD
MAG257.bin.19	PUL3	MAG257_scaffold154493_1_40600	11609	38671	GH63-unk-unk-unk-susC-susD-unk-CBM56;GH92-unk-unk-unk-CBM13;GH2-unk-GH95-GH92
MAG257.bin.19	PUL4	MAG257_scaffold165236_1_17113	210	4551	susC-susD
MAG257.bin.19	PUL5	MAG257_scaffold278_1_60130	17486	57862	GT2_Glycos_transf_2-GH31-unk-CE6-GH2-GH36-GH94-unk-GH130-GH26-GH5_7;CE7-unk-unk-unk-GH5_4-CBM72-unk-susD-susC-unk-unk-GH95-GH110
MAG257.bin.19	PUL6	MAG257_scaffold45371_1_25178	5684	24591	GH31-unk-GH43_2-GH43_2-GH99-unk-susD-susC-unk-GH31
MAG257.bin.19	PUL7	MAG257_scaffold5345_5_121415	26749	31677	susC-susD
MAG257.bin.19	PUL8	MAG257_scaffold5345_5_121415	56735	80328	GH3-GH3-GH130-unk-GH26-susC-susD-susC-susD-GH5-GH30_3-CE1;CBM48-GH26
MAG257.bin.19	PUL9	MAG257_scaffold5345_5_121415	94258	112197	susD-susC-unk-CE1-GH13_36-unk-unk-unk-unk-GH33
MAG257.bin.4	PUL1	MAG257_scaffold2207_3_54256	7402	13594	susC-susD-CBM48
MAG257.bin.4	PUL2	MAG257_scaffold2865_1_31344	4407	17247	GH27-unk-GH130-GH26-susD-susC-unk-GH26
MAG258.bin.10	PUL1	MAG258_scaffold6413_4_102477	19736	24835	susD-susC
MAG258.bin.19	PUL10	MAG258_scaffold5490_1_28957	10798	26732	CE10-unk-unk-susC-susD-unk-unk-unk-PL35-PL35
MAG258.bin.19	PUL11	MAG258_scaffold6078_1_80182	601	11110	PL35-susD-susC-unk-unk-GH20
MAG258.bin.19	PUL12	MAG258_scaffold6078_1_80182	43252	51061	CE9-unk-unk-susC-susD
MAG258.bin.19	PUL13	MAG258_scaffold6796_1_11230	466	5601	susC-susD
MAG258.bin.19	PUL14	MAG258_scaffold709_1_81700	1795	45925	GH27-unk-unk-unk-GH123-unk-unk-unk-susC-unk-unk-CE1-unk-unk-unk-susD-susC-unk-unk-unk-unk-GT35-GH57-GT5;GT4-GH133-CBM48;GH13_8-unk-unk-GH3
MAG258.bin.19	PUL15	MAG258_scaffold7572_1_35893	11643	28292	CE6-CE12-unk-unk-susD-susC-CE7-PL1_2;GH105-GH28-CE12
MAG258.bin.19	PUL16	MAG258_scaffold907_1_68765	363	13556	GH97-unk-unk-GH92;GH125-unk-susC-susD
MAG258.bin.19	PUL17	MAG258_scaffold907_1_68765	50632	66816	susC-susD-unk-unk-GH2-unk-GH123-CBM44-GH78;CBM67
MAG258.bin.19	PUL1	MAG258_scaffold10792_1_35794	17037	26440	CE10-unk-unk-GH26-unk-susD-susC
MAG258.bin.19	PUL2	MAG258_scaffold1419_2_25430	9953	20635	susC-susD-unk-GH78-GH2
MAG258.bin.19	PUL3	MAG258_scaffold169_3_33545	1047	30902	susC-susD-CE15-unk-unk-unk-GH16-unk-unk-unk-GH2-unk-unk-unk-CE11-unk-unk-unk-unk-GH89
MAG258.bin.19	PUL4	MAG258_scaffold169340_2_60476	31047	49118	GH20-GH20-GH2;CBM32-unk-susC-susD-PL35-GH26
MAG258.bin.19	PUL5	MAG258_scaffold193467_3_41284	154	16681	CE6-unk-GH32;CBM38-unk-susD-susC-unk-CE6-unk-GH32
MAG258.bin.19	PUL6	MAG258_scaffold194633_1_31792	8331	12965	susD-susC
MAG258.bin.19	PUL7	MAG258_scaffold35044_1_40124	6852	31539	GH3-unk-unk-GH28;CE6-GH115-unk-unk-GH106-CE3-GH115-unk-susD-susC
MAG258.bin.19	PUL8	MAG258_scaffold3724_1_33744	15502	20356	susD-susC
MAG258.bin.19	PUL9	MAG258_scaffold52143_1_40685	6591	11114	susD-susC
MAG258.bin.23	PUL1	MAG258_scaffold7068_2_87394	58543	63550	susD-susC
MAG259.bin.15	PUL1	MAG259_scaffold1304_1_57973	14838	22363	susC-susD-unk-CE7
MAG259.bin.15	PUL2	MAG259_scaffold134630_1_45540	8287	18677	CBM32;GH43_28-GH3-GH144-susD-susC
MAG259.bin.15	PUL3	MAG259_scaffold158145_1_25468	808	22659	GH13-GH13-CBM26-susD-susC-unk-GH87-CBM20-susC-susD-GH97
MAG259.bin.15	PUL4	MAG259_scaffold189193_2_27565	12676	19507	PL1_2-susD-susC
MAG259.bin.15	PUL5	MAG259_scaffold222418_1_8026	2091	7056	susD-susC
MAG259.bin.15	PUL6	MAG259_scaffold222519_1_24397	1258	6114	susC-susD
MAG259.bin.15	PUL7	MAG259_scaffold3479_1_16862	2638	15001	CE1-unk-unk-susC-susD-GH3
MAG259.bin.15	PUL8	MAG259_scaffold95803_1_26822	8944	19879	GH32-CBM38;GH32-unk-susD-susC
MAG259.bin.16	PUL10	MAG259_scaffold222395_1_30740	21404	26745	susC-susD
MAG259.bin.16	PUL11	MAG259_scaffold573_1_6659	1155	5772	susD-susC
MAG259.bin.16	PUL1	MAG259_C2542935_1_8253	110	4718	susC-susD
MAG259.bin.16	PUL2	MAG259_scaffold127519_2_32502	13446	32001	susC-susD-CBM37-GH32-unk-unk-unk-unk-CE1;CE10-unk-unk-GH53-GH2
MAG259.bin.16	PUL3	MAG259_scaffold152035_1_14949	2656	9474	GH20;CBM32-susD-susC
MAG259.bin.16	PUL4	MAG259_scaffold169363_2_19334	2582	7427	susD-susC
MAG259.bin.16	PUL5	MAG259_scaffold186072_1_38210	9715	28428	CBM48;CE1-GH3-GH3-susD-susC-unk-unk-unk-unk-CBM48;CE1
MAG259.bin.16	PUL6	MAG259_scaffold188072_2_17125	2027	11434	susC-susD-GH78;CBM35-GH31
MAG259.bin.16	PUL7	MAG259_scaffold192662_1_63721	47149	62113	CBM20;GH77-CBM48;GH13_14-GH13-unk-unk-unk-susC-susD
MAG259.bin.16	PUL8	MAG259_scaffold205290_1_77576	37101	51061	GH36-unk-unk-GH5_7-CE7-unk-unk-susC-susD
MAG259.bin.16	PUL9	MAG259_scaffold222344_2_11688	1572	11316	susC-unk-susC-susD
MAG189.bin.1	PUL1	MAG189_scaffold129222_1_37848	11265	23381	susD-susC-unk-unk-unk-unk-GT4
MAG189.bin.1	PUL2	MAG189_scaffold156389_2_81925	24771	47833	susD-susC-susD-susC-unk-GH3-GH43_35-GH31-unk-unk-unk-GH3
MAG189.bin.10	PUL1	MAG189_scaffold15472_5_43506	5667	10593	susC-susD
MAG189.bin.10	PUL2	MAG189_scaffold30527_2_25775	679	15053	GH2-GH2;CBM32-GH2-susC-susD
MAG189.bin.10	PUL3	MAG189_scaffold4228_4_24976	3966	14350	susC-susD-unk-GH92-GH76
MAG189.bin.10	PUL4	MAG189_scaffold5569_3_20065	5457	10744	susD-susC
MAG189.bin.10	PUL5	MAG189_scaffold57050_1_52948	22865	39719	GH43_12-unk-susD-susC-unk-unk-susD-susC
MAG189.bin.10	PUL6	MAG189_scaffold8290_3_38662	11810	17109	susC-susD
MAG189.bin.10	PUL7	MAG189_scaffold93673_2_73220	20592	37042	susC-susD-unk-unk-unk-unk-susC
MAG260.bin.8	PUL1	MAG260_scaffold127193_1_33767	5540	17387	susC-unk-unk-unk-unk-susC-susD
MAG261.bin.6	PUL1	MAG261_scaffold172004_2_236575	187607	229655	CE1-GH51-unk-unk-unk-GH95-unk-unk-GH8-unk-unk-unk-unk-GH43_10-CBM6;GH43_2-unk-unk-susC-unk-susD-susC-unk-GH43_1
MAG261.bin.6	PUL2	MAG261_scaffold205316_1_61444	35901	40610	susC-susD
MAG262.bin.1	PUL1	MAG262_scaffold153450_1_40938	30205	35149	susD-susC
MAG262.bin.20	PUL1	MAG262_C1948545_1_17431	8397	13536	susD-susC
MAG262.bin.20	PUL2	MAG262_C1948587_1_18231	3620	8586	susC-susD
MAG262.bin.20	PUL3	MAG262_scaffold3103_3_50644	30091	39297	GH43_1-unk-susC-susD
MAG263.bin.14	PUL1	MAG263_scaffold1067_4_31846	16102	23269	susD-susC-GH43_10
MAG263.bin.14	PUL2	MAG263_scaffold155067_2_21238	6559	18299	susC-unk-unk-susD-susC
MAG263.bin.14	PUL3	MAG263_scaffold2461_1_44136	12492	42777	GH128-CBM61;CBM16-unk-susC-susD-unk-unk-susC-unk-unk-GH2-GH2
MAG263.bin.14	PUL4	MAG263_scaffold5888_1_52431	776	23118	GH125-CBM56-unk-unk-unk-unk-susC-unk-unk-susD-susC
MAG264.bin.10	PUL10	MAG264_scaffold2034_3_13303	1431	10838	GH31-GH78;CBM35-susD-susC
MAG264.bin.10	PUL11	MAG264_scaffold2832_4_23408	17714	22413	susC-susD
MAG264.bin.10	PUL12	MAG264_scaffold2832_5_5491	414	5228	susD-susC
MAG264.bin.10	PUL13	MAG264_scaffold4327_1_36407	21745	36312	GH28-unk-GH89-GH92-unk-unk-unk-susD-susC
MAG264.bin.10	PUL14	MAG264_scaffold610_1_11184	2314	10372	CBM48;CE1-CBM48;CE1-unk-susD-susC
MAG264.bin.10	PUL15	MAG264_scaffold94963_1_29706	503	9036	susC-susD-unk-CE1
MAG264.bin.10	PUL1	MAG264_scaffold137651_1_61342	13280	27831	susC-susD-unk-unk-CE10-CBM32;GH106-GH78;CBM67
MAG264.bin.10	PUL2	MAG264_scaffold171018_1_31933	3056	8367	susD-susC
MAG264.bin.10	PUL3	MAG264_scaffold173630_2_26431	1031	19588	GH2-GH53-unk-CE10;CE1-unk-unk-unk-unk-GH32-CBM37-susD-susC
MAG264.bin.10	PUL4	MAG264_scaffold173696_1_28672	4783	24097	CE10-unk-CE10-unk-susD-susC-CE10-GH78-GH3-unk-unk-unk-unk-GH78;CBM67
MAG264.bin.10	PUL5	MAG264_scaffold173701_1_6997	29	6959	susC-susD-GH3
MAG264.bin.10	PUL6	MAG264_scaffold173770_1_9007	4228	8801	susD-susC
MAG264.bin.10	PUL7	MAG264_scaffold173823_2_65821	58825	65648	GH30_3-susC-susD
MAG264.bin.10	PUL8	MAG264_scaffold173844_1_19050	90	6881	susC-susD-GH20;CBM32
MAG264.bin.10	PUL9	MAG264_scaffold173851_1_39972	114	5146	susC-susD
MAG264.bin.9	PUL1	MAG264_C2211631_1_17595	12319	17439	susD-susC
MAG264.bin.9	PUL2	MAG264_scaffold148292_1_27874	7424	23985	GH94-GH9;CBM30-susC-susD-unk-unk-GH5_4-GH26
MAG264.bin.9	PUL3	MAG264_scaffold172957_1_34840	16218	21097	susD-susC
MAG264.bin.9	PUL4	MAG264_scaffold172957_1_34840	23129	28267	susC-susD
MAG264.bin.9	PUL5	MAG264_scaffold2328_1_32915	27837	32754	susD-susC
MAG264.bin.9	PUL6	MAG264_scaffold243_1_48669	181	8982	GH43_4-unk-susD-susC
MAG264.bin.9	PUL7	MAG264_scaffold4719_1_69125	6226	11324	susC-susD
MAG264.bin.9	PUL8	MAG264_scaffold4890_1_64920	51541	64818	susC-susD-CBM37-GH32-unk-unk-susC
MAG264.bin.9	PUL9	MAG264_scaffold6319_1_55829	30186	47150	CE8;PL10_1-CE1;CBM48-GH3-CBM48;CE1-CBM48;CE1-CE1-susD-susC-GH3
MAG266.bin.12	PUL1	MAG266_C2933321_1_5559	316	5270	susD-susC
MAG266.bin.12	PUL2	MAG266_scaffold10468_3_13355	96	13236	GH10-unk-susD-susC-susD-susC
MAG266.bin.12	PUL3	MAG266_scaffold11446_1_14635	2520	11308	GH13_28-unk-unk-susD-susC
MAG266.bin.12	PUL4	MAG266_scaffold131791_1_13753	379	11046	CBM37-susD-susC-unk-unk-GH32
MAG266.bin.12	PUL5	MAG266_scaffold39896_3_7809	2113	7143	susC-susD
MAG266.bin.12	PUL6	MAG266_scaffold4488_2_6851	25	6695	CE2-unk-unk-susD-susC-susC
MAG266.bin.12	PUL7	MAG266_scaffold63197_1_4946	93	4806	susD-susC
MAG266.bin.12	PUL8	MAG266_scaffold8501_1_15757	219	12982	susC-susD-unk-GH16-GH5_46-GH3
MAG266.bin.7	PUL1	MAG266_scaffold14069_2_21001	1795	20306	GH2-unk-GH18-unk-unk-unk-unk-susD-susC
MAG266.bin.7	PUL2	MAG266_scaffold1687_2_28946	8853	13922	susC-susD
MAG266.bin.7	PUL3	MAG266_scaffold198413_1_15059	771	10551	susC-unk-susC-susD
MAG266.bin.7	PUL4	MAG266_scaffold36186_3_45118	12817	38819	GH76-unk-GH5_7;CE7-susC-susD-unk-unk-GH26-GH5_4-GH26-GH130-unk-GH5_2-GH94-GH36
MAG266.bin.7	PUL5	MAG266_scaffold71990_2_26956	18526	23341	susD-susC
MAG266.bin.7	PUL6	MAG266_scaffold8797_2_9184	1737	6575	susD-susC
MAG266.bin.7	PUL7	MAG266_scaffold90595_1_61354	7399	20922	GH20-unk-susD-susC-susD-susC
MAG267.bin.10	PUL10	MAG267_scaffold2892_1_19411	110	17406	CBM85;GH10-unk-susD-unk-susD-susC-GH43_10-CE10;GH43_29;CBM6
MAG267.bin.10	PUL11	MAG267_scaffold5209_2_21098	12283	20984	susD-susC-unk-unk-GH32
MAG267.bin.10	PUL12	MAG267_scaffold59878_1_9342	987	6616	susD-susC
MAG267.bin.10	PUL13	MAG267_scaffold6199_1_28625	1521	6496	susC-susD
MAG267.bin.10	PUL14	MAG267_scaffold88886_1_5567	107	5439	susC-susD
MAG267.bin.10	PUL15	MAG267_scaffold95568_1_7550	1971	7430	susD-susC
MAG267.bin.10	PUL16	MAG267_scaffold9617_1_12401	4203	8781	susC-susD
MAG267.bin.10	PUL1	MAG267_scaffold195756_1_10190	193	8714	susC-susD-unk-unk-unk-GH28
MAG267.bin.10	PUL2	MAG267_scaffold205253_1_15625	125	9012	susC-susD-unk-GH43_4
MAG267.bin.10	PUL3	MAG267_scaffold206829_1_18089	2217	17931	susC-unk-unk-GH5_4-GH26-unk-unk-unk-susD-susC
MAG267.bin.10	PUL4	MAG267_scaffold207342_2_17432	1410	13016	susC-susD-unk-unk-unk-unk-GH97
MAG267.bin.10	PUL5	MAG267_scaffold208935_1_10681	76	4880	susC-susD
MAG267.bin.10	PUL6	MAG267_scaffold212089_1_16365	5000	10163	susC-susD
MAG267.bin.10	PUL7	MAG267_scaffold213715_1_17038	1765	8310	CBM37-susD-susC
MAG267.bin.10	PUL8	MAG267_scaffold213715_1_17038	8826	16852	susC-susD-unk-GH32
MAG267.bin.10	PUL9	MAG267_scaffold28635_1_25563	100	12864	susC-susD-unk-PL1_2-PL1-GH28
MAG267.bin.14	PUL1	MAG267_scaffold213177_1_29498	9457	21017	susD-susC-unk-GH13_20-unk-GH13
MAG267.bin.27	PUL1	MAG267_scaffold129843_2_26308	3358	9724	susC-susD-GH33
MAG267.bin.27	PUL2	MAG267_scaffold184315_1_24515	8906	13828	susD-susC
MAG267.bin.27	PUL3	MAG267_scaffold208294_1_29048	7503	18883	susD-unk-susD-susC-GH10
MAG267.bin.27	PUL4	MAG267_scaffold209864_1_10112	2114	7165	susD-susC
MAG267.bin.27	PUL5	MAG267_scaffold213362_1_8513	506	5539	susC-susD
MAG267.bin.27	PUL6	MAG267_scaffold213807_1_12073	4938	9605	susC-susD
MAG267.bin.27	PUL7	MAG267_scaffold2455_1_15665	2708	9943	susD-susC-unk-unk-cohesin
MAG267.bin.27	PUL8	MAG267_scaffold28694_1_12549	855	6089	susD-susC
MAG268.bin.1	PUL1	MAG268_scaffold205346_1_11673	5275	10269	susC-susD
MAG268.bin.13	PUL10	MAG268_scaffold7440_2_335316	137149	155285	GT2_Glycos_transf_2-unk-unk-unk-unk-susD-susC-unk-GH54
MAG268.bin.13	PUL11	MAG268_scaffold7440_2_335316	330012	334805	susC-susD
MAG268.bin.13	PUL1	MAG268_scaffold123572_2_38451	892	10702	GH3-GH3-susD-susC
MAG268.bin.13	PUL2	MAG268_scaffold1510_2_74701	60547	74029	GH43_17-susD-susC-unk-unk-unk-unk-GH3
MAG268.bin.13	PUL3	MAG268_scaffold160992_1_105757	171	10186	GT2_Glycos_transf_2-unk-GT2_Glycos_transf_2-susC-susD
MAG268.bin.13	PUL4	MAG268_scaffold1620_3_107158	46610	61408	susD-susC-unk-unk-unk-susC-susD
MAG268.bin.13	PUL5	MAG268_scaffold180946_1_82124	5561	10447	susD-susC
MAG268.bin.13	PUL6	MAG268_scaffold2656_1_152536	94236	99033	susC-susD
MAG268.bin.13	PUL7	MAG268_scaffold2656_1_152536	107741	129004	susC-susD-susC-susD-unk-unk-unk-GH5_4-GH95-GH95-GH10
MAG268.bin.13	PUL8	MAG268_scaffold6587_1_16934	70	13666	GH2-unk-susC-susD-GH29;GH43_29
MAG268.bin.13	PUL9	MAG268_scaffold7440_2_335316	82455	90414	GH31-unk-susD-susC
MAG268.bin.14	PUL1	MAG268_scaffold205509_1_47040	10967	26932	susD-susC-CBM32-unk-unk-unk-susC
MAG268.bin.15	PUL1	MAG268_C2532302_1_8122	3015	8056	susD-susC
MAG268.bin.16	PUL10	MAG268_scaffold205515_1_17126	2324	13997	GH97-unk-unk-unk-unk-susD-susC
MAG268.bin.16	PUL11	MAG268_scaffold205563_1_51132	203	9090	susC-susD-unk-GH43_4
MAG268.bin.16	PUL12	MAG268_scaffold2826_1_25205	8149	14694	CBM37-susD-susC
MAG268.bin.16	PUL13	MAG268_scaffold2826_1_25205	15210	23244	susC-susD-unk-GH32
MAG268.bin.16	PUL14	MAG268_scaffold29222_1_21033	814	20473	CBM4-CBM85;GH10-unk-susD-unk-susD-susC-GH43_10-CE10;GH43_29;CBM6
MAG268.bin.16	PUL15	MAG268_scaffold321_2_44246	15585	21050	susD-susC
MAG268.bin.16	PUL16	MAG268_scaffold4220_2_21069	79	5411	susC-susD
MAG268.bin.16	PUL1	MAG268_C2534082_1_16444	1439	15129	GH25-susC-susD-unk-PL1_2-PL1-GH28
MAG268.bin.16	PUL2	MAG268_scaffold157182_2_6731	1859	6663	susD-susC
MAG268.bin.16	PUL3	MAG268_scaffold166100_2_20147	4951	10105	susC-susD
MAG268.bin.16	PUL4	MAG268_scaffold188114_1_25219	354	22994	GH5_7;CE6-CE7-GH94-susC-susD-unk-unk-unk-GH26-GH5_4-unk-unk-susC
MAG268.bin.16	PUL5	MAG268_scaffold198136_1_21470	195	9009	GH32-unk-unk-susC-susD
MAG268.bin.16	PUL6	MAG268_scaffold200248_1_9293	959	6588	susD-susC
MAG268.bin.16	PUL7	MAG268_scaffold203175_1_30162	444	5423	susC-susD
MAG268.bin.16	PUL8	MAG268_scaffold204853_1_32829	16778	30957	CE1;PL22-unk-unk-GH28-unk-unk-unk-susD-susC
MAG268.bin.16	PUL9	MAG268_scaffold205436_1_32638	24476	29054	susC-susD
MAG268.bin.9	PUL1	MAG268_scaffold198653_2_22912	17003	22220	susC-susD
MAG268.bin.9	PUL2	MAG268_scaffold22016_1_45978	38829	43683	susC-susD
MAG268.bin.9	PUL3	MAG268_scaffold5859_1_105822	49571	55854	susD-susC-CBM9
MAG269.bin.9	PUL1	MAG269_scaffold150761_1_15133	5795	10897	susD-susC
MAG269.bin.9	PUL2	MAG269_scaffold3298_1_45563	22753	44706	GH9-unk-unk-susC-unk-unk-GH2-GH16-GH16-GH16-CBM44-unk-susD-susC-susD
MAG269.bin.9	PUL3	MAG269_scaffold4269_2_122572	22468	43462	CE15-susC-GH94-unk-unk-unk-susC-susD-CBM4-GH16-unk-GH3
MAG269.bin.9	PUL4	MAG269_scaffold4388_1_70559	3053	16307	susD-susC-susD-susC-unk-unk-CE1;CBM48-CE10
MAG269.bin.9	PUL5	MAG269_scaffold4388_1_70559	60643	65159	susD-susC
MAG269.bin.9	PUL6	MAG269_scaffold741_2_94849	60568	92703	susD-susC-unk-unk-unk-CE10-GH9-GH43_29;CBM6-CE6;CE1;CBM48-CE6-GH95-GH31-GH51-CBM48;CE1-CE1;CBM48-GH31-GH43_17
MAG189.bin.12	PUL1	MAG189_scaffold4509_1_12951	5540	10569	susD-susC
MAG189.bin.18	PUL1	MAG189_scaffold163367_1_6189	117	4845	susD-susC
MAG189.bin.18	PUL2	MAG189_scaffold17250_1_36337	5341	20591	GH43_7-unk-unk-CE1;CBM48-CE1-unk-unk-unk-susD-susC-GH10
MAG189.bin.18	PUL3	MAG189_scaffold533_2_53022	6350	22383	susC-unk-unk-susD-susC-unk-GH43_1
MAG189.bin.18	PUL4	MAG189_scaffold7731_1_58003	40695	45399	susC-susD
MAG189.bin.23	PUL10	MAG189_scaffold753_2_146147	96006	115655	GH95-unk-unk-unk-unk-susC-unk-susC-susD
MAG189.bin.23	PUL11	MAG189_scaffold80201_1_68849	14279	33554	GH127-GH97-unk-susC-susD-unk-unk-GH27
MAG189.bin.23	PUL1	MAG189_scaffold1325_1_120280	25782	52039	CBM48;CE1-CE1;CBM48-GH3-unk-unk-unk-unk-GT2_Glycos_transf_2-unk-unk-GH30_2-unk-CE3-unk-unk-unk-unk-CBM37-susD-susC-GT51
MAG189.bin.23	PUL2	MAG189_scaffold1772_1_56032	3507	28030	GH51-susD-susC-unk-unk-unk-susD-susC-susD-susC-susD-susC
MAG189.bin.23	PUL3	MAG189_scaffold2105_2_102569	85725	93021	susD-susC-GH127
MAG189.bin.23	PUL4	MAG189_scaffold21167_1_139521	52331	57201	susC-susD
MAG189.bin.23	PUL5	MAG189_scaffold21167_1_139521	52331	57201	susC-susD
MAG189.bin.23	PUL6	MAG189_scaffold21167_1_139521	57886	69312	susC-susD-unk-susC-susD
MAG189.bin.23	PUL7	MAG189_scaffold407_1_25305	6758	11332	susC-susD
MAG189.bin.23	PUL8	MAG189_scaffold6313_2_21575	188	9338	CBM67;CE6-susD-susC-GH67
MAG189.bin.23	PUL9	MAG189_scaffold7105_1_130172	61982	66512	susC-susD
MAG189.bin.27	PUL1	MAG189_scaffold119552_1_34680	351	16481	GH28-GH28-GH106-unk-unk-unk-susD-susC
MAG189.bin.27	PUL2	MAG189_scaffold163179_2_5456	614	5394	susC-susD
MAG189.bin.3	PUL1	MAG189_scaffold124042_1_26464	825	18533	GH43_16;GH30_8;CBM6-unk-susC-susD-unk-unk-susC
MAG189.bin.3	PUL2	MAG189_scaffold2532_2_196808	23225	28210	susC-susD
MAG189.bin.3	PUL3	MAG189_scaffold2532_2_196808	119862	124817	susC-susD
MAG189.bin.3	PUL4	MAG189_scaffold2560_3_96517	15916	28460	susC-unk-unk-susD-susC
MAG189.bin.3	PUL5	MAG189_scaffold5028_1_223197	83872	102817	susD-susC-unk-unk-susD-susC-unk-CBM50;GH73
MAG189.bin.3	PUL6	MAG189_scaffold86560_1_106291	10236	15134	susC-susD
MAG270.bin.10	PUL1	MAG270_scaffold160174_1_9933	147	5010	susD-susC
MAG270.bin.10	PUL2	MAG270_scaffold53519_1_3995	293	3834	susD-susC
MAG270.bin.7	PUL1	MAG270_scaffold6146_1_10475	3634	10011	CBM69-susD-susC
MAG270.bin.7	PUL2	MAG270_scaffold8768_1_10003	81	5210	susC-susD
MAG272.bin.26	PUL1	MAG272_scaffold3283_1_32390	14226	32047	GH20-unk-unk-unk-unk-susD-susC-unk-unk-CE14
MAG272.bin.26	PUL2	MAG272_scaffold5261_1_7188	1258	6555	susC-susD
MAG272.bin.26	PUL3	MAG272_scaffold5536_3_34481	2425	7425	susC-susD
MAG272.bin.26	PUL4	MAG272_scaffold5536_3_34481	24346	30674	CBM20-susD-susC
MAG272.bin.26	PUL5	MAG272_scaffold5687_1_23882	2553	20323	GH36-susC-susD-unk-unk-unk-susC-susD-PL9_2
MAG272.bin.28	PUL1	MAG272_scaffold180510_1_91299	43215	48226	susD-susC
MAG272.bin.28	PUL2	MAG272_scaffold180769_2_69029	2184	7126	susC-susD
MAG272.bin.37	PUL1	MAG272_scaffold141592_1_31338	12320	25121	CE7;GH5_7-unk-unk-GH26-GH130-unk-susC-susD
MAG272.bin.37	PUL2	MAG272_scaffold164241_2_10148	3489	9564	GH88-susC-susD
MAG272.bin.37	PUL3	MAG272_scaffold2114_2_18075	5607	10129	susD-susC
MAG272.bin.37	PUL4	MAG272_scaffold2653_1_25101	16988	22056	susC-susD
MAG272.bin.37	PUL5	MAG272_scaffold3334_1_30477	2135	26865	GH78-unk-unk-CE3-CBM67;GH78-unk-GH10-GH43_1-GH5_4-unk-susD-susC-susD-susC
MAG272.bin.37	PUL6	MAG272_scaffold67128_1_56371	30458	45632	GH3-CE2-CE2-unk-unk-susC-susC-susD
MAG272.bin.37	PUL7	MAG272_scaffold744_1_29027	2967	16803	CE1-unk-unk-unk-susD-susC
MAG272.bin.37	PUL8	MAG272_scaffold86805_1_10612	1457	10572	susC-unk-unk-susD-susC
MAG272.bin.38	PUL1	MAG272_scaffold181372_1_17650	10427	15535	susC-susD
MAG272.bin.38	PUL2	MAG272_scaffold181461_1_5491	194	5421	susD-susC
MAG272.bin.38	PUL3	MAG272_scaffold181619_1_20515	42	20496	PL1_2-unk-unk-unk-unk-susD-susC-GH65;GH105;GH28
MAG272.bin.38	PUL4	MAG272_scaffold181881_1_35813	25872	34221	PL22;GH105-susD-susC
MAG272.bin.38	PUL5	MAG272_scaffold3307_1_32532	35	4916	susD-susC
MAG272.bin.38	PUL6	MAG272_scaffold3307_1_32532	9842	23518	CBM85;GH10-unk-susD-susC-susD-susC
MAG272.bin.38	PUL7	MAG272_scaffold34935_1_24235	79	8625	susC-susD-unk-GH35-CBM44
MAG272.bin.5	PUL1	MAG272_scaffold137323_1_62665	14740	19573	susD-susC
MAG272.bin.5	PUL2	MAG272_scaffold181889_1_133584	111311	125835	GH43_1-unk-susC-susD-unk-susC
MAG272.bin.6	PUL1	MAG272_scaffold1399_1_43645	477	5223	susC-susD
MAG272.bin.6	PUL2	MAG272_scaffold3171_1_176663	93128	104978	GH151-unk-susD-susC-unk-susC
MAG272.bin.6	PUL3	MAG272_scaffold3792_1_26394	2029	11756	susD-susC-susC-susD
MAG272.bin.6	PUL4	MAG272_scaffold61244_1_22146	3791	13426	CE6-unk-unk-susC-susD-unk-GH32
MAG272.bin.9	PUL10	MAG272_scaffold5092_2_34769	20798	25339	susD-susC
MAG272.bin.9	PUL11	MAG272_scaffold797_1_151204	1603	12569	GH97-unk-CBM35-unk-unk-susD-susC
MAG272.bin.9	PUL12	MAG272_scaffold797_1_151204	76355	81158	susC-susD
MAG272.bin.9	PUL13	MAG272_scaffold797_1_151204	91120	95826	susC-susD
MAG272.bin.9	PUL14	MAG272_scaffold797_1_151204	138593	143366	susC-susD
MAG272.bin.9	PUL1	MAG272_scaffold1496_1_52816	4276	16945	CBM37-unk-unk-unk-susD-susC-GH89
MAG272.bin.9	PUL2	MAG272_scaffold164030_1_65908	12206	27830	GT2_Glyco_trans_2_3;GT2_Glycos_transf_2-unk-GH151-unk-unk-susD-susC-unk-unk-unk-GH3
MAG272.bin.9	PUL3	MAG272_scaffold1730_2_22290	9104	20430	susC-susD-unk-GH13_36-GH13
MAG272.bin.9	PUL4	MAG272_scaffold175689_1_29037	5206	26784	GH16-unk-GH16-CBM44-unk-susD-susC-susD-susC-unk-unk-unk-CBM32
MAG272.bin.9	PUL5	MAG272_scaffold179243_1_29961	1883	22230	GH94-GH5_2-unk-GH130-GH26-GH5_4-GH5_4-GH26-unk-unk-susD-susC
MAG272.bin.9	PUL6	MAG272_scaffold181806_1_99579	72800	83679	susC-susD-unk-unk-unk-CE1
MAG272.bin.9	PUL7	MAG272_scaffold1902_1_41336	19987	30719	GH31-unk-unk-unk-unk-susD-susC
MAG272.bin.9	PUL8	MAG272_scaffold3740_1_82449	16204	34726	susD-susC-unk-GH3-GH144-unk-susD-susC-GH144
MAG272.bin.9	PUL9	MAG272_scaffold5092_1_52153	3153	21224	CE1;CBM48-GH30_3-GH2-GH5-susD-susC-susD-susC-GH26
MAG273.bin.15	PUL1	MAG273_scaffold1006_3_13673	421	11331	GH32-CBM38;GH32-unk-susD-susC
MAG273.bin.15	PUL2	MAG273_scaffold216108_1_8458	1842	6983	susC-susD
MAG273.bin.15	PUL3	MAG273_scaffold219102_2_5562	87	4646	susD-susC
MAG273.bin.17	PUL10	MAG273_scaffold227207_1_8801	1142	5959	susD-susC
MAG273.bin.17	PUL11	MAG273_scaffold36954_1_30068	12482	28810	susC-susD-unk-unk-unk-unk-GH28-PL1
MAG273.bin.17	PUL1	MAG273_scaffold10288_1_48067	9968	14380	susC-susD
MAG273.bin.17	PUL2	MAG273_scaffold126622_1_16076	7974	13190	susC-susD
MAG273.bin.17	PUL3	MAG273_scaffold192818_1_43777	28922	43463	GH43_4-GH43_4-unk-susD-susC-CBM16;GH51
MAG273.bin.17	PUL4	MAG273_scaffold207931_2_16064	7934	12978	susD-susC
MAG273.bin.17	PUL5	MAG273_scaffold213139_1_25764	2591	24317	GH2-unk-unk-GH5_4-GH130-GH26-GH5_4;CBM72-GH5_4-unk-unk-unk-susD-susC
MAG273.bin.17	PUL6	MAG273_scaffold215605_2_7275	78	5111	susD-susC
MAG273.bin.17	PUL7	MAG273_scaffold219183_1_12135	107	4872	susD-susC
MAG273.bin.17	PUL8	MAG273_scaffold224670_1_30503	1389	28921	susC-unk-unk-susD-susC-unk-CBM35;GH98-GH115-unk-GH97
MAG273.bin.17	PUL9	MAG273_scaffold225481_1_7755	908	5839	susC-susD
MAG273.bin.26	PUL1	MAG273_scaffold1781_1_293071	198243	230625	GH3-GH149-unk-GH16-GH128;CBM6-unk-susD-susC-GH30_1-unk-unk-unk-unk-GH16-CBM62
MAG273.bin.26	PUL2	MAG273_scaffold3702_4_110545	48830	60370	susD-susC-unk-GH13_20-unk-GH13
MAG273.bin.28	PUL1	MAG273_C2711269_1_8519	2072	7082	susC-susD
MAG273.bin.28	PUL2	MAG273_scaffold1262_4_9792	725	8015	GH3-susC-susD
MAG273.bin.28	PUL3	MAG273_scaffold214844_1_14795	1482	12608	susD-susC-unk-GH13_38-CBM20;GH77
MAG273.bin.28	PUL4	MAG273_scaffold227128_1_22649	12697	22510	susC-susD-susC-susD
MAG273.bin.28	PUL5	MAG273_scaffold227256_1_12241	259	8884	GH32-GH13-susC-susD
MAG273.bin.28	PUL6	MAG273_scaffold42388_1_27678	17511	22620	susD-susC
MAG273.bin.28	PUL7	MAG273_scaffold55_2_18081	1574	6410	susD-susC
MAG273.bin.28	PUL8	MAG273_scaffold5791_2_6830	847	5763	susC-susD
MAG274.bin.27	PUL10	MAG274_scaffold4317_1_98959	77921	98951	susC-susD-unk-GH32-unk-unk-GH133-GT5;GT4-GH57-unk-unk-unk-GH127
MAG274.bin.27	PUL11	MAG274_scaffold590_1_33592	1013	12842	susD-susC-unk-unk-unk-susC
MAG274.bin.27	PUL12	MAG274_scaffold63578_1_104760	52470	63983	GH43_4-unk-susD-susC-GH154;GH88
MAG274.bin.27	PUL13	MAG274_scaffold88464_1_50887	15968	24606	PL1_2-unk-susD-susC
MAG274.bin.27	PUL14	MAG274_scaffold89913_1_67824	3170	11352	susD-unk-unk-susD-susC
MAG274.bin.27	PUL15	MAG274_scaffold966_1_80907	6370	21514	CE7-unk-PL1-PL1_2-susC-susD-unk-unk-CE8
MAG274.bin.27	PUL16	MAG274_scaffold966_1_80907	26170	36309	susC-susD-unk-GH32-GH32
MAG274.bin.27	PUL17	MAG274_scaffold985_1_62758	41045	45756	susC-susD
MAG274.bin.27	PUL1	MAG274_scaffold103892_1_93678	2381	19512	CBM48;CE1-unk-CBM48;CE1-GH3-CBM48;CE1-CE1-susD-susC-GH3
MAG274.bin.27	PUL2	MAG274_scaffold103892_1_93678	29863	54698	GH36-unk-unk-unk-GH76-GH130-GH26-GH26-unk-unk-susD-susC-GH9;CBM30-GH94
MAG274.bin.27	PUL3	MAG274_scaffold103892_1_93678	67112	72145	susD-susC
MAG274.bin.27	PUL4	MAG274_scaffold136602_1_102259	19128	56663	GH2-susC-susD-unk-GH35-CBM44-unk-unk-GH105-GH105-CE12-CE12;PL11_1-GH106-GH28-GH106-GH2-unk-GH28
MAG274.bin.27	PUL5	MAG274_scaffold136602_1_102259	83576	100058	susC-susD-unk-unk-CBM26;GH13_7-GH13_28-unk-unk-GH78;CBM35
MAG274.bin.27	PUL6	MAG274_scaffold1429_1_104498	3318	44851	GH146-unk-unk-unk-GH31-CE1;GH43_29;CBM6-GH97-GH31-GH43_7-unk-GH97-unk-GH3-CBM48;CE1;GH10-GH5_21-GH10;CBM85;CBM4-unk-susD-susC-susD-susC
MAG274.bin.27	PUL7	MAG274_scaffold1429_2_55263	33275	40775	GH2-unk-susD-susC
MAG274.bin.27	PUL8	MAG274_scaffold1921_3_154444	121412	140782	GH67-unk-unk-unk-susC-susD-unk-GH16-GH3-GH3
MAG274.bin.27	PUL9	MAG274_scaffold41376_2_30320	602	5161	susC-susD
MAG276.bin.10	PUL10	MAG276_scaffold778_2_244475	181048	185578	susD-susC
MAG276.bin.10	PUL11	MAG276_scaffold87_3_32330	123	4697	susD-susC
MAG276.bin.10	PUL1	MAG276_C2048835_1_41336	1614	8910	GH127-susC-susD
MAG276.bin.10	PUL2	MAG276_scaffold1399_1_169134	140311	149461	CBM67;CE6-susD-susC-GH67
MAG276.bin.10	PUL3	MAG276_scaffold2055_2_187111	109060	128691	GH95-unk-unk-unk-unk-susC-unk-susC-susD
MAG276.bin.10	PUL4	MAG276_scaffold3508_1_286466	127289	143374	susC-unk-susC-susD-unk-GH43_7-unk-GH43_7-GH3-GH10
MAG276.bin.10	PUL5	MAG276_scaffold3508_1_286466	244135	267139	GH13_36-unk-GH9-unk-unk-unk-unk-susC-GH43_4-susD-susC-unk-GH43_5-unk-GH51;CBM4
MAG276.bin.10	PUL6	MAG276_scaffold620_1_46342	20892	40164	GH127-GH97-unk-susC-susD-unk-unk-GH27
MAG276.bin.10	PUL7	MAG276_scaffold7336_1_223594	174047	185473	susD-susC-unk-susD-susC
MAG276.bin.10	PUL8	MAG276_scaffold7336_1_223594	186158	191028	susD-susC
MAG276.bin.10	PUL9	MAG276_scaffold778_2_244475	72050	98343	GT51-susC-susD-CBM37-unk-unk-unk-CE3-unk-GH30_2-unk-unk-GT2_Glycos_transf_2-unk-unk-unk-GH3-CE1;CBM48-CBM48;CE1
MAG276.bin.16	PUL10	MAG276_scaffold169957_2_11372	3255	8729	susD-susC
MAG276.bin.16	PUL11	MAG276_scaffold170036_1_64600	53530	63182	susC-susD-unk-GH32-GH32
MAG276.bin.16	PUL12	MAG276_scaffold170108_1_43295	24974	42115	GH2-unk-susC-susD-unk-unk-unk-CBM37-GH115
MAG276.bin.16	PUL13	MAG276_scaffold170108_2_17154	4087	13715	GH32-GH32-unk-susD-susC
MAG276.bin.16	PUL14	MAG276_scaffold1888_1_45455	38643	43413	susD-susC
MAG276.bin.16	PUL15	MAG276_scaffold265_2_6123	1289	5795	susD-susC
MAG276.bin.16	PUL16	MAG276_scaffold3482_1_39440	1442	23983	GT6-GT11-unk-GT2_Glycos_transf_2-unk-susC-susD-susC-susD-unk-unk-PL11_1
MAG276.bin.16	PUL17	MAG276_scaffold364_1_76372	3802	27149	GH36-unk-unk-unk-unk-GH130-GH26-GH94-CE7-GH5_7-CE6-unk-susC-susD
MAG276.bin.16	PUL18	MAG276_scaffold730_1_110297	3890	22177	susC-susD-CBM4-GH16-GH3-unk-unk-PL11_1
MAG276.bin.16	PUL19	MAG276_scaffold730_1_110297	46801	58823	susC-susD-unk-unk-susC
MAG276.bin.16	PUL1	MAG276_C2046411_1_8335	3003	8110	susD-susC
MAG276.bin.16	PUL20	MAG276_scaffold730_1_110297	63061	99916	GH43_35-GH51-CBM4-unk-unk-unk-susC-susC-susD-susC-susD-unk-unk-GH5_4-GH31-GH2
MAG276.bin.16	PUL2	MAG276_scaffold148532_1_43255	14418	35237	GH43_19;GH43_34-unk-unk-unk-CE8-PL1_2-PL1_2-unk-susD-susC-GH43_29;GH28
MAG276.bin.16	PUL3	MAG276_scaffold164636_1_47039	31768	46627	susC-susD-unk-unk-susC-susD
MAG276.bin.16	PUL4	MAG276_scaffold1653_1_57321	14233	24737	GH2-unk-unk-susC-susD
MAG276.bin.16	PUL5	MAG276_scaffold166452_1_102522	17176	21702	susC-susD
MAG276.bin.16	PUL6	MAG276_scaffold168641_1_87362	7678	12828	susC-susD
MAG276.bin.16	PUL7	MAG276_scaffold169079_2_24167	4774	10116	susD-susC
MAG276.bin.16	PUL8	MAG276_scaffold169690_1_26533	1154	15263	GH53;GH43_24-unk-unk-GH127-susC-susD-GH92
MAG276.bin.16	PUL9	MAG276_scaffold169908_1_17920	613	14030	CBM26;GH13_6-unk-CBM32-susD-susC-GH97-GH13
MAG276.bin.22	PUL1	MAG276_scaffold146509_1_37393	16217	26733	susC-susD-unk-susC
MAG276.bin.26	PUL10	MAG276_scaffold2066_1_53472	34951	40189	susD-susC
MAG276.bin.26	PUL11	MAG276_scaffold3361_5_114157	67034	92441	susC-susD-susC-susD-unk-GH10-CBM4-GH10;CBM4-GH10;CBM4-GH5_21-GH43_29;GH43_10;CBM6
MAG276.bin.26	PUL12	MAG276_scaffold3814_1_126681	55629	61679	susD-susC-unk-GH25
MAG276.bin.26	PUL13	MAG276_scaffold3814_1_126681	69921	75076	CBM50-unk-susC-susD
MAG276.bin.26	PUL14	MAG276_scaffold5283_1_24868	982	13235	PL1-unk-unk-unk-unk-susD-susC
MAG276.bin.26	PUL15	MAG276_scaffold5548_1_58013	24980	29722	susD-susC
MAG276.bin.26	PUL16	MAG276_scaffold60163_1_28272	4518	9481	susC-susD
MAG276.bin.26	PUL17	MAG276_scaffold855_2_59963	27949	40519	susC-susD-CBM4-GH16-GH5_46-GH3
MAG276.bin.26	PUL18	MAG276_scaffold855_3_34251	11109	28746	GH43_4-GH51;CBM85-GH43_5-susC-susD-unk-GH43_4-GH43_10
MAG276.bin.26	PUL1	MAG276_scaffold109830_1_8318	2435	7277	susC-susD
MAG276.bin.26	PUL2	MAG276_scaffold142756_1_49651	5952	10488	susC-susD
MAG276.bin.26	PUL3	MAG276_scaffold165203_1_71316	51920	58424	CE10-unk-susC-susD
MAG276.bin.26	PUL4	MAG276_scaffold168224_1_47271	8790	24765	GH92-GH28-susD-susC-GH89-unk-GH92
MAG276.bin.26	PUL5	MAG276_scaffold169928_1_15999	472	11661	susD-susC-unk-susC-susD
MAG276.bin.26	PUL6	MAG276_scaffold1766_1_26089	3103	12528	susC-susD-unk-CBM40;GH32
MAG276.bin.26	PUL7	MAG276_scaffold18934_1_154781	641	7267	CBM37-susD-susC
MAG276.bin.26	PUL8	MAG276_scaffold18934_1_154781	43014	53395	CBM72;GH5_4-unk-unk-unk-unk-susD-susC
MAG276.bin.26	PUL9	MAG276_scaffold18934_1_154781	121475	132665	susC-susD-unk-GH5_4-unk-GH26
MAG276.bin.4	PUL10	MAG276_scaffold592_3_79092	10832	15688	susD-susC
MAG276.bin.4	PUL11	MAG276_scaffold6366_1_157948	472	21026	GH97-unk-susC-susD-CBM20;CBM26-GH13-GH13-GH13-CBM26;GH13-CBM26
MAG276.bin.4	PUL12	MAG276_scaffold6366_1_157948	76584	117658	GH31-unk-unk-unk-GH51;CBM22-GH2-GH27-GH43_1-GH10-unk-GH5_7-CE6-unk-unk-GH130-GH26-GH9;CBM30-GH94-GH5_4-unk-unk-susD-susC-GH30_1
MAG276.bin.4	PUL13	MAG276_scaffold6366_2_58953	14932	27893	CBM38;GH32-unk-susD-susC-unk-unk-GH32
MAG276.bin.4	PUL14	MAG276_scaffold695_1_161767	96913	111264	CE7-unk-GH3-unk-susC-susD-susC
MAG276.bin.4	PUL1	MAG276_C2048973_1_69277	49816	59006	GH28-unk-PL1_2-susD-susC
MAG276.bin.4	PUL2	MAG276_scaffold103245_1_57961	2082	16057	CBM35-unk-susC-susD-unk-GH2;GH43_26
MAG276.bin.4	PUL3	MAG276_scaffold1182_4_105225	31955	42192	susC-susD-GH144-GH3-GH43_28;CBM32
MAG276.bin.4	PUL4	MAG276_scaffold1182_4_105225	50709	64226	susC-susD-CBM69-GH66-GH97-unk-CE1-CE10
MAG276.bin.4	PUL5	MAG276_scaffold1182_5_44587	12436	41695	GH3-unk-unk-unk-susC-susD-unk-unk-unk-GH97-unk-unk-GH36-GH2
MAG276.bin.4	PUL6	MAG276_scaffold1182_6_50026	10941	25542	GH109-unk-unk-unk-GH36-susC-susD-CBM44-susD
MAG276.bin.4	PUL7	MAG276_scaffold13093_1_70287	11483	27812	CBM44-unk-unk-unk-unk-susD-susC
MAG276.bin.4	PUL8	MAG276_scaffold1909_1_117936	84690	109546	susC-susD-unk-GH16-GH128;CBM35-GH16-CBM4-GH16-unk-GH149-unk-unk-unk-CBM50-unk-unk-GT2_Glyco_trans_2_3;GT2_Glycos_transf_2
MAG276.bin.4	PUL9	MAG276_scaffold2496_2_79148	49633	54686	susD-susC
MAG276.bin.8	PUL1	MAG276_scaffold170184_1_169816	58245	63252	susD-susC
MAG277.bin.1	PUL1	MAG277_C1791213_1_9452	1889	9327	susC-susD-GH2
MAG277.bin.1	PUL2	MAG277_C1794087_1_22462	196	16125	susD-susC-unk-unk-GH9-GH43_17
MAG277.bin.1	PUL3	MAG277_scaffold130125_1_66815	12372	23311	PL12;CE10-GH39;GH105-susD-susC
MAG277.bin.1	PUL4	MAG277_scaffold140052_2_35446	24390	29420	susD-susC
MAG277.bin.1	PUL5	MAG277_scaffold140516_1_11519	128	11062	susD-susC-susC-susD
MAG277.bin.1	PUL6	MAG277_scaffold141018_1_20877	3598	20580	susD-susC-unk-unk-unk-unk-susD-susC-unk-unk-susC-susD
MAG277.bin.1	PUL7	MAG277_scaffold176_1_76901	4018	33292	susC-susC-susD-GH78;CBM67-CE15-GH2-GH43_24-GH2-GH154;GH105-unk-unk-unk-CBM50
MAG277.bin.1	PUL8	MAG277_scaffold2702_1_36235	1435	30969	CBM67;GH78-GH78;CBM67-GH106;CBM32-CE1;CBM48-CE1-GH3-unk-GH106-CE10-GH30_2-susD-susC-CBM67
MAG277.bin.5	PUL1	MAG277_scaffold2486_5_79780	554	15446	susD-susC-unk-unk-susD-susC
MAG277.bin.5	PUL2	MAG277_scaffold31951_1_45228	28669	33617	susD-susC
MAG277.bin.5	PUL3	MAG277_scaffold659_2_176962	87744	92751	susC-susD
MAG277.bin.5	PUL4	MAG277_scaffold939_2_9081	484	8866	susC-susD-GH85
MAG277.bin.6	PUL10	MAG277_scaffold72576_1_90632	43743	50832	GH5_4-susD-susC
MAG277.bin.6	PUL11	MAG277_scaffold72576_1_90632	60744	66028	susD-susC
MAG277.bin.6	PUL1	MAG277_scaffold1021_1_98876	39350	53269	susC-susD-unk-unk-susC-susD
MAG277.bin.6	PUL2	MAG277_scaffold1189_1_19894	13924	18914	susC-susD
MAG277.bin.6	PUL3	MAG277_scaffold141565_1_37335	25101	34816	GH32-unk-susD-susC-GH32
MAG277.bin.6	PUL4	MAG277_scaffold141914_1_70454	112	3476	susC-susD
MAG277.bin.6	PUL5	MAG277_scaffold141977_1_37693	18247	37009	susC-susD-unk-susD-unk-GH10-CBM4-unk-GH2
MAG277.bin.6	PUL6	MAG277_scaffold1693_4_42132	562	10719	susC-susD-unk-unk-CBM12;PL1_2
MAG277.bin.6	PUL7	MAG277_scaffold2039_1_78552	41879	51733	susC-unk-susC-susD-unk-CE1
MAG277.bin.6	PUL8	MAG277_scaffold2616_1_66741	5697	21410	GH28;GH105-susC-unk-unk-unk-unk-susD-susC
MAG277.bin.6	PUL9	MAG277_scaffold44748_1_62655	38846	61118	susD-susC-unk-unk-susD-susC-unk-unk-CE12
MAG278.bin.26	PUL10	MAG278_scaffold176397_1_51086	24688	49436	susC-susD-susC-susD-unk-GH5_4-GH43_1-GH10-unk-GH78;CBM67-CE3-unk-unk-GH78
MAG278.bin.26	PUL11	MAG278_scaffold181481_1_39859	6267	12098	GH5_38-susC-susD
MAG278.bin.26	PUL12	MAG278_scaffold2328_1_76259	46259	73973	CE10-unk-unk-GH2-unk-unk-susD-susC-GH28;GH106-GH105-GH35-GH43_18;CE12-GH28-GH28-CBM44-GH3
MAG278.bin.26	PUL13	MAG278_scaffold26027_1_116531	75	26462	GH125-unk-GH63-unk-unk-GH92;CBM56-unk-unk-unk-susD-susC-unk-GH97-unk-CBM6;GH43_2
MAG278.bin.26	PUL14	MAG278_scaffold26027_1_116531	42859	61510	GH109-unk-unk-unk-unk-GH110-unk-unk-unk-unk-susC-susD-PL1
MAG278.bin.26	PUL15	MAG278_scaffold281_1_78451	64130	68652	susC-susD
MAG278.bin.26	PUL16	MAG278_scaffold3935_1_79551	13410	57114	GH88-susC-susD-unk-unk-PL17_1-GH28-unk-GH146-GH43_24;GH97-GH43_10-GH92-GH97-unk-GH43_33-unk-GH20-unk-unk-unk-unk-GT2_Glycos_transf_2-unk-GT2_Glycos_transf_2
MAG278.bin.26	PUL17	MAG278_scaffold673_1_145651	3751	11838	GH92-unk-susD-susC
MAG278.bin.26	PUL18	MAG278_scaffold82676_2_28460	12169	26003	susC-susD-unk-unk-unk-CE1
MAG278.bin.26	PUL1	MAG278_scaffold121073_1_130705	4414	30516	GH159;GH43_17-unk-unk-unk-unk-CBM67;GH78-GH28-GH82-GH28-GH28-GH106-unk-unk-unk-susD-susC
MAG278.bin.26	PUL2	MAG278_scaffold122318_1_89407	9521	40361	GH29;CBM32-GH2-CE1-unk-GH2-GH141-GH31-unk-unk-unk-GH36-unk-unk-susD-susC-GH165
MAG278.bin.26	PUL3	MAG278_scaffold145820_1_65682	37924	53098	susD-susC-susC-unk-unk-CE2-CE2-GH3
MAG278.bin.26	PUL4	MAG278_scaffold168043_1_48258	27466	32280	susD-susC
MAG278.bin.26	PUL5	MAG278_scaffold171207_1_40544	16103	39778	GH99;GH92-unk-unk-CBM32;GH106-GH9-unk-susC-susD-unk-unk-GH78
MAG278.bin.26	PUL6	MAG278_scaffold173160_1_42121	17249	37291	GH92-CE6-GH92-GH92-susC-unk-unk-susD-susC-unk-GH43_12
MAG278.bin.26	PUL7	MAG278_scaffold173160_2_151572	26535	31472	susD-susC
MAG278.bin.26	PUL8	MAG278_scaffold173160_2_151572	44647	53849	GH109-CE15-unk-unk-susC-susD
MAG278.bin.26	PUL9	MAG278_scaffold173160_2_151572	111089	134155	GH28-GH105-CBM37;PL1_2-susC-susD-CBM37-unk-unk-unk-GH3-GH38
MAG278.bin.30	PUL1	MAG278_scaffold3405_1_41349	25177	30307	susD-susC
MAG278.bin.31	PUL1	MAG278_scaffold284_4_41856	19480	35918	GH43_1-unk-susC-susD-unk-unk-susC
MAG278.bin.7	PUL1	MAG278_C2153798_1_24652	14583	19582	susD-susC
MAG278.bin.7	PUL2	MAG278_C2154566_1_63131	30872	36046	susD-susC
MAG278.bin.7	PUL3	MAG278_scaffold180060_1_52069	34284	51443	GH105;GH28-PL1_2-CE8-unk-susC-susD
MAG278.bin.7	PUL4	MAG278_scaffold181529_1_26893	15598	26518	susD-susC-unk-unk-unk-susC
MAG278.bin.7	PUL5	MAG278_scaffold181559_1_53441	1398	27926	GT4-GT2_Glycos_transf_2-GH13_6;CBM26-unk-GH13-unk-unk-susD-susC-unk-unk-unk-unk-CBM20;GH77-GH97-unk-unk-unk-unk-GH13_14
MAG278.bin.7	PUL6	MAG278_scaffold3930_2_107563	60822	98207	GH2-GH105-unk-PL11_1-unk-unk-PL11_1-unk-unk-PL11_1-unk-unk-susC-susD-unk-unk-susC
MAG278.bin.7	PUL7	MAG278_scaffold549_1_75492	6390	34837	CBM4-unk-unk-unk-susC-susD-unk-unk-susC-unk-unk-GH78-unk-unk-unk-GH28
MAG278.bin.7	PUL8	MAG278_scaffold91_1_76479	24764	36626	susC-susD-unk-unk-susC
MAG279.bin.13	PUL1	MAG279_scaffold112468_1_266965	6596	11614	susD-susC
MAG279.bin.13	PUL2	MAG279_scaffold112468_1_266965	243819	255381	GH109-unk-unk-unk-susD-susC-GH36
MAG279.bin.13	PUL3	MAG279_scaffold119075_2_7547	444	5536	susC-susD
MAG279.bin.13	PUL4	MAG279_scaffold121559_1_137047	13041	29568	GH18-unk-unk-unk-unk-susD-susC-unk-CE4-unk-unk-unk-unk-CE1
MAG279.bin.13	PUL5	MAG279_scaffold1723_1_110664	17753	46061	CE10-CBM48;CE1-CBM48;CE1-GH3-CE1;CBM48-susD-susC-unk-unk-unk-susD-susC-unk-susC-susD
MAG279.bin.13	PUL6	MAG279_scaffold367_2_180429	137648	142495	susD-susC
MAG279.bin.13	PUL7	MAG279_scaffold367_5_202841	7292	41586	GH3-unk-GH3-unk-unk-GH94-unk-CE10-susC-susD-unk-CE1-CE1;CBM48-unk-unk-CE10-CE1;CBM48-CBM48;CE1-GH3
MAG279.bin.13	PUL8	MAG279_scaffold367_5_202841	83325	111106	susD-susC-unk-GH5_7;GH26-GH130-CE6-GH31-GH2-unk-unk-unk-GH3-unk-unk-unk-CE10
MAG279.bin.13	PUL9	MAG279_scaffold367_5_202841	167403	179094	susC-susD-CBM4-GH16-GH3-GH30_3
MAG279.bin.23	PUL1	MAG279_scaffold1045_1_31835	17084	29133	GH4-unk-unk-susD-susC-unk-GH2
MAG279.bin.23	PUL2	MAG279_scaffold1050_1_44625	8156	44025	susC-susD-unk-unk-unk-unk-CE10-GH3-unk-unk-unk-unk-GH2-susC-susD-susC-susD-unk-GH97
MAG279.bin.23	PUL3	MAG279_scaffold105950_1_184793	137687	174713	GH95-CE1;CBM48-CBM6;GH43_29-CE10-CBM6;GH43_2-CBM48;CE6;CE1-GH43_7-unk-unk-unk-unk-susD-susC-GH43_12-unk-CE6-unk-GH43_1-GH67
MAG279.bin.23	PUL4	MAG279_scaffold122070_1_48458	34534	44947	susD-susC-unk-unk-unk-GH9;CE4;CBM30
MAG279.bin.23	PUL5	MAG279_scaffold1454_1_57900	267	39796	CE10-unk-unk-GH3-unk-CE10-CE10-GH2-susD-susC-unk-GH43_9-unk-CE10-CE10-CE10-GH3-unk-GH31-GH2-CE1-AA6
MAG279.bin.23	PUL6	MAG279_scaffold2690_3_36535	683	12439	susC-susD-unk-unk-unk-unk-GH5_4
MAG279.bin.23	PUL7	MAG279_scaffold303_2_52599	19994	24816	susC-susD
MAG279.bin.23	PUL8	MAG279_scaffold513_1_126177	4321	17798	susC-susD-unk-GH3-unk-unk-susC
MAG279.bin.23	PUL9	MAG279_scaffold830_1_59644	20484	25435	susC-susD
MAG279.bin.8	PUL1	MAG279_scaffold120689_1_60289	46235	58374	CE3-unk-unk-unk-susD-susC
MAG279.bin.8	PUL2	MAG279_scaffold14928_1_16661	2350	15928	GH109-GH65-unk-unk-unk-susD-susC
MAG279.bin.8	PUL3	MAG279_scaffold65272_1_93476	34581	42123	CBM44-unk-susD-susC
MAG279.bin.8	PUL4	MAG279_scaffold81850_1_101754	30985	35667	susD-susC
MAG279.bin.8	PUL5	MAG279_scaffold92683_1_11582	1929	6928	susC-susD
MAG279.bin.8	PUL6	MAG279_scaffold937_1_26522	11860	22509	GH31-unk-unk-susD-susC-GH36
MAG1.bin.67	PUL1	MAG1_scaffold402315_1_18489	349	5491	susC-susD
MAG101.bin.10	PUL1	MAG101_scaffold104579_1_27439	1167	11361	susC-unk-susC-susD
MAG101.bin.10	PUL2	MAG101_scaffold184255_1_8876	831	8002	susD-susC-GH67
MAG101.bin.10	PUL3	MAG101_scaffold307_1_14309	9614	14144	susC-susD
MAG103.bin.17	PUL1	MAG103_C2705344_1_33478	6431	24674	susD-susC-CE3;CE6-unk-CE3-unk-unk-unk-unk-CE1
MAG103.bin.17	PUL2	MAG103_scaffold461_1_34475	23566	28901	susD-susC
MAG103.bin.17	PUL3	MAG103_scaffold8039_2_38373	9673	14207	susD-susC
MAG104.bin.12	PUL10	MAG104_scaffold41_4_39540	8284	27659	GH28-unk-unk-susC-susD-unk-GH43_5-GH43_10-GH43_4-GH2
MAG104.bin.12	PUL11	MAG104_scaffold5703_5_61878	24448	36020	GH43_24;GH43_19-unk-susC-susD-GH105-PL33_1-GH154
MAG104.bin.12	PUL12	MAG104_scaffold6064_1_22248	3684	21895	GH92-unk-GH92-unk-unk-unk-unk-GH28-susC-susD-GH28
MAG104.bin.12	PUL13	MAG104_scaffold64015_3_7648	150	6988	susD-susC-unk-CE7
MAG104.bin.12	PUL1	MAG104_scaffold161663_1_16590	693	14932	GH13_6-unk-unk-unk-CBM48-unk-susD-susC
MAG104.bin.12	PUL2	MAG104_scaffold18623_1_8825	166	6191	CE12-susD-susC
MAG104.bin.12	PUL3	MAG104_scaffold187593_1_16530	1184	13593	GH97-susC-susD-CBM26-GH13-unk-susC
MAG104.bin.12	PUL4	MAG104_scaffold199826_1_45092	37895	42642	susC-susD
MAG104.bin.12	PUL5	MAG104_scaffold200641_2_15865	3370	8264	susD-susC
MAG104.bin.12	PUL6	MAG104_scaffold216885_1_7582	2166	7077	susD-susC
MAG104.bin.12	PUL7	MAG104_scaffold228969_1_15493	11032	15314	susD-susC
MAG104.bin.12	PUL8	MAG104_scaffold30662_1_12989	2614	9156	CE10-susD-susC
MAG104.bin.12	PUL9	MAG104_scaffold41_2_13318	597	5687	susD-susC
MAG104.bin.27	PUL1	MAG104_C2702457_1_7227	131	5432	susD-susC
MAG104.bin.27	PUL2	MAG104_scaffold210186_1_12338	182	9475	GH144-CBM40-susD-susC-GH3
MAG104.bin.27	PUL3	MAG104_scaffold224601_1_25746	7639	25306	GH33-unk-CBM32-susD-susC-GH31;CBM32
MAG104.bin.27	PUL4	MAG104_scaffold228734_1_19450	11696	18011	susD-susC-susD
MAG104.bin.33	PUL1	MAG104_scaffold186751_1_66961	53862	58726	susD-susC
MAG104.bin.33	PUL2	MAG104_scaffold187409_2_18920	344	4971	susD-susC
MAG104.bin.33	PUL3	MAG104_scaffold227122_1_47990	19633	37188	GT2_Glycos_transf_2;GT2_Glyco_trans_2_3-unk-unk-unk-unk-susC-susD-unk-CBM48;CE1-CE1;CBM48-GH3-GH2
MAG104.bin.33	PUL4	MAG104_scaffold228364_1_82170	47250	57911	susC-unk-unk-susD-susC
MAG104.bin.33	PUL5	MAG104_scaffold229093_1_33026	9042	25768	GH31-GH31-GH78;CBM35-susD-susC-unk-unk-GH36
MAG104.bin.33	PUL6	MAG104_scaffold229094_1_85877	15370	35839	susC-susD-unk-GH32-GH32-unk-unk-unk-GH92-GH36-unk-GH13_36
MAG104.bin.33	PUL7	MAG104_scaffold42026_1_99723	27085	50454	GH78;CBM67-GH106;CBM32-CE1-CE10-unk-unk-susD-susC-unk-unk-GH30_2-GH3
MAG104.bin.33	PUL8	MAG104_scaffold61685_1_65139	42118	57093	GH5_4-unk-susD-susC-GH26-GH130-GH76-CE6-CE7
MAG104.bin.35	PUL10	MAG104_scaffold229_2_123138	94470	122404	GH92-GH127-unk-unk-susD-susC-unk-CBM67-unk-CBM32-unk-GH125
MAG104.bin.35	PUL11	MAG104_scaffold3466_2_215005	14719	19466	susD-susC
MAG104.bin.35	PUL12	MAG104_scaffold3466_2_215005	47284	52348	susC-susD
MAG104.bin.35	PUL13	MAG104_scaffold3466_2_215005	98164	103034	susC-susD
MAG104.bin.35	PUL14	MAG104_scaffold3466_2_215005	141487	172777	GH36-unk-unk-unk-GH26-CBM72-susC-susD-unk-unk-GH92-unk-GH130-unk-dockerin-unk-GH38-GH92-GH2
MAG104.bin.35	PUL15	MAG104_scaffold3466_2_215005	180120	203466	GH78-GH92-GH92-GH2-CE12-CE1-GH43-unk-susD-susC-unk-CBM32;GH2
MAG104.bin.35	PUL16	MAG104_scaffold4045_2_136564	27298	55011	GH43_31-unk-GH93;CBM9-unk-susD-susC-unk-GH92-GH3-unk-CBM32-GH2
MAG104.bin.35	PUL17	MAG104_scaffold4045_2_136564	79044	96684	susC-susD-unk-unk-GH5_5-PL8_3-GH88-unk-unk-GH5_5
MAG104.bin.35	PUL18	MAG104_scaffold6608_6_64330	3050	20757	GH76-unk-unk-susD-susC-unk-unk-unk-GH13_28-CBM26;GH13_7-GH53
MAG104.bin.35	PUL19	MAG104_scaffold6608_7_122489	43693	79064	GH127-unk-unk-CBM32;GH29-unk-unk-GH43_34-unk-unk-unk-CBM69-GH16-unk-unk-unk-susD-susC-CBM30;GH9-unk-GH43_3-GH78;CBM67;CBM66
MAG104.bin.35	PUL1	MAG104_scaffold10781_1_74081	4075	18412	GH43-GH43_31-unk-unk-susD-susC
MAG104.bin.35	PUL20	MAG104_scaffold6608_7_122489	109994	121711	GH32-unk-susC-susD-unk-unk-CBM40;GH32
MAG104.bin.35	PUL21	MAG104_scaffold6608_8_42480	3774	20516	susC-susD-unk-GH32-unk-unk-unk-GH3-unk-unk-GH78
MAG104.bin.35	PUL22	MAG104_scaffold9476_1_103754	64989	80754	GH94-unk-GH5_4-GH5_4-susC-susD-unk-unk-GH3
MAG104.bin.35	PUL23	MAG104_scaffold9476_1_103754	81493	101214	GH16-unk-unk-susC-susD-unk-GH2-unk-GH20;CBM32-GH89
MAG104.bin.35	PUL24	MAG104_scaffold9521_1_119331	15816	34643	GH43_3-unk-unk-susD-susC-unk-unk-unk-unk-GH92-GH92
MAG104.bin.35	PUL25	MAG104_scaffold9521_1_119331	45810	73464	CBM6;CBM13;GH76-susD-susC-CBM32-CBM32;GH38-unk-unk-unk-unk-GH16-unk-unk-GH31
MAG104.bin.35	PUL2	MAG104_scaffold145864_1_41859	12804	23405	susC-susD-GH43_3-unk-unk-GH93
MAG104.bin.35	PUL3	MAG104_scaffold204729_1_65633	33922	60373	GH5-unk-GH130-CBM48;CE1-GH30_3-GH2-GH2-unk-GH5-susD-susC-susD-susC-GH26
MAG104.bin.35	PUL4	MAG104_scaffold2071_1_124338	89206	105797	GH109-unk-unk-susC-susD-unk-unk-CBM32-unk-GH29;CBM32-AA9
MAG104.bin.35	PUL5	MAG104_scaffold216018_1_8893	438	5091	susC-susD
MAG104.bin.35	PUL6	MAG104_scaffold227883_1_171737	23398	28337	susC-susD
MAG104.bin.35	PUL7	MAG104_scaffold227883_1_171737	46949	58921	susC-susD-unk-GH5_4-unk-GH26-GH130
MAG104.bin.35	PUL8	MAG104_scaffold227883_1_171737	120352	125218	susC-susD
MAG104.bin.35	PUL9	MAG104_scaffold229072_1_162983	83933	96620	GH2-unk-unk-CBM32-unk-unk-susD-susC
MAG104.bin.9	PUL10	MAG104_scaffold5750_2_34999	2623	12178	GH145-GH105-GH154-susD-susC
MAG104.bin.9	PUL11	MAG104_scaffold5905_1_23717	1143	19003	GH89-GH92-unk-GH28-unk-GH92-GH28-susD-susC
MAG104.bin.9	PUL12	MAG104_scaffold6341_1_8568	764	7861	GH31-susD-susC
MAG104.bin.9	PUL13	MAG104_scaffold7241_2_15896	1104	14355	susD-susC-GH32-unk-susD-susC
MAG104.bin.9	PUL14	MAG104_scaffold83850_2_12295	4600	10293	susC-susD
MAG104.bin.9	PUL15	MAG104_scaffold846_1_7682	1529	6919	susC-susD
MAG104.bin.9	PUL16	MAG104_scaffold846_2_7784	1749	6689	susC-susD
MAG104.bin.9	PUL17	MAG104_scaffold8713_1_15200	2631	14492	susC-unk-unk-susD-susC
MAG104.bin.9	PUL18	MAG104_scaffold96294_1_16836	1237	13216	GH3-GH16-unk-susD-susC
MAG104.bin.9	PUL19	MAG104_scaffold99218_1_19953	6685	18812	susC-susD-susC-susD-GT2_Glycos_transf_2
MAG104.bin.9	PUL1	MAG104_scaffold100678_1_16008	6718	11603	susD-susC
MAG104.bin.9	PUL20	MAG104_scaffold9966_1_16585	3473	14985	GH30-susD-susC-unk-susD
MAG104.bin.9	PUL2	MAG104_scaffold1191_1_21519	9289	20613	susC-susD-unk-unk-unk-CE15
MAG104.bin.9	PUL3	MAG104_scaffold210337_1_16646	403	16566	GH94-susC-susD-susC-susD-unk-GH5_4
MAG104.bin.9	PUL4	MAG104_scaffold2122_6_25604	5445	22579	PL11_1-unk-susD-susC-susD-susC
MAG104.bin.9	PUL5	MAG104_scaffold2556_2_22164	8124	13080	susD-susC
MAG104.bin.9	PUL6	MAG104_scaffold34357_4_8274	1111	5486	susC-susD
MAG104.bin.9	PUL7	MAG104_scaffold4350_3_11070	1544	7067	susD-susC
MAG104.bin.9	PUL8	MAG104_scaffold50812_1_30506	705	25025	CBM20;GH77-GH13_38-GH13-susC-susD-unk-unk-GH13_6-GH13-GH31-GH13_28-GH13
MAG104.bin.9	PUL9	MAG104_scaffold5443_7_17412	1806	11792	susC-susD-GH30_4-unk-unk-GH2
MAG105.bin.2	PUL1	MAG105_C2595307_1_11152	4696	9792	susD-susC
MAG105.bin.2	PUL2	MAG105_scaffold11386_1_7656	2394	7452	susC-susD
MAG105.bin.2	PUL3	MAG105_scaffold11842_2_20801	647	5790	susC-susD
MAG105.bin.2	PUL4	MAG105_scaffold17060_1_47473	22840	35365	GH97-unk-CBM26-susD-susC-unk-GH13
MAG105.bin.2	PUL5	MAG105_scaffold205496_2_36227	2516	7673	susD-susC
MAG105.bin.2	PUL6	MAG105_scaffold26729_2_13855	5479	10699	susC-susD
MAG105.bin.2	PUL7	MAG105_scaffold39648_2_47470	25957	43800	CE9-unk-unk-unk-GH97-susC-susD-unk-unk-unk-unk-GH13_6;CBM26
MAG105.bin.2	PUL8	MAG105_scaffold57023_3_19479	1300	6563	susD-susC
MAG105.bin.26	PUL10	MAG105_scaffold337_1_407933	48035	144233	CBM32;CBM37-unk-unk-GH51-unk-GH67-GH43_1-unk-CBM4;GH10-unk-susD-susC-susD-susC-unk-CE6;GH10-CE6-GH43_35-CBM35;GH98-unk-unk-unk-unk-GH43_10-unk-unk-GH115-GH30_8-unk-unk-unk-unk-CE1;GH30_8-GH97-GH31-GH5_21-unk-susC-susD-unk-unk-susC-unk-unk-unk-unk-GH2
MAG105.bin.26	PUL11	MAG105_scaffold337_1_407933	303860	309235	susC-susD
MAG105.bin.26	PUL12	MAG105_scaffold45505_1_36521	5357	19895	CBM37;PL1_2-unk-GH43_24-unk-unk-susC-susD
MAG105.bin.26	PUL13	MAG105_scaffold4559_1_96300	27923	46837	CE10;CE3-unk-unk-susC-unk-unk-susD-susC
MAG105.bin.26	PUL1	MAG105_scaffold11879_1_144782	117350	127947	GH32-unk-GH32-unk-susD-susC
MAG105.bin.26	PUL2	MAG105_scaffold131727_1_53803	6981	12162	susD-susC
MAG105.bin.26	PUL3	MAG105_scaffold1643_1_42495	13581	39734	GH28-susC-susD-GH28-GH92-GH92-CE12-unk-unk-unk-unk-GH89-unk-unk-CE1
MAG105.bin.26	PUL4	MAG105_scaffold1852_3_38000	3927	9104	susD-susC
MAG105.bin.26	PUL5	MAG105_scaffold194268_1_179998	5996	31106	susC-susD-unk-unk-susC-unk-CBM40;CBM13-CBM61-PL11
MAG105.bin.26	PUL6	MAG105_scaffold194268_1_179998	156082	161035	susC-susD
MAG105.bin.26	PUL7	MAG105_scaffold207690_1_69766	3272	15792	susC-susD-unk-unk-unk-GH88;GH97
MAG105.bin.26	PUL8	MAG105_scaffold207690_1_69766	56434	64227	susD-susC-CE10
MAG105.bin.26	PUL9	MAG105_scaffold2620_1_61498	26837	38806	PL11_1-unk-unk-unk-susD-susC
MAG105.bin.27	PUL1	MAG105_scaffold174035_1_5370	365	4979	susD-susC
MAG106.bin.20	PUL10	MAG106_scaffold9455_1_84831	998	13936	GH13_6;CBM26-unk-CBM48-unk-susD-susC-GH97
MAG106.bin.20	PUL1	MAG106_scaffold1451_1_41168	1473	27796	susC-susC-susD-unk-unk-unk-unk-CBM32-unk-unk-GH85
MAG106.bin.20	PUL2	MAG106_scaffold173686_3_37919	136	9388	GH85-unk-susC-susD
MAG106.bin.20	PUL3	MAG106_scaffold192421_1_58452	21443	26613	susD-susC
MAG106.bin.20	PUL4	MAG106_scaffold192421_4_136025	81383	91652	susC-susD-unk-GH32-GH32
MAG106.bin.20	PUL5	MAG106_scaffold5229_1_66048	19275	42183	GT51-unk-unk-unk-CE11-unk-unk-susC-unk-unk-susD-susC
MAG106.bin.20	PUL6	MAG106_scaffold5453_3_118779	82732	88124	susD-susC
MAG106.bin.20	PUL7	MAG106_scaffold60513_1_43856	9189	14437	susC-susD
MAG106.bin.20	PUL8	MAG106_scaffold60513_1_43856	19391	39526	susD-susC-unk-GH31-GH92-unk-GH3-GH29-dockerin
MAG106.bin.20	PUL9	MAG106_scaffold7030_3_176549	32069	50084	susC-susD-unk-unk-unk-GH26-GH26-GH130-unk-unk-GH36
MAG106.bin.21	PUL1	MAG106_scaffold121540_2_28555	5286	23888	susC-unk-unk-susD-susC-unk-GH128
MAG106.bin.21	PUL2	MAG106_scaffold206084_1_14127	2896	7826	susD-susC
MAG106.bin.21	PUL3	MAG106_scaffold21179_1_381895	296206	309642	CE12-CE8-susC-susD-unk-PL1_2-CE8
MAG106.bin.21	PUL4	MAG106_scaffold2128_3_65174	47965	57724	GH32-GH32-unk-susD-susC
MAG106.bin.21	PUL5	MAG106_scaffold221595_1_80694	21760	38006	susD-susC-GH10;CBM4-unk-susD-susC-GH67
MAG106.bin.21	PUL6	MAG106_scaffold234017_1_32599	1255	20392	susC-susD-unk-unk-unk-unk-CBM4-unk-unk-unk-CBM13-unk-CBM50
MAG106.bin.21	PUL7	MAG106_scaffold2479_1_34725	5425	34089	susC-GH105-PL26;CBM66-unk-CE1-GH3-unk-susC-susD-unk-GH5_4-unk-unk-susC
MAG106.bin.21	PUL8	MAG106_scaffold59417_2_53451	31947	51194	CBM40;GH43_4-unk-unk-susC-susD-unk-unk-susC
MAG106.bin.3	PUL10	MAG106_scaffold4453_1_105962	64318	70807	CE7-susC-susD
MAG106.bin.3	PUL11	MAG106_scaffold4628_6_90524	37666	76501	GH4-PL26-unk-unk-unk-unk-CBM20-unk-CE10;CE6-unk-GH36-unk-unk-unk-GH130-GH26-GH26-GH5_4-unk-unk-susD-susC-GH94
MAG106.bin.3	PUL12	MAG106_scaffold71515_1_78893	16536	33951	susC-susD-susC-susD-unk-PL11_1
MAG106.bin.3	PUL13	MAG106_scaffold8473_1_61792	30436	55382	susC-susD-unk-GH32-unk-susC-susD-unk-GH32-GH32-unk-unk-unk-GH97
MAG106.bin.3	PUL14	MAG106_scaffold9186_1_51430	5008	12533	susD-susC-PL1_2
MAG106.bin.3	PUL1	MAG106_scaffold128223_2_62720	38920	61399	PL10_2;GH43_9-unk-unk-CE7-GH31-unk-susD-susC-GH105-unk-susD
MAG106.bin.3	PUL2	MAG106_scaffold148811_1_95582	37976	50349	GH10-unk-unk-GH43_1-CE6-unk-susC-susD
MAG106.bin.3	PUL3	MAG106_scaffold210905_1_278712	28709	42719	GH43_4-unk-susD-susC-GH43_4-CBM22;GH51
MAG106.bin.3	PUL4	MAG106_scaffold210905_1_278712	238336	243513	susD-susC
MAG106.bin.3	PUL5	MAG106_scaffold2117_1_135574	102104	124130	GH98;CBM35-CBM16-unk-susC-susD-unk-unk-susC
MAG106.bin.3	PUL6	MAG106_scaffold234144_1_81467	28108	38884	dockerin-unk-susC-susD-PL1_2
MAG106.bin.3	PUL7	MAG106_scaffold24015_2_74529	43298	74263	CBM56;CBM32-unk-susC-unk-unk-susD-susC-unk-CBM37;PL1_2-unk-unk-unk-unk-GH146-CBM6;GH43_29
MAG106.bin.3	PUL8	MAG106_scaffold3600_1_160248	72075	88548	susC-susD-GH92-unk-unk-GH89-GH92-unk-GH28
MAG106.bin.3	PUL9	MAG106_scaffold3898_1_101069	36403	57626	susC-susD-unk-unk-PL1_2;CE8-unk-unk-unk-unk-CBM48;CE1
MAG106.bin.9	PUL10	MAG106_scaffold2379_2_55478	1790	19703	susC-susD-susC-susD-unk-GH10;CBM85;CBM4-GH5_21-GH10;CE1;CBM48
MAG106.bin.9	PUL11	MAG106_scaffold2622_2_99420	80820	85389	susC-susD
MAG106.bin.9	PUL12	MAG106_scaffold2683_1_22905	12454	17600	susD-susC
MAG106.bin.9	PUL13	MAG106_scaffold3638_1_117472	36535	41300	susD-susC
MAG106.bin.9	PUL14	MAG106_scaffold3641_1_54547	40463	51559	GH3-susC-susD-CE1;CBM48-CBM48;CE1-CE1;CBM48
MAG106.bin.9	PUL15	MAG106_scaffold3704_1_17283	4251	16946	GH32-CBM37-susD-susC-unk-CBM40;GH32
MAG106.bin.9	PUL16	MAG106_scaffold73009_1_48091	5680	30333	CBM20-susC-unk-unk-unk-unk-GH4-unk-unk-unk-CBM67;GH78-unk-CE10-susD-susC
MAG106.bin.9	PUL17	MAG106_scaffold8227_1_54968	1002	5667	susD-susC
MAG106.bin.9	PUL18	MAG106_scaffold9054_1_29623	3996	8545	susD-susC
MAG106.bin.9	PUL19	MAG106_scaffold9054_1_29623	11048	26382	susC-susD-CE10-unk-unk-unk-CE10-GH3
MAG106.bin.9	PUL1	MAG106_scaffold128435_1_48379	27723	39074	susC-susD-unk-GH16-unk-unk-GH53
MAG106.bin.9	PUL20	MAG106_scaffold95813_1_35040	21894	30913	susC-susD-unk-unk-susC
MAG106.bin.9	PUL21	MAG106_scaffold9640_1_59136	44346	58701	susD-susC-GH127-GH97-CBM32;GH43_34-GH127
MAG106.bin.9	PUL2	MAG106_scaffold141_1_57293	23797	34581	CE6-GH5_7;CE7-unk-susC-susD
MAG106.bin.9	PUL3	MAG106_scaffold160595_1_116835	530	15855	CE1;GH10-unk-susC-susD-susC-susD-unk-CE1;CBM50
MAG106.bin.9	PUL4	MAG106_scaffold1697_1_82177	8453	16543	GH2;CBM67-CE10-susD-susC
MAG106.bin.9	PUL5	MAG106_scaffold211713_1_13657	613	9404	GH43_4-unk-susD-susC
MAG106.bin.9	PUL6	MAG106_scaffold223085_1_51960	3544	16165	GH32-unk-susD-susC-unk-unk-GH43_5
MAG106.bin.9	PUL7	MAG106_scaffold223085_1_51960	24233	32802	susD-susC-PL1-PL1_2
MAG106.bin.9	PUL8	MAG106_scaffold2269_1_60662	34033	51421	GH43_35-unk-unk-susD-susC-susD-susC-unk-unk-CE6
MAG106.bin.9	PUL9	MAG106_scaffold2329_2_71394	1926	18380	susC-susD-unk-GH5_4-unk-GH26-GH130-unk-unk-GH36
MAG107.bin.14	PUL1	MAG107_scaffold10441_1_18245	11502	16155	susC-susD
MAG107.bin.14	PUL2	MAG107_scaffold10798_2_90914	64823	73338	GH3-unk-unk-susD-susC
MAG107.bin.14	PUL3	MAG107_scaffold2148_2_28898	2773	16393	CBM32;GH106-CE10-susC-susD-unk-unk-unk-dockerin
MAG107.bin.14	PUL4	MAG107_scaffold227430_1_24400	4886	10062	susD-susC
MAG107.bin.14	PUL5	MAG107_scaffold424_1_52129	32882	40670	CBM44-unk-susD-susC
MAG107.bin.14	PUL6	MAG107_scaffold56119_1_156445	135713	154444	dockerin-unk-unk-GH3-GH30_2-GH30_2-GH92-unk-susD-susC
MAG107.bin.22	PUL10	MAG107_scaffold208065_1_10812	545	10110	GH97-GH127-susC-susD
MAG107.bin.22	PUL11	MAG107_scaffold227374_1_100116	51608	73288	susD-susC-unk-GH127-GH97-CBM32;GH43_34-GH127-unk-unk-GH31
MAG107.bin.22	PUL12	MAG107_scaffold227374_1_100116	79313	92134	GH16-unk-GH28-susD-susC-GH89-GH92
MAG107.bin.22	PUL13	MAG107_scaffold227440_1_91642	2137	7396	susD-susC
MAG107.bin.22	PUL14	MAG107_scaffold4645_2_17144	10099	15019	susD-susC
MAG107.bin.22	PUL15	MAG107_scaffold8639_3_16806	2956	8014	susD-susC
MAG107.bin.22	PUL16	MAG107_scaffold8748_1_73740	47364	58854	PL1_2-unk-unk-susD-susC-GH25
MAG107.bin.22	PUL1	MAG107_C3007404_1_51807	8740	27165	CE3-GH5_5-unk-unk-GH88-PL8_3-GH5_5-unk-unk-susD-susC
MAG107.bin.22	PUL2	MAG107_scaffold1079_1_83462	29798	37747	GH32-unk-susD-susC
MAG107.bin.22	PUL3	MAG107_scaffold1079_1_83462	39216	61133	CBM37-susD-susC-unk-GH32-unk-unk-GH32-unk-susD-susC
MAG107.bin.22	PUL4	MAG107_scaffold1079_1_83462	75987	81078	susD-susC
MAG107.bin.22	PUL5	MAG107_scaffold12316_1_45734	31629	44120	GH43_10-GH43_4-unk-unk-susD-susC
MAG107.bin.22	PUL6	MAG107_scaffold184027_1_64321	21892	35125	susD-susC-dockerin-unk-CE1
MAG107.bin.22	PUL7	MAG107_scaffold1942_1_26780	3493	21979	susD-susC-unk-unk-unk-unk-GH98;CBM35-unk-unk-GH115
MAG107.bin.22	PUL8	MAG107_scaffold199238_1_116811	22987	33844	GH5_4-unk-unk-unk-susD-susC
MAG107.bin.22	PUL9	MAG107_scaffold206949_3_65010	31719	54101	susC-susD-unk-susD-unk-GH10-CBM4-GH10;CBM4-GH43_10;CBM6-GH5_21
MAG107.bin.6	PUL10	MAG107_scaffold5271_1_24081	338	5498	susC-susD
MAG107.bin.6	PUL11	MAG107_scaffold8477_1_16245	7	9875	susD-susC-susD-susC
MAG107.bin.6	PUL1	MAG107_scaffold147333_1_6456	527	5692	susC-susD
MAG107.bin.6	PUL2	MAG107_scaffold1859_1_7363	75	4894	susD-susC
MAG107.bin.6	PUL3	MAG107_scaffold222057_1_25106	947	14789	CE1-unk-unk-unk-GH32-GH32-unk-susD-susC
MAG107.bin.6	PUL4	MAG107_scaffold222057_1_25106	18614	23649	susC-susD
MAG107.bin.6	PUL5	MAG107_scaffold224403_1_20883	724	13091	GH3-CBM48;CE1-CE1-GH3-susD-susC
MAG107.bin.6	PUL6	MAG107_scaffold226162_2_6961	1039	5607	susD-susC
MAG107.bin.6	PUL7	MAG107_scaffold226804_1_5567	174	4832	susC-susD
MAG107.bin.6	PUL8	MAG107_scaffold227145_1_10580	4100	9139	susC-susD
MAG107.bin.6	PUL9	MAG107_scaffold227321_1_10979	1021	5752	susD-susC
MAG107.bin.8	PUL10	MAG107_scaffold3493_3_24247	3281	16235	GH109-unk-GH2-GH20-susC-susD
MAG107.bin.8	PUL11	MAG107_scaffold51812_3_28584	2859	27369	GH97-susC-susD-unk-unk-GH13_6-GH31-GH13_28-GH53-GH13_38-unk-GH13-unk-GH53
MAG107.bin.8	PUL12	MAG107_scaffold5632_2_82084	8442	13492	susC-susD
MAG107.bin.8	PUL13	MAG107_scaffold5632_2_82084	21658	34776	GH43_34-CE10-unk-unk-GH67-susD-susC
MAG107.bin.8	PUL1	MAG107_C3007146_1_26100	2244	7240	susC-susD
MAG107.bin.8	PUL2	MAG107_scaffold107188_1_27667	2881	26044	susC-susD-unk-GH32-GH32-unk-unk-GH3-GH43_9-unk-unk-CBM48;CE1-GH3-GH3
MAG107.bin.8	PUL3	MAG107_scaffold11082_1_19087	1611	16677	GH43_10;GH43_5-GH43_29-GH51-GH43_4-unk-susD-susC
MAG107.bin.8	PUL4	MAG107_scaffold12256_1_276204	15678	25947	GT51-unk-unk-unk-susD-susC
MAG107.bin.8	PUL5	MAG107_scaffold12256_1_276204	26926	31775	susC-susD
MAG107.bin.8	PUL6	MAG107_scaffold201027_1_62891	21862	33914	susD-susC-unk-susC-susD
MAG107.bin.8	PUL7	MAG107_scaffold24881_2_203107	154959	166205	GH3-GH16-unk-susD-susC
MAG107.bin.8	PUL8	MAG107_scaffold32786_2_106658	29365	43606	susC-susD-susC-susD-unk-CBM4;GH10
MAG107.bin.8	PUL9	MAG107_scaffold3493_1_136855	38559	55741	GT2_Glycos_transf_2-unk-susC-susD-GH28-GH43_19-GH89-GH92-unk-GH28
MAG109.bin.9	PUL1	MAG109_scaffold115873_1_19980	2626	7605	susC-susD
MAG109.bin.9	PUL2	MAG109_scaffold12574_2_49860	14096	18920	susC-susD
MAG110.bin.41	PUL10	MAG110_scaffold64693_3_9627	2067	7027	susC-susD
MAG110.bin.41	PUL11	MAG110_scaffold6559_2_122524	10422	28842	CBM85-dockerin-dockerin;CBM4-unk-GH27-unk-unk-susC-susD
MAG110.bin.41	PUL12	MAG110_scaffold73247_1_63753	25868	37060	CBM13;GH30_5-unk-unk-unk-susD-susC
MAG110.bin.41	PUL1	MAG110_scaffold108559_2_62573	40036	50264	CE1-unk-unk-susC-susD
MAG110.bin.41	PUL2	MAG110_scaffold137235_2_17705	406	7353	CBM61-susC-susD
MAG110.bin.41	PUL3	MAG110_scaffold191834_2_75391	6494	11752	susD-susC
MAG110.bin.41	PUL4	MAG110_scaffold191834_2_75391	24074	38014	GH20-unk-GH109-GH3-unk-susD-susC
MAG110.bin.41	PUL5	MAG110_scaffold42552_2_84443	12673	17437	susC-susD
MAG110.bin.41	PUL6	MAG110_scaffold54275_3_63783	2105	21086	GH43_29;CBM6-unk-GH43_29;CBM6-unk-susC-unk-unk-susD-susC
MAG110.bin.41	PUL7	MAG110_scaffold5749_2_64367	8179	36220	susD-susC-unk-unk-unk-CBM61-CBM4-unk-susC-susD
MAG110.bin.41	PUL8	MAG110_scaffold5749_2_64367	53691	58143	susD-susC
MAG110.bin.41	PUL9	MAG110_scaffold61814_1_39553	1760	35115	GH31-GH3-CE6-CE1-GH115-CBM6;GH43_16-unk-unk-GH10-GH43_1-unk-GH67-CBM61-susD-susC
MAG110.bin.65	PUL1	MAG110_scaffold1736_1_26436	14939	26365	CBM40;GH32-unk-susD-susC-GH32
MAG110.bin.65	PUL2	MAG110_scaffold512011_1_12125	236	10332	GH32-unk-susC-susD
MAG110.bin.65	PUL3	MAG110_scaffold559314_1_23659	1703	18136	CBM9-GH29-unk-unk-unk-unk-CBM32;GH43_28-GH3-GH144-susD-susC
MAG110.bin.65	PUL4	MAG110_scaffold572933_1_50564	6004	10919	susC-susD
MAG110.bin.65	PUL5	MAG110_scaffold591297_1_23754	4207	18639	susC-susD-unk-unk-GH29;CBM32-GH2-GH92
MAG110.bin.65	PUL6	MAG110_scaffold623142_1_45431	7697	19673	GH2-unk-unk-unk-susC-susD
MAG112.bin.1	PUL1	MAG112_scaffold123064_1_15179	2778	7707	susD-susC
MAG112.bin.1	PUL2	MAG112_scaffold134612_1_19299	1264	14813	CBM44-unk-susD-susC-unk-unk-unk-unk-GT2_Glycos_transf_2
MAG112.bin.1	PUL3	MAG112_scaffold174609_1_21153	838	19186	susC-susD-unk-GH30_3-unk-GH30_3-unk-GH2;GH105-GH3
MAG112.bin.1	PUL4	MAG112_scaffold178361_1_18358	653	10748	GH97-GH66-CBM69-susD-susC
MAG112.bin.1	PUL5	MAG112_scaffold185841_1_14255	977	9205	susD-susC-unk-GH87
MAG112.bin.1	PUL6	MAG112_scaffold186018_1_28420	17638	25296	susC-susD-unk-CE7
MAG112.bin.1	PUL7	MAG112_scaffold2159_1_46307	4779	40506	GH31-unk-unk-unk-GH51-GH27-unk-GH5_7-CE6-unk-unk-GH130-GH26-CBM30;GH9-GH94-GH5_4-unk-unk-susD-susC
MAG112.bin.15	PUL1	MAG112_scaffold110515_1_9279	852	8885	GH94-susC-susD
MAG112.bin.15	PUL2	MAG112_scaffold119422_1_26427	14368	19905	susC-susD
MAG112.bin.15	PUL3	MAG112_scaffold158718_1_5697	478	5500	susC-susD
MAG112.bin.15	PUL4	MAG112_scaffold163203_1_14353	3376	7895	susD-susC
MAG112.bin.15	PUL5	MAG112_scaffold183177_1_10588	1924	6901	susD-susC
MAG112.bin.18	PUL1	MAG112_scaffold175971_1_12840	2224	10133	GH32-unk-susD-susC
MAG112.bin.18	PUL2	MAG112_scaffold183094_1_17037	1758	6692	susC-susD
MAG112.bin.18	PUL3	MAG112_scaffold50252_2_8204	299	6545	susC-susD-GT2_Glyco_trans_2_3;GT2_Glycos_transf_2
MAG112.bin.6	PUL10	MAG112_scaffold6834_1_62572	32499	41906	GH31-GH78;CBM35-susD-susC
MAG112.bin.6	PUL11	MAG112_scaffold7397_1_65127	34974	48936	susD-susC-unk-unk-CE7-GH5_7-unk-GH36
MAG112.bin.6	PUL12	MAG112_scaffold7488_1_25927	19547	24392	susC-susD
MAG112.bin.6	PUL1	MAG112_scaffold2095_1_17719	269	10959	AA6-unk-unk-unk-CE10-susD-susC-CE10
MAG112.bin.6	PUL2	MAG112_scaffold226_2_116540	72380	91772	CBM50-unk-susC-susD-unk-unk-unk-GH92-GH89-unk-GH28
MAG112.bin.6	PUL3	MAG112_scaffold261_1_64133	22631	31859	CE1-susC-unk-susD-susC
MAG112.bin.6	PUL4	MAG112_scaffold261_1_64133	32700	37514	susC-susD
MAG112.bin.6	PUL5	MAG112_scaffold261_1_64133	39044	43951	susD-susC
MAG112.bin.6	PUL6	MAG112_scaffold261_4_71550	30149	51255	CBM48;CE1-CBM48;CE1-GH2-GH53-unk-CE10;CE1-unk-unk-unk-unk-GH32-CBM37-susD-susC
MAG112.bin.6	PUL7	MAG112_scaffold6140_6_128127	2578	15328	susD-susC-unk-unk-unk-unk-CBM48;CE1
MAG112.bin.6	PUL8	MAG112_scaffold6140_6_128127	92555	97616	susD-susC
MAG112.bin.6	PUL9	MAG112_scaffold6397_3_75045	58267	73232	GH77;CBM20-CBM48;GH13_14-GH13-unk-unk-unk-susC-susD
MAG112.bin.7	PUL1	MAG112_scaffold182715_1_66009	10751	15910	susC-susD
MAG112.bin.7	PUL2	MAG112_scaffold186010_1_23650	10473	22752	GH85-GH85-susD-susC
MAG112.bin.7	PUL3	MAG112_scaffold2146_1_46698	31468	44261	susC-susD-unk-unk-susC
MAG112.bin.7	PUL4	MAG112_scaffold36840_1_117880	67356	72418	susD-susC
MAG112.bin.7	PUL5	MAG112_scaffold81773_1_30069	5060	9691	susC-susD
MAG112.bin.8	PUL1	MAG112_scaffold105319_1_41029	20967	30117	GH67-susC-susD-CBM67;CE6
MAG112.bin.8	PUL2	MAG112_scaffold175983_2_29422	12441	17311	susC-susD
MAG112.bin.8	PUL3	MAG112_scaffold175983_2_29422	12441	17311	susC-susD
MAG112.bin.8	PUL4	MAG112_scaffold175983_2_29422	17996	29422	susC-susD-unk-susC-susD
MAG112.bin.8	PUL5	MAG112_scaffold185271_1_48206	2697	9993	GH127-susC-susD
MAG112.bin.8	PUL6	MAG112_scaffold46927_3_60294	5719	25349	susD-susC-unk-susC-unk-unk-unk-unk-GH95
MAG112.bin.8	PUL7	MAG112_scaffold5424_2_24085	2206	18426	GT2_Glycos_transf_2-unk-unk-GH30_2-unk-CE3-unk-unk-unk-unk-CBM37-susD-susC-GT51
MAG115.bin.7	PUL10	MAG115_scaffold62844_2_37248	591	30289	GH26-unk-GH43_1-CE1;GH10-CBM72;GH5_4-GH5_4-unk-susD-susC-susD-susC-GH94-CE7-unk-CE6-unk-GH30_5
MAG115.bin.7	PUL11	MAG115_scaffold6407_2_21644	16344	21227	susC-susD
MAG115.bin.7	PUL12	MAG115_scaffold90_1_15427	9326	15247	susC-susD
MAG115.bin.7	PUL1	MAG115_scaffold108228_1_13162	778	11544	GH32-CBM72-GH32-unk-susD-susC
MAG115.bin.7	PUL2	MAG115_scaffold165658_1_13136	2418	7640	susC-susD-CBM69
MAG115.bin.7	PUL3	MAG115_scaffold18754_1_25903	5466	23258	GT2_Glycos_transf_2-unk-unk-unk-susC-susD-unk-GH16-GH33-unk-GH43_10
MAG115.bin.7	PUL4	MAG115_scaffold195678_1_16835	4512	10334	GH43_3-susD-susC
MAG115.bin.7	PUL5	MAG115_scaffold386_4_10911	2397	7123	susD-susC
MAG115.bin.7	PUL6	MAG115_scaffold4040_1_51787	30916	49526	CBM67-CE10-unk-GH43_31-unk-CBM9;GH93-unk-susD-susC
MAG115.bin.7	PUL7	MAG115_scaffold5286_3_14731	2302	11693	susD-susC-unk-GH99-GH43_2
MAG115.bin.7	PUL8	MAG115_scaffold53081_1_54355	10892	18928	susC-susD-unk-GH28
MAG115.bin.7	PUL9	MAG115_scaffold53081_1_54355	19946	52484	susC-susD-susC-susD-unk-unk-GH92-unk-GH89-unk-CBM32;GH29-GH92-unk-GH31-susC-susD
MAG115.bin.8	PUL10	MAG115_scaffold33959_2_45973	2806	43214	GT2_Glycos_transf_2-GH31-unk-CE6-GH2-GH36-GH94-unk-GH130-GH26-CE7;GH5_7-unk-unk-unk-GH5_4-CBM72-unk-susD-susC-susC-unk-unk-GH95-GH110
MAG115.bin.8	PUL11	MAG115_scaffold5880_2_115200	16916	21652	susD-susC
MAG115.bin.8	PUL12	MAG115_scaffold5880_2_115200	96172	111656	GH43_10-unk-CE12-CE8;GH28-unk-unk-GH105-PL1_2-susC-susD
MAG115.bin.8	PUL13	MAG115_scaffold7669_1_178810	9132	35497	GH31-unk-GH43_2-GH43_2-GH99-unk-susD-susC-unk-GH31-GH92-GH43_2;GH99-GH2
MAG115.bin.8	PUL14	MAG115_scaffold7669_1_178810	116485	146647	GH97-GH109-unk-GH92-GH95-unk-unk-unk-unk-GH92-unk-susD-susC-unk-unk-unk-GH63-GH43_35
MAG115.bin.8	PUL1	MAG115_scaffold1077_1_107762	51656	61264	susC-susD-unk-GH32-GH32
MAG115.bin.8	PUL2	MAG115_scaffold1083_1_193659	51926	56267	susC-susD
MAG115.bin.8	PUL3	MAG115_scaffold1717_1_151175	18095	23023	susC-susD
MAG115.bin.8	PUL4	MAG115_scaffold1717_1_151175	35433	59025	GH3-GH3-GH130-unk-GH26-susC-susD-susC-susD-GH5-GH30_3-CBM48;CE1;GH26
MAG115.bin.8	PUL5	MAG115_scaffold1717_1_151175	72912	91056	susD-susC-unk-CE1-GH13_36-unk-unk-unk-unk-GH33
MAG115.bin.8	PUL6	MAG115_scaffold1717_1_151175	105763	120426	susC-susD-GH165-unk-unk-unk-CE3-unk-CE14
MAG115.bin.8	PUL7	MAG115_scaffold2225_1_78460	26667	36932	susC-susD-unk-GH16-GH30_3
MAG115.bin.8	PUL8	MAG115_scaffold2225_1_78460	50117	78408	GH125;GH92-unk-unk-unk-unk-susC-susD-unk-GH76-GH76-GH92-GH76-GH31-CBM67-GH92
MAG115.bin.8	PUL9	MAG115_scaffold25825_1_38369	1463	25830	GH51-GH89-unk-susC-susD-GH2-unk-GH92-GH28-GH92;GH29-GH97
MAG116.bin.10	PUL10	MAG116_scaffold3884_2_134886	58876	81413	CE1-unk-CBM6;GH10-GH43_16-CBM4-GH10-unk-susD-susC-susD-susC
MAG116.bin.10	PUL11	MAG116_scaffold46622_1_61911	31781	43649	GH5_4-GH26-unk-unk-susD-susC
MAG116.bin.10	PUL12	MAG116_scaffold57389_2_26566	5446	16347	susD-susC-unk-PL1_2-CE10
MAG116.bin.10	PUL1	MAG116_scaffold110209_1_67741	8363	22314	GH31-unk-susD-susC-unk-unk-GH43_19-GH3
MAG116.bin.10	PUL2	MAG116_scaffold110209_1_67741	55573	67467	susC-susD-unk-susC-susD
MAG116.bin.10	PUL3	MAG116_scaffold143773_1_60314	49635	55292	susC-susD
MAG116.bin.10	PUL4	MAG116_scaffold147062_1_34154	90	11362	GH5_4-unk-unk-susD-susC
MAG116.bin.10	PUL5	MAG116_scaffold147062_1_34154	12287	17768	susC-susD
MAG116.bin.10	PUL6	MAG116_scaffold2971_2_9996	4288	9366	susC-susD
MAG116.bin.10	PUL7	MAG116_scaffold32139_1_61122	65	22154	GH2-CE12-GH105-PL11_1-unk-susC-unk-unk-susD-susC
MAG116.bin.10	PUL8	MAG116_scaffold3214_1_19280	276	18620	GH43_4-CBM22;GH51-susC-susD-unk-GH43_4-GH43_10-susC
MAG116.bin.10	PUL9	MAG116_scaffold350_3_10361	683	8816	susD-susC-unk-unk-GH32
MAG116.bin.11	PUL10	MAG116_scaffold3850_2_86149	11133	15897	susC-susD
MAG116.bin.11	PUL11	MAG116_scaffold78_1_93462	67499	74417	CBM61-susC-susD
MAG116.bin.11	PUL12	MAG116_scaffold83321_2_148030	54348	81031	susD-susC-unk-unk-unk-CBM61-CBM4-unk-susC-susD
MAG116.bin.11	PUL13	MAG116_scaffold83321_2_148030	90520	95585	susD-susC
MAG116.bin.11	PUL14	MAG116_scaffold83321_2_148030	108332	112783	susD-susC
MAG116.bin.11	PUL15	MAG116_scaffold90772_1_250060	95384	128650	GH31-GH3-CE6-CE1-GH115-CBM6;GH43_16-unk-unk-GH10-GH43_1-unk-GH67-CBM61-susD-susC
MAG116.bin.11	PUL16	MAG116_scaffold90772_1_250060	189272	193986	susD-susC
MAG116.bin.11	PUL1	MAG116_C2706628_1_50010	10559	23255	susC-unk-unk-susD-susC
MAG116.bin.11	PUL2	MAG116_C2706628_1_50010	35572	49581	GH20-unk-GH109-GH3-unk-susD-susC
MAG116.bin.11	PUL3	MAG116_scaffold105_2_81261	42172	47280	susC-susD
MAG116.bin.11	PUL4	MAG116_scaffold1427_2_172667	81811	100647	CBM85-dockerin-dockerin-unk-GH27-unk-unk-susC-susD
MAG116.bin.11	PUL5	MAG116_scaffold184198_2_44431	8936	13896	susC-susD
MAG116.bin.11	PUL6	MAG116_scaffold226400_1_79262	13021	17696	susC-susD
MAG116.bin.11	PUL7	MAG116_scaffold227980_1_103348	47204	66166	susC-susD-unk-unk-susC-unk-GH43_29;CBM6-GH43_29;CBM6
MAG116.bin.11	PUL8	MAG116_scaffold230046_1_84771	26835	37015	susD-susC-unk-unk-CE1
MAG116.bin.11	PUL9	MAG116_scaffold3378_1_83729	70150	74699	susD-susC
MAG116.bin.17	PUL1	MAG116_scaffold1121_3_221913	182074	196553	susC-susD-GH89-GH92-unk-GH92-GH28
MAG116.bin.17	PUL2	MAG116_scaffold1579_2_91993	29371	53731	CE6-unk-GH130-GH43_1-GH10-unk-unk-GH28-GH26-GH5_4-GH26-CBM72-unk-susD-susC-AA6
MAG116.bin.17	PUL3	MAG116_scaffold1819_1_222343	51650	62666	susD-susC-unk-susC-susD
MAG116.bin.17	PUL4	MAG116_scaffold1819_1_222343	187584	197198	CE8-PL1_2-PL6_1-susD-susC
MAG116.bin.17	PUL5	MAG116_scaffold1954_1_114508	33394	48627	GH3-GH43_2;GH8;CBM6-unk-susC-susD
MAG116.bin.17	PUL6	MAG116_scaffold1954_1_114508	52159	61179	susD-susC-unk-GH9
MAG116.bin.17	PUL7	MAG116_scaffold227396_1_99050	49590	96718	PL22-unk-unk-unk-GH3-unk-unk-GH3-GH43_35-unk-unk-CBM30;GH9-GH109-CE1-GH5_38-unk-GH43_35-GH3-GH5_46-GH16-unk-susD-susC-unk-GH31-GH31-unk-GH105
MAG116.bin.17	PUL8	MAG116_scaffold7177_1_98410	63494	82441	GH10-unk-susD-susC-susD-susC-unk-unk-unk-GH5_21
MAG116.bin.9	PUL1	MAG116_scaffold6390_1_9293	3560	8216	susD-susC
MAG117.bin.13	PUL10	MAG117_scaffold140660_1_78272	72744	78046	susD-susC
MAG117.bin.13	PUL11	MAG117_scaffold153265_1_59712	53267	58558	susC-susD
MAG117.bin.13	PUL12	MAG117_scaffold1539_1_551237	165304	171921	susC-susD-CBM32
MAG117.bin.13	PUL13	MAG117_scaffold1539_1_551237	172749	177813	susC-susD
MAG117.bin.13	PUL14	MAG117_scaffold1539_1_551237	180554	185734	susC-susD
MAG117.bin.13	PUL15	MAG117_scaffold1539_1_551237	340218	344730	susD-susC
MAG117.bin.13	PUL16	MAG117_scaffold1539_1_551237	384311	392550	CBM32-unk-GH18-susD-susC
MAG117.bin.13	PUL17	MAG117_scaffold1539_1_551237	511458	524753	GH76-susC-susD-GH137-GH142-CE6-GH97
MAG117.bin.13	PUL18	MAG117_scaffold153921_1_68252	4636	17534	GH125-GH63-unk-unk-CBM56;GH92-susD-susC
MAG117.bin.13	PUL19	MAG117_scaffold153921_1_68252	28230	57754	susD-susC-GH2-GH92-CBM32;GH20-unk-GH20;CBM32-GH2-CE3;CE6-CE3-GH20-GH33-susD-susC
MAG117.bin.13	PUL1	MAG117_scaffold115976_1_176854	80837	95203	susC-susD-unk-GH29;CBM32-unk-unk-unk-unk-CE1
MAG117.bin.13	PUL20	MAG117_scaffold153921_1_68252	58505	65050	susC-susD-susD
MAG117.bin.13	PUL21	MAG117_scaffold153984_3_91039	25465	30293	susD-susC
MAG117.bin.13	PUL22	MAG117_scaffold153986_1_10942	153	10743	susC-susD-susC-susD
MAG117.bin.13	PUL23	MAG117_scaffold154017_1_16346	1079	7645	GH29-susD-susC
MAG117.bin.13	PUL24	MAG117_scaffold154019_1_47284	7786	15389	GH33-GH33;GH93-susD-susC
MAG117.bin.13	PUL25	MAG117_scaffold154019_1_47284	27671	32600	susD-susC
MAG117.bin.13	PUL26	MAG117_scaffold154029_1_90733	39042	46174	GH27-unk-susD-susC
MAG117.bin.13	PUL27	MAG117_scaffold154046_1_60818	40454	48701	susC-unk-unk-susD-susC
MAG117.bin.13	PUL28	MAG117_scaffold1743_1_99031	62282	80508	GH4-unk-unk-unk-unk-GT51-unk-unk-GH36-GH31-susD-susC
MAG117.bin.13	PUL29	MAG117_scaffold4103_2_379978	138107	143477	susC-susD
MAG117.bin.13	PUL2	MAG117_scaffold115976_1_176854	124553	151953	GH76-unk-GH130-GH26-unk-unk-unk-unk-GH3-GH5_7-GH26-CBM6-unk-unk-susD-susC-GH3
MAG117.bin.13	PUL30	MAG117_scaffold4103_2_379978	231213	240474	susD-susC-unk-GH20
MAG117.bin.13	PUL31	MAG117_scaffold4103_3_127555	50288	62521	CBM16-unk-unk-unk-unk-susD-susC-susC
MAG117.bin.13	PUL32	MAG117_scaffold4438_1_223159	166969	184775	GH51;GH120-GH3-unk-unk-unk-unk-susC-susD-susC
MAG117.bin.13	PUL33	MAG117_scaffold4438_1_223159	208342	222346	GH25-unk-GH33-unk-CBM32-unk-CBM32-susD-susC
MAG117.bin.13	PUL34	MAG117_scaffold4697_2_73341	68181	73130	susC-susD
MAG117.bin.13	PUL35	MAG117_scaffold4697_4_102042	36949	66797	CE1-CBM32-GH43_28-GH144-susD-susC-unk-GH3-unk-unk-unk-GH127-PL27-unk-susD-susC
MAG117.bin.13	PUL36	MAG117_scaffold5279_1_77607	2964	10502	susC-susD-unk-CBM40
MAG117.bin.13	PUL37	MAG117_scaffold5766_1_251585	156428	172403	CBM35-susD-susC-unk-unk-GH36-unk-unk-susC
MAG117.bin.13	PUL38	MAG117_scaffold5766_1_251585	220046	251166	GH43_26-GH3-GH76-GH2-GH127-GH127-GH43_26-GH2-CBM67-susC-CBM32;GH38-susC-susD-unk-unk-GH43_3
MAG117.bin.13	PUL39	MAG117_scaffold6298_1_189560	49998	64198	susD-susC-unk-unk-unk-unk-susD-susC
MAG117.bin.13	PUL3	MAG117_scaffold115976_2_122383	54030	67977	GH92-unk-unk-GH92-GH92-susC-susD
MAG117.bin.13	PUL40	MAG117_scaffold6298_1_189560	156076	161335	susC-susD
MAG117.bin.13	PUL41	MAG117_scaffold6298_1_189560	162328	167574	susC-susD
MAG117.bin.13	PUL42	MAG117_scaffold7201_3_228696	112113	126946	GH130-unk-CBM32-unk-GH18-susD-susC-unk-unk-GH97
MAG117.bin.13	PUL43	MAG117_scaffold7201_3_228696	180215	185136	susD-susC
MAG117.bin.13	PUL44	MAG117_scaffold72753_1_147246	20242	34717	susC-susD-unk-unk-unk-unk-GT2_Glycos_transf_2
MAG117.bin.13	PUL45	MAG117_scaffold72753_1_147246	64518	69093	susD-susC
MAG117.bin.13	PUL46	MAG117_scaffold72753_1_147246	74470	102978	susC-susD-GH3-GH144-unk-unk-unk-susC-susD-PL33_1-GH88-unk-GH20-GH2-GH154
MAG117.bin.13	PUL47	MAG117_scaffold92_2_229329	32736	67248	GH13_14;CBM48-unk-unk-susC-susD-GH20-unk-unk-GH141-unk-unk-unk-GH20-unk-unk-unk-GH20;CBM32-GH2-CBM32;GH29
MAG117.bin.13	PUL48	MAG117_scaffold92_2_229329	132560	137119	susD-susC
MAG117.bin.13	PUL4	MAG117_scaffold115976_2_122383	80245	97167	GH20-unk-unk-unk-GH2;CBM13-GH29;CBM32-CBM32-susD-susC
MAG117.bin.13	PUL5	MAG117_scaffold120777_1_79991	3608	19482	susD-susC-unk-unk-unk-GH32-susC
MAG117.bin.13	PUL6	MAG117_scaffold123816_1_95129	2246	26632	susC-unk-unk-GH43_10-GH35-CBM32;GH2-susD-susC-GH95-unk-unk-unk-unk-susC
MAG117.bin.13	PUL7	MAG117_scaffold123816_1_95129	58321	68835	GH115-unk-susD-susC
MAG117.bin.13	PUL8	MAG117_scaffold127173_1_35088	19884	34974	GH2;CBM32-unk-unk-unk-CBM32;GH29-susD-susC
MAG117.bin.13	PUL9	MAG117_scaffold140660_1_78272	53957	59389	susC-susD
MAG117.bin.65	PUL10	MAG117_scaffold6120_1_182471	10299	27087	susC-unk-PL1-unk-susD-susC-GH25-unk-susC
MAG117.bin.65	PUL11	MAG117_scaffold71041_1_90181	64137	68731	susC-susD
MAG117.bin.65	PUL12	MAG117_scaffold76914_1_161498	23888	33426	GH32-GH32-unk-susD-susC
MAG117.bin.65	PUL13	MAG117_scaffold8352_1_94408	830	54150	GH95-unk-GH140-GH33-GH33;CBM67;GH78-GH138-GH137;GH2;CBM57-unk-GH2-PL1_2-unk-unk-susC-susD-unk-GH28-unk-PL1_2-unk-PL29-CBM20;GH77-CBM48;GH13_14-GH97-GH13-CE1;CBM48
MAG117.bin.65	PUL14	MAG117_scaffold977_1_86557	19075	25972	GH13_38-susC-susD
MAG117.bin.65	PUL15	MAG117_scaffold977_2_18492	5247	10166	susC-susD
MAG117.bin.65	PUL1	MAG117_scaffold129163_1_38103	33471	38011	susD-susC
MAG117.bin.65	PUL2	MAG117_scaffold151314_1_26404	6128	11071	susC-susD
MAG117.bin.65	PUL3	MAG117_scaffold16306_1_120245	57715	62645	susD-susC
MAG117.bin.65	PUL4	MAG117_scaffold340_3_145338	13012	33573	PL1_2;CE8-PL1-unk-unk-unk-unk-susD-susC-unk-unk-unk-susC
MAG117.bin.65	PUL5	MAG117_scaffold4641_1_74932	23031	54452	GH36-unk-unk-unk-GH130-GH26-GH5_4-GH26-unk-unk-unk-susD-susC-GH94-CE7-CE6;GH5_7-unk-GH2
MAG117.bin.65	PUL6	MAG117_scaffold4641_1_74932	70093	74779	susD-susC
MAG117.bin.65	PUL7	MAG117_scaffold53604_1_93094	2941	29149	GH2-unk-unk-unk-GH32-unk-susD-susC-susC-susD-unk-unk-GH32;CBM40
MAG117.bin.65	PUL8	MAG117_scaffold53604_1_93094	30389	90544	GH32-unk-unk-CBM16;GH51-GH43_6-susC-susD-unk-GH43_4-unk-GH43_10-CE6-GH10;CE1-unk-GH5_21-GH97-GH115-CBM6;CE10;GH43_29-unk-GH43_10-unk-unk-susC-unk-susD-susC-susD-unk-GH10-unk-unk-GH10-GH43_1
MAG117.bin.65	PUL9	MAG117_scaffold6120_1_182471	162	5125	susC-susD
MAG118.bin.14	PUL1	MAG118_scaffold162985_2_21608	1726	6931	susD-susC
MAG118.bin.36	PUL1	MAG118_scaffold275308_1_59671	22268	34985	susC-unk-unk-susD-susC
MAG118.bin.36	PUL2	MAG118_scaffold43140_1_133042	82723	99634	susC-unk-unk-susD-susC-unk-GT2_Glycos_transf_2
MAG118.bin.36	PUL3	MAG118_scaffold46139_1_55205	35056	40236	susD-susC
MAG118.bin.36	PUL4	MAG118_scaffold46139_1_55205	41692	46670	susC-susD
MAG120.bin.50	PUL10	MAG120_scaffold369340_1_47973	16138	20807	susC-susD
MAG120.bin.50	PUL11	MAG120_scaffold376450_1_41230	15923	26024	susD-susC-unk-unk-PL1_2
MAG120.bin.50	PUL12	MAG120_scaffold41050_2_39916	15723	36425	GH32-unk-GH32;CBM40-unk-susD-susC-susC-susD-unk-GH32
MAG120.bin.50	PUL13	MAG120_scaffold41222_1_71884	9312	14576	susD-susC
MAG120.bin.50	PUL14	MAG120_scaffold41222_1_71884	43538	57487	GH43_10-GH43_4-GH43_4-unk-unk-susD-susC
MAG120.bin.50	PUL15	MAG120_scaffold41222_2_57451	38855	54179	CBM26-unk-unk-unk-unk-CE10-unk-unk-unk-susD-susC
MAG120.bin.50	PUL16	MAG120_scaffold41619_1_86554	24792	29925	susD-susC
MAG120.bin.50	PUL17	MAG120_scaffold546829_1_114780	40645	47315	GH25-susC-susD
MAG120.bin.50	PUL18	MAG120_scaffold546829_1_114780	78490	107546	susC-GH141-unk-unk-GH31-unk-unk-unk-unk-susD-susC-unk-unk-unk-GH13_6;CBM26;dockerin;CBM74-CBM26;GH13_42
MAG120.bin.50	PUL19	MAG120_scaffold697022_1_88202	53295	64485	susC-susD-unk-GH5_4-unk-GH26
MAG120.bin.50	PUL1	MAG120_scaffold12137_1_38841	1823	12283	GH53-unk-susC-susD
MAG120.bin.50	PUL20	MAG120_scaffold768867_1_70851	38601	60111	GH89-unk-susC-susD-unk-unk-unk-GH92-GH35;CBM32;GH28-GH92
MAG120.bin.50	PUL21	MAG120_scaffold830700_2_38097	26376	31179	susD-susC
MAG120.bin.50	PUL22	MAG120_scaffold84359_1_22772	3047	17119	GH3-unk-CBM72-susD-susC-GH5_4-GH94
MAG120.bin.50	PUL23	MAG120_scaffold84359_2_57557	36512	41635	susC-susD
MAG120.bin.50	PUL2	MAG120_scaffold17534_2_138118	81546	120218	GH43_29;CBM6;CE10-unk-susC-susD-susC-susD-unk-CBM4;GH10-CBM4-unk-unk-GH10-GH43_1-CBM4;GH10
MAG120.bin.50	PUL3	MAG120_scaffold20890_1_16611	9136	14291	susC-susD
MAG120.bin.50	PUL4	MAG120_scaffold20890_2_12129	2170	7271	susD-susC
MAG120.bin.50	PUL5	MAG120_scaffold236891_1_15313	689	13872	GH97-CBM26-susD-susC-unk-GH13-GH13
MAG120.bin.50	PUL6	MAG120_scaffold24124_1_36524	4457	35559	GH106-GH127-CBM32;GH43_34-GH97-GH127-unk-susC-susD-unk-unk-unk-CE6-GH2
MAG120.bin.50	PUL7	MAG120_scaffold24124_3_33945	18585	27643	PL1;CBM77-unk-susC-susD
MAG120.bin.50	PUL8	MAG120_scaffold26733_1_106961	3124	16356	GH31-GH78;CBM35-GH66-CBM69-susD-susC
MAG120.bin.50	PUL9	MAG120_scaffold31783_1_201237	91361	100685	susC-unk-unk-unk-susC-susD
MAG122.bin.12	PUL1	MAG122_scaffold11402_2_15334	2380	7731	susD-susC
MAG122.bin.12	PUL2	MAG122_scaffold52193_1_12783	7233	12398	susD-susC
MAG122.bin.12	PUL3	MAG122_scaffold584501_1_26335	2715	7810	susC-susD
MAG122.bin.12	PUL4	MAG122_scaffold88251_1_14295	3548	12453	GH85-unk-susC-susD
MAG122.bin.26	PUL10	MAG122_scaffold58082_3_36037	214	18653	GT2_Glycos_transf_2-unk-unk-unk-unk-susC-susD-unk-CBM44-unk-CBM69
MAG122.bin.26	PUL11	MAG122_scaffold623975_1_38922	515	10594	GH97-GH66-CBM69-susD-susC
MAG122.bin.26	PUL12	MAG122_scaffold868_1_54665	145	15645	GH3-GH105-unk-unk-GH30_3-unk-GH30_3-unk-susD-susC
MAG122.bin.26	PUL1	MAG122_scaffold13345_1_72222	61676	72049	susC-susD-unk-unk-GH26
MAG122.bin.26	PUL2	MAG122_scaffold19919_1_27516	10043	25448	susC-susD-unk-GH32;CBM38-GH32-unk-unk-unk-unk-GH26
MAG122.bin.26	PUL3	MAG122_scaffold22506_3_39832	7094	14779	CE7-unk-susD-susC
MAG122.bin.26	PUL4	MAG122_scaffold234096_1_55952	10389	19005	susC-susD-PL1_2-GH28
MAG122.bin.26	PUL5	MAG122_scaffold2613_3_47296	9661	14775	susC-susD
MAG122.bin.26	PUL6	MAG122_scaffold311879_1_121232	29545	34531	susD-susC
MAG122.bin.26	PUL7	MAG122_scaffold3235_3_113262	92124	110938	susC-susD-GH3-GH3-CE1;CBM48-CBM48;CE1-CE1;CBM48-GH3-CE10-CE10
MAG122.bin.26	PUL8	MAG122_scaffold37265_1_62211	55036	59886	susC-susD
MAG122.bin.26	PUL9	MAG122_scaffold575004_1_56003	6279	32210	GH97-susD-susC-unk-GH87-unk-unk-susC-susD-CBM26;CBM20-GH13-GH13-GH13_20-CBM26;GH13
MAG122.bin.28	PUL1	MAG122_scaffold11505_1_78323	942	16086	susC-CE10-unk-susC-susD-unk-GH5_26
MAG122.bin.28	PUL2	MAG122_scaffold13398_1_27698	21014	25822	susD-susC
MAG122.bin.28	PUL3	MAG122_scaffold20167_1_14151	3625	12241	susC-susD-PL1_2
MAG122.bin.28	PUL4	MAG122_scaffold351475_2_42564	1422	23144	GH76-GH130-GH26-GH26-unk-susD-susC-susD-susC-GH9;CBM30-GH94
MAG122.bin.28	PUL5	MAG122_scaffold351475_2_42564	35793	40942	susD-susC
MAG122.bin.28	PUL6	MAG122_scaffold38205_2_34502	1814	32261	CBM6;GH10-GH31-GH43_7-unk-GH97-unk-GH115-unk-CE1-GH10;CBM85;CBM4-unk-susD-susC-susD-susC
MAG122.bin.28	PUL7	MAG122_scaffold4681_2_30663	18220	22789	susD-susC
MAG122.bin.28	PUL8	MAG122_scaffold534288_1_6423	692	5494	susC-susD
MAG122.bin.28	PUL9	MAG122_scaffold7015_1_63954	18855	30348	GH43_4-unk-susD-susC-GH88;GH154
MAG122.bin.41	PUL1	MAG122_scaffold10439_4_7599	2863	7549	susD-susC
MAG122.bin.41	PUL2	MAG122_scaffold10439_6_49298	2783	15616	susC-unk-unk-susD-susC
MAG122.bin.41	PUL3	MAG122_scaffold21587_1_16166	3447	14785	CBM40;GH32-unk-unk-susC-susD
MAG122.bin.41	PUL4	MAG122_scaffold23604_1_26166	8434	24246	CE2-GH164-unk-unk-susD-susC-unk-unk-GH130
MAG122.bin.41	PUL5	MAG122_scaffold35359_1_28686	1508	6116	susD-susC
MAG122.bin.41	PUL6	MAG122_scaffold37901_1_26686	6511	11458	susC-susD
MAG122.bin.41	PUL7	MAG122_scaffold46718_2_39510	3142	39281	susC-unk-unk-susD-susC-unk-GH95-unk-unk-unk-GH36-unk-GH43_10-GH3-GH2-CBM32;GH2-GH29
MAG122.bin.41	PUL8	MAG122_scaffold47880_1_54694	3918	11601	susC-susD-unk-GH31
MAG122.bin.41	PUL9	MAG122_scaffold8802_2_29483	4494	26687	GH94-unk-GH5_4-susC-susD-unk-unk-unk-GH26-GH26-GH130-unk-GH36
MAG122.bin.6	PUL10	MAG122_scaffold611232_1_82855	52104	56755	susC-susD
MAG122.bin.6	PUL11	MAG122_scaffold620199_1_70089	42880	50900	GH32-unk-susD-susC
MAG122.bin.6	PUL12	MAG122_scaffold624027_1_75868	3885	28314	susD-susC-GH94-CE7-CE6;GH5_7-unk-GH2-CBM30;GH9-unk-CE11-unk-unk-GT51
MAG122.bin.6	PUL13	MAG122_scaffold8130_1_130153	5130	22125	CBM32-unk-susC-susD-unk-unk-unk-GH5_4-unk-PL9
MAG122.bin.6	PUL14	MAG122_scaffold8580_1_128604	70650	107094	CE6-GH10;CE1-GH5_21-GH97-GH115-unk-CE10;GH43_29;CBM6-GH43_10-susC-susD-susC-susD-unk-GH10-unk-unk-GH10-GH43_1
MAG122.bin.6	PUL1	MAG122_scaffold167443_1_100030	85450	90775	susD-susC
MAG122.bin.6	PUL2	MAG122_scaffold24149_1_76968	10911	29435	GH3-unk-unk-unk-unk-PL1-GH78-unk-unk-unk-unk-susC-susD
MAG122.bin.6	PUL3	MAG122_scaffold268102_1_183879	162858	178257	susC-susD-unk-GH32-unk-unk-unk-GH95
MAG122.bin.6	PUL4	MAG122_scaffold36567_1_31694	448	16385	PL29-unk-PL1_2-unk-PL1_2-unk-unk-susC-susD
MAG122.bin.6	PUL5	MAG122_scaffold37056_1_108930	68815	73636	susD-susC
MAG122.bin.6	PUL6	MAG122_scaffold401043_1_54602	34664	44221	susC-susD-unk-PL10_1
MAG122.bin.6	PUL7	MAG122_scaffold40750_1_198044	64967	69538	susC-susD
MAG122.bin.6	PUL8	MAG122_scaffold524086_1_19508	5063	10155	susC-susD
MAG122.bin.6	PUL9	MAG122_scaffold611232_1_82855	45745	50255	susD-susC
MAG124.bin.15	PUL10	MAG124_scaffold153135_1_72101	55723	60249	susC-susD
MAG124.bin.15	PUL11	MAG124_scaffold153159_1_29304	15839	25467	susC-susD-unk-GH32-GH32
MAG124.bin.15	PUL12	MAG124_scaffold153159_2_14723	1084	14433	GH115-CBM37-unk-unk-unk-susD-susC
MAG124.bin.15	PUL13	MAG124_scaffold2000_1_37467	2237	12608	GH127-susC-susD-GH92
MAG124.bin.15	PUL14	MAG124_scaffold2424_2_16646	1940	15176	susD-susC-susD-unk-unk-PL11_1
MAG124.bin.15	PUL15	MAG124_scaffold2761_1_53809	304	34997	GH51-CBM4-unk-unk-unk-susC-susC-susD-susC-susD-unk-unk-GH5_4-GH31-GH2
MAG124.bin.15	PUL16	MAG124_scaffold3355_1_60031	335	18942	susC-susD-CBM4-GH16-GH3-unk-unk-PL11_1
MAG124.bin.15	PUL17	MAG124_scaffold3355_1_60031	42867	54889	susC-susD-unk-unk-susC
MAG124.bin.15	PUL18	MAG124_scaffold4381_2_5793	372	4878	susC-susD
MAG124.bin.15	PUL19	MAG124_scaffold474_2_41637	15484	27007	susD-susC-unk-unk-unk-unk-GH2
MAG124.bin.15	PUL1	MAG124_C1841396_1_17908	3886	17296	GH13-GH97-susC-susD-CBM32-unk-CBM26;GH13_6
MAG124.bin.15	PUL20	MAG124_scaffold5444_1_97921	42253	54981	susC-susD-unk-unk-susC
MAG124.bin.15	PUL21	MAG124_scaffold63326_2_103391	93699	102183	CE1-susC-susD
MAG124.bin.15	PUL2	MAG124_C1842130_1_30819	7992	28812	GH43_29;GH28-susC-susD-unk-PL1_2-PL1_2-CE8-unk-unk-unk-GH43_19;GH43_34
MAG124.bin.15	PUL3	MAG124_scaffold1020_1_18291	1634	11286	GH32-GH32-unk-susD-susC
MAG124.bin.15	PUL4	MAG124_scaffold137165_1_38177	4148	8847	susD-susC
MAG124.bin.15	PUL5	MAG124_scaffold137165_1_38177	30125	35232	susC-susD
MAG124.bin.15	PUL6	MAG124_scaffold142_1_80930	34079	61037	CBM61-unk-GH36-unk-unk-unk-unk-GH130-GH26-GH94-CE7-GH5_7-CE6-unk-susC-susD
MAG124.bin.15	PUL7	MAG124_scaffold151590_1_76560	61327	76198	susC-susD-unk-unk-susC-susD
MAG124.bin.15	PUL8	MAG124_scaffold152597_2_68359	55529	60679	susD-susC
MAG124.bin.15	PUL9	MAG124_scaffold153073_2_72251	12004	17478	susC-susD
MAG124.bin.17	PUL1	MAG124_scaffold152265_1_8106	1563	6089	susC-susD
MAG124.bin.17	PUL2	MAG124_scaffold152706_1_11253	4983	9537	susD-susC
MAG124.bin.2	PUL1	MAG124_scaffold147529_1_69014	33131	51478	CBM61-unk-susC-unk-unk-susD-susC
MAG124.bin.2	PUL2	MAG124_scaffold3571_1_36639	29928	35032	susD-susC
MAG124.bin.2	PUL3	MAG124_scaffold6467_1_61866	26023	54918	CE11-unk-unk-unk-unk-GH43_19-GH128-CBM61-unk-susC-susD-unk-unk-susC
MAG124.bin.8	PUL10	MAG124_scaffold87470_2_63321	36021	46820	susD-susC-unk-susC-susD
MAG124.bin.8	PUL1	MAG124_scaffold132179_1_54405	18351	38609	GH51;CBM22-GH43_10-unk-GH88;GH154-susC-susD-unk-GH43_4
MAG124.bin.8	PUL2	MAG124_scaffold150392_1_56562	11045	38075	GH26;CBM16-GH36-unk-unk-unk-GH76-GH130-GH26-unk-GH5_4-CBM72-unk-susD-susC-CBM30;GH9-GH94
MAG124.bin.8	PUL3	MAG124_scaffold150392_1_56562	50303	55447	susD-susC
MAG124.bin.8	PUL4	MAG124_scaffold153115_1_23464	194	11204	susC-susD-unk-unk-unk-GH5_7
MAG124.bin.8	PUL5	MAG124_scaffold2277_2_97470	14117	60079	GH146-GH31-GH43_29;CE1;CBM6-GH97-GH31-GH43_7-unk-GH97-GH3-GH10;CBM48;CE1-GH5_21-unk-unk-unk-GH10-unk-susD-susC-susD-susC-susC-CBM20
MAG124.bin.8	PUL6	MAG124_scaffold2277_3_69539	1048	5919	susD-susC
MAG124.bin.8	PUL7	MAG124_scaffold2277_3_69539	39050	48151	PL1;CE7-unk-susD-susC
MAG124.bin.8	PUL8	MAG124_scaffold3134_1_31797	8717	28098	GH3-susC-susD-unk-unk-CE1-CE1;CBM48-CBM48;CE1-GH3-unk-unk-CBM48;CE1
MAG124.bin.8	PUL9	MAG124_scaffold4157_1_122311	22032	37580	GH3-GH5_46-GH3-GH16-CBM4-susD-susC
MAG128.bin.6	PUL1	MAG128_scaffold167663_1_69253	64296	69047	susD-susC
MAG128.bin.6	PUL2	MAG128_scaffold167796_1_137773	9559	19203	susD-susC-susD-susC
MAG129.bin.19	PUL1	MAG129_scaffold15258_2_10857	4604	9484	susD-susC
MAG129.bin.19	PUL2	MAG129_scaffold183744_1_6750	1532	6348	susD-susC
MAG129.bin.19	PUL3	MAG129_scaffold210555_1_23570	7677	12827	susC-susD
MAG129.bin.19	PUL4	MAG129_scaffold221067_1_10111	2057	7164	susC-susD
MAG129.bin.19	PUL5	MAG129_scaffold221131_1_8806	3016	7522	susD-susC
MAG131.bin.13	PUL10	MAG131_scaffold918_1_105950	1173	19735	GH2-GH5-unk-GH5-CBM61-unk-susD-susC-susD-susC-GH130
MAG131.bin.13	PUL11	MAG131_scaffold918_2_89088	64418	76773	GH125-GH63-unk-GH92;CBM56-susD-susC
MAG131.bin.13	PUL1	MAG131_scaffold1248_1_69809	47681	62663	GH2-GH93-unk-unk-unk-GH43_3-susD-susC-GH43_3
MAG131.bin.13	PUL2	MAG131_scaffold1444_3_86692	76051	81101	susC-susD
MAG131.bin.13	PUL3	MAG131_scaffold16044_1_65210	57924	63035	susD-susC
MAG131.bin.13	PUL4	MAG131_scaffold176200_2_37620	14948	37514	GT51-unk-unk-unk-CE11-unk-unk-susC-unk-unk-susD-susC
MAG131.bin.13	PUL5	MAG131_scaffold234035_1_22292	5031	15196	GH20-susD-susC-unk-GH18
MAG131.bin.13	PUL6	MAG131_scaffold265895_1_26343	1490	14339	GH144-GH3-GH43_28;CBM32-unk-unk-susC-susD
MAG131.bin.13	PUL7	MAG131_scaffold4231_1_99248	63956	80608	GH85-GH85-GH85-unk-susC-susD
MAG131.bin.13	PUL8	MAG131_scaffold53871_1_61535	37755	50205	GH97-susC-susD-unk-unk-unk-GH13_6;CBM26
MAG131.bin.13	PUL9	MAG131_scaffold8011_1_54380	24464	53979	GH5_2-CE7-GH43_34-unk-CE6;GH5_7-unk-unk-unk-unk-GH94-GH5_4-susC-susD-unk-unk-unk-GH26-GH26-GH130
MAG131.bin.21	PUL1	MAG131_scaffold108025_1_13437	3585	10827	susD-susC-CBM32;GH20
MAG131.bin.21	PUL2	MAG131_scaffold12631_1_15881	2436	14298	GH2-unk-unk-unk-susD-susC
MAG131.bin.21	PUL3	MAG131_scaffold175648_1_20353	1449	19252	GH2-CE3-CE3;GH33-GH20-unk-susC-susD-GH29;CBM32
MAG131.bin.23	PUL10	MAG131_scaffold272760_1_7134	1405	6198	susC-susD
MAG131.bin.23	PUL11	MAG131_scaffold273045_1_12259	1460	6092	susD-susC
MAG131.bin.23	PUL12	MAG131_scaffold32443_1_39801	5738	28093	susD-susC-unk-unk-unk-GH51-unk-unk-unk-susD-susC-CE1
MAG131.bin.23	PUL13	MAG131_scaffold910_1_33995	1223	24720	susD-susC-unk-CE6-GH5_7-CE7-GH94-GH26-GH130-unk-unk-unk-unk-GH36
MAG131.bin.23	PUL1	MAG131_C3500616_1_6645	149	6335	susC-susD-unk-dockerin
MAG131.bin.23	PUL2	MAG131_scaffold12717_1_11795	1420	6560	susC-susD
MAG131.bin.23	PUL3	MAG131_scaffold244215_2_10815	4154	8999	susC-susD
MAG131.bin.23	PUL4	MAG131_scaffold244215_3_12456	6774	11310	susD-susC
MAG131.bin.23	PUL5	MAG131_scaffold253219_3_24020	3622	15425	GH5_4-unk-susD-susC-unk-susC
MAG131.bin.23	PUL6	MAG131_scaffold270802_1_16253	7073	12096	susC-susD
MAG131.bin.23	PUL7	MAG131_scaffold271598_1_5411	338	5080	susD-susC
MAG131.bin.23	PUL8	MAG131_scaffold272198_1_25947	8798	17952	susD-susC-unk-unk-unk-CE10
MAG131.bin.23	PUL9	MAG131_scaffold272566_1_10713	3985	10692	susD-susC-GH43_4
MAG131.bin.6	PUL1	MAG131_scaffold189502_2_103048	25466	30515	susC-susD
MAG131.bin.6	PUL2	MAG131_scaffold266473_2_13015	1581	12746	GH13-GH13-CBM20;CBM26-susD-susC-GH97
MAG131.bin.6	PUL3	MAG131_scaffold8093_1_100360	74529	79622	susD-susC
MAG131.bin.6	PUL4	MAG131_scaffold8151_2_3811	403	3804	susD-susC
MAG133.bin.18	PUL10	MAG133_scaffold6317_1_96782	16473	20965	susC-susD
MAG133.bin.18	PUL11	MAG133_scaffold68250_1_130835	47287	66815	susC-susD-unk-unk-susC-unk-CBM32;GH2
MAG133.bin.18	PUL12	MAG133_scaffold9760_3_81936	61693	74913	GH5_4-unk-unk-unk-susD-susC-unk-GH105
MAG133.bin.18	PUL1	MAG133_C3375017_1_15884	863	12000	susC-susD-unk-unk-CE1-unk-CE1-CE1
MAG133.bin.18	PUL2	MAG133_scaffold1468_1_242386	3026	16004	susD-susC-unk-unk-unk-susC-susD
MAG133.bin.18	PUL3	MAG133_scaffold1468_1_242386	188970	208306	CBM61-unk-unk-unk-unk-GH92-susD-susC-GH43_24;GH53
MAG133.bin.18	PUL4	MAG133_scaffold22095_1_34539	19273	33019	susC-susD-unk-unk-GH26-unk-GH5_4-GH5_4;CBM72
MAG133.bin.18	PUL5	MAG133_scaffold2646_2_53817	7597	21037	GH43_10-unk-GH32-GH32-unk-susD-susC
MAG133.bin.18	PUL6	MAG133_scaffold2803_3_138054	65783	89293	susC-CBM35;GH98-unk-unk-susC-unk-unk-susD-susC
MAG133.bin.18	PUL7	MAG133_scaffold36864_2_107250	32634	41324	CBM37-susD-susC-unk-GH28
MAG133.bin.18	PUL8	MAG133_scaffold36864_2_107250	49837	71862	GH53-unk-unk-unk-GH13-GH97-susC-susD-unk-unk-GH13_6;CBM26-unk-CBM67;CE10
MAG133.bin.18	PUL9	MAG133_scaffold6028_1_121552	71987	84278	susC-susD-unk-unk-unk-unk-CE12
MAG133.bin.2	PUL1	MAG133_scaffold10423_1_6202	517	5901	susD-susC
MAG133.bin.2	PUL2	MAG133_scaffold13042_2_21528	4995	18454	susD-susC-unk-GH85-GH85
MAG133.bin.2	PUL3	MAG133_scaffold13123_1_36359	10891	22262	susD-susC-unk-GH31-GH92
MAG133.bin.2	PUL4	MAG133_scaffold1387_1_20944	1060	19557	susC-susD-unk-GH32;CBM40-unk-unk-susC-susD
MAG133.bin.2	PUL5	MAG133_scaffold211294_1_11336	956	6114	susC-susD
MAG133.bin.2	PUL6	MAG133_scaffold2214_1_33896	4276	33828	susC-unk-unk-susD-susC-unk-GH95-unk-unk-GH36-unk-GH43_10-GH3
MAG133.bin.2	PUL7	MAG133_scaffold242796_1_12179	4387	9876	susC-susD
MAG133.bin.2	PUL8	MAG133_scaffold244738_1_11496	268	7760	susC-susD-unk-GH110
MAG134.bin.16	PUL10	MAG134_scaffold7225_1_43167	931	33259	susD-susC-GH26-unk-GH130-unk-unk-unk-CE12-GH28;CE8-unk-GH105-PL1_2-susC-susD-unk-CE1;CBM48-CBM48;CE1-GH3
MAG134.bin.16	PUL11	MAG134_scaffold8236_2_153726	8283	41131	GH106-GH3-CE10-CE1-CE10-CE10-CE10-unk-unk-CE1-unk-CE13-unk-susD-susC-GH2-GH3-GH3
MAG134.bin.16	PUL12	MAG134_scaffold8236_2_153726	122248	126917	susD-susC
MAG134.bin.16	PUL1	MAG134_scaffold15883_1_51477	349	14950	CE1-GH3;CE10-unk-CE1-unk-susD-susC-GH3
MAG134.bin.16	PUL2	MAG134_scaffold159_1_17182	4647	14207	GH32-GH32-unk-susD-susC
MAG134.bin.16	PUL3	MAG134_scaffold200828_1_57100	39196	44706	GT2_Glycos_transf_2-susD-susC
MAG134.bin.16	PUL4	MAG134_scaffold200828_2_123089	34963	44521	GH92-unk-susC-susD
MAG134.bin.16	PUL5	MAG134_scaffold3059_1_60492	848	17624	CE14-unk-unk-unk-unk-CBM44-GH165-GH165-susD-susC
MAG134.bin.16	PUL6	MAG134_scaffold35305_1_90144	983	21387	susD-susC-unk-unk-GH3-GH3-unk-GT19-unk-unk-unk-GH23;CBM50
MAG134.bin.16	PUL7	MAG134_scaffold35305_1_90144	60011	90001	GH77-GH97-unk-GH31-GH13-GH127;GH13-GH13-GH13-GH13-CBM26-susD-susC-unk-unk-GH53-GH13_7
MAG134.bin.16	PUL8	MAG134_scaffold3704_1_53326	32114	52010	CE10-GH3-GH30_3-GH16-unk-susD-susC-GH55-unk-unk-unk-unk-AA6
MAG134.bin.16	PUL9	MAG134_scaffold5902_1_22152	807	19975	GH26-CE7;GH5_7-unk-unk-GH5_4-unk-unk-susD-susC-GH3
MAG134.bin.4	PUL1	MAG134_C2771106_1_14836	245	9943	CBM16-unk-unk-susC-susD
MAG134.bin.4	PUL2	MAG134_scaffold1305_3_57525	12172	34611	susC-susD-unk-unk-unk-susC-unk-unk-CE11-unk-unk-unk-GT51
MAG134.bin.4	PUL3	MAG134_scaffold1355_5_20224	1910	11742	susC-susD-unk-GH32-GH32
MAG134.bin.4	PUL4	MAG134_scaffold1355_9_24793	2824	11483	GH85-susD-susC
MAG134.bin.4	PUL5	MAG134_scaffold227259_1_12720	4171	11676	susC-susD-CBM72-unk-GH3
MAG134.bin.4	PUL6	MAG134_scaffold63536_1_53963	3546	8930	susD-susC
MAG134.bin.4	PUL7	MAG134_scaffold785_2_16020	3915	13970	GH164-unk-unk-susD-susC
MAG134.bin.8	PUL1	MAG134_scaffold21243_2_92835	22605	54314	GH97-GH67-unk-unk-GH3-unk-unk-unk-GH130-GH26-GH5_4-unk-unk-unk-susD-susC-GH94-GH5_7-CE6
MAG134.bin.8	PUL2	MAG134_scaffold215818_1_99823	63638	83615	GH28-unk-unk-GH89-GH92-susD-susC-GH43_19-PL9_1-GH2
MAG134.bin.8	PUL3	MAG134_scaffold223998_2_30920	5914	17535	susD-susC-unk-unk-unk-GH97
MAG134.bin.8	PUL4	MAG134_scaffold225787_1_17196	28	4763	susD-susC
MAG134.bin.8	PUL5	MAG134_scaffold2321_1_52786	31955	36862	susC-susD
MAG134.bin.8	PUL6	MAG134_scaffold2457_1_75744	64065	68582	susC-susD
MAG134.bin.8	PUL7	MAG134_scaffold3600_1_22040	1834	6662	susD-susC
MAG134.bin.8	PUL8	MAG134_scaffold3600_1_22040	13975	21978	GH32-unk-susD-susC
MAG134.bin.8	PUL9	MAG134_scaffold7936_4_99771	37381	42265	susC-susD
MAG135.bin.12	PUL1	MAG135_scaffold1193_2_26987	1615	8978	CBM61-unk-susC-susD
MAG135.bin.12	PUL2	MAG135_scaffold24638_3_71823	13558	29754	GT2_Glycos_transf_2-GT4-unk-unk-unk-unk-GH85-susD-susC
MAG135.bin.6	PUL10	MAG135_scaffold5413_3_21090	5564	18317	susC-susD-susC-susD-unk-GH136-PL9
MAG135.bin.6	PUL11	MAG135_scaffold5700_3_68981	34289	45955	GH3-GH88-susC-susD-unk-GH30_3
MAG135.bin.6	PUL12	MAG135_scaffold5700_3_68981	50494	68094	GH3-GH2-unk-unk-GH43_19;GH51-GH89-unk-susC-susD
MAG135.bin.6	PUL13	MAG135_scaffold68609_1_68894	42684	48031	susC-susD
MAG135.bin.6	PUL14	MAG135_scaffold82565_1_57807	34000	49621	susC-susD-unk-GH158;GH5_42-GH158;GH5_42-unk-unk-unk-GH16-GH97
MAG135.bin.6	PUL15	MAG135_scaffold82565_2_53129	15751	29988	CBM50-unk-unk-unk-GH13_36-CE1-unk-susC-susD
MAG135.bin.6	PUL16	MAG135_scaffold9478_1_70741	6584	16471	GH88-GH3-susC-susD
MAG135.bin.6	PUL17	MAG135_scaffold9478_1_70741	23146	43736	GH2-unk-unk-unk-unk-susD-susC-unk-GH3
MAG135.bin.6	PUL1	MAG135_scaffold112452_1_17459	10706	15540	susD-susC
MAG135.bin.6	PUL2	MAG135_scaffold114283_3_32648	3732	21904	PL12_2-susD-susC-unk-PL12_2-unk-unk-GH88-PL21
MAG135.bin.6	PUL3	MAG135_scaffold12619_1_16920	942	15022	GH3-CBM35-unk-unk-unk-susD-susC
MAG135.bin.6	PUL4	MAG135_scaffold14196_1_47432	19787	24465	susC-susD
MAG135.bin.6	PUL5	MAG135_scaffold25474_1_81988	11930	30515	susD-susC-PL8_2-unk-PL29-unk-PL8_2-GH88-CE10
MAG135.bin.6	PUL6	MAG135_scaffold25474_1_81988	35267	48998	PL17_2-PL6_1-PL6-unk-unk-susD-susC
MAG135.bin.6	PUL7	MAG135_scaffold25474_1_81988	68898	80699	GH88;GH154-susC-susD-CBM32-CBM32;GH43_28
MAG135.bin.6	PUL8	MAG135_scaffold3456_1_21836	7737	17329	GH32-GH32-unk-susD-susC
MAG135.bin.6	PUL9	MAG135_scaffold4770_1_64711	25390	64339	GH38-unk-CE12-GH28;CE8-unk-unk-GH43_10-GH88-PL12-GH97-unk-unk-unk-susD-susC-GH146-GH28-GH105-PL1_2-susC
MAG135.bin.8	PUL1	MAG135_scaffold199609_1_16905	9727	16807	susC-susD-GH36
MAG139.bin.40	PUL1	MAG139_scaffold1811_1_47884	39560	47304	susD-susC-CE3;CE6
MAG139.bin.40	PUL2	MAG139_scaffold603_3_29644	5580	10915	susD-susC
MAG139.bin.40	PUL3	MAG139_scaffold6409_8_19447	5461	9995	susC-susD
MAG14.bin.15	PUL10	MAG14_scaffold163676_1_82603	57229	68079	susD-susC-unk-unk-unk-GH53
MAG14.bin.15	PUL11	MAG14_scaffold16999_2_86268	29289	58334	GH5-unk-GH130-CBM48;CE1-GH30_3-GH2-GH2-unk-GH5-susD-susC-susD-susC-GH26-unk-GH130
MAG14.bin.15	PUL12	MAG14_scaffold205_1_102779	26954	41036	GH16-unk-unk-susC-susD-unk-unk-CBM32;GH20
MAG14.bin.15	PUL13	MAG14_scaffold205_1_102779	78276	99103	susD-susC-unk-unk-unk-unk-CBM35;GH98-unk-unk-GH115-GH3
MAG14.bin.15	PUL14	MAG14_scaffold26206_2_62289	11846	28501	susD-susC-unk-unk-CBM20;GH77-GH97-GH13_14-GH13
MAG14.bin.15	PUL15	MAG14_scaffold5590_1_89483	64752	77166	susD-susC-unk-unk-unk-GH4
MAG14.bin.15	PUL16	MAG14_scaffold75821_1_49738	802	42292	GH95-CE6;CE1-GH31-GH31-GH146-GH43_35-unk-CBM48;GH10;CE1-CE15-GH43_10-CBM4;GH10-CBM4-CBM16;GH10-unk-susD-susC-susD-susC-GH51;CBM4-CE6
MAG14.bin.15	PUL1	MAG14_scaffold1217_1_88336	24166	33664	susC-susD-unk-unk-unk-GH16
MAG14.bin.15	PUL2	MAG14_scaffold1217_2_135232	20058	32363	susC-susD-unk-GH32-GH32-CBM72-GH32
MAG14.bin.15	PUL3	MAG14_scaffold1217_2_135232	38706	48544	susC-susD-unk-GH32-GH32;CBM66
MAG14.bin.15	PUL4	MAG14_scaffold1217_2_135232	112650	131981	susC-susD-CBM23-CBM72-GH26-GH26-GH115-GH2-GH97
MAG14.bin.15	PUL5	MAG14_scaffold1217_3_19921	5013	18762	susC-susD-unk-unk-GH5_5-PL8-GH88
MAG14.bin.15	PUL6	MAG14_scaffold1217_5_72921	2657	12268	susD-susC-unk-unk-unk-unk-CE10;CE3
MAG14.bin.15	PUL7	MAG14_scaffold1217_5_72921	38033	44058	GH30_3-susD-susC
MAG14.bin.15	PUL8	MAG14_scaffold1281_1_117985	63399	112500	GT2_Glycos_transf_2-GT2_Glycos_transf_2-GT4-unk-GT2_Glycos_transf_2-GH25-CE10-unk-unk-GH92-unk-unk-unk-CBM6;GH43_2-CBM32-GH99-unk-susD-susC-unk-GH43_2-GH43_2-GH2-CBM69-GH31-PL9;CBM6-unk-unk-unk-unk-GH89
MAG14.bin.15	PUL9	MAG14_scaffold140894_1_79453	1033	51269	GH136;PL9-PL9_2-unk-susD-susC-susD-susC-unk-unk-unk-unk-GH3-GH10;CBM85;GH39-GH164-GH92-GH94-unk-unk-unk-GH31-unk-unk-unk-GH3-unk-unk-GH2-GH43_34
MAG14.bin.21	PUL1	MAG14_scaffold111304_1_9387	96	4816	susD-susC
MAG14.bin.21	PUL2	MAG14_scaffold138731_1_13006	3035	12852	susC-susD-unk-unk-GH97
MAG14.bin.21	PUL3	MAG14_scaffold2896_1_21034	7097	14582	susC-susD-GH97
MAG14.bin.7	PUL10	MAG14_scaffold6437_1_76825	41353	72829	GT11-GT4-GT42-unk-GT4-unk-GT2_Glycos_transf_2-unk-GH36-unk-GH130-GH26-GH5_4-GH26-GH26-unk-unk-susD-susC-GH94
MAG14.bin.7	PUL11	MAG14_scaffold966_1_37896	5442	23066	GH31-unk-susD-susC-unk-CBM13;GH89-unk-unk-unk-unk-CE1
MAG14.bin.7	PUL1	MAG14_scaffold1088_1_40542	3327	28082	GH97-susC-susD-unk-unk-unk-CBM26;GH13_6-unk-unk-unk-CBM50-GT3-GT35
MAG14.bin.7	PUL2	MAG14_scaffold11256_1_53623	3047	16267	GH85-GH85-unk-susC-susD
MAG14.bin.7	PUL3	MAG14_scaffold165199_1_56795	22968	42286	CBM32-unk-GH32-GH32-CBM37-susD-susC-unk-unk-GH32
MAG14.bin.7	PUL4	MAG14_scaffold182_3_131315	23608	36183	GT2_Glycos_transf_2-GT2_Glycos_transf_2-unk-CE2-unk-unk-unk-unk-susD-susC
MAG14.bin.7	PUL5	MAG14_scaffold2466_1_51531	22162	44436	GT51-unk-unk-unk-CE11-unk-unk-susC-unk-unk-susD-susC
MAG14.bin.7	PUL6	MAG14_scaffold4203_3_85538	57348	85310	susC-unk-unk-GH3-GH3-GH5_46-GH16-unk-susD-susC-unk-unk-unk-GH31-GH92
MAG14.bin.7	PUL7	MAG14_scaffold4785_3_30897	8925	19358	susC-unk-susC-susD
MAG14.bin.7	PUL8	MAG14_scaffold497_3_31286	42	13463	GH97-CBM26-susD-susC-unk-GH13-GH13
MAG14.bin.7	PUL9	MAG14_scaffold5695_1_84228	69827	74952	susC-susD
MAG140.bin.22	PUL10	MAG140_scaffold58715_1_71874	29504	54652	GH20-unk-unk-unk-susC-susD-unk-unk-unk-CBM12-unk-unk-CE2-unk-unk-CE14
MAG140.bin.22	PUL11	MAG140_scaffold8727_1_61516	50126	59539	GH63-unk-unk-unk-susC-susD
MAG140.bin.22	PUL1	MAG140_scaffold10432_1_15138	6365	11034	susD-susC
MAG140.bin.22	PUL2	MAG140_scaffold158396_1_126534	84419	118079	CE6-GH2-GH36-GH94-GH5_2-unk-GH130-GH26-GH5_7;CE7-unk-unk-GH5_4-CBM72-unk-susD-susC-GH3-unk-CE1
MAG140.bin.22	PUL3	MAG140_scaffold2163_1_120722	13439	37292	GH3-CBM48;CE1-CBM48;CE1-unk-GH130-unk-GH26-susC-susD-susC-susD-unk-GH5-GH30_3;CE1;CBM48
MAG140.bin.22	PUL4	MAG140_scaffold2163_1_120722	55730	60699	susD-susC
MAG140.bin.22	PUL5	MAG140_scaffold246924_1_11834	4589	11340	GH55-susC-susD
MAG140.bin.22	PUL6	MAG140_scaffold3620_3_143880	6305	36286	GH13_7-GH53-unk-unk-susC-susD-CBM26-GH13-GH13-GH13-GH127;GH13-GH13-GH31-unk-GH97-GH77
MAG140.bin.22	PUL7	MAG140_scaffold3620_3_143880	71621	101851	GH23;CBM50-unk-unk-unk-GT19-unk-GH3-GH3-CE10;GH3-CE1-GH109-unk-unk-unk-susD-susC-GH3
MAG140.bin.22	PUL8	MAG140_scaffold3787_3_7960	6	4852	susD-susC
MAG140.bin.22	PUL9	MAG140_scaffold4256_1_97897	63950	73497	GH92-unk-susC-susD
MAG140.bin.9	PUL1	MAG140_scaffold12106_1_48507	23315	28498	susD-susC
MAG140.bin.9	PUL2	MAG140_scaffold12151_2_41450	15411	27256	CBM32-unk-unk-unk-unk-susC-susD
MAG140.bin.9	PUL3	MAG140_scaffold243794_1_68298	20488	34802	susD-susC-unk-unk-unk-susC-susD
MAG140.bin.9	PUL4	MAG140_scaffold247125_1_35734	19471	32290	susC-susD-GH32-unk-unk-unk-unk-GT2_Glycos_transf_2
MAG140.bin.9	PUL5	MAG140_scaffold42211_1_34809	22582	27597	susD-susC
MAG141.bin.3	PUL1	MAG141_scaffold1423_1_35188	4487	16932	susC-susD-unk-unk-susC
MAG141.bin.3	PUL2	MAG141_scaffold22699_1_9517	2045	6566	susC-susD
MAG141.bin.3	PUL3	MAG141_scaffold47558_2_34631	530	5571	susD-susC
MAG141.bin.3	PUL4	MAG141_scaffold7338_1_37964	458	5487	susD-susC
MAG141.bin.3	PUL5	MAG141_scaffold7338_1_37964	6985	12150	susC-susD
MAG141.bin.3	PUL6	MAG141_scaffold8198_1_26756	5546	10552	susD-susC
MAG141.bin.3	PUL7	MAG141_scaffold992_2_41877	20385	25171	susC-susD
MAG145.bin.3	PUL10	MAG145_scaffold80183_1_46564	22515	39655	susD-susC-unk-unk-unk-susC-susD-GH2
MAG145.bin.3	PUL11	MAG145_scaffold9618_1_40223	10852	31426	GH53-unk-unk-unk-susC-susD-unk-unk-unk-susD-susC
MAG145.bin.3	PUL1	MAG145_scaffold103412_1_43157	22314	31319	CBM77;PL1-unk-susC-susD
MAG145.bin.3	PUL2	MAG145_scaffold11453_1_82095	8099	65200	GH32-unk-GH32-GH32-unk-susD-susC-unk-CBM40;GH32-unk-susD-susC-susC-susD-unk-GH32-unk-unk-unk-unk-GH51;CBM22-unk-unk-GH43_5-susC-susD-unk-unk-GH43_4-GH43_10-GH2
MAG145.bin.3	PUL3	MAG145_scaffold180320_1_74027	19959	29930	CBM20;GH77-CBM48;GH13_14-susC-susD
MAG145.bin.3	PUL4	MAG145_scaffold182191_2_33759	28875	33538	susD-susC
MAG145.bin.3	PUL5	MAG145_scaffold1870_1_42685	3084	30101	GT2_Glycos_transf_2-unk-CE3;CE10-susC-GH106;GH105-GH28-unk-PL1_2-susC-susD-unk-unk-GH25-unk-susC
MAG145.bin.3	PUL6	MAG145_scaffold230693_2_16321	7652	12525	susC-susD
MAG145.bin.3	PUL7	MAG145_scaffold230955_1_27268	1039	20017	PL1_2-unk-unk-susC-susD-unk-unk-GH28-PL1_2-unk-PL29
MAG145.bin.3	PUL8	MAG145_scaffold2461_1_52397	28821	42881	GH43_10-unk-unk-unk-unk-susD-susC
MAG145.bin.3	PUL9	MAG145_scaffold2461_3_81590	5589	39899	CBM4;GH10-CBM4-CBM4;GH10-unk-susD-susC-susD-susC-GH43_10-CBM6;CE10;GH43_29-unk-GH115-GH97-GH5_21-GH10;CE1-CE6
MAG145.bin.6	PUL1	MAG145_scaffold1314_1_24409	4133	16665	susC-unk-unk-susD-susC
MAG145.bin.6	PUL2	MAG145_scaffold230278_1_34285	29062	33886	susD-susC
MAG145.bin.6	PUL3	MAG145_scaffold231621_1_11199	5113	10092	susD-susC
MAG146.bin.48	PUL10	MAG146_scaffold38560_1_43353	7997	28819	GH43_29;GH28-susC-susD-unk-PL1_2-PL1_2-CE8-unk-unk-unk-GH43_19;GH43_34
MAG146.bin.48	PUL11	MAG146_scaffold416168_2_51303	2582	7732	susC-susD
MAG146.bin.48	PUL12	MAG146_scaffold595589_1_16956	2948	8055	susD-susC
MAG146.bin.48	PUL13	MAG146_scaffold595589_2_22745	12364	17063	susC-susD
MAG146.bin.48	PUL14	MAG146_scaffold633721_1_15928	2205	11857	GH32-GH32-unk-susD-susC
MAG146.bin.48	PUL15	MAG146_scaffold7222_1_35810	1938	6708	susC-susD
MAG146.bin.48	PUL16	MAG146_scaffold728691_1_5771	41	4562	susC-susD
MAG146.bin.48	PUL17	MAG146_scaffold739018_1_34275	22676	33047	GH92-susD-susC-GH127
MAG146.bin.48	PUL18	MAG146_scaffold741182_1_82791	19260	23786	susD-susC
MAG146.bin.48	PUL19	MAG146_scaffold748953_1_23442	8144	23015	susC-susD-unk-unk-susC-susD
MAG146.bin.48	PUL1	MAG146_scaffold12011_2_218387	69183	81911	susC-susD-unk-unk-susC
MAG146.bin.48	PUL20	MAG146_scaffold806_1_67360	628	17792	susD-susC-susD-susC-unk-GT2_Glycos_transf_2-unk-GT11-GT6
MAG146.bin.48	PUL2	MAG146_scaffold12987_2_56327	173	13588	susC-susD-unk-unk-unk-CBM37-GH115
MAG146.bin.48	PUL3	MAG146_scaffold12987_2_56327	18569	28197	GH32-GH32-unk-susD-susC
MAG146.bin.48	PUL4	MAG146_scaffold15436_1_76109	15448	27482	susC-unk-unk-susD-susC
MAG146.bin.48	PUL5	MAG146_scaffold15436_1_76109	51532	70089	PL11_1-unk-unk-GH3-GH16-CBM4-susD-susC
MAG146.bin.48	PUL6	MAG146_scaffold16152_1_42987	5780	40430	GH51-CBM4-unk-unk-unk-susC-susC-susD-susC-susD-unk-unk-GH5_4-GH31-GH2
MAG146.bin.48	PUL7	MAG146_scaffold18569_1_185323	6966	17470	GH2-unk-unk-susC-susD
MAG146.bin.48	PUL8	MAG146_scaffold2531_2_83168	15163	42223	susD-susC-unk-CE6-GH5_7-CE7-GH94-GH26-GH130-unk-unk-unk-unk-GH36-unk-CBM61
MAG146.bin.48	PUL9	MAG146_scaffold27310_1_54033	33329	38803	susC-susD
MAG146.bin.6	PUL10	MAG146_scaffold616555_1_48416	7737	12440	susC-susD
MAG146.bin.6	PUL1	MAG146_scaffold106593_2_28734	976	19011	GH26-GH26-GH5_4-unk-unk-susD-susC-GH94-CE7
MAG146.bin.6	PUL2	MAG146_scaffold12785_1_51440	25922	38878	susC-unk-unk-susD-susC
MAG146.bin.6	PUL3	MAG146_scaffold2062_1_43671	18908	31302	susC-susD-CBM4-GH16-GH5_46-GH3
MAG146.bin.6	PUL4	MAG146_scaffold241218_1_51549	8735	29352	susD-susC-GH18-unk-GH164-unk-unk-susD-susC-unk-unk-GH130
MAG146.bin.6	PUL5	MAG146_scaffold242256_1_16744	6010	11403	susD-susC
MAG146.bin.6	PUL6	MAG146_scaffold247102_1_58347	13793	52289	susD-susC-unk-unk-unk-susC-susD-unk-unk-unk-CBM16-unk-unk-GH20-unk-unk-unk-unk-CBM32;GH2
MAG146.bin.6	PUL7	MAG146_scaffold27897_1_49562	18331	38666	GH95-unk-unk-unk-unk-susC-susD-unk-GH110-unk-GH89
MAG146.bin.6	PUL8	MAG146_scaffold5357_2_23959	4738	18067	susD-susC-unk-GH85-GH85
MAG146.bin.6	PUL9	MAG146_scaffold59041_2_24684	113	8807	GH97-susC-susD-unk-CBM48
MAG146.bin.68	PUL10	MAG146_scaffold37914_1_78172	35309	39819	susC-susD
MAG146.bin.68	PUL11	MAG146_scaffold410_2_57686	44299	48870	susD-susC
MAG146.bin.68	PUL12	MAG146_scaffold412354_1_87698	16952	22280	susC-susD
MAG146.bin.68	PUL13	MAG146_scaffold49333_1_65186	17231	25288	susC-susD-unk-GH32
MAG146.bin.68	PUL14	MAG146_scaffold669_1_26293	7589	23503	susD-susC-unk-unk-PL1_2-unk-PL1_2-unk-PL29
MAG146.bin.68	PUL15	MAG146_scaffold7475_2_30438	12062	29383	PL1_2;CE8-unk-unk-unk-GH32-unk-susD-susC
MAG146.bin.68	PUL16	MAG146_scaffold757878_1_21150	5394	20764	GH95-unk-unk-unk-GH32-unk-susD-susC
MAG146.bin.68	PUL1	MAG146_scaffold13548_1_111782	67426	72193	susD-susC
MAG146.bin.68	PUL2	MAG146_scaffold14153_2_59587	3021	16934	susC-susD-unk-unk-unk-GH5_4-unk-PL9
MAG146.bin.68	PUL3	MAG146_scaffold14191_2_26080	2529	25848	GH43_1-GH10-unk-unk-GH10-unk-susD-susC-susD-susC-GH43_10
MAG146.bin.68	PUL4	MAG146_scaffold16110_2_44101	3785	13322	susD-susC-GH3-GH4
MAG146.bin.68	PUL5	MAG146_scaffold16110_3_24608	17651	22484	susD-susC
MAG146.bin.68	PUL6	MAG146_scaffold24881_1_14158	1014	10894	CBM56-unk-unk-susC-susD
MAG146.bin.68	PUL7	MAG146_scaffold25529_3_56770	24772	33467	susD-susC-GH43_5-CBM22;GH51
MAG146.bin.68	PUL8	MAG146_scaffold34020_1_50728	39083	48844	susC-susD-unk-PL10_1
MAG146.bin.68	PUL9	MAG146_scaffold37914_1_78172	28805	33456	susD-susC
MAG147.bin.1	PUL1	MAG147_scaffold12187_2_17000	6554	13158	susD-susC-GH32
MAG147.bin.1	PUL2	MAG147_scaffold12187_3_26837	553	20408	GH97-susC-susD-CBM20;CBM26-GH13-GH13-GH13-CBM26-unk-unk-unk-GT2_Glycos_transf_2
MAG147.bin.1	PUL3	MAG147_scaffold1417_2_65650	1653	15326	susD-susC-unk-unk-PL1_2-susD-susC
MAG147.bin.1	PUL4	MAG147_scaffold162218_1_54445	13143	35455	CBM30;GH9-GH94-unk-susD-susC-unk-GH5_4-GH5_4-unk-unk-unk-unk-CBM20;GH77
MAG147.bin.1	PUL5	MAG147_scaffold2311_1_47331	6289	21199	susC-susD-unk-unk-unk-unk-GH28
MAG147.bin.1	PUL6	MAG147_scaffold68826_1_21554	566	12415	GH31-GH97-GH66-unk-susD-susC
MAG147.bin.15	PUL10	MAG147_scaffold4354_1_142383	81167	116467	CBM48;CE1;GH10-unk-unk-unk-susC-susD-unk-GH32-CBM66;GH32-unk-susC-susD-unk-GH32-unk-GH32-unk-GH146-unk-CE6
MAG147.bin.15	PUL11	MAG147_scaffold4885_1_83474	13171	17665	susD-susC
MAG147.bin.15	PUL12	MAG147_scaffold7471_1_167822	50655	71990	GH28-CBM61-unk-unk-susC-unk-unk-susD-susC
MAG147.bin.15	PUL1	MAG147_scaffold11062_1_220684	205007	209533	susD-susC
MAG147.bin.15	PUL2	MAG147_scaffold1380_2_40762	13203	23881	susC-susD-unk-unk-unk-CE1
MAG147.bin.15	PUL3	MAG147_scaffold1447_1_29039	427	15306	susD-susC-unk-unk-susD-susC
MAG147.bin.15	PUL4	MAG147_scaffold1804_1_15585	3154	7892	susD-susC
MAG147.bin.15	PUL5	MAG147_scaffold1804_1_15585	9573	14237	susC-susD
MAG147.bin.15	PUL6	MAG147_scaffold21750_1_49122	16148	23185	GH43_19-unk-susD-susC
MAG147.bin.15	PUL7	MAG147_scaffold24395_3_104266	13449	18200	susD-susC
MAG147.bin.15	PUL8	MAG147_scaffold2908_1_33857	6914	11382	susD-susC
MAG147.bin.15	PUL9	MAG147_scaffold3498_2_131273	68980	77130	susC-susD-unk-unk-CE1
MAG147.bin.22	PUL10	MAG147_scaffold221424_1_36038	8405	35793	GH31-GH13-GH13_6-unk-susD-susC-GH97-GH13_28-GH13-PL26-unk-GH2
MAG147.bin.22	PUL11	MAG147_scaffold269263_1_91740	51710	65547	susD-susC-unk-unk-susD-susC
MAG147.bin.22	PUL12	MAG147_scaffold51668_2_46256	1411	22271	CE8;CBM32-GH3-GH16-unk-susD-susC-unk-unk-unk-unk-CE4
MAG147.bin.22	PUL1	MAG147_C3089801_1_61852	42662	54372	susC-susD-unk-unk-unk-susC
MAG147.bin.22	PUL2	MAG147_scaffold10223_2_181116	115172	152897	GH106-unk-GH25-unk-GH36-GH5_4-GH76-GH130-GH26-GH5_4-unk-susD-susC-susD-susC-unk-unk-unk-unk-susD-susC
MAG147.bin.22	PUL3	MAG147_scaffold10223_2_181116	154436	159595	susC-susD
MAG147.bin.22	PUL4	MAG147_scaffold1407_1_154323	23795	51315	susC-susD-unk-unk-susC-unk-unk-CBM40;CBM13-unk-PL11_1-GH128
MAG147.bin.22	PUL5	MAG147_scaffold1407_1_154323	107825	113254	susC-susD
MAG147.bin.22	PUL6	MAG147_scaffold161151_1_64134	33027	58791	CBM37;PL1_2-unk-susC-susD-unk-unk-susC-unk-CBM32-CBM56
MAG147.bin.22	PUL7	MAG147_scaffold164987_1_130919	50993	56122	susD-susC
MAG147.bin.22	PUL8	MAG147_scaffold164987_1_130919	77207	82825	susD-susC
MAG147.bin.22	PUL9	MAG147_scaffold2039_1_52925	29125	36386	susD-susC-GH92
MAG147.bin.32	PUL1	MAG147_scaffold122435_2_9563	928	6282	susD-susC
MAG147.bin.32	PUL2	MAG147_scaffold154016_1_53278	13298	27612	CBM26-unk-CBM44-unk-susD-susC
MAG147.bin.32	PUL3	MAG147_scaffold267457_1_12489	1915	6858	susD-susC
MAG147.bin.32	PUL4	MAG147_scaffold41283_1_52858	40367	51234	susC-susD-CBM26-GH13-GH13-GH13
MAG147.bin.32	PUL5	MAG147_scaffold5784_2_26593	99	5310	susD-susC
MAG147.bin.32	PUL6	MAG147_scaffold5784_3_100575	40235	57667	CBM69-unk-unk-susC-susD-unk-unk-GH97-susC
MAG147.bin.32	PUL7	MAG147_scaffold6138_1_49050	18206	25377	susC-susD-GH97
MAG147.bin.39	PUL1	MAG147_C3081727_1_6646	1707	6416	susD-susC
MAG147.bin.39	PUL2	MAG147_scaffold175703_2_24825	2034	11215	GH43_1-unk-susC-susD
MAG147.bin.39	PUL3	MAG147_scaffold268855_1_7413	1131	5990	susD-susC
MAG147.bin.7	PUL10	MAG147_scaffold358_1_75671	372	29725	CBM61-unk-GH36-unk-unk-unk-unk-GH130-GH26-GH94-CE7-GH5_7-CE6-unk-susC-susD-unk-PL7_2
MAG147.bin.7	PUL11	MAG147_scaffold41033_1_74072	45487	55858	GH127-susC-susD-GH92
MAG147.bin.7	PUL12	MAG147_scaffold4979_1_67927	415	15271	susD-susC-unk-unk-susD-susC
MAG147.bin.7	PUL13	MAG147_scaffold6894_2_56502	15016	25520	susD-susC-unk-unk-GH2
MAG147.bin.7	PUL14	MAG147_scaffold7166_1_63133	15868	25496	susC-susD-unk-GH32-GH32
MAG147.bin.7	PUL15	MAG147_scaffold7166_1_63133	30786	47928	GH115-CBM37-unk-unk-unk-susD-susC-unk-GH2
MAG147.bin.7	PUL16	MAG147_scaffold72289_1_86645	6421	20853	CE1-unk-unk-susC-susD-unk-unk-PL22;GH28
MAG147.bin.7	PUL17	MAG147_scaffold7578_1_87015	1522	12234	GH32-unk-GH32;CBM40-unk-susD-susC
MAG147.bin.7	PUL18	MAG147_scaffold77302_1_45645	788	14224	GH13_6-unk-CBM32-susD-susC-GH97-GH13
MAG147.bin.7	PUL19	MAG147_scaffold77302_3_47162	32598	38568	susD-susC-unk-CE14
MAG147.bin.7	PUL1	MAG147_C3088631_1_19788	10013	16641	susD-susC-GH29
MAG147.bin.7	PUL20	MAG147_scaffold7770_1_45638	38825	43595	susD-susC
MAG147.bin.7	PUL21	MAG147_scaffold8275_3_68452	44480	49006	susC-susD
MAG147.bin.7	PUL22	MAG147_scaffold9140_1_108048	69251	74725	susD-susC
MAG147.bin.7	PUL2	MAG147_scaffold11529_1_59325	3302	15336	susC-unk-unk-susD-susC
MAG147.bin.7	PUL3	MAG147_scaffold135056_1_26681	8265	16373	susC-susD-unk-CBM53
MAG147.bin.7	PUL4	MAG147_scaffold187984_1_81211	2855	7962	susD-susC
MAG147.bin.7	PUL5	MAG147_scaffold187984_1_81211	29115	33814	susC-susD
MAG147.bin.7	PUL6	MAG147_scaffold268466_2_30866	2032	22852	GH43_19;GH43_34-unk-unk-unk-CE8-PL1_2-PL1_2-unk-susD-susC-GH43_29;GH28
MAG147.bin.7	PUL7	MAG147_scaffold269_2_95484	14139	26867	susC-susD-unk-unk-susC
MAG147.bin.7	PUL8	MAG147_scaffold269328_2_48096	9201	43820	GH2-GH31-GH5_4-unk-unk-susD-susC-susD-susC-susC-unk-unk-unk-CBM4-GH51
MAG147.bin.7	PUL9	MAG147_scaffold3247_2_137586	57563	80117	PL11_1-unk-unk-susD-susC-susD-susC-unk-GT2_Glycos_transf_2-unk-GT11-GT6
MAG148.bin.12	PUL1	MAG148_scaffold211924_1_49704	35044	46470	susD-susC-unk-susD-susC
MAG148.bin.12	PUL2	MAG148_scaffold219271_1_75967	61653	72276	GH27-unk-unk-susD-susC
MAG148.bin.12	PUL3	MAG148_scaffold446_2_94620	28220	47875	susD-susC-unk-susC-unk-unk-unk-unk-GH95
MAG148.bin.12	PUL4	MAG148_scaffold5031_2_101834	67903	94538	GT51-susC-susD-CBM37-unk-unk-unk-CE3-unk-GH30_2-unk-unk-GT2_Glycos_transf_2-unk-unk-unk-GH3-CE1;CBM48-CBM48;CE1
MAG148.bin.12	PUL5	MAG148_scaffold5782_1_21368	1935	6465	susD-susC
MAG148.bin.12	PUL6	MAG148_scaffold87223_3_38562	2755	35948	GH43_2;CBM6-unk-CE1-unk-susD-susC-unk-GH115-GH10-unk-CE10-GH31-unk-CE3-unk-unk-unk-unk-GT19
MAG148.bin.12	PUL7	MAG148_scaffold92664_1_19194	4472	9046	susD-susC
MAG148.bin.22	PUL1	MAG148_scaffold177543_1_38593	305	5499	susD-susC
MAG148.bin.22	PUL2	MAG148_scaffold3683_5_23339	11371	15878	susD-susC
MAG148.bin.22	PUL3	MAG148_scaffold984_1_82641	57604	66071	susC-susD-GH85
MAG148.bin.24	PUL10	MAG148_scaffold5841_2_26106	3945	8958	susC-susD
MAG148.bin.24	PUL11	MAG148_scaffold7156_1_31169	11231	19802	susC-susD-unk-CBM32
MAG148.bin.24	PUL12	MAG148_scaffold8237_1_42608	3526	24813	CBM4;GH10-unk-unk-PL22;PL22_2-susD-susC-PL1_2-unk-susD-susC
MAG148.bin.24	PUL13	MAG148_scaffold8237_1_42608	30961	40020	susD-susC-PL1_2-CE10
MAG148.bin.24	PUL14	MAG148_scaffold8876_1_32597	3771	22074	PL1_2-unk-susC-susD-unk-unk-susC
MAG148.bin.24	PUL15	MAG148_scaffold9335_2_31757	9181	29596	GH32-unk-GH32-unk-susD-susC-unk-GH32-CBM37-susD-susC
MAG148.bin.24	PUL1	MAG148_scaffold145_2_75503	45410	62989	susC-susD-unk-unk-susC-unk-unk-susC
MAG148.bin.24	PUL2	MAG148_scaffold145_3_144450	4523	27435	CE15-unk-unk-unk-unk-susC-susD-unk-unk-GH5_4-GH26-GH26-GH130
MAG148.bin.24	PUL3	MAG148_scaffold145_3_144450	62020	120943	susC-susD-unk-unk-unk-unk-GH95-unk-GH43_7-GH43_2;GH8-GH3-GH146-unk-CE8;CE12-GH31-GH5_4-unk-unk-susD-susC-GH67-GH43_1-unk-GH43_10-CE1
MAG148.bin.24	PUL4	MAG148_scaffold1918_3_55474	14657	36226	susD-susC-unk-unk-unk-unk-susC-unk-unk-susD-susC
MAG148.bin.24	PUL5	MAG148_scaffold1932_3_69935	13132	29539	GH13_38-GH13-susC-susD-unk-unk-GH13_7-unk-unk-GH105
MAG148.bin.24	PUL6	MAG148_scaffold3120_1_80372	68259	73454	susC-susD
MAG148.bin.24	PUL7	MAG148_scaffold3257_1_32748	13583	20867	susD-susC-CBM22;GH51
MAG148.bin.24	PUL8	MAG148_scaffold3930_1_31883	19771	24869	susD-susC
MAG148.bin.24	PUL9	MAG148_scaffold3970_2_40310	3072	23562	susC-susD-unk-unk-susC-unk-unk-GH115
MAG148.bin.5	PUL1	MAG148_scaffold219651_2_17048	4293	11808	susD-susC-unk-AA6
MAG148.bin.5	PUL2	MAG148_scaffold224440_1_10551	3080	8435	susD-susC
MAG148.bin.5	PUL3	MAG148_scaffold227263_1_42084	36566	41731	susD-susC
MAG15.bin.14	PUL1	MAG15_scaffold1373_1_73392	51981	73218	GT13-unk-unk-unk-GT2_Glycos_transf_2-unk-unk-GT27-GT4-unk-GT4-unk-unk-unk-unk-susC-susD
MAG15.bin.14	PUL2	MAG15_scaffold186808_1_90278	10034	34431	susC-CE2-unk-unk-CBM6;GH10-GH43_16-CBM4-GH10-unk-susD-susC-susD-susC
MAG15.bin.14	PUL3	MAG15_scaffold2564_3_59261	3965	16584	susC-unk-unk-susD-susC
MAG15.bin.14	PUL4	MAG15_scaffold3664_1_101401	84383	89851	susD-susC
MAG15.bin.14	PUL5	MAG15_scaffold470_2_25314	12502	17312	susC-susD
MAG15.bin.14	PUL6	MAG15_scaffold5673_1_16088	5217	10398	susD-susC
MAG15.bin.14	PUL7	MAG15_scaffold9144_1_11397	2424	8834	CE10-unk-susC-susD
MAG15.bin.21	PUL10	MAG15_scaffold34273_1_121722	31098	35968	susD-susC
MAG15.bin.21	PUL11	MAG15_scaffold3581_1_119412	26946	51466	susC-susD-susC-susD-susC-susD-unk-unk-unk-susC-susD-GH51
MAG15.bin.21	PUL12	MAG15_scaffold7111_1_218800	205609	212905	susD-susC-GH127
MAG15.bin.21	PUL1	MAG15_scaffold181912_1_57990	20799	43802	GH13_36-unk-GH9-unk-unk-unk-unk-susC-GH43_4-susD-susC-unk-GH43_5-unk-GH51;CBM4
MAG15.bin.21	PUL2	MAG15_scaffold212844_1_115677	34844	54116	GH127-GH97-unk-susC-susD-unk-unk-GH27
MAG15.bin.21	PUL3	MAG15_scaffold2224_1_154127	8579	17729	CBM67;CE6-susD-susC-GH67
MAG15.bin.21	PUL4	MAG15_scaffold2224_4_32543	125	4699	susD-susC
[truncated: 2,494 more rows]
