# Supplementary material for: Expanded catalogue of metagenome-assembled genomes reveals resistome characteristics and athletic performance-associated microbes in horse
Source: Microbiome. 2023 Jan 12;11:7. doi: 10.1186/s40168-022-01448-z (PMC9835274; doi:10.1186/s40168-022-01448-z)
Supplement: Supplementary file 20 — Additional file 19: Table S15. ARG encoded by horse intestinal MAG were identified into 25 resistance classes. [file 40168_2022_1448_MOESM19_ESM.xlsx]

## Sheet: Sheet1
Table S15. ARG encoded by horse intestinal MAG were identified into 25 resistance classes.
Drug Class	Firmicutes	Bacteroidota	p_ctinobacteriota	Proteobacteria	Fibrobacterota	Spirochaetota	Verrucomicrobiota	Elusimicrobiota	Patescibacteria	Campylobacterota	Riflebacteria	Halobacterota	Cyanobacteria	Desulfobacterota	Synergistota	Euryarchaeota	Fusobacteriota	Eremiobacterota	Thermoplasmatota	SUM
aminoglycoside antibiotic	1397	2852	7	56	33	104	45	13	1	4	3	1	1	11	6	1	8	1	0	4544
glycopeptide antibiotic	2854	411	5	10	12	77	35	7	0	2	3	0	2	3	12	0	4	1	0	3438
fluoroquinolone antibiotic	1496	1431	16	83	29	99	204	14	3	15	2	2	2	22	14	0	1	0	0	3433
peptide antibiotic	1018	1984	3	43	6	113	94	16	1	5	9	0	0	19	29	0	4	1	0	3345
aminocoumarin antibiotic	640	2138	2	56	0	74	78	6	1	2	1	1	0	35	5	2	2	1	0	3044
diaminopyrimidine antibiotic	1052	1282	2	59	69	155	52	6	0	7	6	0	1	13	16	0	2	1	0	2723
tetracycline antibiotic	328	1454	3	31	118	111	125	0	0	6	8	0	0	27	0	0	1	0	0	2212
macrolide antibiotic	892	148	20	17	5	39	40	3	1	6	3	0	1	2	5	0	0	2	0	1184
acridine dye	681	54	10	36	63	118	25	0	0	0	0	0	0	5	6	0	3	1	0	1002
cephalosporin	213	507	0	55	0	65	34	2	0	8	0	1	0	3	3	0	0	0	0	891
nitroimidazole antibiotic	253	288	0	35	0	26	6	0	0	1	0	1	0	3	9	0	1	0	0	623
lincosamide antibiotic	284	36	10	3	0	25	4	4	1	0	0	0	0	0	1	0	0	0	0	368
streptogramin antibiotic	90	185	0	2	22	24	12	5	0	5	0	0	0	1	3	0	0	0	0	349
mupirocin	338	1	0	0	1	1	0	0	0	0	1	0	0	0	0	0	0	0	0	342
phenicol antibiotic	77	66	2	0	2	1	6	3	0	5	0	0	0	2	0	0	0	0	0	164
carbapenem	9	48	0	11	3	0	0	0	0	0	0	0	0	0	0	0	0	0	0	71
glycylcycline	4	23	0	0	0	2	0	0	0	0	0	0	0	0	0	0	0	0	0	29
sulfonamide antibiotic	10	2	2	0	0	1	6	0	0	0	0	0	0	0	0	0	0	0	0	21
nucleoside antibiotic	6	0	0	0	0	6	0	0	0	0	0	0	0	0	0	0	0	0	0	12
disinfecting agents and intercalating dyes	10	0	0	1	0	1	0	0	0	0	0	0	0	0	0	0	0	0	0	12
bicyclomycin	1	0	2	0	0	0	0	0	0	0	0	0	0	5	0	0	0	0	0	8
fosfomycin	4	0	1	1	0	0	0	0	0	0	0	0	0	0	0	0	0	0	0	6
cephamycin	0	6	0	0	0	0	0	0	0	0	0	0	0	0	0	0	0	0	0	6
penam	2	0	0	1	0	0	0	0	0	0	0	0	0	0	0	0	0	0	0	3
rifamycin antibiotic	0	0	2	0	0	0	0	0	0	0	0	0	0	0	0	0	0	0	0	2
