# Supplementary material for: Expanded catalogue of metagenome-assembled genomes reveals resistome characteristics and athletic performance-associated microbes in horse
Source: Microbiome. 2023 Jan 12;11:7. doi: 10.1186/s40168-022-01448-z (PMC9835274; doi:10.1186/s40168-022-01448-z)
Supplement: Supplementary file 23 — Additional file 22: Table S17. Abundance of antibiotic resistance genes in 242 samples. [file 40168_2022_1448_MOESM22_ESM.xlsx]

## Sheet: Sheet1
Table S17. Abundance of antibiotic resistance genes in 242 samples.
Sample_ID	tetQ	tetW	NmcR	lnuC	tetW/N/W	tet33	oqxB	emrK	ErmF	CfxA2	vanKI	tet40	APH6-Ic	Staphylococcus_mupA_conferring	tetO	MCR-3	IMP-16	mecD	tetM	vanL	lsaC	ceoB	MexB	abcA	sul2	AcrF	catV	mecB	chrB	OCH-3	mphA	rphA	carA	tet44	MuxC	LpeB	tetL	Listeria_monocytogenes_mprF	vanTN	vanRF	tetX	oleC	Chryseobacterium_meningosepticum_BlaB	ErmU	oleI	ANT3-IIa	ErmB	Staphylococcus_mupB_conferring	vanRC
HGM1	3.93724e-08	4.30599e-06	0	1.98892e-05	2.03685e-06	0	1.10011e-07	0	0	9.23621e-07	1.94977e-06	5.96416e-07	3.09803e-05	2.50703e-06	2.8686e-06	0	0	0	0	1.46557e-05	0	0	3.8391e-08	2.05721e-06	1.20637e-06	6.22154e-06	2.25712e-07	0	8.02232e-06	1.17236e-06	0	7.49076e-07	0	2.03281e-08	1.57727e-07	3.31426e-07	0	1.39747e-06	3.97913e-08	0	3.05151e-07	0	0	0	0	2.07044e-05	0	7.20758e-06	2.18514e-06
HGM100	1.0396e-07	1.87862e-06	5.54929e-07	1.28821e-06	2.74106e-06	0	1.56624e-06	0	1.7636e-07	1.91188e-06	0	1.89748e-06	2.96589e-05	9.74621e-07	8.68451e-07	0	0	1.83865e-07	0	5.43499e-07	0	0	1.70074e-06	1.52949e-07	1.76962e-07	7.20137e-07	0	9.66146e-07	1.98658e-07	0	2.88055e-07	5.45487e-07	0	1.03984e-06	1.66557e-06	0	0	1.16608e-06	4.67773e-07	0	7.82049e-08	2.06689e-06	3.03216e-07	0	1.08021e-06	0	0	7.40712e-07	1.07932e-06
HGM101	6.29558e-07	5.35809e-06	4.5643e-07	4.50015e-06	2.43874e-06	0	1.19069e-06	7.60716e-08	1.86298e-07	5.66298e-07	5.00197e-07	2.91117e-07	1.59282e-05	1.45704e-06	1.57577e-06	0	0	9.71127e-07	0	6.17899e-06	0	0	6.1577e-07	1.61568e-07	1.86934e-07	0	0	2.01215e-06	9.24415e-07	2.76624e-07	0	1.58203e-06	0	1.35379e-06	6.62127e-06	0	0	1.32107e-07	1.09595e-06	1.35887e-06	1.77209e-07	7.11319e-07	1.11829e-06	0	1.45588e-06	0	0	4.99362e-06	4.98256e-07
HGM102	2.03559e-07	1.07738e-05	2.78981e-07	3.53321e-06	6.76159e-06	0.000126987	4.05791e-07	0	2.2774e-07	1.02692e-07	0	4.32135e-06	1.51304e-05	0	4.41969e-06	0	0	9.50564e-07	0	0	0	0	6.04496e-07	2.23185e-06	0	5.36325e-08	0	0	0	3.39123e-05	8.32779e-08	2.02895e-07	0	3.57668e-08	3.56772e-06	0	0	1.76923e-06	1.75273e-06	0	2.49419e-06	0	3.91552e-07	0	1.99272e-07	0	4.3934e-08	2.50769e-07	3.60557e-08
HGM103	2.0308e-07	1.17749e-05	3.75134e-07	2.48028e-06	1.42004e-05	0	7.26066e-07	0	3.06232e-07	3.35295e-06	0	2.6661e-06	1.5786e-05	5.64111e-08	1.1816e-06	0	0	4.60287e-08	3.9281e-07	2.35933e-06	0	0	3.11952e-06	1.32791e-07	3.07277e-07	3.06232e-07	0	5.99981e-07	0	1.80519e-05	0	1.11428e-06	0	6.99007e-08	1.63053e-06	2.27354e-07	0	1.72475e-07	1.3601e-07	1.00036e-06	6.21984e-07	3.89749e-07	5.17426e-07	1.76534e-07	9.18695e-07	0	1.77229e-07	4.51847e-06	4.37193e-07
HGM104	3.31274e-06	7.01407e-06	7.19666e-08	4.08665e-06	4.77792e-06	0	0	6.30635e-08	1.13223e-06	5.86098e-06	3.18427e-06	5.57372e-07	1.3745e-05	1.8822e-07	1.78235e-06	2.98398e-07	0	1.82497e-07	0	1.15418e-06	0	6.65399e-07	0	0	2.79761e-06	1.11672e-07	0	2.03905e-07	1.40624e-07	5.47805e-07	0	3.75561e-06	0	2.36564e-06	9.95969e-07	2.98398e-07	0	7.2811e-07	0	0	2.19696e-06	0	6.32809e-07	0	3.58915e-07	4.55788e-06	3.37166e-07	1.37464e-07	1.10837e-06
HGM105	0	4.72951e-06	0	5.82142e-06	1.99638e-06	4.40302e-07	0	0	3.68901e-07	1.47908e-06	5.12799e-07	2.74505e-07	1.32719e-05	1.36402e-06	1.492e-06	0	0	0	0	6.24476e-07	0	0	5.69965e-07	0	0	1.60677e-05	0	0	1.72728e-06	1.60677e-06	0	0	4.46325e-07	4.4362e-07	1.26999e-06	6.64619e-07	0	4.21664e-07	3.64072e-08	1.97554e-07	2.72642e-07	0	7.38137e-07	0	8.53349e-07	0	0	3.07556e-07	4.12483e-06
HGM106	2.00833e-08	2.93143e-06	0	9.58594e-06	3.08686e-06	0	0	0	1.36279e-07	2.41708e-06	0	3.04223e-08	5.69857e-06	5.55527e-07	5.42562e-07	0	0	2.28949e-07	6.99235e-08	0	0	2.08028e-08	0	0	6.21486e-07	0	0	4.97716e-07	0	4.04709e-08	2.2259e-07	1.42574e-06	4.94644e-07	3.73287e-07	1.0459e-06	0	0	7.80614e-07	2.43563e-07	0	2.44173e-07	6.93786e-07	2.30265e-07	0	1.19245e-07	0	1.05161e-07	2.90334e-07	2.15237e-07
HGM107	2.58077e-07	7.87715e-06	0	4.80521e-06	4.84107e-06	0	5.60695e-07	0	3.61542e-07	3.31085e-06	2.11221e-07	1.9669e-06	1.9215e-05	1.15933e-07	2.96718e-06	0	0	4.85264e-07	0	4.26692e-06	0	1.57338e-07	2.07066e-06	2.14214e-06	1.0525e-07	2.14154e-07	0	1.37671e-07	8.76462e-07	6.54144e-07	0	1.39803e-06	4.691e-07	1.70454e-06	2.56483e-06	0	7.86689e-08	2.44748e-07	8.8287e-07	7.70955e-07	7.94026e-07	9.21976e-07	3.24146e-06	0	8.65358e-07	0	6.07051e-08	1.71516e-06	3.97834e-07
HGM109	4.03501e-08	1.4583e-07	0	6.80185e-06	4.32053e-07	2.96495e-07	5.16015e-07	3.11205e-07	1.36902e-07	2.88082e-07	0	0	1.02677e-05	2.32493e-06	2.09631e-08	0	0	1.99666e-06	0	6.64375e-07	0	0	6.25116e-07	2.37458e-07	1.55685e-06	2.38776e-06	0	0	0	0	4.47213e-07	1.66591e-06	2.48452e-07	2.08329e-08	1.49841e-06	5.10565e-07	6.72501e-08	1.93601e-07	4.0195e-07	0	9.64518e-07	1.70972e-06	2.31317e-07	0	1.0781e-06	0	0	0	1.68319e-06
HGM110	6.42123e-07	4.39697e-06	1.28903e-07	2.23373e-06	2.68797e-06	0	0	0	2.86743e-07	5.04638e-06	5.77414e-07	4.48076e-07	1.38672e-05	0	2.15844e-06	1.95144e-07	0	1.33581e-06	0	1.05157e-05	0	0	0	4.0144e-07	2.60193e-07	7.80578e-07	0	7.36337e-07	1.06365e-06	2.52284e-07	2.34173e-07	3.47526e-06	0	8.24913e-07	4.4248e-06	0	0	1.14457e-06	3.78238e-07	9.32854e-07	1.456e-07	5.85433e-07	8.56369e-07	0	0	8.89266e-07	0	1.64339e-06	1.28834e-06
HGM112	1.72705e-07	7.43918e-06	0	2.50089e-06	5.5099e-06	0	0	0	1.67418e-07	1.08443e-05	0	1.1212e-06	1.87817e-05	6.33015e-07	2.54202e-06	0	0	1.31177e-06	8.59003e-08	4.74667e-06	0	0	6.19131e-07	1.02886e-06	5.59965e-08	2.50662e-06	0	6.56278e-08	3.00249e-06	8.37787e-07	5.46899e-07	8.88602e-07	3.03833e-07	1.30451e-06	3.05959e-06	1.43116e-05	0	1.62115e-06	3.96543e-07	1.6407e-06	8.47905e-08	3.41812e-07	1.00496e-06	0	1.46491e-07	2.41279e-06	0	2.55017e-06	1.2636e-06
HGM114	3.69211e-07	3.69784e-06	0	5.19357e-06	1.66934e-06	0	0	4.54403e-08	5.76171e-08	2.97453e-06	0	2.81129e-07	2.35886e-05	1.83438e-06	7.19558e-07	4.89745e-07	0	4.1444e-07	1.19938e-07	1.21974e-06	0	0	1.80557e-06	7.66558e-07	3.00867e-07	7.78519e-07	0	5.81763e-07	4.4084e-07	1.7591e-06	2.93847e-07	6.32261e-07	9.7949e-07	4.40324e-07	1.53941e-06	1.34758e-06	6.41121e-07	4.65731e-07	8.95659e-07	0	1.36909e-07	0	1.5199e-07	0	1.66413e-06	4.4635e-07	0	2.39823e-06	1.18741e-06
HGM115	2.7564e-06	4.59327e-06	2.7119e-07	7.72382e-06	3.29397e-06	0	0	1.31377e-06	0	0	0	1.12304e-06	4.30114e-05	1.13646e-05	3.30604e-06	0	0	2.23114e-06	3.86907e-07	1.8591e-07	0	0	2.66773e-06	7.0651e-07	5.36444e-07	0	0	1.31963e-07	0	0	2.46331e-07	3.583e-07	0	2.17614e-06	1.33905e-06	4.26954e-06	5.51488e-08	1.03567e-06	0	0	6.13035e-07	0	2.54825e-07	0	1.31963e-07	0	0	0	8.09658e-07
HGM116	1.21411e-07	9.83216e-07	4.03691e-07	5.45505e-06	5.95553e-07	0	0	0	3.74668e-07	8.91588e-07	3.43567e-07	3.25134e-07	9.05117e-06	5.3377e-06	9.16315e-07	8.49876e-07	0	5.1535e-07	0	2.94517e-06	0	0	2.43187e-07	6.92042e-07	0	0	0	1.22236e-06	1.13422e-06	0	0	2.02951e-06	0	2.21996e-07	5.83066e-07	0	1.64772e-07	2.08357e-07	3.93878e-07	0	0	6.29129e-07	2.97212e-06	1.89972e-07	7.20877e-07	0	0	5.93549e-07	2.61928e-06
HGM117	1.56275e-05	6.63559e-06	0	2.73422e-06	1.58642e-05	0	0	0	8.47651e-07	0	0	1.48731e-05	2.71408e-05	0	2.38916e-05	0	0	0	0	4.17961e-07	0	0	4.28114e-05	0	0	1.77085e-06	0	0	3.59969e-06	0	0	1.61525e-06	0	1.06268e-06	3.5892e-06	0	0	7.72742e-07	0	0	0	2.55311e-05	8.22473e-07	0	2.96678e-07	0	9.1573e-07	0	0
HGM118	7.88962e-07	2.51151e-06	0	1.51961e-06	1.94256e-06	2.7507e-07	0	0	2.04218e-07	1.63369e-05	1.84636e-07	3.07025e-07	1.19178e-05	6.89252e-06	1.28633e-06	0	0	3.77248e-07	1.41135e-07	2.8207e-05	0	0	1.21793e-07	0	4.14013e-07	6.73921e-07	2.32387e-07	2.00921e-06	3.3956e-07	4.08437e-08	0	2.67201e-06	1.92549e-07	9.42134e-07	2.00205e-06	3.41226e-07	0	1.53854e-06	2.03124e-07	0	0	1.33107e-06	1.77144e-06	0	1.0659e-06	0	5.30646e-08	1.15529e-06	3.35878e-06
HGM119	2.06412e-08	8.18467e-06	2.9751e-07	3.42886e-06	3.78898e-06	0	5.27938e-07	0	9.80456e-07	2.94738e-07	0	4.69011e-07	1.92465e-05	6.74063e-07	1.65656e-06	0	0	7.30127e-07	2.15598e-07	6.77639e-06	0	1.40065e-07	4.13445e-08	0	0	3.89295e-07	0	8.5257e-08	1.71915e-06	2.07975e-07	0	4.37117e-07	0	4.4448e-07	3.16334e-06	0	0	2.31344e-07	9.03172e-07	2.28773e-07	1.91088e-06	1.7158e-06	2.15902e-06	0	0	0	0	3.15604e-06	1.07296e-07
HGM120	0	8.44452e-06	0	3.21602e-06	6.02809e-06	9.85903e-08	1.3029e-06	0	3.95367e-07	1.42623e-06	1.76922e-07	1.47099e-07	3.00486e-05	4.99175e-06	1.80405e-06	0	0	6.86986e-07	3.38098e-07	4.85318e-06	0	1.31789e-07	7.78032e-08	1.13044e-06	3.08557e-07	2.02752e-08	0	3.9107e-07	3.22934e-07	4.30511e-07	0	5.78954e-06	1.58015e-06	1.29251e-06	1.29264e-06	0	1.64158e-07	1.30426e-06	1.0926e-06	0	9.18134e-08	8.07208e-07	1.3517e-06	0	9.22524e-07	0	0	0	2.7008e-06
HGM122	2.10305e-07	4.92288e-06	1.47484e-07	2.81753e-06	3.18296e-06	2.59286e-07	0	0	5.25351e-08	3.35322e-06	0	1.86757e-06	1.01509e-05	5.10068e-07	2.06568e-06	0	0	6.84073e-07	8.41661e-08	1.53552e-05	0	0	0	8.95059e-07	5.4866e-07	3.34911e-06	5.54335e-07	0	2.15878e-06	4.87143e-08	0	3.16426e-06	0	5.78934e-07	5.43897e-06	0	8.2019e-08	9.02321e-07	1.45712e-07	0	0	0	2.97749e-07	0	6.15143e-07	8.13961e-07	1.26581e-07	2.14945e-06	8.26829e-07
HGM124	2.09533e-07	3.24112e-06	0	2.27929e-06	2.62986e-06	1.18185e-07	0	0	1.57981e-07	1.36958e-05	8.48339e-06	1.12287e-06	5.28391e-06	5.47073e-08	3.51152e-06	6.29357e-08	0	1.64704e-07	0	1.06392e-05	0	0	0	2.21174e-07	5.28402e-08	1.48651e-06	0	0	5.4092e-06	0	0	2.34578e-07	2.86707e-07	1.90445e-06	1.35504e-06	0	0	7.80028e-07	0	0	1.60437e-07	0	1.46814e-06	0	1.38234e-07	0	0	0	2.00049e-06
HGM125	2.243e-07	3.08818e-07	0	3.24781e-06	9.05642e-08	0	2.73061e-06	0	0	2.74526e-06	0	0	7.6785e-06	1.55885e-06	2.58957e-08	0	0	0	0	1.46605e-06	0	0	1.07468e-06	0	0	3.3823e-07	0	2.05879e-07	1.32437e-06	1.00444e-07	0	6.93279e-07	0	1.08935e-06	1.85535e-06	1.54265e-06	0	0	1.09381e-06	9.08123e-07	3.10848e-07	3.45276e-07	3.63198e-06	0	1.1838e-06	0	0	4.73522e-07	2.53849e-06
HGM126	1.59377e-06	8.26368e-07	0	5.68702e-06	2.376e-07	0	6.96639e-07	0	0	2.14551e-06	1.04145e-06	2.71521e-07	1.17294e-05	6.73353e-06	4.57105e-07	0	0	3.18767e-08	0	1.43445e-06	8.6393e-08	0	1.39816e-06	1.68946e-07	0	0	2.62158e-07	9.4442e-08	1.9247e-07	9.21525e-08	0	5.63154e-07	0	1.85429e-07	5.86321e-06	1.0375e-06	0	4.47587e-07	1.27363e-06	5.06839e-07	2.81577e-07	5.14244e-07	0	0	5.43042e-07	0	0	2.17217e-07	3.24846e-06
HGM128	3.94003e-07	5.75652e-06	0	3.73923e-06	2.63885e-06	0	6.10908e-07	0	1.71428e-07	1.39461e-06	0	7.03821e-07	1.1189e-05	3.80139e-07	1.5025e-06	0	0	4.67973e-07	2.63874e-07	1.6166e-05	0	0	3.54709e-07	1.33565e-06	0	2.33333e-07	0	2.54348e-07	0	0	0	2.02409e-07	3.11111e-07	1.39897e-06	9.13764e-07	0	3.05454e-07	1.00272e-06	7.6695e-07	1.11541e-06	3.05193e-07	7.86363e-07	0	0	1.5e-07	0	0	4.79999e-07	2.43784e-07
HGM129	2.12775e-06	7.36711e-06	2.516e-07	2.39078e-06	2.59069e-06	0	0	0	6.99602e-07	5.89912e-07	0	4.94741e-07	2.237e-05	1.28552e-06	1.41577e-06	0	0	1.45874e-06	0	3.69648e-06	0	1.3992e-07	1.84553e-07	1.95889e-07	1.87197e-07	3.80894e-07	0	9.68087e-07	1.57611e-07	1.1126e-06	0	2.16389e-07	7.61789e-07	5.59058e-07	3.54403e-06	0	0	5.74176e-07	5.75287e-07	2.2479e-07	7.23165e-07	0	1.55745e-06	0	3.67291e-07	1.73572e-07	0	1.24576e-06	2.56851e-07
HGM130	1.4547e-06	2.25942e-06	2.54894e-07	4.68039e-06	1.89908e-06	0	5.56133e-07	0	0	2.67463e-06	0	2.43862e-07	1.87653e-05	4.0505e-06	1.9136e-06	6.37235e-07	0	8.65298e-07	8.00715e-08	3.46271e-06	0	1.56058e-07	4.60652e-08	4.41215e-07	1.04393e-07	9.15302e-07	0	5.6995e-07	1.68683e-06	9.26888e-08	0	3.41321e-07	0	6.33509e-07	1.56798e-06	1.9359e-07	0	5.16618e-07	4.11426e-07	2.50716e-07	1.58483e-07	1.02147e-06	5.36619e-07	0	2.73101e-07	0	0	5.82641e-07	2.17452e-06
HGM131	1.05875e-06	1.24137e-05	1.54401e-07	1.23093e-05	4.07572e-06	0	1.57208e-06	0	2.05703e-06	1.4777e-06	0	8.44106e-08	2.4583e-05	3.99175e-07	2.61777e-06	0	0	1.31405e-07	5.25173e-07	1.47603e-06	0	0	2.4848e-06	1.5836e-07	4.21573e-08	1.2009e-06	0	1.10286e-07	6.96886e-07	2.58271e-06	0	9.92135e-08	4.57484e-07	1.4519e-06	1.2349e-06	3.12711e-07	0	2.09776e-07	4.84933e-07	6.07479e-07	2.47728e-07	9.625e-07	4.22011e-06	0	1.30768e-06	0	4.86302e-08	2.13404e-06	7.54298e-07
HGM133	1.40196e-06	4.46994e-06	0	5.27476e-06	3.33849e-06	7.16401e-08	2.30057e-06	1.35313e-06	1.32315e-07	5.17478e-06	2.7589e-07	2.65835e-07	1.61556e-05	6.44984e-06	5.27007e-06	0	0	1.08737e-07	4.8339e-05	4.89315e-07	1.90689e-07	0	2.13191e-06	2.4027e-06	2.65533e-07	1.08257e-06	0	4.47665e-07	3.81378e-07	9.43044e-07	0	5.20757e-07	0	5.02649e-06	1.247e-06	2.35146e-06	0	1.42891e-06	2.32242e-07	0	0	3.36801e-07	2.69064e-06	0	6.94653e-07	1.64137e-07	0	2.81888e-07	2.65579e-06
HGM134	3.70402e-06	2.51314e-06	0	4.82754e-06	6.26346e-06	0	0	1.65249e-07	6.54253e-07	7.51356e-06	0	1.25605e-06	9.46268e-06	4.39264e-06	6.76184e-06	5.34306e-07	0	3.19989e-07	2.01414e-07	1.83718e-06	0	0	7.42913e-07	1.71213e-06	0	2.53901e-06	0	5.57537e-07	1.47395e-07	3.88587e-08	2.13723e-07	1.26595e-06	0	8.77599e-07	7.31549e-07	1.40916e-07	0	8.31408e-07	2.67951e-07	0	0	0	4.42185e-07	0	4.57977e-07	2.36989e-05	0	2.00365e-07	2.94454e-06
HGM135	7.58455e-07	2.97731e-06	2.98609e-07	1.57149e-06	1.45358e-06	0	0	0	0	0	0	1.5075e-06	1.1661e-05	3.53221e-07	1.50687e-07	0	0	6.95338e-07	0	2.77275e-06	0	0	2.78377e-06	1.05978e-06	1.76961e-06	0	0	8.5572e-08	0	0	2.05628e-07	7.96984e-07	3.53539e-07	1.53865e-07	5.05818e-06	8.77521e-07	0	1.3349e-06	8.30013e-08	2.28865e-06	4.99321e-07	3.57846e-07	1.18768e-07	0	2.95423e-07	0	1.62721e-07	7.0638e-07	8.60199e-07
HGM137	3.8807e-08	5.2924e-06	2.7967e-07	5.10572e-06	4.2927e-06	0	0	0	4.21677e-08	2.06122e-05	0	2.64533e-07	1.27973e-05	1.98513e-07	3.6105e-06	0	0	2.69157e-07	2.70226e-07	0	0	9.21665e-07	1.63899e-06	0	0	0	0	7.76069e-07	1.05565e-06	8.2112e-07	2.15055e-07	1.19187e-06	1.19475e-06	6.01086e-08	3.30945e-06	0	0	2.04519e-06	3.49923e-07	0	6.68566e-08	3.35151e-07	6.79122e-07	0	1.31666e-06	2.61333e-06	0	1.29033e-06	2.58562e-06
HGM139	9.60734e-07	9.8513e-06	2.02711e-07	2.77513e-06	4.60142e-06	3.30956e-07	2.94852e-07	0	9.92868e-07	2.9847e-07	0	1.18595e-06	1.02897e-05	2.2443e-06	2.61191e-06	0	0	9.30594e-07	8.4905e-08	2.71514e-06	0	0	1.22391e-06	3.15521e-06	0	7.68342e-06	0	7.0508e-07	8.81408e-07	0	2.70281e-07	3.10838e-07	0	3.50216e-07	1.32373e-06	0	0	4.66001e-07	1.46981e-07	5.40562e-06	1.6805e-07	1.80522e-06	7.45432e-07	0	1.44793e-07	0	0	2.5272e-06	2.08292e-07
HGM14	2.17275e-08	7.85259e-07	0	1.62917e-06	8.35631e-07	2.42651e-06	2.33045e-07	0	2.89091e-07	3.14847e-06	0	4.22578e-07	2.97575e-05	0	9.0484e-07	0	0	7.88115e-07	0	4.08927e-06	0	2.25059e-08	6.39863e-07	2.06411e-07	5.91758e-07	3.05379e-07	0	0	0	3.06489e-07	0	5.22245e-07	8.02709e-07	6.9983e-07	1.37597e-06	9.20304e-08	0	8.10599e-07	3.02701e-07	0	1.49728e-07	0	3.73675e-07	0	2.58014e-07	0	2.2754e-07	6.19233e-07	2.22232e-06
HGM140	0	2.76137e-07	4.05153e-07	1.05284e-05	9.2244e-07	0	0	0	0	1.7465e-06	0	6.35116e-07	7.21914e-06	2.6759e-06	3.93454e-07	0	0	7.56734e-07	0	1.78951e-06	0	0	1.08908e-06	1.69364e-07	0	8.23298e-07	0	6.62729e-07	1.19685e-06	5.74812e-07	5.92775e-07	1.48429e-06	0	1.19908e-06	7.13114e-08	0	6.46663e-07	2.25224e-06	6.09328e-07	7.90366e-07	5.36448e-08	2.00158e-06	1.06075e-05	0	2.11705e-06	1.5007e-07	0	1.83654e-06	9.01248e-07
HGM141	3.13536e-06	4.63985e-07	0	7.95448e-06	8.50317e-08	1.42881e-07	0	4.49266e-08	7.35507e-08	2.67354e-06	0	0	1.3963e-05	2.75883e-06	4.08551e-07	0	0	6.2397e-07	0	2.19264e-07	0	0	4.57455e-06	7.88293e-07	0	1.19898e-06	0	6.9726e-08	6.61956e-07	0	2.60172e-07	2.30301e-06	1.9586e-07	0	6.19847e-06	0	0	0	9.40414e-07	2.85762e-07	4.84697e-07	7.26313e-07	1.52381e-06	0	0	0	0	0	2.72042e-06
HGM142	6.1652e-08	7.82712e-07	0	5.83188e-06	9.756e-07	1.98921e-07	0	3.24785e-07	1.2134e-07	4.41776e-07	0	3.21471e-07	1.05495e-05	1.08823e-06	7.07683e-07	9.47494e-07	0	3.2122e-07	9.42533e-08	4.30981e-06	1.02286e-07	0	4.59225e-07	0	2.15046e-06	1.49936e-06	0	1.44019e-07	8.46204e-07	0	6.00079e-07	2.51302e-06	3.33377e-07	5.76999e-08	2.99967e-06	9.09218e-07	6.71731e-08	2.29887e-06	1.08132e-06	0	2.79107e-07	0	0	3.14663e-07	1.60736e-07	0	2.83502e-07	0	5.2326e-07
HGM145	7.08643e-08	5.40074e-07	1.44112e-07	2.29994e-06	2.83993e-07	0	0	0	2.11622e-07	0	0	0	1.55162e-05	4.32259e-07	0	0	0	2.48225e-07	8.22421e-08	1.42163e-06	0	0	2.17912e-06	0	3.46517e-06	2.46597e-08	0	2.23233e-07	7.05682e-07	7.03354e-07	0	1.49968e-06	1.1146e-06	0	3.64024e-06	0	0	1.33308e-06	1.03643e-06	0	1.4293e-06	1.79778e-06	2.75583e-07	8.97614e-08	2.80504e-07	0	3.09217e-07	8.43877e-07	5.88396e-07
HGM146	7.20083e-07	1.22618e-05	4.28823e-07	4.24139e-06	6.04496e-06	1.13477e-06	2.78018e-06	0	1.13047e-06	3.41656e-07	0	6.33298e-07	1.42086e-05	1.18328e-06	2.95566e-06	0	0	8.87291e-07	5.05487e-07	1.60529e-05	0	0	1.27091e-06	1.78216e-07	0	7.33658e-07	0	0	2.72566e-07	0	0	6.43531e-07	0	3.17497e-06	4.56767e-06	0	0	0	1.20587e-06	9.26726e-07	7.91591e-07	1.4104e-06	3.04213e-06	0	4.9646e-07	1.05576e-06	0	1.74854e-06	3.56458e-07
HGM147	2.17199e-06	8.7795e-07	1.50372e-07	1.2213e-07	7.49144e-07	0	2.36299e-06	0	4.09262e-06	4.20857e-06	0	5.48054e-08	1.62143e-05	2.86006e-06	2.25558e-07	0	0	1.2531e-06	0	9.07908e-07	0	0	1.17189e-07	6.87416e-07	4.10573e-08	6.68321e-07	0	1.34494e-06	0	0	6.01489e-07	2.18519e-06	1.73445e-06	3.57736e-07	8.12101e-06	7.21787e-07	0	1.49368e-06	4.32882e-07	2.20546e-06	0	4.68693e-07	1.7921e-06	0	1.07409e-07	0	9.47227e-08	0	3.84092e-07
HGM148	1.49258e-06	5.64863e-06	0	1.8268e-05	3.62848e-06	4.50961e-07	0	0	9.98556e-07	5.37899e-06	0	1.46485e-06	1.74149e-05	2.59972e-05	2.40975e-06	3.88327e-07	0	0	9.51006e-07	0	0	0	3.23252e-07	1.79228e-07	0	1.01303e-07	0	0	0	4.2363e-08	0	1.00931e-06	2.04199e-06	2.61884e-07	1.69972e-07	0	0	2.41031e-07	1.27475e-07	0	8.42611e-07	1.81556e-07	7.35778e-07	0	0	7.07837e-07	0	1.94718e-06	1.4886e-06
HGM149	2.53849e-08	1.0485e-07	0	6.15451e-07	1.02998e-07	0	3.24633e-07	0	0	1.29455e-06	0	3.01445e-07	3.69968e-06	6.51104e-07	1.58259e-07	0	0	1.03564e-07	0	4.24677e-07	0	0	7.08633e-07	0	5.76141e-08	0	0	2.72611e-06	4.27365e-07	0	0	7.31569e-07	0	0	1.79171e-06	5.89809e-06	0	1.44377e-06	2.52563e-07	2.81349e-07	4.362e-08	0	1.45525e-07	0	1.50723e-07	0	0	3.15531e-07	7.53489e-07
HGM15	0	1.93324e-06	0	1.22125e-05	8.11672e-07	0	0	0	5.73969e-07	2.15679e-06	0	9.60974e-08	1.2806e-05	7.78771e-07	9.50039e-07	0	0	1.49598e-07	0	2.47637e-06	0	0	1.88351e-06	3.0906e-07	4.1441e-07	0	0	0	2.7573e-07	4.26129e-08	0	1.9494e-06	0	1.69535e-06	6.97984e-06	0	0	8.96886e-07	3.40169e-07	2.34371e-07	0	2.92964e-07	1.5887e-06	0	0	0	0	1.09861e-06	1.21966e-06
HGM150	6.37698e-06	2.68286e-06	2.97046e-07	4.60218e-06	2.08362e-06	0	8.78658e-07	8.81442e-08	8.97786e-07	7.30075e-06	0	6.4166e-07	6.21275e-06	2.01078e-07	2.22923e-06	0	5.33847e-06	8.04226e-07	8.89118e-08	4.43052e-07	7.42616e-08	0	5.27983e-07	1.93959e-06	8.92153e-08	3.70681e-07	0	0	1.8289e-06	1.41298e-07	2.92613e-07	4.02027e-07	1.8047e-06	3.04426e-07	3.53954e-07	7.84202e-07	0	1.11267e-06	4.67853e-07	0	1.62596e-06	0	7.92124e-08	3.0753e-07	7.00181e-07	0	0	8.16877e-07	3.55155e-06
HGM151	1.56139e-05	5.6485e-06	1.28685e-07	4.61825e-05	4.40947e-06	0	0	3.35117e-07	1.79828e-06	8.19391e-06	0	4.7634e-07	8.70356e-06	0	8.5455e-07	0	0	2.3943e-06	5.47131e-07	1.76765e-07	1.82791e-07	0	1.41754e-06	8.27261e-06	0	0	1.26097e-06	0	1.44216e-06	4.87444e-08	8.40295e-07	6.4601e-08	8.42449e-07	0	3.05136e-07	0	3.35117e-07	7.20252e-07	2.91607e-07	1.96166e-07	1.15508e-06	0	1.15242e-05	0	2.87244e-07	0	0	8.93647e-07	1.2969e-06
HGM152	1.59187e-05	9.33227e-06	0	9.25125e-06	5.24667e-06	6.19151e-07	0	0	3.46806e-07	9.31519e-06	0	1.27328e-06	1.10903e-05	0	2.93736e-06	1.88841e-06	0	2.45151e-06	1.02771e-07	0	5.33198e-07	9.35083e-07	8.40041e-07	1.94237e-06	0	1.01467e-06	0	0	0	0	1.25e-06	0	2.10355e-06	1.17293e-07	3.12232e-07	8.4807e-07	0	8.7601e-07	1.35289e-07	0	1.82811e-06	0	7.9512e-07	0	6.74432e-07	3.45309e-06	0	2.09823e-07	1.70554e-06
HGM153	9.79741e-07	7.1075e-07	1.40455e-07	3.9494e-06	2.93275e-07	0	4.4261e-07	0	9.29303e-07	1.33588e-05	0	3.99929e-08	4.45926e-06	0	2.46893e-07	0	0	5.22657e-06	2.38869e-07	0	0	0	9.02104e-07	1.00325e-06	0	2.01975e-06	0	0	4.44478e-07	0	3.40656e-06	0	1.02028e-06	1.63573e-07	2.95394e-06	0	3.65768e-07	6.55107e-07	3.08015e-07	6.42324e-07	9.05529e-07	0	5.76973e-07	1.85896e-06	3.13515e-07	0	0	1.06682e-06	2.07545e-06
HGM154	6.57483e-05	9.99904e-06	3.65595e-07	5.55918e-06	5.75451e-06	7.91123e-07	0	0	1.95576e-07	1.08679e-05	0	7.69497e-07	8.46287e-06	2.47479e-07	1.30409e-06	0	5.02976e-05	2.80659e-06	1.0943e-07	1.01171e-07	0	0	4.31757e-07	4.36624e-06	3.5137e-06	2.01289e-07	0	0	1.87672e-06	0	1.20046e-06	0	1.65968e-06	2.49785e-08	7.74663e-07	6.10867e-07	1.64144e-07	4.80184e-07	2.91937e-07	1.96173e-07	1.77713e-06	0	6.10502e-07	1.89249e-07	1.43626e-07	0	0	0	1.04975e-06
HGM155	6.08507e-07	4.39262e-06	0	1.85836e-05	2.39477e-06	0	2.72497e-07	0	3.18312e-07	3.40374e-06	0	2.86773e-06	6.02112e-06	0	1.40878e-06	0	0	3.719e-06	7.13682e-07	1.43756e-06	1.7031e-07	2.05306e-06	1.21206e-06	6.3074e-07	0	0	0	1.10433e-06	5.69139e-07	0	1.45399e-06	0	3.08181e-06	2.0945e-07	1.75478e-06	0	0	5.59228e-07	4.4983e-07	0	1.65152e-06	0	1.35292e-06	1.76321e-07	3.1486e-07	0	0	4.16314e-07	3.10279e-07
HGM156	6.16721e-07	4.06481e-06	0	1.81261e-05	2.06052e-06	1.31931e-07	0	6.70649e-08	4.51698e-07	2.51802e-06	0	1.90654e-06	4.83925e-06	0	7.29331e-07	0	0	2.22957e-06	0	8.86899e-07	1.82904e-07	2.34608e-06	8.69868e-07	6.77382e-07	0	2.40233e-07	0	0	1.62993e-06	0	4.80465e-07	6.46409e-08	4.8086e-06	3.79703e-07	1.47162e-06	7.34958e-08	8.21203e-08	3.30657e-07	8.21174e-07	0	1.91501e-06	0	1.95098e-06	0	6.76285e-08	0	0	0	5.38901e-07
HGM157	4.48995e-05	3.43056e-05	0	6.16185e-05	2.37079e-05	3.39535e-07	0	1.58391e-07	5.14511e-06	6.2245e-06	0	6.40456e-06	6.28142e-06	7.09105e-07	8.63917e-06	4.26776e-07	2.16394e-07	1.28194e-05	7.31617e-07	0	1.13484e-06	0	9.84682e-07	0	6.18753e-06	4.89145e-07	0	0	3.82459e-06	0	5.04488e-06	0	5.48712e-07	1.7122e-06	3.94831e-07	0	0	1.14656e-07	2.80785e-07	2.10465e-07	1.49007e-06	0	1.34771e-06	0	0	0	3.0244e-07	2.13388e-07	4.43549e-07
HGM158	1.14051e-06	4.8596e-06	0	9.4728e-06	2.55999e-06	0	6.17196e-07	0	1.04004e-06	6.61278e-06	1.4445e-06	1.39185e-06	6.00467e-06	3.15206e-07	4.50842e-07	0	0	1.24539e-06	5.23559e-07	0	1.92874e-07	0	5.35177e-07	3.15211e-06	5.79279e-08	7.07203e-07	0	4.21686e-07	2.22985e-06	0	7.5998e-07	9.04137e-07	8.92729e-07	6.11243e-07	2.12545e-06	0	0	5.42686e-07	5.64696e-07	0	1.01643e-06	0	1.3156e-06	0	1.06081e-06	0	0	4.71469e-07	2.75288e-06
HGM159	2.34046e-06	1.08371e-05	8.58633e-07	9.89668e-06	6.24041e-06	0	0	0	5.0084e-06	6.32408e-06	0	6.25648e-07	8.34716e-06	0	6.67575e-07	1.30259e-06	2.14913e-06	1.50673e-05	2.07603e-07	1.9644e-06	0	1.8035e-05	7.55769e-07	1.2372e-06	0	0	0	0	1.15189e-06	0	2.54183e-06	0	1.23697e-06	1.42163e-07	5.03593e-08	0	0	1.13872e-06	1.8694e-07	1.86084e-07	4.16304e-07	0	1.77674e-06	0	0	0	0	0	5.81316e-07
HGM16	1.03004e-07	2.52306e-06	0	7.86995e-06	1.79127e-06	7.5688e-08	0	0	0	2.10116e-07	3.7533e-07	4.36887e-07	6.22547e-06	2.5751e-08	6.86675e-07	0	0	5.71736e-07	2.49082e-07	2.22929e-06	0	2.13388e-08	6.79546e-07	0	2.85212e-06	3.45399e-07	0	1.02108e-06	6.45809e-07	0	4.56651e-07	7.32742e-07	2.53695e-07	1.08276e-06	1.48615e-06	2.61775e-07	0	2.10029e-06	4.08941e-08	0	3.89392e-07	2.85407e-07	2.36199e-07	0	3.05793e-06	0	1.0787e-07	1.95708e-07	5.67406e-06
HGM160	8.60681e-06	9.86251e-06	0	1.27553e-05	8.28294e-06	0	1.44671e-07	0	1.25063e-06	1.38564e-05	0	1.72551e-06	4.26087e-06	1.86388e-07	3.74334e-06	0	0	2.1705e-06	4.68459e-07	0	3.91269e-07	0	9.28295e-07	6.34268e-07	2.35029e-07	0	0	0	1.0127e-06	0	1.02781e-06	0	0	9.95964e-07	3.04589e-07	1.87951e-06	1.79332e-06	2.4093e-06	6.21396e-07	0	1.97559e-06	7.17327e-07	1.0324e-06	2.02539e-07	4.61139e-07	0	0	2.39109e-07	7.75084e-07
HGM161	2.62835e-08	4.75652e-07	1.39828e-07	1.30055e-05	5.91423e-07	0	0	0	4.55031e-06	1.28676e-06	2.60319e-06	0	7.38456e-06	1.93179e-07	6.82755e-07	0	0	3.84748e-06	0	0	0	0	2.72047e-06	0	0	6.34068e-07	0	0	0	0	2.21743e-06	7.01949e-08	2.34831e-06	2.24084e-07	1.1076e-06	0	0	0	0	1.49207e-06	3.94861e-06	0	1.93513e-06	2.0563e-07	3.12117e-07	0	0	3.3986e-06	2.77533e-06
HGM162	1.41866e-06	1.31323e-05	0	6.19448e-06	9.3956e-06	0	0	0	1.41768e-06	1.4662e-07	0	1.77836e-06	4.71004e-06	2.40123e-06	7.45026e-06	2.21287e-07	0	8.1395e-07	3.79349e-07	0	0	4.29807e-06	1.26415e-06	0	0	1.54571e-06	0	0	3.12405e-07	0	0	4.34527e-07	5.14831e-07	5.48724e-06	1.53209e-06	2.41404e-07	0	1.59712e-06	4.89044e-07	0	2.08822e-06	0	1.93123e-07	1.12466e-06	7.1128e-07	0	0	2.21287e-06	7.10125e-07
HGM163	1.55291e-05	1.84486e-05	5.58978e-07	1.35949e-05	9.55407e-06	0	0	0	1.40522e-06	1.64444e-05	3.38955e-07	3.52003e-06	5.97108e-06	3.44116e-06	4.96931e-06	0	6.73135e-07	2.90563e-06	1.08373e-07	0	0	8.25433e-08	9.05932e-07	6.82751e-07	0	4.44535e-06	0	3.64464e-07	0	0	1.06998e-06	3.83876e-07	1.24027e-06	1.49058e-06	2.87619e-07	7.2413e-07	0	2.97885e-07	1.94284e-07	0	1.63418e-06	1.8001e-07	2.7467e-07	0	1.4224e-07	0	0	4.42524e-07	1.10679e-06
HGM164	6.62291e-06	9.68031e-06	3.64057e-06	1.93129e-05	6.83417e-06	0	0	0	2.06097e-06	2.78528e-06	0	1.46366e-06	7.2577e-06	5.34342e-07	8.23254e-06	1.08538e-06	0	1.1056e-05	3.5441e-07	3.27663e-07	6.90698e-07	0	2.86072e-07	4.96175e-07	8.2978e-07	4.58502e-07	0	0	1.89782e-06	0	2.33276e-06	1.39487e-07	3.26411e-06	1.61796e-07	3.86659e-07	0	1.77205e-07	1.29598e-07	0	2.8469e-07	2.90384e-06	4.10223e-07	7.92358e-07	4.08614e-07	0	0	0	1.20598e-06	6.13925e-07
HGM165	2.03292e-06	3.59552e-06	0	1.95812e-05	1.96895e-06	1.30538e-07	0	0	1.69607e-06	7.9786e-06	0	1.2697e-06	7.17484e-06	4.04128e-07	1.3457e-06	0	0	7.41615e-07	3.00056e-07	0	1.80973e-07	0	4.79688e-08	2.15211e-07	0	2.37696e-07	0	0	8.98502e-07	1.44779e-07	1.18848e-07	0	8.93786e-07	7.41878e-08	7.18526e-07	1.01437e-07	0	6.08852e-07	1.95109e-07	0	1.55009e-06	3.31784e-07	1.25488e-06	0	1.42193e-07	0	0	2.15601e-06	7.47637e-06
HGM166	6.80751e-07	1.3311e-06	0	9.30027e-06	1.0246e-06	3.83476e-06	0	3.22001e-06	5.22379e-07	2.69688e-06	0	7.027e-08	4.88598e-06	0	2.42917e-07	0	0	5.27558e-06	1.04927e-07	0	8.76378e-08	6.39348e-07	4.79275e-07	0	6.84353e-07	1.44896e-05	0	0	2.53817e-06	0	1.49638e-06	0	8.34646e-07	6.81367e-07	6.10108e-07	0	0	0	3.30763e-07	2.06911e-06	2.73614e-06	0	2.44998e-05	0	0	8.45165e-07	0	1.71381e-06	9.54118e-07
HGM167	8.2788e-05	3.04833e-05	5.48262e-07	9.7135e-06	2.36885e-05	6.01965e-06	1.97791e-06	0	8.5077e-07	6.3521e-05	0	9.82376e-06	6.168e-06	4.72069e-08	6.08853e-06	0	1.34247e-05	2.66505e-06	1.06296e-07	0	1.77562e-07	0	2.27474e-06	0	0	4.34041e-07	0	0	1.24085e-06	0	1.98234e-06	2.04803e-07	4.59124e-06	8.33035e-06	1.35249e-06	4.66931e-07	5.8304e-08	2.79859e-06	4.77843e-08	1.90555e-07	3.37116e-07	1.4205e-07	2.15297e-06	0	1.25562e-06	0	0	8.68082e-07	2.05456e-06
HGM168	6.46498e-06	1.01352e-05	9.79825e-07	1.1829e-05	5.69919e-06	0	0	0	1.34324e-07	1.19131e-06	0	2.94617e-07	9.55509e-06	0	3.61051e-07	0	5.06013e-06	1.57296e-05	4.88802e-07	0	3.26608e-07	0	7.00944e-07	3.88399e-07	0	8.55573e-07	0	0	2.87415e-07	0	1.65181e-07	0	1.71081e-07	6.27677e-07	3.54315e-07	1.56204e-06	0	1.07245e-07	6.10225e-07	0	2.32364e-06	0	1.74191e-07	2.69039e-06	1.33594e-06	0	1.13156e-07	8.04079e-07	4.54053e-08
HGM169	3.10521e-05	1.42928e-05	0	3.09833e-05	9.3541e-06	0	7.43237e-07	0	4.66452e-07	4.14208e-05	0	2.18495e-06	1.13767e-05	1.61881e-06	7.00644e-06	0	3.85994e-06	3.23179e-07	3.49561e-07	1.07726e-07	0	4.48025e-07	1.89691e-07	5.35e-06	0	4.07602e-06	0	0	6.62109e-07	1.55713e-07	7.08176e-07	0	0	6.07839e-07	2.58744e-07	6.85139e-07	1.27824e-07	1.95259e-07	2.07021e-07	2.85474e-07	2.49753e-06	5.72008e-07	9.01498e-07	0	3.82332e-06	0	0	1.2396e-06	2.95516e-06
HGM17	3.76102e-06	5.46067e-06	0	1.54659e-06	5.60385e-06	0	0	0	2.24189e-07	2.9796e-06	0	6.29762e-07	1.65068e-05	2.77026e-06	2.57672e-06	0	0	3.17542e-07	2.3509e-07	1.18253e-05	0	0	1.04091e-06	0	0	6.39966e-07	0	0	2.64814e-07	3.49072e-08	0	9.48656e-07	0	9.86092e-07	1.07835e-06	0	0	3.04293e-07	9.66139e-07	1.9199e-07	2.45483e-07	0	1.91816e-06	0	1.23422e-06	1.45815e-07	0	3.44553e-07	8.88415e-06
HGM170	5.13701e-05	9.61119e-06	7.01363e-07	1.32097e-05	1.15317e-05	0	5.6109e-07	0	2.27286e-05	9.72289e-06	0	2.17918e-06	1.39636e-05	0	1.06272e-06	0	0	2.39933e-05	1.78442e-06	0	0	0	0	1.19031e-05	0	0	0	2.57166e-07	8.43115e-07	0	3.37387e-05	0	2.33788e-07	1.21334e-07	2.44465e-06	0	0	0	2.83119e-07	2.67202e-05	1.21651e-05	0	0	0	0	0	6.68227e-07	6.42916e-07	7.91281e-07
HGM171	7.72592e-06	4.23501e-06	0	5.68354e-07	3.11151e-06	2.61145e-07	0	4.06076e-08	5.55657e-07	1.002e-05	0	5.38351e-07	9.04291e-06	0	2.02066e-06	0	3.99441e-06	4.89457e-06	0	0	4.47606e-07	8.97995e-07	2.44819e-07	1.21198e-06	0	2.89149e-07	0	0	1.09672e-06	0	9.40641e-07	0	2.37397e-06	1.23895e-07	1.70361e-06	0	1.31298e-06	3.5274e-07	5.72369e-07	2.15832e-07	5.3081e-06	0	1.55997e-07	0	0	0	0	2.1883e-07	6.00866e-07
HGM172	1.8077e-06	4.46143e-06	3.84112e-07	8.22224e-07	2.34075e-06	0	0	1.38532e-07	1.26098e-06	1.04385e-05	3.59594e-07	2.69491e-07	4.30889e-06	0	9.77085e-07	0	4.76083e-07	6.627e-06	0	0	9.6028e-08	0	1.7562e-06	2.86457e-07	0	2.3964e-06	0	0	2.13936e-07	0	7.56758e-07	4.60935e-07	6.70672e-08	2.35261e-06	8.62026e-07	3.85866e-07	4.23582e-08	1.26126e-07	0	0	2.77028e-06	2.19493e-07	9.00305e-07	3.97669e-07	0	0	0	1.89898e-07	2.17375e-07
HGM173	1.43964e-05	1.56788e-05	1.34936e-06	4.45038e-06	9.94038e-06	0	0	1.51803e-07	3.32212e-07	5.36258e-06	0	5.39435e-07	1.59734e-05	0	4.0178e-06	0	0	2.66382e-06	0	0	0	0	2.28245e-06	0	0	0	0	0	3.22821e-06	0	1.22348e-06	2.19474e-07	1.39411e-06	1.69717e-07	8.75423e-07	2.20804e-06	0	0	5.50422e-07	0	1.08808e-06	2.36576e-07	3.19584e-07	1.71448e-06	0	0	0	5.06009e-07	3.77422e-06
HGM174	5.1229e-07	1.5828e-06	5.57486e-07	2.01182e-05	8.35306e-07	0	0	3.62947e-07	1.80998e-07	1.62312e-07	0	0	6.24848e-06	0	1.22927e-06	5.66551e-07	1.22686e-06	1.08667e-06	1.18513e-07	0	9.89854e-08	0	1.32179e-06	3.35028e-07	0	0	0	2.90357e-07	3.41597e-07	5.27922e-08	0	6.99656e-08	6.91327e-08	0	1.52761e-06	0	0	4.97023e-06	1.04009e-07	0	2.29248e-06	0	1.22256e-06	4.09916e-07	0	0	0	6.93502e-07	1.98916e-06
HGM175	4.7516e-05	2.83021e-05	1.46363e-07	2.28426e-06	1.69791e-05	0	0	0	8.2647e-07	4.08114e-06	0	1.23775e-05	4.30699e-06	1.63686e-07	1.10217e-05	7.43716e-08	0	2.37802e-06	0	0	5.19756e-07	0	5.67284e-07	0	0	8.19197e-07	0	0	1.24726e-06	2.96682e-07	3.00372e-06	0	0	3.16141e-07	1.04405e-06	2.43736e-05	0	1.33987e-06	5.59493e-08	4.46229e-07	1.2515e-06	3.73376e-07	0	8.6096e-07	3.92044e-07	0	0	0	3.70531e-06
HGM176	1.58186e-07	1.12747e-06	1.28387e-07	0	1.00292e-06	0	0	2.89533e-07	2.43896e-07	6.37948e-06	3.756e-06	4.02124e-07	6.87056e-06	2.86578e-07	1.13636e-06	1.95712e-07	0	3.29715e-06	0	0	4.5592e-07	2.57772e-06	1.07386e-06	1.91052e-07	0	2.45837e-06	0	0	1.2201e-06	0	8.38348e-07	7.46747e-07	1.21579e-06	0	1.73599e-06	0	6.68683e-07	0	2.42447e-07	0	1.89944e-06	6.61859e-07	0	0	0	0	0	6.97756e-07	6.31213e-06
HGM177	1.87334e-05	9.92387e-06	0	3.71502e-06	8.07501e-06	0	0	6.87023e-05	9.32903e-07	1.77675e-05	0	2.31082e-06	1.13372e-05	0	3.75626e-06	0	2.3423e-07	5.19999e-06	2.26263e-07	3.39394e-07	1.88981e-07	1.40645e-06	2.29964e-06	5.96639e-07	0	0	0	0	9.75365e-07	1.0079e-07	3.34261e-06	0	9.87329e-07	7.022e-07	4.51893e-07	0	0	4.25329e-06	1.00191e-07	0	1.4084e-06	0	2.9176e-07	3.91302e-06	1.39751e-07	0	0	4.83199e-06	3.15824e-06
HGM178	5.10942e-06	4.14843e-06	3.34388e-07	4.11701e-06	2.51434e-06	0	0	7.59339e-08	8.93664e-07	6.45202e-06	3.87747e-07	1.99262e-06	8.02735e-06	0	3.47624e-06	7.40818e-08	5.13356e-07	7.0327e-06	8.93504e-07	9.26651e-07	8.2837e-07	0	9.2686e-07	5.20689e-07	0	1.46565e-07	0	0	3.03736e-07	0	6.80005e-07	0	7.2318e-08	0	8.21237e-07	1.6643e-07	0	2.31202e-06	8.34638e-07	0	2.49326e-06	0	1.07519e-06	8.57606e-07	0	4.6137e-07	0	2.53113e-07	3.18839e-06
HGM179	5.16581e-06	2.91212e-06	3.57563e-07	8.15255e-07	3.07045e-06	0	2.64416e-07	8.10967e-08	7.54965e-07	1.17452e-05	0	5.37566e-07	3.88982e-06	2.95728e-08	3.37755e-06	0	0	7.01589e-06	0	5.33314e-07	6.25734e-07	1.79337e-06	1.23303e-06	8.53302e-06	0	1.43706e-06	0	0	2.0977e-06	0	4.1367e-06	0	2.38375e-07	4.88595e-08	2.83615e-07	3.82053e-07	0	1.99595e-06	1.87854e-07	1.72677e-06	3.40667e-06	0	0	0	0	0	0	0	1.09398e-05
HGM18	3.6815e-07	3.85404e-06	0	6.65638e-06	4.46556e-06	2.63247e-07	1.78864e-06	0	0	1.72819e-05	2.2358e-06	7.43569e-07	8.59069e-06	1.28603e-06	7.92184e-06	0	0	2.72022e-07	0	3.0795e-06	0	0	1.8477e-06	0	0	2.19431e-05	0	0	0	0	0	0	0	1.41944e-06	1.4823e-07	3.59069e-06	0	5.43601e-07	1.4675e-07	2.2358e-07	2.63247e-07	0	0	0	4.80896e-06	4.13198e-07	0	7.65062e-07	6.47547e-06
HGM180	5.71959e-05	2.77822e-05	6.9671e-07	3.02479e-06	2.28832e-05	0	1.46368e-07	0	2.0512e-06	4.47971e-06	0	1.4323e-05	4.62729e-06	0	1.17013e-05	1.41608e-07	0	2.30862e-06	0	0	3.95858e-07	0	6.24955e-07	0	0	2.59966e-07	0	0	2.20478e-07	0	2.79987e-06	1.58343e-07	0	1.89323e-07	1.5847e-06	2.1666e-05	0	9.80382e-07	1.57252e-07	1.06206e-06	7.78918e-07	2.26205e-07	1.44464e-06	1.22949e-06	3.11031e-07	0	0	0	2.92158e-06
HGM181	4.18642e-05	1.90247e-05	4.69779e-07	4.40875e-06	1.17136e-05	0	0	2.82732e-07	6.06796e-06	1.75803e-05	1.0828e-06	2.66631e-06	4.30333e-06	4.70644e-07	6.82049e-06	0	2.38928e-07	1.85196e-06	3.46202e-07	0	8.36971e-07	7.854e-08	6.38953e-06	1.69639e-06	3.26229e-07	1.97906e-06	3.64159e-05	1.05366e-07	7.99696e-07	0	1.13937e-06	6.81282e-08	4.5898e-07	1.58049e-07	5.11496e-07	3.10315e-06	8.65506e-08	3.59426e-06	0	0	4.06835e-06	6.60932e-07	1.86165e-06	3.99151e-07	0	0	0	2.3561e-07	8.73269e-07
HGM182	2.40329e-05	1.95062e-05	5.57712e-07	1.33724e-05	1.54932e-05	0	0	0	6.58669e-06	1.42061e-05	0	3.23694e-06	2.75978e-06	3.31975e-06	1.45601e-05	0	0	1.30966e-05	9.35496e-07	1.92198e-07	8.68169e-08	0	2.64829e-06	1.92089e-05	0	2.30965e-06	0	9.49054e-08	2.99603e-07	0	1.48237e-06	0	0	1.37071e-06	1.00857e-07	1.2671e-05	5.45706e-07	1.64169e-06	4.61624e-08	0	5.05636e-07	0	5.36132e-07	3.59524e-07	5.18421e-07	0	1.20313e-07	4.24438e-07	3.42804e-07
HGM183	1.18083e-05	3.07607e-05	6.54909e-07	1.11358e-05	1.60379e-05	0	7.32535e-07	0	1.50626e-06	3.81773e-06	0	3.25469e-06	5.36726e-06	2.68978e-07	5.84109e-06	0	0	6.20113e-06	0	3.24803e-07	0	1.70854e-06	6.92396e-07	0	0	1.21554e-06	0	0	2.03016e-06	0	1.93734e-06	0	1.09299e-06	5.34614e-07	8.87993e-07	2.09934e-07	3.12992e-07	1.35548e-07	5.17624e-07	4.19868e-07	5.16576e-07	3.58637e-07	1.20804e-06	1.21515e-06	2.02886e-06	0	0	0	2.49666e-07
HGM184	2.25785e-05	3.23746e-05	1.26435e-06	1.34442e-05	2.0732e-05	0	0	0	6.14561e-06	1.0644e-05	0	3.93918e-06	4.51192e-06	8.44958e-07	2.84834e-05	0	4.59554e-07	1.20362e-05	1.77569e-06	2.05209e-07	0	2.54115e-08	2.91343e-06	6.2926e-06	0	2.03927e-06	0	0	0	0	8.52232e-07	3.02114e-07	6.47387e-08	4.77611e-07	4.7047e-07	7.75917e-06	1.33177e-06	1.04999e-06	5.47265e-07	0	6.04907e-07	3.39878e-07	1.46791e-06	1.91931e-07	0	0	1.92687e-07	0	5.41735e-07
HGM185	2.94838e-05	1.46339e-05	0	1.2568e-05	1.03411e-05	0	2.04323e-07	0	3.13185e-06	2.44184e-05	3.43437e-07	2.97828e-06	5.57378e-06	1.15096e-06	3.76396e-06	0	2.27346e-07	1.6385e-06	6.58839e-07	0	0	1.99055e-07	6.90638e-07	3.22831e-06	0	7.08702e-06	0	1.28903e-06	1.13379e-06	0	0	0	6.28337e-07	1.26608e-06	1.71719e-07	1.05254e-06	0	4.81837e-07	4.67571e-06	0	1.11181e-06	0	4.7884e-07	1.89901e-07	6.35828e-07	0	6.35494e-08	1.53972e-06	1.03656e-06
HGM186	1.13594e-05	2.19453e-05	8.69809e-07	5.66772e-06	9.60876e-06	3.58757e-07	3.18611e-07	0	7.37483e-07	3.47101e-06	0	4.15138e-06	3.21736e-06	2.17997e-07	2.67049e-06	2.02046e-07	0	2.59576e-06	0	2.8081e-07	1.8827e-07	3.55571e-06	1.56342e-07	8.71989e-07	0	5.20182e-08	0	0	1.39401e-06	0	5.61355e-07	0	6.57452e-08	5.14528e-08	1.55094e-07	0	0	0	5.53697e-07	0	5.77946e-07	2.15166e-07	4.54701e-07	5.0678e-06	1.47927e-07	0	0	0	1.57249e-06
HGM187	6.93635e-06	1.8818e-05	3.63528e-07	5.62732e-06	8.24754e-06	0	0	1.33294e-07	6.65657e-07	5.92438e-07	0	2.33188e-06	4.86777e-06	0	3.98283e-06	0	2.25285e-07	7.25061e-06	2.17622e-07	3.26433e-07	2.72646e-07	2.1445e-06	2.91247e-07	0	1.20101e-06	3.14065e-07	0	9.793e-07	2.02471e-07	0	1.19367e-06	0	4.14953e-07	0	1.49146e-07	4.38225e-07	0	4.33769e-06	2.41942e-07	0	1.16849e-06	0	4.38987e-07	5.64537e-07	0	0	0	0	1.01647e-07
HGM188	2.17598e-07	9.86623e-08	0	2.08946e-05	8.68013e-08	1.30202e-07	0	0	4.39362e-07	9.86623e-08	0	3.61837e-08	4.94155e-06	2.98583e-08	2.48197e-08	0	0	1.73499e-05	1.08059e-07	0	2.70761e-07	8.3691e-07	1.29266e-06	0	0	4.23238e-07	0	3.63077e-05	1.00536e-06	8.58629e-08	8.29795e-07	0	1.39456e-06	9.86623e-08	3.43645e-07	0	0	2.96432e-05	9.48337e-08	6.58631e-06	5.73647e-07	0	2.53544e-07	5.60634e-07	0	0	0	0	9.2893e-07
HGM189	0.000149551	9.6039e-05	3.29714e-07	3.85763e-05	5.14704e-05	0	2.0359e-07	8.29053e-08	3.61106e-05	3.65824e-06	0	2.37774e-05	3.83294e-06	0	1.46871e-05	3.35076e-07	0	3.64158e-06	2.18825e-07	1.76743e-07	3.65537e-07	1.27473e-06	1.51622e-06	6.64459e-07	1.97615e-06	1.56625e-06	0	9.98983e-08	0	0	1.02506e-06	0	1.31295e-06	2.71941e-05	3.92057e-07	7.34412e-08	1.00323e-07	0	2.44731e-07	0	1.20407e-06	0	2.82169e-07	5.67657e-07	0	0	0	8.93535e-07	2.54086e-07
HGM19	7.10772e-07	8.89919e-06	0	4.46215e-06	7.70818e-06	0	4.39274e-07	0	6.12594e-07	2.49461e-05	0	5.50344e-07	5.53211e-06	5.17684e-07	4.20375e-06	0	0	2.02394e-06	0	6.46085e-06	6.86366e-08	5.61887e-08	2.547e-07	0	0	1.67778e-07	0	3.75157e-07	0	6.58912e-07	1.00667e-06	1.24676e-06	1.53397e-06	2.36445e-06	1.09051e-07	0	2.19637e-07	0	1.4687e-07	1.22143e-05	7.69097e-07	0	1.05965e-06	3.26051e-07	9.70718e-07	0	0	3.25754e-06	1.81493e-06
HGM190	5.64344e-05	0.000103328	2.61605e-06	2.43984e-06	7.72261e-05	0	0	0	4.24053e-06	1.0487e-07	0	3.66466e-05	1.36537e-05	1.59664e-07	2.57832e-05	0	1.43563e-06	1.50404e-06	1.15566e-07	1.06844e-07	2.15041e-07	1.3121e-07	7.67096e-07	2.29571e-07	6.95765e-07	2.66692e-08	0	0	5.03356e-06	0	1.95267e-07	0	0	2.55778e-06	9.19295e-07	2.8556e-06	0	0	0	0	1.58087e-06	2.20751e-06	1.5138e-06	0	3.46699e-07	0	7.35712e-07	4.78637e-07	1.07351e-07
HGM191	3.79291e-05	5.73067e-05	2.09171e-07	1.58324e-05	3.02233e-05	0	2.11818e-07	0	1.10036e-05	4.62992e-06	0	3.43059e-05	1.76035e-06	0	9.75341e-06	0	5.89213e-06	3.98714e-06	0	3.41503e-07	9.50776e-08	0	1.34109e-06	9.56209e-07	5.71115e-08	1.43809e-06	0	1.03936e-07	2.68202e-06	6.33165e-07	1.74829e-06	0	3.01406e-06	4.49422e-06	2.01005e-07	0	4.1939e-08	7.52074e-07	1.88334e-07	0	3.49176e-07	9.68063e-07	2.02832e-07	0	0	1.05909e-06	2.63522e-07	4.64824e-07	3.07466e-07
HGM192	9.64067e-07	7.09403e-07	3.0867e-07	1.39683e-05	0	0	0	0	8.55274e-07	2.1588e-07	0	0	4.13372e-06	0	0	0	2.47806e-07	9.22129e-07	0	9.69477e-07	2.99901e-07	0	1.58984e-07	2.51346e-07	0	1.36994e-06	0	0	5.81777e-07	6.65727e-07	3.939e-07	0	4.65455e-07	5.20539e-08	0	0	0	1.28517e-06	0	4.29127e-07	8.78468e-07	0	4.15302e-07	8.27963e-07	0	0	0	0	7.22669e-07
HGM193	3.16825e-05	1.98138e-05	1.47635e-06	1.01179e-05	1.49299e-05	0	0	3.55575e-07	5.59495e-06	2.57984e-05	0	6.60932e-06	7.73161e-06	9.62458e-08	8.02588e-06	9.19291e-07	4.80777e-07	2.32197e-06	0	2.89281e-07	9.69749e-08	7.902e-08	5.12375e-07	9.75291e-07	0	2.17655e-06	0	5.30049e-07	0	0	1.2737e-07	5.24989e-07	0	7.50564e-07	2.45793e-07	7.79342e-08	2.61239e-07	6.1788e-07	2.26117e-06	0	1.71002e-06	0	2.39545e-06	1.20477e-06	0	0	0	2.43823e-07	5.72751e-06
HGM194	1.08668e-06	4.37049e-07	0	1.07744e-05	0	5.77981e-07	0	0	2.30812e-06	0	0	0	3.30582e-06	7.37357e-06	0	0	2.23459e-06	2.94467e-06	1.19921e-07	1.10871e-07	4.46289e-07	1.82678e-07	4.63115e-07	0	0	5.53483e-08	0	1.09493e-07	5.16952e-07	0	1.05244e-06	3.03938e-07	1.83542e-06	2.26005e-07	5.11861e-07	2.79475e-06	0	4.63936e-06	1.97117e-07	6.44942e-07	5.11741e-07	0	1.06839e-07	8.29573e-07	0	0	0	2.44839e-07	2.22792e-07
HGM195	6.58566e-07	3.80774e-07	2.09554e-07	1.01039e-05	0	0	4.51326e-07	0	3.92957e-07	0	0	0	4.96301e-06	0	2.61942e-08	0	0	1.71535e-05	5.32891e-07	4.7898e-07	9.52516e-08	8.68616e-07	4.41165e-07	1.82883e-06	0	2.09775e-07	0	0	2.23524e-06	0	6.25533e-06	0	2.70852e-06	0	4.35972e-07	0	0	4.69468e-06	3.45377e-07	1.02221e-06	4.95084e-07	0	1.01602e-07	1.38059e-06	0	3.28711e-07	0	4.65675e-07	4.51718e-07
HGM196	1.47746e-06	2.5596e-07	0	5.37357e-06	0	0	2.74243e-07	0	1.66882e-06	0	0	0	1.49796e-06	1.07503e-05	0	0	4.59647e-07	2.97614e-06	3.16359e-06	7.18379e-07	0	0	4.83625e-07	0	0	3.65316e-07	0	0	2.48971e-06	0	2.07013e-06	0	4.94468e-07	0	3.13415e-07	0	0	7.36476e-07	2.86271e-07	0	3.95889e-06	0	1.61559e-07	1.34379e-06	0	0	0	4.53263e-07	2.0722e-07
HGM197	4.12804e-05	1.35073e-05	3.57789e-07	2.70315e-05	6.31011e-06	0	0	0	4.53148e-06	1.80184e-05	0	5.07635e-06	3.60975e-06	0	2.1748e-06	0	0	7.31482e-06	5.6148e-07	1.03821e-07	2.81378e-07	0	1.98886e-07	0	2.25359e-07	0	0	1.02531e-07	9.71031e-07	0	4.18848e-06	0	3.21575e-06	6.1683e-07	1.1264e-06	0	0	2.88017e-06	3.53372e-07	0	4.6915e-06	0	1.44803e-06	1.94206e-07	2.84612e-07	0	0	1.37563e-06	1.45899e-06
HGM198	3.53377e-06	2.94422e-07	2.04734e-07	5.8136e-06	0	0	0	0	2.27289e-06	5.02415e-08	0	0	4.6468e-06	0	0	0	0	2.43915e-06	0	2.33982e-07	4.48542e-05	1.38208e-06	1.4019e-07	0	0	3.13383e-07	0	2.67408e-06	4.14651e-07	6.19736e-07	6.11147e-07	0	6.6852e-07	0	1.52722e-07	1.88876e-06	0	2.71032e-06	1.00176e-07	3.99481e-07	5.48325e-07	0	0	1.92691e-07	0	0	0	2.27482e-07	5.17495e-08
HGM199	7.14632e-07	6.25668e-07	0	3.73808e-06	7.02586e-08	0	0	0	9.88312e-07	0	0	0	3.96455e-06	0	5.01617e-08	0	0	1.46047e-05	1.09195e-07	0	1.42231e-06	2.63526e-07	2.92276e-07	3.08687e-07	0	0	0	0	5.35058e-06	0	4.67177e-06	0	6.96075e-07	0	9.72868e-08	7.32956e-08	0	6.31431e-07	1.43747e-07	1.56602e-06	2.18968e-07	0	1.2697e-06	1.88844e-07	0	2.03187e-07	0	2.22941e-07	2.53582e-08
HGM2	2.36561e-08	4.61679e-06	0	4.43715e-06	2.88431e-06	0	0	0	1.76576e-06	1.20699e-06	0	7.16688e-08	2.31257e-05	9.81056e-07	1.45608e-06	0	0	1.33883e-06	8.23628e-08	1.42472e-05	0	0	4.20491e-07	1.39215e-07	1.07381e-07	2.2799e-07	0	8.42748e-07	0	1.33478e-06	2.62188e-07	7.07153e-07	0	3.11041e-06	9.4614e-07	0	2.40785e-07	6.59852e-07	3.31283e-07	0	4.06493e-08	6.12908e-07	2.06277e-06	0	0	7.96521e-07	6.19342e-08	4.01489e-07	1.9714e-06
HGM20	1.4846e-06	1.2755e-05	3.79386e-07	4.97457e-06	6.33151e-06	0	0	0	1.54852e-07	5.45421e-06	2.07883e-07	9.67911e-07	1.84454e-05	0	2.87664e-06	0	6.6259e-06	3.40076e-06	2.06469e-07	2.48152e-06	0	7.05865e-08	0	1.34296e-07	0	0	0	0	2.97558e-07	1.37959e-07	0	7.50739e-07	3.95445e-06	2.62229e-07	2.2935e-06	6.92943e-08	0	1.1325e-07	7.35525e-07	1.26047e-06	4.71776e-07	0	1.86365e-06	3.5707e-07	9.48466e-07	0	0	2.16792e-07	8.00267e-07
HGM200	3.00476e-06	2.33377e-07	1.49343e-07	8.92985e-06	0	0	0	4.81131e-08	1.35899e-06	1.7179e-07	0	0	3.42202e-06	3.509e-08	1.16674e-07	0	0	1.36643e-05	0	5.33368e-07	4.2427e-07	8.86825e-07	1.61189e-06	0	0	4.7655e-07	0	0	1.55566e-06	1.16655e-06	5.99044e-06	0	9.93001e-07	0	3.97714e-07	1.20438e-06	0	7.79102e-07	1.0846e-06	1.36594e-06	2.54656e-07	2.4244e-07	9.88232e-07	6.58867e-07	0	0	0	7.77829e-07	8.84734e-08
HGM201	1.49609e-05	2.95335e-07	0	9.00878e-05	0	4.21272e-07	0	0	6.24685e-07	0	0	0	2.40538e-06	0	0	0	2.41292e-07	1.75986e-06	1.74814e-07	0	9.95573e-07	2.51751e-06	0	0	0	5.11395e-07	0	3.49627e-07	2.85529e-07	0	7.67093e-07	0	3.49627e-07	0	2.58802e-07	3.05796e-05	0	2.32295e-06	1.04781e-07	0	8.59187e-07	0	7.92593e-07	7.65889e-06	0	0	0	7.13822e-07	1.8945e-07
HGM202	1.01217e-06	3.55337e-07	0	1.63548e-05	0	7.47743e-07	0	0	4.62131e-08	1.39915e-07	0	0	3.40505e-06	0	0	0	0	5.77165e-06	0	0	0	1.41549e-06	5.76522e-07	4.10922e-07	0	3.4039e-07	0	2.17202e-06	2.6131e-06	0	4.19815e-06	7.86419e-07	1.81001e-07	0	1.82632e-07	1.71369e-06	0	4.73987e-06	1.33369e-07	5.56248e-07	5.41063e-07	0	0	1.07323e-06	0	0	0	5.2428e-07	0
HGM203	7.94137e-07	6.15187e-07	0	8.80406e-06	1.93108e-07	0	0	0	2.12883e-07	0	0	1.05644e-07	4.42968e-06	3.63746e-07	2.4155e-08	0	4.57244e-06	7.29046e-06	0	0	1.05245e-06	2.92565e-06	0	0	1.05524e-07	9.22938e-07	0	1.32508e-05	2.57653e-07	2.13973e-07	1.26904e-06	2.71214e-07	2.57032e-07	0	0	3.77054e-07	0	6.37257e-06	0	3.77054e-07	1.47938e-06	0	3.15494e-07	1.81873e-07	0	0	0	0	2.4854e-08
HGM204	5.20384e-07	3.63996e-07	2.08538e-07	1.26036e-05	2.95292e-07	5.53029e-07	0	3.27498e-07	8.90742e-07	6.141e-07	0	3.80024e-08	5.54027e-06	4.80609e-06	1.56404e-07	0	9.3989e-07	1.3398e-05	0	0	2.11178e-07	8.64407e-08	1.09843e-06	0	0	3.45024e-06	0	0	8.23594e-06	0	5.85152e-06	0	2.32024e-06	0	4.03527e-07	0	0	1.245e-06	0	1.42416e-06	1.49509e-06	0	2.02219e-07	1.96271e-07	7.00969e-08	0	6.56813e-08	1.16517e-06	4.48044e-07
HGM205	5.8075e-07	1.42865e-06	1.45373e-06	4.10097e-06	1.67984e-07	9.27684e-07	0	0	8.39196e-07	0	0	0	8.50953e-06	0	5.29934e-08	0	0	4.55054e-06	3.46079e-07	0	2.89055e-07	4.96391e-07	4.08285e-07	0	5.78767e-08	1.56424e-07	0	0	1.12848e-06	0	1.51862e-06	0	1.24012e-06	7.89964e-08	4.60957e-07	0	0	1.01241e-06	4.13633e-07	0	2.13673e-06	0	0	1.99505e-07	0	0	0	2.35526e-07	8.31087e-07
HGM206	8.9856e-07	1.57706e-06	0	1.33133e-05	2.82034e-07	0	3.45906e-06	4.22647e-08	2.56316e-07	5.03028e-08	0	2.80111e-06	7.32732e-06	4.81045e-07	2.5623e-08	0	2.30968e-07	3.02903e-05	3.34668e-07	0	1.86349e-07	8.49674e-08	4.75053e-07	0	0	7.60014e-07	0	0	3.27974e-06	0	1.55421e-05	1.49079e-07	2.90518e-06	0	1.84203e-06	0	0	1.5265e-06	1.99376e-07	6.59948e-06	1.55862e-06	0	0	1.92926e-07	0	0	6.45619e-08	8.36539e-07	5.44033e-07
HGM207	7.94517e-08	1.02085e-06	0	4.38922e-06	3.99487e-07	0	0	0	4.11025e-07	5.00657e-08	0	3.67224e-08	9.04968e-06	0	1.8849e-06	0	0	2.05223e-05	1.09668e-07	0	2.54038e-06	1.35148e-06	2.81176e-06	1.46153e-06	0	3.60921e-07	2.14949e-07	0	4.66249e-06	0	1.14292e-05	4.39668e-07	1.91705e-06	0	1.404e-06	2.9445e-07	6.71715e-07	4.81228e-07	4.93002e-08	3.93199e-07	1.2709e-06	0	1.60631e-06	1.32889e-06	0	0	0	2.30302e-07	1.80867e-06
HGM208	7.21736e-07	9.47091e-07	2.80996e-07	1.50519e-05	6.02553e-07	9.7029e-08	0	9.0527e-08	2.02359e-06	1.07744e-07	0	4.00051e-08	6.06629e-06	6.60235e-08	2.7441e-07	2.4392e-07	0	9.49907e-06	1.19471e-07	2.97665e-07	6.98498e-07	2.72988e-07	2.35722e-07	0	0	6.34527e-07	0	0	5.66665e-07	2.84793e-07	3.14548e-06	0	1.79207e-06	0	5.27395e-08	0	3.6588e-07	1.97329e-07	4.27722e-07	0	5.99859e-06	2.28081e-07	2.12876e-07	8.26458e-07	0	0	0	2.50889e-07	1.94211e-07
HGM209	2.01765e-06	3.58476e-06	1.68909e-07	1.35754e-05	0	9.05463e-07	0	0	2.43897e-06	0	0	0	5.1426e-06	0	2.87673e-08	0	2.3338e-06	4.24755e-06	0	9.26343e-07	5.23042e-07	1.90788e-07	1.66365e-07	9.56419e-07	0	0	0	0	4.66103e-07	1.99039e-07	1.23656e-06	0	4.00072e-06	0	9.04161e-07	6.28671e-06	0	5.75433e-06	0	6.73576e-07	7.24343e-07	2.39105e-07	1.3095e-06	6.43614e-07	0	0	0	0	4.36281e-07
HGM21	1.32024e-07	5.26565e-06	0	3.8059e-06	4.12293e-06	4.72021e-07	2.66048e-07	0	5.20332e-07	3.55487e-06	1.40313e-06	3.5171e-06	1.63772e-05	5.78957e-05	4.2352e-06	0	0	6.43422e-07	0	2.94494e-06	0	0	1.34959e-06	0	1.99763e-07	1.62585e-07	0	0	0	7.53803e-07	0	5.06038e-07	2.21707e-07	2.72658e-07	6.61247e-07	0	0	1.97739e-07	8.7887e-08	0	0	5.70103e-07	2.52287e-07	0	1.1392e-06	3.70447e-07	3.45653e-07	2.28635e-07	4.49267e-06
HGM210	7.00345e-07	3.64529e-07	0	1.03242e-05	0	3.0477e-07	0	0	1.54607e-06	0	0	0	9.15261e-06	3.31982e-07	0	0	1.04738e-06	1.16549e-05	3.79408e-07	0	1.17664e-06	0	7.47757e-07	0	0	1.12252e-06	0	1.48728e-07	2.35329e-07	6.02951e-07	4.43964e-06	0	2.21321e-07	0	4.01857e-07	0	3.87312e-07	1.747e-06	3.82665e-07	2.26719e-07	2.76901e-06	0	5.51503e-07	4.37435e-07	0	0	0	2.58208e-07	0
HGM211	3.29283e-07	5.24661e-07	3.8298e-07	1.27972e-05	2.31367e-07	9.31002e-08	0	1.73723e-07	8.389e-07	5.16906e-07	0	3.83853e-08	4.76732e-06	7.92995e-07	2.39059e-07	0	7.1202e-07	8.33988e-06	0	0	4.26611e-07	1.89339e-07	1.21112e-06	2.4073e-07	5.75124e-08	9.72621e-07	0	2.80852e-07	1.36829e-06	2.73262e-07	3.01811e-06	0	6.24076e-07	7.84991e-08	4.21414e-07	0	0	1.42806e-06	1.54598e-07	8.22007e-07	8.33499e-07	0	1.02128e-07	2.18074e-06	0	0	1.32686e-07	0	4.25937e-07
HGM212	3.77587e-06	4.10399e-07	0	6.21594e-06	5.42662e-08	0	0	0	1.15475e-06	0	0	0	9.17313e-06	0	0	0	4.92982e-07	3.40294e-06	1.19053e-07	0	6.86742e-06	1.28211e-06	1.66833e-07	0	0	2.53861e-06	0	3.5716e-07	1.26569e-06	4.3143e-07	1.30603e-07	3.01739e-07	6.94478e-08	0	6.13268e-07	1.87443e-06	3.64601e-07	3.1212e-06	5.74629e-07	2.13425e-07	1.02085e-06	0	0	8.23569e-07	0	0	0	2.43067e-07	1.93433e-07
HGM213	5.99417e-07	2.34058e-06	0	1.51233e-05	7.25577e-07	0	0	1.37001e-07	4.07664e-07	3.26788e-07	0	0	6.21811e-06	0	2.76856e-08	0	4.99121e-07	1.62526e-06	2.41072e-07	0	2.0135e-07	0	8.94889e-08	1.51875e-06	6.04737e-08	8.97345e-07	0	0	1.5334e-06	5.74664e-07	1.3223e-07	0	7.93529e-07	5.24225e-08	5.67375e-07	0	0	1.01832e-07	3.23822e-07	4.32166e-07	2.27029e-06	0	0	1.53459e-06	1.58204e-07	0	0	2.46094e-07	9.80208e-07
HGM214	1.33978e-06	8.6626e-07	0	4.77285e-06	5.92752e-08	0	0	6.79195e-08	1.13199e-07	0	0	3.71314e-08	8.89218e-06	3.06404e-08	1.01879e-07	0	0	1.39659e-05	0	0	9.26175e-08	1.83154e-07	5.93295e-07	6.60838e-07	0	0	0	0	1.55245e-07	0	3.77105e-06	0	1.49514e-06	0	2.92852e-06	1.48865e-07	0	1.76903e-06	4.86587e-08	5.96366e-07	1.20753e-06	0	3.32667e-07	1.91773e-07	2.05471e-07	0	0	2.81046e-07	5.21707e-08
HGM215	7.96191e-07	1.73814e-06	0	6.35631e-06	0	8.02789e-08	7.96e-07	3.74497e-08	6.37181e-07	0	0	1.35237e-06	6.66262e-06	8.19388e-08	1.13519e-07	0	4.09309e-07	4.91683e-05	0	0	2.47679e-07	1.63264e-07	4.40318e-07	0	0	5.42182e-07	0	0	4.54307e-06	0	2.22295e-05	1.32095e-07	2.09882e-06	0	4.21909e-07	0	0	8.47274e-07	8.83312e-08	1.18725e-05	1.27638e-06	0	2.54921e-07	6.83787e-07	0	0	0	9.70513e-07	5.98159e-07
HGM216	3.05178e-07	4.5265e-07	0	1.23744e-05	1.42067e-07	0	0	0	7.2313e-07	3.18908e-07	0	0	4.89674e-06	0	0	0	2.09183e-07	1.1894e-05	0	0	1.68773e-07	0	1.15629e-06	0	0	9.97521e-07	0	0	1.90488e-06	1.60562e-07	1.99504e-06	0	4.79911e-07	2.34351e-07	6.43096e-07	0	0	7.77095e-07	4.42237e-07	7.24487e-07	7.82306e-07	0	9.99317e-07	1.39783e-06	0	0	0	0	2.11166e-07
HGM217	5.73587e-08	2.49059e-07	0	1.49954e-05	0	0	2.81492e-07	0	7.51982e-07	5.13765e-08	0	0	2.64431e-06	6.29652e-08	0	0	0	2.52811e-06	2.27874e-07	0	9.51633e-08	1.7366e-06	1.12933e-06	0	0	2.35873e-07	0	0	6.36028e-07	7.2427e-07	1.87486e-06	5.77543e-07	9.9568e-07	0	4.72588e-07	0	0	1.66477e-06	1.71855e-06	2.04253e-07	2.31418e-06	0	9.88145e-07	1.97044e-07	0	0	0	2.32621e-07	2.64593e-08
HGM218	1.40879e-07	6.68605e-07	3.20089e-07	8.93817e-06	3.82912e-07	2.58797e-07	1.31211e-07	4.02425e-07	2.16862e-07	0	0	0	4.41546e-06	5.57646e-07	0	0	2.19917e-07	1.34981e-05	0	0	2.66149e-07	1.61804e-07	1.23113e-06	1.50135e-06	0	1.37433e-06	0	0	9.52939e-07	2.53201e-07	5.47658e-06	0	6.90419e-07	1.21227e-07	1.9234e-07	1.90416e-07	0	3.49569e-07	9.5499e-08	0	3.07162e-07	0	1.72835e-06	3.6739e-07	0	1.97647e-07	0	2.16862e-07	1.23334e-07
HGM219	5.50021e-06	2.35126e-07	0	3.86615e-06	0	0	0	0	6.19387e-06	0	0	0	3.12793e-06	4.33889e-07	2.61403e-08	0	1.88505e-06	1.02234e-06	0	2.83556e-07	1.90111e-07	0	1.29779e-06	0	0	2.87153e-06	0	1.2321e-06	0	3.61726e-07	1.24849e-07	0	1.43525e-06	0	3.85602e-07	4.64717e-07	0	4.46322e-06	4.99397e-08	0	5.48518e-08	0	6.08459e-07	0	0	0	0	0	1.32147e-07
HGM22	9.3138e-08	2.55375e-06	0	6.7951e-06	1.11354e-06	4.9949e-07	0	0	0	0	0	1.76358e-07	1.24428e-05	3.45771e-07	1.0016e-06	5.43305e-07	0	2.5807e-07	0	1.21563e-06	0	1.58002e-07	2.81135e-06	0	8.984e-07	3.64334e-07	0	1.00383e-06	2.54803e-06	4.69218e-08	0	2.05517e-06	0	2.24131e-06	1.17008e-06	0	0	5.00295e-07	6.95851e-07	0	2.80698e-07	0	8.0559e-07	0	1.38252e-07	0	2.43846e-07	1.50497e-06	2.18541e-06
HGM220	1.27899e-06	1.33143e-07	0	1.13213e-05	2.65246e-08	0	3.14365e-07	4.37518e-08	2.28799e-06	5.27196e-08	0	0	4.74442e-06	0	2.65246e-08	0	9.56378e-07	1.66949e-05	1.15481e-07	0	1.92906e-07	0	1.2815e-06	3.26456e-07	0	2.83857e-07	0	2.10878e-07	9.27576e-07	2.75282e-07	6.96764e-06	0	2.57208e-07	2.17637e-07	3.24189e-06	2.57208e-07	0	7.69326e-07	1.91059e-07	6.21063e-07	8.89777e-07	0	2.92685e-07	5.99143e-07	0	0	0	4.71548e-07	1.60907e-07
HGM221	1.87589e-06	3.01343e-06	1.44272e-07	1.23813e-05	1.49062e-07	9.96353e-08	0	0	1.15073e-06	0	0	4.10797e-08	5.71734e-06	0	2.81781e-08	0	0	1.2517e-05	0	7.72885e-07	1.02466e-07	5.61643e-07	6.1917e-07	9.017e-07	0	6.84876e-07	0	2.82423e-06	1.22596e-06	0	1.82227e-06	1.63945e-07	7.15635e-07	0	4.14999e-07	1.35802e-05	0	4.26486e-06	1.76057e-06	1.09963e-06	1.88309e-06	0	0	2.12165e-07	0	0	0	2.17652e-06	4.82712e-07
HGM222	3.84314e-07	1.01766e-06	1.32875e-07	2.24151e-05	2.91395e-07	0	0	0	1.58641e-07	5.09491e-08	0	3.78346e-08	8.483e-06	0	4.45307e-07	0	7.01806e-07	1.10059e-05	0	3.38968e-07	9.43717e-08	0	4.9489e-06	3.95462e-07	0	0	0	1.45756e-05	2.76824e-07	0	2.60297e-06	0	3.32371e-07	1.03164e-07	4.4182e-06	0	0	1.70947e-05	4.95803e-08	6.07661e-07	1.30697e-06	1.37268e-06	3.38968e-07	0	0	0	0	0	0
HGM223	3.76185e-05	9.38263e-05	0	1.4823e-05	4.98305e-05	8.1722e-08	5.37879e-07	3.81229e-08	1.21818e-05	1.72475e-06	0	2.89095e-05	1.10971e-05	1.63483e-07	1.99977e-05	0	0	6.12001e-06	5.03118e-07	0	2.52131e-07	2.27215e-08	2.17887e-06	4.95765e-07	1.51451e-07	1.1843e-06	0	0	1.2565e-06	0	4.41543e-07	0	5.28274e-07	9.91177e-06	1.10117e-06	1.08232e-06	0	1.27535e-06	1.65398e-07	0	4.02319e-06	0	8.20877e-07	0	2.486e-07	0	0	0	1.49707e-06
HGM224	0.000134075	0.000111884	6.90728e-07	3.18571e-05	7.42133e-05	0	0	1.5666e-07	4.75214e-05	1.44383e-05	0	1.75789e-05	1.74373e-05	2.92231e-07	2.5886e-05	3.96373e-07	4.49459e-06	4.75002e-06	5.16871e-07	0	1.72682e-07	7.03549e-08	7.78109e-07	1.94821e-07	8.29816e-07	3.36922e-07	0	0	0	0	1.33953e-06	0	4.60485e-07	3.02774e-05	8.24866e-07	1.00764e-06	5.50104e-07	1.13403e-07	4.59094e-08	0	7.84323e-06	0	1.50456e-07	5.3633e-07	0	0	2.99134e-07	0	4.03369e-06
HGM225	5.91695e-05	5.24545e-05	0	1.04932e-05	3.8933e-05	0	0	1.24344e-07	1.44473e-06	1.60291e-05	0	8.16912e-06	1.18558e-05	1.18901e-06	1.02067e-05	0	4.53009e-07	1.52235e-06	2.188e-07	0	0	1.72923e-07	7.40057e-07	9.06542e-07	6.36686e-06	1.62442e-07	1.92982e-06	0	0	0	5.77519e-07	0	6.38167e-08	2.00619e-05	1.19718e-06	1.58778e-06	0	1.18387e-06	4.34401e-07	9.19512e-07	5.27272e-07	0	1.50281e-06	3.02716e-06	4.72994e-07	2.03567e-07	0	4.5948e-07	1.05025e-06
HGM226	8.62193e-05	7.52176e-05	0	1.86536e-05	4.57807e-05	0	0	1.66376e-07	2.68496e-05	1.31193e-05	3.24445e-07	1.24701e-05	5.41684e-06	1.14654e-07	2.07051e-05	0	0	8.95115e-07	3.11203e-07	1.29228e-06	0	1.25152e-05	4.29613e-07	8.71367e-07	7.39027e-06	2.11791e-07	0	0	1.75275e-07	0	0	0	0	7.35817e-06	9.32845e-07	0	4.58268e-07	1.61318e-06	4.83433e-07	0	8.41888e-07	0	0	0	1.36151e-07	0	1.80105e-07	0	6.65438e-07
HGM227	0.000130386	8.9062e-05	2.96902e-07	1.59272e-05	6.07372e-05	0	0	0	4.26146e-06	1.20669e-05	0	1.45333e-05	8.27167e-06	0	2.96782e-05	1.41028e-06	0	2.4152e-06	1.15125e-07	0	3.85596e-06	4.16665e-07	1.27789e-06	0	2.19484e-05	9.11166e-07	0	0	2.1422e-07	0	1.38923e-06	0	7.14299e-07	1.16888e-05	1.01795e-07	2.00526e-06	1.05562e-07	1.01035e-06	5.2072e-08	2.56415e-07	7.83805e-07	0	3.07698e-07	7.96395e-07	1.51102e-07	2.1422e-07	3.99765e-07	0	1.38822e-06
HGM228	7.91433e-05	6.83584e-05	2.78014e-07	3.21434e-05	4.76267e-05	0	0	6.60283e-08	8.327e-06	8.90224e-06	0	1.09014e-05	9.46058e-06	9.75821e-07	1.72096e-05	0	0	6.6691e-07	1.07801e-07	6.94303e-07	1.86433e-07	3.19179e-07	2.48e-06	1.96392e-06	3.67776e-06	2.36519e-07	0	9.84273e-08	2.26383e-07	0	1.847e-06	0	2.00592e-07	1.25861e-05	5.907e-07	6.01777e-07	0	8.27818e-07	3.69297e-07	0	1.96818e-07	0	1.39007e-06	1.3209e-06	0	0	6.86279e-07	4.52766e-07	4.45613e-06
HGM229	0.000124075	4.46881e-05	0	1.63892e-05	2.96417e-05	1.38723e-07	0	0	4.32241e-06	2.81372e-06	0	6.708e-06	8.47485e-06	4.58077e-07	7.95211e-06	7.43014e-06	1.43022e-06	3.547e-06	1.15131e-07	3.19325e-07	1.81e-06	7.87207e-08	1.21159e-06	1.94969e-06	2.13719e-06	7.59946e-07	0	0	8.68444e-07	5.12855e-08	7.57801e-07	0	2.56427e-07	8.91527e-06	2.0515e-07	2.06393e-07	0	0	5.11306e-08	2.06393e-07	2.91357e-06	0	2.96916e-07	9.95542e-07	0	0	0	5.06215e-07	3.47682e-06
HGM23	2.19194e-08	2.61117e-05	0	7.24005e-06	9.57522e-06	0	2.65026e-07	0	0	1.78852e-07	0	4.4825e-06	8.563e-06	1.09597e-07	1.55055e-06	2.0245e-07	0	4.39049e-08	0	1.20095e-05	0	0	0	4.09311e-07	4.97489e-07	0	0	2.4294e-07	3.41347e-05	0	4.85881e-07	1.66094e-06	3.27777e-07	9.05368e-08	1.86556e-06	0	0	5.86408e-07	4.35117e-08	0	3.77628e-07	0	5.11454e-07	0	0	0	2.2955e-07	0	3.75713e-07
HGM230	7.46654e-05	5.94971e-05	0	1.20846e-05	4.5018e-05	0	0	5.65991e-08	1.39153e-06	3.78605e-05	2.02312e-06	1.54403e-05	7.62643e-06	1.25571e-05	3.30273e-05	0	0	2.33617e-06	0	8.91974e-06	5.75435e-07	0	1.27199e-06	5.0454e-06	5.88785e-06	3.11999e-06	0	1.94054e-06	2.16309e-06	0	2.02743e-07	0	0	2.19771e-06	6.95814e-07	6.5728e-07	5.06858e-08	0	4.88315e-07	0	2.93731e-06	1.42725e-06	4.02964e-07	1.07446e-06	1.69797e-07	0	0	1.91022e-06	2.10129e-06
HGM231	4.49899e-05	7.88566e-05	0	1.98051e-05	6.10031e-05	8.70223e-08	2.86383e-07	4.05955e-08	3.36406e-05	1.0075e-05	0	1.66839e-05	9.37306e-06	3.52315e-06	2.0281e-05	1.92086e-07	0	1.94824e-06	1.0715e-07	2.66967e-07	1.78989e-07	2.14586e-05	3.70514e-07	1.06426e-06	1.55898e-06	1.79957e-06	0	9.78326e-08	3.08844e-07	0	1.41766e-06	0	1.25008e-07	1.25655e-05	4.79984e-07	2.06172e-06	1.37725e-07	0	4.81683e-08	4.77304e-07	1.39027e-06	0	9.54609e-08	1.48245e-06	7.03171e-07	0	6.82132e-07	9.29749e-07	7.62421e-06
HGM232	0.000201594	0.000105774	0	1.02952e-05	6.79539e-05	0	0	3.91637e-08	2.011e-06	1.59045e-05	0	3.34024e-05	8.97761e-06	5.40343e-07	2.81128e-05	0	2.35423e-06	1.58146e-06	0	0	0	1.88043e-07	4.50846e-07	0	1.45732e-05	5.45023e-07	0	0	5.21414e-07	0	4.37446e-07	7.99763e-07	1.20599e-06	2.8258e-05	7.024e-07	0	1.25251e-06	0	3.07647e-07	0	1.27962e-06	3.35485e-07	1.24594e-06	2.32402e-06	2.77505e-06	0	8.37547e-07	8.68314e-07	4.97891e-06
HGM233	0.000177481	0.000131205	0	4.545e-05	8.01102e-05	0	0	8.63757e-08	3.96091e-05	1.00373e-05	1.06959e-06	5.01118e-05	1.76416e-05	1.67108e-06	2.48269e-05	3.12659e-05	0	3.45566e-06	5.12966e-07	0	1.90419e-07	1.39286e-06	1.96772e-06	0	1.03515e-05	2.85514e-06	0	0	9.85699e-07	9.05777e-08	1.65571e-06	0	6.64955e-08	8.89517e-06	3.63738e-07	1.42484e-06	1.19457e-06	2.84015e-07	5.00205e-08	0	2.5025e-06	5.27776e-07	9.77934e-07	1.09384e-05	1.49615e-07	0	1.97916e-06	0	1.26749e-06
HGM234	4.55372e-05	4.95065e-05	8.6143e-07	1.08302e-05	3.65508e-05	0	0	1.2655e-07	3.4513e-06	2.4707e-06	0	1.17261e-05	6.24359e-06	7.30976e-07	1.56958e-05	4.01195e-05	2.30523e-07	3.05639e-06	1.11341e-07	3.98744e-07	9.29952e-08	5.06356e-08	8.26624e-08	0	1.24011e-05	2.21708e-07	0	0	1.99583e-06	0	1.16527e-06	5.16573e-07	2.07179e-07	3.33e-06	1.23924e-06	0	2.25153e-07	4.59752e-07	2.96715e-07	0	7.61431e-06	2.97585e-06	6.26629e-07	9.62774e-07	0	0	6.44377e-08	4.54643e-07	7.81075e-07
HGM235	7.07843e-05	5.43872e-05	0	1.22276e-05	4.25056e-05	1.18742e-07	0	0	1.94884e-06	5.38683e-06	0	1.65654e-05	1.19e-05	2.69031e-07	1.9157e-05	8.83324e-07	1.63228e-06	6.66037e-07	1.24884e-06	9.11101e-08	9.28647e-07	0	6.77399e-07	0	3.8812e-05	4.38985e-07	0	0	0	4.38985e-08	9.18593e-07	3.95087e-07	5.74862e-08	4.02711e-06	2.28414e-06	8.13222e-07	0	4.07581e-07	3.94191e-07	0	1.08073e-06	3.01802e-07	4.39074e-07	3.23816e-06	7.45629e-07	0	0	1.01176e-06	1.17461e-06
HGM236	5.75286e-05	5.8481e-05	0	1.49161e-05	4.58357e-05	0	0	0	4.20366e-06	8.26568e-06	0	1.3303e-05	1.27045e-05	2.29331e-06	1.92694e-05	3.54605e-07	0	4.1926e-06	2.31579e-07	2.88492e-07	1.93421e-07	3.15218e-07	3.68374e-06	4.60028e-07	4.87976e-06	1.7193e-07	0	0	5.49202e-07	9.20057e-08	7.38272e-07	0	1.65965e-06	6.04032e-06	1.68708e-06	1.28585e-06	0	6.17904e-07	4.08959e-07	1.3169e-06	1.65434e-06	0	2.98615e-07	9.41164e-06	1.68065e-06	0	0	4.27651e-07	1.02592e-06
HGM237	7.09907e-05	6.87183e-05	1.22912e-07	6.56389e-06	4.89575e-05	1.17725e-06	0	1.58392e-07	1.40097e-07	4.49305e-06	0	1.22167e-05	6.31629e-06	2.15322e-06	3.12604e-05	2.06103e-06	2.16395e-07	4.701e-06	1.04517e-07	2.89887e-07	2.14703e-06	0	4.68831e-06	3.03584e-06	1.66225e-05	1.11722e-06	0	0	9.98226e-07	0	8.02598e-07	0	1.82905e-07	4.77144e-07	1.33983e-06	2.004e-06	0	0	2.3015e-07	0	1.69556e-06	9.60251e-07	2.24947e-06	3.22598e-06	1.37179e-07	0	0	0	2.79029e-06
HGM238	0.000159619	7.90756e-05	0	5.49208e-05	5.06052e-05	0	0	0	4.07647e-05	1.9316e-05	6.16496e-07	2.94373e-05	5.50854e-06	1.44846e-06	2.22608e-05	4.45231e-05	0	2.41308e-06	2.95667e-07	0	2.34359e-06	3.18925e-06	1.31899e-06	3.34051e-07	5.04349e-06	0	0	0	1.66525e-07	0	0	4.13933e-07	2.87454e-07	1.95609e-05	1.04681e-06	1.09362e-06	1.42733e-06	1.08117e-07	2.16234e-07	0	7.08511e-06	8.18512e-08	2.54169e-07	1.02266e-06	2.49643e-06	0	2.50967e-06	0	1.12351e-06
HGM239	0.000136635	7.90821e-05	0	3.18049e-05	5.26871e-05	0	1.39664e-07	0	3.66255e-05	7.95885e-06	0	1.49373e-05	1.02374e-05	2.81647e-06	1.13397e-05	0	0	8.1045e-06	0	0	3.77728e-07	2.553e-08	1.64034e-06	0	2.03638e-05	1.30867e-07	0	0	0	0	1.18328e-06	0	1.97858e-07	1.0776e-05	0	3.03563e-07	0	6.20151e-07	3.96897e-07	0	3.02166e-06	0	1.4579e-06	1.25139e-05	0	0	5.23466e-07	3.61306e-07	1.77112e-06
HGM24	1.60482e-06	1.10484e-05	4.99991e-07	1.81703e-05	8.20893e-06	0	4.63628e-07	0	1.85056e-07	4.51365e-06	0	2.52672e-06	2.40093e-05	1.98531e-05	3.73088e-06	1.7708e-07	0	1.41938e-07	1.301e-06	0	0	0	2.82397e-07	0	4.35146e-08	0	0	0	0	3.86357e-08	0	2.18315e-07	2.57861e-06	6.70228e-07	2.71631e-07	0	0	0	7.68122e-08	2.09013e-07	1.78365e-06	0	4.47361e-07	0	4.63782e-07	0	0	1.5425e-06	8.83368e-07
HGM240	0.000202248	0.000122707	5.52877e-07	6.28177e-05	7.80247e-05	0	0	0	7.99297e-05	5.28344e-05	6.27378e-07	3.73119e-05	7.09104e-06	0	2.7295e-05	1.95979e-05	0	1.44961e-06	4.01181e-07	4.07993e-06	0	1.58849e-07	3.29791e-06	9.82892e-06	1.60014e-05	4.53549e-06	0	0	1.32112e-06	0	2.45723e-07	1.83881e-06	9.94594e-07	1.85983e-05	5.13972e-06	1.96859e-06	0	2.20051e-07	1.05785e-06	9.82892e-07	7.86943e-06	1.85743e-06	7.75968e-07	1.73452e-07	0	0	9.86762e-07	0	3.11881e-06
HGM241	0.000137208	5.31366e-05	1.95424e-06	1.55034e-05	4.03654e-05	0	0	1.98913e-07	1.19323e-05	5.29061e-06	0	1.0657e-05	1.05068e-05	2.39294e-07	1.19526e-05	1.02853e-05	0	5.00038e-07	4.33009e-07	4.52617e-06	4.52076e-07	2.70598e-07	3.319e-07	0	3.78191e-06	0	0	0	4.9493e-07	0	0	2.89329e-07	4.4203e-07	9.8462e-06	2.28437e-07	2.74094e-07	8.34852e-07	4.47717e-07	2.39537e-07	0	7.90778e-07	0	4.72063e-07	1.12328e-06	3.40995e-07	0	3.1325e-07	6.75674e-07	1.53808e-06
HGM242	0.000244511	9.54985e-05	3.83641e-07	2.94836e-05	5.58061e-05	0	0	4.35057e-08	8.89247e-05	1.58626e-05	0	3.51062e-05	1.06707e-05	3.17297e-08	3.06339e-05	1.0939e-05	4.75499e-07	9.96398e-07	0	7.50419e-07	0	3.11156e-07	1.18739e-06	0	1.29626e-05	1.38253e-07	0	0	0	0	3.88051e-07	6.7792e-08	0	7.88597e-06	1.42196e-06	2.13674e-07	8.46126e-08	3.50955e-07	2.83465e-06	0	2.58916e-05	2.86105e-07	1.95476e-06	3.97181e-07	3.16504e-06	0	4.65203e-07	7.61954e-07	6.83643e-06
HGM243	0.000145281	9.35646e-05	0	0.000116051	5.27632e-05	0	0	0	0.00011446	3.00399e-05	0	3.66668e-05	6.77691e-06	5.93107e-08	2.1477e-05	0	1.32388e-05	7.89961e-06	0	4.22262e-07	0	4.66268e-07	3.37557e-07	0	3.83819e-06	1.51611e-07	0	0	0	1.01727e-07	5.01042e-06	0	6.66068e-08	1.75516e-05	3.08029e-07	0	8.4135e-08	0	0	6.14083e-07	9.86419e-06	0	0	1.9747e-07	0	0	1.78422e-06	1.43205e-06	6.62912e-07
HGM244	0.000114878	6.48322e-05	2.51243e-07	8.46966e-05	4.52737e-05	0	0	0	6.14652e-06	9.01576e-06	0	1.23404e-05	8.15813e-06	0	2.10226e-05	0	0	5.46467e-06	1.06821e-07	0	2.6766e-07	2.18441e-07	1.47665e-06	6.72973e-07	1.44701e-06	1.13397e-06	0	6.40927e-07	1.71603e-06	0	1.64058e-06	0	1.11919e-06	4.25829e-06	4.72973e-08	3.41363e-07	2.94723e-07	4.23377e-07	1.90935e-07	0	1.3319e-06	8.87159e-08	1.55472e-07	1.16997e-06	0	0	3.09108e-07	6.54279e-07	2.18783e-06
HGM245	0.000100419	7.71333e-05	0	4.17905e-05	5.3031e-05	0	0	0	2.14492e-06	2.33118e-05	0	1.47536e-05	1.16886e-05	4.50538e-07	2.83602e-05	0	0	7.16403e-06	8.83766e-07	0	2.76805e-07	0	1.26036e-06	2.31989e-07	3.61795e-06	1.30601e-07	0	2.01729e-07	2.10179e-06	1.96839e-07	2.0602e-06	0	1.99573e-06	8.40797e-06	6.4806e-07	0	1.65706e-07	1.38234e-07	4.43979e-07	0	9.60965e-07	0	2.84898e-07	3.98358e-07	8.40959e-07	0	6.39339e-08	2.25544e-07	5.46361e-07
HGM246	9.39199e-05	6.2988e-05	0	6.0731e-05	4.33056e-05	4.04037e-07	9.12825e-07	0	5.76861e-06	7.77622e-06	0	1.29501e-05	1.23655e-05	8.89446e-08	2.28251e-05	0	6.47977e-06	1.3434e-05	1.11775e-07	0	6.96042e-07	0	1.84569e-06	2.10652e-07	3.19645e-06	1.4033e-06	0	2.98875e-06	6.44347e-07	0	2.45237e-07	2.83291e-07	6.52018e-07	1.10183e-05	1.43974e-06	4.97905e-07	8.52369e-07	2.53405e-06	3.45713e-07	0	1.88234e-06	2.78489e-07	0	2.89956e-06	2.93408e-07	0	1.29377e-07	0	1.35086e-06
HGM247	9.70193e-05	5.67812e-05	0	2.51064e-05	3.91463e-05	1.22827e-07	0	0	3.30161e-06	7.47102e-06	0	1.35512e-05	6.40862e-06	1.779e-06	1.70178e-05	0	3.16582e-06	9.83284e-06	2.03876e-07	0	2.61434e-07	0	1.00375e-06	4.04997e-07	4.50058e-06	3.43475e-07	0	6.11627e-07	6.89178e-07	8.09993e-08	2.01289e-06	0	1.74343e-06	1.02679e-06	7.25724e-07	0	3.75561e-08	6.79056e-07	3.60564e-07	7.30969e-07	3.68229e-07	0	1.19031e-06	1.45342e-06	2.77498e-07	0	0	0	1.65982e-06
HGM248	0.000140186	9.40917e-05	1.48702e-07	3.07461e-05	5.86625e-05	2.65713e-07	0	0	2.34554e-06	1.73221e-05	0	2.03068e-05	1.40149e-05	1.05289e-06	3.10225e-05	2.25118e-07	2.28289e-07	4.89313e-06	2.20524e-07	2.03881e-07	1.82556e-06	0	2.09345e-06	1.8524e-06	1.88085e-06	2.25118e-07	1.11783e-06	1.09483e-06	0	0	1.93534e-06	6.50944e-08	6.43195e-08	5.4493e-06	8.3129e-07	2.22034e-07	1.01102e-07	3.62877e-07	6.23167e-07	1.97665e-07	1.47561e-06	1.83147e-07	1.4218e-06	9.00698e-07	7.23594e-07	0	6.3813e-08	0	4.64167e-06
HGM249	0.00030369	9.72755e-05	0	4.17954e-05	7.17794e-05	0	9.85979e-07	3.78001e-08	6.15001e-05	5.24209e-05	3.12052e-07	6.72184e-05	1.1039e-05	5.33825e-06	2.91343e-05	0	0	1.52493e-06	0	0	1.66664e-07	4.45349e-06	2.13041e-07	4.91567e-07	4.18469e-05	3.51377e-07	0	4.88881e-07	0	0	2.18902e-07	0	0	1.10469e-05	1.22189e-07	0	7.27136e-06	1.50715e-06	1.34554e-06	1.78859e-07	2.91813e-06	1.90473e-07	8.60805e-07	1.72546e-07	1.3095e-07	0	8.77676e-06	0	5.01665e-06
HGM25	5.22504e-07	8.21078e-06	0	4.41945e-06	5.18988e-06	0	0	0	6.62234e-07	5.62488e-06	1.78197e-06	1.84781e-06	1.39352e-05	1.95465e-06	7.02181e-06	8.34555e-07	0	0	1.0219e-07	1.32269e-06	0	0	3.81336e-06	2.28182e-06	1.53809e-07	3.7555e-07	0	0	0	0	0	8.83647e-07	0	2.39677e-06	2.5825e-06	6.69771e-07	2.29929e-07	1.74958e-06	3.59276e-07	0	1.55668e-07	1.56073e-06	2.63544e-07	0	0	0	5.91417e-08	1.35729e-06	1.70494e-06
HGM250	0.000172305	0.000112113	0	3.80858e-05	9.34168e-05	0	0	0	1.9388e-05	7.52856e-05	0	3.02276e-05	8.78506e-06	8.95427e-07	3.74882e-05	0	0	1.09441e-06	1.87398e-06	9.10126e-08	1.83177e-07	0	3.22927e-06	4.13457e-07	1.50143e-05	3.15594e-07	0	0	8.7961e-07	0	6.73154e-07	0	0	7.41786e-06	1.05679e-06	3.66355e-07	1.79218e-05	0	2.19943e-07	0	5.88014e-06	3.01479e-07	1.26939e-06	2.43453e-05	2.58411e-07	0	1.42431e-05	0	2.97161e-06
HGM251	0.000125032	0.000107452	1.01679e-06	0.000142909	0.000102579	0	5.77722e-07	0	3.28409e-06	2.37614e-05	0	1.8493e-05	1.39567e-05	1.56957e-06	3.63553e-05	1.74373e-06	0	5.36159e-06	1.08077e-07	9.99205e-08	0	1.22707e-07	3.39812e-06	0	1.95203e-06	4.6705e-07	0	0	2.81548e-06	0	2.49935e-06	0	3.78271e-07	2.19308e-05	8.1121e-07	0	5.16742e-07	0	0	1.93748e-07	3.99357e-06	2.06329e-07	2.78726e-07	2.37376e-05	2.83703e-07	0	4.37841e-06	2.26962e-07	4.28894e-07
HGM252	0.000254712	0.000151949	0	6.40887e-05	0.00012906	0	0	3.9648e-08	3.30939e-05	3.36911e-05	0	3.79154e-05	9.70802e-06	4.01353e-07	4.80328e-05	0	0	4.58328e-06	5.79179e-07	0	0	0	2.37149e-06	0	5.14531e-06	4.33156e-07	0	0	2.56391e-07	0	1.95163e-06	0	1.83136e-07	1.92877e-05	1.43667e-06	3.34422e-07	3.02162e-05	2.00429e-06	7.03129e-07	1.87603e-07	1.00353e-05	3.20488e-07	0	1.08589e-06	1.37352e-07	0	2.32568e-05	6.40976e-07	5.52267e-06
HGM253	3.20773e-05	3.25309e-05	1.30016e-07	5.27296e-05	2.44439e-05	0	0	0	2.40976e-06	2.0122e-05	0	5.99733e-06	1.32395e-05	6.80604e-07	1.79147e-05	2.25723e-07	0	9.43525e-06	0	0	5.54046e-07	1.05912e-05	1.53757e-06	0	3.99367e-06	2.42568e-07	0	0	5.88578e-06	0	4.97264e-06	6.56252e-07	2.05722e-07	7.31846e-07	9.1787e-06	0	0	2.09688e-06	3.91068e-07	1.38737e-06	6.43663e-07	1.22682e-06	5.70247e-07	1.3384e-06	0	0	0	0	4.95623e-06
HGM254	9.41826e-05	4.17393e-05	0.000155954	2.22745e-05	3.39984e-05	0	0.000124865	0	5.30951e-05	3.73192e-05	0	2.76284e-05	6.64181e-06	0	5.18845e-05	0	1.40987e-06	2.34738e-06	1.13493e-07	0	2.84376e-07	1.72885e-07	1.68519e-07	1.46346e-07	3.35946e-06	0	0	7.44796e-07	0	5.05558e-08	0	0	0	1.48351e-05	7.01707e-07	0	6.22516e-08	0	4.50028e-07	0	1.78018e-05	0	2.92692e-07	7.85102e-07	0	0	1.97048e-07	0	1.26305e-05
HGM255	0.000110959	6.30634e-05	2.76809e-07	1.96304e-05	3.62671e-05	0	0	0	5.74385e-05	1.05381e-05	0	2.16725e-05	8.28541e-06	3.89174e-06	2.0665e-05	5.00282e-06	0	1.45623e-06	0	6.94635e-07	0	3.32791e-06	5.00197e-07	5.53619e-07	1.13624e-05	0	0	0	1.52729e-06	4.78125e-08	4.44327e-07	0	1.87835e-07	1.35687e-05	9.48779e-07	0	0	1.44753e-07	1.7758e-07	0	1.32557e-05	0	5.03688e-07	5.56875e-07	0	0	0	8.76563e-07	4.74394e-06
HGM256	0.000258581	0.000155289	0	0.000116329	0.000104781	0	0	1.65952e-07	4.07581e-05	3.1681e-05	0	3.6815e-05	6.82421e-06	9.42816e-07	3.64135e-05	3.14095e-06	0	1.58378e-06	0	4.25214e-06	0	1.23636e-07	4.46315e-06	6.52596e-07	1.01089e-05	5.41204e-07	0	0	3.15635e-07	4.87799e-08	3.05157e-07	0	6.38785e-08	3.23335e-05	2.27258e-06	1.37835e-06	1.0885e-05	3.10256e-07	5.76711e-07	6.21611e-07	3.07813e-06	2.44524e-06	1.03211e-06	1.32567e-06	6.57036e-07	0	9.69645e-06	2.33837e-06	1.10013e-06
HGM257	0.000101333	6.66596e-05	3.00483e-07	4.11308e-05	4.8879e-05	0	0	4.41431e-08	1.11945e-07	1.06297e-05	0	8.98735e-06	6.02674e-06	1.60973e-07	1.51382e-05	0	0	5.45783e-06	4.66055e-07	1.22339e-06	3.97761e-06	0	2.27903e-06	4.76132e-07	6.78086e-06	1.49591e-06	0	0	0	0	1.91726e-06	3.11409e-07	4.33608e-07	4.32382e-06	1.45957e-06	4.54637e-07	3.64391e-07	5.23776e-07	1.61656e-06	0	3.3535e-06	5.79259e-07	9.18196e-07	3.47266e-07	6.11697e-07	0	2.69725e-07	0	4.90104e-06
HGM258	5.07827e-05	5.80864e-05	1.32867e-06	1.10346e-05	4.96699e-05	0	1.27284e-07	0	1.30576e-07	5.96685e-06	3.22273e-07	1.1248e-05	1.49208e-05	8.33622e-07	1.48076e-05	0	1.19468e-05	4.94792e-06	8.24318e-07	3.81053e-07	6.61258e-07	0	2.52146e-06	1.20426e-06	5.16957e-06	0	0	0	1.51468e-06	4.58995e-08	2.14769e-06	4.03433e-07	4.09817e-07	2.67132e-06	3.69235e-07	9.58661e-07	1.51848e-07	6.50276e-07	4.0994e-07	0	2.0453e-06	1.37699e-07	1.43013e-06	4.98955e-06	0	3.83465e-07	0	9.20381e-07	8.65409e-07
HGM259	9.98001e-05	7.91279e-05	7.61432e-07	9.12219e-06	5.66563e-05	1.18584e-07	0	0	4.25534e-06	2.4745e-05	0	2.06053e-05	1.49107e-05	5.51471e-07	2.84131e-05	4.01867e-07	0	1.4769e-06	9.84164e-08	5.90498e-07	0	4.69488e-07	3.04454e-06	1.85477e-07	1.53066e-05	1.04835e-07	0	2.4112e-07	2.83671e-07	0	6.74613e-07	1.3152e-07	2.7661e-07	7.79781e-06	1.12107e-06	4.32319e-07	2.6304e-07	0	5.18228e-07	7.11502e-07	9.74555e-07	0	9.73829e-07	1.36162e-06	6.38259e-07	0	5.69575e-08	3.25106e-07	7.63237e-07
HGM260	7.50664e-05	3.01332e-05	0	2.54525e-05	1.97309e-05	4.94602e-07	8.38076e-07	0	8.88369e-07	1.52935e-06	0	3.36758e-06	8.56782e-06	1.91678e-07	3.98909e-06	0	2.1247e-07	3.27848e-06	3.07865e-07	0	1.51294e-06	0	1.36053e-06	1.06935e-06	1.2614e-05	1.52377e-07	0	0	1.85824e-06	0	7.88041e-07	0	1.31698e-06	6.46275e-06	7.2634e-07	5.11911e-07	0	1.12577e-07	0	0	4.91133e-06	0	9.14264e-08	1.77475e-07	1.34691e-07	0	0	2.09519e-07	5.01961e-07
HGM261	6.17694e-05	5.69752e-05	0	1.25735e-05	4.52079e-05	0	0	7.50093e-08	9.51098e-08	1.4902e-05	0	1.11174e-05	1.44163e-05	3.18378e-07	1.80528e-05	0	2.95135e-05	2.63739e-06	0	0	1.65361e-07	0	5.92971e-07	0	6.40677e-06	4.60453e-07	0	0	9.74963e-07	0	3.51126e-07	0	4.40964e-07	5.22604e-06	2.64923e-06	1.24082e-06	0	0	8.74014e-08	0	5.20122e-07	1.88984e-07	0	2.06998e-07	2.59854e-07	0	0	2.07883e-07	5.09446e-06
HGM262	8.09558e-05	6.83525e-05	6.65055e-07	2.75519e-05	6.27056e-05	1.83717e-07	0	4.28515e-08	3.00873e-06	7.41164e-06	0	7.5577e-06	7.44859e-06	0	1.34702e-05	9.23687e-07	7.02523e-07	1.46798e-06	2.26209e-07	1.385e-06	3.76676e-06	2.8085e-06	2.26476e-06	0	4.12167e-06	1.67577e-06	0	0	0	0	2.48155e-07	0	1.97933e-07	1.2726e-05	1.9486e-06	3.39314e-07	2.49088e-07	6.19966e-06	3.37834e-07	0	7.60161e-07	0	8.75072e-07	1.59456e-06	8.31319e-07	0	0	2.3752e-07	4.97566e-07
HGM263	0.000126297	0.000125877	0	2.34865e-05	8.22569e-05	0	0	0	5.56482e-05	1.30159e-05	0	2.70753e-05	1.42361e-05	8.66516e-08	1.42826e-05	1.3638e-06	0	1.1864e-05	2.79386e-07	1.88158e-06	3.89018e-07	4.3473e-05	9.34452e-07	0	2.43867e-05	1.15716e-06	4.09766e-07	0	0	0	1.03206e-06	3.93006e-07	6.70748e-07	1.13182e-05	1.80716e-06	4.20992e-07	3.85118e-08	4.30347e-07	5.50802e-07	0	1.56271e-06	1.19903e-06	9.31286e-08	1.98857e-06	2.74397e-07	1.94509e-07	2.41988e-07	3.45308e-07	6.85857e-07
HGM264	8.6845e-05	8.44878e-05	0	1.32947e-05	4.28696e-05	0	1.34836e-07	0	4.02479e-06	1.85218e-05	0	2.08538e-05	1.38345e-05	1.17019e-07	1.77571e-05	5.25338e-06	6.77979e-07	1.60905e-06	1.41899e-06	8.81621e-08	4.55838e-07	1.49958e-07	1.22948e-06	0	6.84535e-06	2.51892e-08	0	0	0	0	1.94491e-07	0	9.55089e-07	3.46803e-06	3.39788e-07	2.03108e-07	0	1.19743e-07	3.23109e-07	0	8.47269e-07	1.52504e-06	4.23274e-06	9.43853e-07	0	4.06215e-07	6.31713e-08	0	2.42685e-06
HGM265	6.78845e-05	6.11401e-05	1.21326e-07	1.15923e-05	4.93976e-05	0	0	6.31904e-08	8.14633e-07	1.14989e-05	0	1.09547e-05	1.23092e-05	1.66478e-06	1.97749e-05	1.29463e-06	4.27203e-07	4.75805e-06	1.03168e-07	4.47809e-07	3.83942e-07	0	3.86207e-06	2.16653e-07	6.57352e-06	3.23811e-07	0	0	5.5826e-07	0	1.25405e-06	6.09064e-08	1.80544e-07	2.29031e-06	2.44566e-06	1.76555e-06	0	3.3953e-07	4.59051e-07	0	7.20684e-07	1.71353e-06	2.66065e-07	2.31946e-06	1.08326e-06	0	5.97074e-08	2.16653e-07	1.54881e-06
HGM266	0.000159634	0.000105331	0	7.36848e-06	0.000106211	7.95729e-08	0	0	4.37772e-08	2.55544e-05	0	2.67713e-05	1.02366e-05	6.94133e-07	4.40229e-05	6.00112e-07	0	1.00147e-06	2.93932e-07	1.26816e-06	0	0	9.32767e-07	2.67479e-06	1.3567e-05	6.45332e-07	7.58036e-07	8.94577e-08	0	0	0	3.83612e-07	2.18223e-07	1.45512e-06	8.22948e-07	1.15964e-06	1.54949e-05	2.48322e-07	4.29931e-08	0	3.38963e-07	3.74096e-07	2.10872e-06	1.86388e-06	1.28595e-07	9.11563e-07	8.1086e-06	2.86434e-06	3.8029e-06
HGM267	4.58167e-05	0.000100905	4.45735e-07	1.57206e-05	6.8758e-05	2.39293e-07	1.24674e-07	6.18173e-08	4.17125e-06	8.11033e-06	0	2.35402e-05	1.2332e-05	5.5775e-08	1.78902e-05	0	1.25376e-06	2.18283e-06	0	2.79927e-07	8.42963e-08	4.58671e-07	9.25341e-07	0	2.5824e-06	4.4958e-07	5.93446e-07	0	3.99744e-07	0	2.21435e-07	0	3.27327e-05	3.11597e-06	3.11081e-06	5.11089e-07	7.43667e-08	0	1.79302e-07	0	2.27329e-06	3.85355e-07	4.4958e-07	8.72715e-07	2.64931e-07	1.87799e-07	1.7523e-07	1.59695e-06	2.07994e-06
HGM268	0.000155614	8.83799e-05	1.977e-06	3.45156e-05	6.24328e-05	0	0	0	2.18598e-05	2.30984e-05	0	2.58674e-05	9.07752e-06	1.82166e-07	1.9573e-05	0	0	3.48838e-06	2.9788e-07	0	1.15618e-06	6.62051e-06	5.59989e-07	6.95054e-07	1.16072e-05	3.26779e-06	2.51658e-07	0	1.55011e-06	0	9.80337e-07	0	5.79212e-07	5.4227e-06	9.89955e-07	2.66596e-07	3.99943e-07	1.08926e-07	7.52646e-07	0	6.55487e-06	0	2.96131e-06	1.20203e-06	0	0	2.2986e-07	4.05448e-07	4.10689e-06
HGM269	0.000131081	7.14487e-05	0	5.40395e-05	5.36142e-05	0	8.77759e-07	0	1.34605e-06	3.34832e-06	0	9.8613e-06	1.22509e-05	1.21764e-06	3.52938e-05	0	1.33518e-06	2.4776e-05	1.07481e-07	4.71632e-07	1.79996e-06	8.02266e-07	1.01347e-06	0	5.39238e-08	2.1944e-07	0	1.28977e-06	6.50432e-06	0	1.32057e-05	0	1.25394e-06	9.73073e-06	4.16508e-06	2.35577e-06	0	2.10734e-06	0	3.46822e-06	3.8715e-06	1.78527e-07	3.47943e-07	3.15993e-06	0	1.99996e-07	0	0	2.52921e-07
HGM270	0.000115478	7.57449e-05	6.74753e-07	7.98204e-06	5.41326e-05	0	0	0	5.65493e-06	1.55013e-05	0	1.67313e-05	1.0066e-05	0	2.02215e-05	5.18408e-05	0	5.52809e-07	0	0	5.63572e-07	7.64869e-07	7.69536e-07	0	2.80494e-06	0	0	0	2.36163e-07	0	8.58776e-08	0	0	7.56445e-06	7.41397e-07	7.17459e-07	0	1.91484e-07	0	1.50286e-06	1.30138e-06	0	1.98874e-06	3.50078e-06	2.53032e-07	0	6.6944e-07	4.04852e-07	3.36338e-06
HGM271	0.00017885	6.54585e-05	7.69712e-07	2.77952e-05	5.2171e-05	0	1.22895e-07	1.21871e-07	9.56079e-06	2.24996e-05	6.2232e-07	1.44526e-05	1.15164e-05	1.37448e-07	2.72302e-05	0	0	2.00842e-05	1.98973e-07	3.28228e-07	4.98563e-07	7.23962e-06	1.06317e-06	4.17843e-07	7.33722e-06	2.03118e-07	0	0	4.87484e-07	4.43167e-08	2.2919e-06	5.28597e-07	0	4.45676e-06	2.23301e-06	5.34229e-07	0	0	4.47233e-08	1.78348e-07	7.5593e-07	1.89929e-07	8.11601e-07	0	1.30576e-07	1.85121e-07	5.75768e-08	2.08922e-07	9.04869e-06
HGM272	0.000114838	9.70357e-05	5.9186e-07	4.17278e-05	7.47241e-05	1.62396e-07	0	3.78785e-08	4.85675e-05	2.75778e-05	0	1.9116e-05	1.02373e-05	4.20672e-06	2.89042e-05	0	1.55249e-05	5.81906e-07	1.99957e-07	0	1.10459e-06	1.11381e-06	3.53052e-06	0	2.05656e-06	1.09678e-07	0	0	0	0	1.0896e-06	0	4.47127e-07	1.27799e-06	2.26115e-07	0	2.3655e-06	0	8.98891e-08	0	3.61675e-06	0	1.80327e-06	5.18713e-07	0	0	1.33082e-06	4.33762e-07	4.85153e-06
HGM273	0.000166616	8.15279e-05	0	4.38965e-05	6.1851e-05	0	2.4183e-06	5.91979e-08	9.63718e-06	8.59634e-06	0	2.31108e-05	8.54757e-06	8.01174e-07	2.65467e-05	8.87968e-07	0	7.81257e-06	3.86598e-07	8.93553e-08	9.68693e-07	8.85202e-08	2.17202e-06	3.11472e-06	3.34579e-06	2.554e-06	0	0	1.17779e-06	0	4.37181e-06	0	3.48979e-07	1.93198e-05	9.63082e-07	4.89432e-07	2.95989e-07	0	6.5172e-07	0	6.35563e-06	0	9.88568e-07	1.67147e-06	3.80558e-07	0	5.5935e-08	9.92269e-07	7.60068e-06
HGM274	6.59472e-05	8.14966e-05	2.44666e-07	1.57257e-05	6.89373e-05	0	0	0	1.05381e-06	8.86164e-06	0	1.80122e-05	1.26591e-05	3.39623e-06	2.44103e-05	0	0	1.41234e-05	3.79482e-07	0	1.76531e-07	0	1.15156e-06	3.76918e-07	5.71166e-07	8.78486e-07	0	0	1.60299e-07	2.53563e-07	7.21463e-06	0	4.9807e-07	6.05847e-06	3.37584e-07	0	0	4.93341e-07	4.21328e-08	3.40146e-07	1.17983e-07	9.32626e-07	1.10779e-06	4.92211e-07	0	0	5.49054e-08	1.93694e-07	3.72791e-06
HGM275	8.51898e-05	6.13146e-05	3.14349e-07	4.69834e-05	3.7688e-05	4.21279e-07	0	2.1415e-07	4.06901e-06	8.15865e-06	0	1.25661e-05	1.07304e-05	0	2.55166e-05	0	7.23889e-06	1.03146e-05	3.49633e-07	0	6.81388e-07	0	1.5839e-06	2.04811e-06	1.15188e-05	3.65796e-07	0	0	2.85534e-07	9.26056e-08	2.55702e-06	0	7.50982e-07	8.59159e-06	1.67519e-06	7.78729e-07	0	3.5574e-06	2.61321e-07	0	3.04982e-06	3.56917e-07	2.38412e-06	2.01553e-06	0	0	6.74489e-08	5.35376e-07	9.21145e-07
HGM276	0.000142163	0.00016147	7.71449e-07	3.67671e-05	7.8781e-05	0	4.75209e-07	0	2.11892e-05	4.09461e-05	0	3.18527e-05	9.85683e-06	2.98672e-06	2.62993e-05	0	0	1.46987e-05	1.01401e-07	2.43745e-06	1.69386e-07	0	4.13845e-06	7.65015e-07	1.32271e-05	4.82394e-08	0	9.25836e-08	0	0	8.18946e-06	6.77544e-07	5.01884e-07	8.20315e-06	1.84658e-06	1.57753e-06	3.11147e-06	0	2.27643e-07	2.66611e-06	2.75759e-06	3.10541e-07	1.97814e-06	0	5.32356e-07	0	4.92953e-06	1.67483e-07	2.03015e-06
HGM277	8.95455e-05	4.72281e-05	1.85496e-06	2.10787e-05	2.44395e-05	0	0	0	2.89027e-06	5.51233e-06	0	1.56171e-05	1.27499e-05	3.06835e-08	1.85127e-05	8.55995e-06	0	1.10244e-05	0	1.02664e-07	2.78244e-07	0	6.21465e-06	0	1.05853e-06	2.00271e-07	0	0	0	0	4.87273e-07	0	0	1.30353e-05	1.47163e-06	0	0	9.74545e-07	3.84723e-07	0	2.28244e-06	0	1.6162e-07	3.84085e-07	4.3724e-07	0	1.92799e-07	0	6.65972e-06
HGM278	6.2693e-05	8.88652e-05	0	2.60834e-05	5.611e-05	0	3.68361e-07	0	1.81458e-05	4.85904e-06	0	2.03032e-05	2.11989e-05	7.04853e-06	2.60683e-05	0	0	4.86013e-06	5.96393e-07	1.73533e-06	3.32083e-07	6.73347e-08	7.78743e-07	6.1493e-07	1.45618e-05	4.05879e-07	0	0	7.04243e-07	0	4.36168e-07	0	1.15965e-07	1.14436e-05	7.90619e-07	4.71343e-07	0	7.63294e-07	5.79824e-07	0	6.01853e-06	0	2.56344e-07	5.15705e-07	0	0	1.43815e-06	2.02939e-07	3.37171e-06
HGM279	6.69336e-05	8.65945e-05	0	2.45754e-05	7.27142e-05	0	0	0.000118835	1.36646e-05	3.29263e-06	0	1.91653e-05	7.21505e-06	7.99061e-07	1.18032e-05	8.60777e-07	0	1.53108e-05	0	0	1.17517e-06	4.36734e-08	2.02555e-06	5.42952e-07	1.39722e-06	1.44502e-06	0	0	5.53598e-07	1.28334e-07	2.97348e-06	0	2.80094e-07	3.33387e-06	4.23926e-08	6.446e-08	8.80547e-08	1.10702e-06	0	0	1.64003e-06	0	1.71112e-07	0	0	0	0	3.92132e-07	1.94022e-06
HGM28	6.2458e-07	3.97576e-06	0	2.37721e-05	1.91954e-06	0	0	0	3.72902e-08	1.6487e-05	0	1.81949e-07	1.25217e-05	1.69014e-07	5.17052e-07	0	0	2.47234e-06	1.79227e-07	9.32959e-07	0	0	1.58326e-06	0	3.89447e-08	0	0	0	1.37881e-06	0	1.9018e-06	0	2.11311e-07	9.67799e-07	2.82127e-06	0	0	1.03617e-06	0	0	5.91234e-08	0	6.88583e-07	0	1.42635e-07	0	1.34773e-07	8.15058e-07	2.25703e-05
HGM280	0.000100375	7.2173e-05	1.24082e-07	5.14642e-05	5.48037e-05	0	0	7.99499e-08	3.45768e-06	4.08777e-05	0	8.15577e-06	5.95281e-06	5.83093e-08	1.62681e-05	0	0	1.88595e-06	1.05512e-07	9.75489e-08	6.16886e-07	0	1.3419e-06	0	5.1348e-06	2.6883e-06	4.13607e-07	5.17009e-07	0	9.40017e-08	9.25987e-07	0	0	5.4759e-06	9.44102e-07	2.10496e-06	4.05989e-07	1.17353e-06	4.72038e-07	0	2.02462e-06	0	6.48117e-07	3.64948e-06	0	0	3.0532e-07	2.42348e-07	2.28834e-06
HGM281	0.000103336	6.07195e-05	0	5.39313e-05	4.39861e-05	0	0	2.31153e-07	1.70238e-06	2.10272e-05	3.26196e-07	1.97901e-05	8.2791e-06	4.43217e-07	1.69427e-05	0	2.15932e-07	2.83318e-06	2.08588e-07	5.78536e-07	2.61327e-07	0	5.8268e-07	9.2602e-07	1.20347e-06	8.51733e-07	2.04416e-07	9.52248e-07	3.70286e-07	4.64582e-08	2.28824e-07	3.07855e-07	9.90002e-07	7.84048e-06	1.08008e-06	0	2.49326e-07	1.1503e-06	6.52456e-07	0	1.39806e-06	3.194e-07	1.34484e-06	8.09075e-07	0	1.94066e-07	1.81077e-07	1.06467e-06	6.8007e-07
HGM3	2.58222e-06	6.51774e-06	0	6.76328e-06	1.06478e-05	2.14677e-07	0	4.67346e-07	5.44338e-07	4.82332e-05	1.77427e-07	7.67099e-07	2.93066e-05	0	5.92067e-06	0	0	3.21097e-06	6.78124e-08	0	0	0	5.0436e-07	1.66054e-07	2.07765e-06	1.41067e-06	0	2.73524e-06	2.26816e-06	3.9249e-08	4.31739e-07	0	1.91884e-06	7.03923e-07	1.76269e-06	0	0	6.21164e-07	1.18105e-07	0	2.18175e-06	0	2.27231e-07	0	1.15644e-07	1.63952e-07	5.60921e-07	7.50103e-06	1.12405e-06
HGM30	0	1.97723e-06	1.50892e-06	1.97399e-06	1.05032e-06	0	0	2.92049e-07	8.34425e-07	8.95855e-07	0	3.99156e-07	3.47921e-05	0	8.14086e-07	0	0	1.24276e-07	1.22324e-07	1.94699e-05	0	0	0	0	0	0	0	2.90235e-07	1.44507e-05	1.86298e-06	0	4.32665e-07	8.6533e-07	1.55393e-06	2.67291e-06	0	1.19204e-07	4.10753e-06	0	0	1.20315e-06	0	1.00707e-07	0	1.04303e-07	0	0	1.47765e-06	6.06888e-07
HGM32	4.85034e-08	2.75468e-07	1.76069e-06	2.19471e-05	1.63883e-07	0	2.93225e-07	1.88153e-06	4.90194e-08	2.96823e-06	0	0	1.87011e-05	1.78246e-07	0	0	3.75055e-07	1.37254e-06	2.93225e-07	2.89771e-06	0	0	2.42882e-07	2.15032e-07	0	0	0	2.6879e-06	0	9.77416e-08	0	5.82917e-07	0	5.0085e-08	4.15887e-06	1.47702e-06	0	9.06032e-08	7.63827e-06	1.85068e-06	1.98209e-07	1.04723e-06	2.26349e-06	0	2.87989e-07	0	0	2.30391e-07	5.65403e-07
HGM34	9.38067e-07	8.445e-06	0	5.52799e-06	8.07754e-06	0	1.14957e-06	0	1.61292e-07	2.53033e-06	0	3.16851e-06	2.44236e-05	3.41875e-06	7.21763e-06	4.39071e-07	0	1.10138e-06	1.07528e-07	3.28061e-06	0	0	2.95506e-06	0	5.39473e-08	2.19536e-07	0	9.81774e-08	9.56719e-06	4.07139e-06	0	1.90148e-06	0	1.23194e-06	1.9575e-06	0	0	3.29488e-06	4.26655e-07	0	1.68202e-06	6.1584e-07	1.37698e-06	0	4.2339e-07	0	4.97845e-07	1.43953e-06	3.10189e-06
HGM35	9.6252e-07	8.39209e-06	0	3.11761e-06	5.50162e-06	0	4.0683e-07	9.32318e-08	3.88149e-06	5.85119e-07	6.91192e-05	9.93906e-07	1.27409e-05	6.88481e-07	3.26256e-06	0	0	1.86464e-07	0	4.78812e-05	0	0	1.13008e-07	1.96459e-06	8.4004e-07	3.10773e-07	0	1.93469e-06	0	2.6869e-07	0	0	3.4037e-07	4.18051e-07	5.80542e-06	0	0	1.28596e-07	0	3.72927e-07	6.08588e-07	4.35889e-07	1.44175e-06	0	2.26039e-05	8.49707e-07	8.8093e-08	2.30149e-05	7.20343e-08
HGM36	3.49061e-08	4.22229e-06	0	3.65544e-06	3.56722e-06	7.10587e-07	6.33069e-07	0	1.53961e-06	1.80221e-07	0	2.6438e-07	2.1105e-05	2.87639e-07	1.36155e-06	0	0	7.40825e-07	6.07658e-08	6.56958e-07	0	7.10587e-07	2.18986e-07	0	3.96118e-08	0	0	0	8.81488e-07	5.90024e-07	0	7.3519e-07	0	3.02749e-06	3.40134e-06	0	1.77647e-07	4.52844e-07	4.54815e-07	0	0	2.41797e-07	6.07345e-07	0	2.42069e-06	0	0	3.24354e-06	2.1741e-06
HGM37	1.89467e-08	6.96634e-06	0	6.1638e-06	5.89044e-06	2.57133e-07	1.37449e-06	5.2498e-08	8.99966e-07	1.94205e-07	0	1.43503e-07	2.01207e-05	6.24763e-07	3.93735e-07	1.74993e-07	0	2.68075e-07	0	4.35833e-06	0	8.99966e-07	2.19184e-07	3.34501e-07	4.48334e-07	1.74993e-07	0	3.26205e-06	1.03915e-06	5.72706e-07	0	4.10276e-06	4.66649e-07	1.85857e-06	4.13761e-06	0	0	5.22556e-07	1.21038e-06	6.19649e-07	3.91695e-07	0	6.63133e-07	1.43995e-07	2.38813e-05	0	0	2.21178e-05	4.00986e-07
HGM38	7.8891e-07	1.1756e-06	0	1.32381e-06	4.26021e-07	0	3.08842e-07	0	2.68841e-07	1.77347e-06	3.41697e-07	2.404e-06	1.73961e-06	0	2.50934e-08	0	0	0	0	1.29086e-05	0	0	0	0	3.77672e-06	6.70499e-07	0	1.09725e-06	0	2.88364e-07	2.67663e-07	0	2.08182e-06	1.01349e-07	3.42399e-06	0	0	9.58539e-07	4.87264e-07	0	7.42731e-07	0	0	0	0	0	6.32274e-08	0	2.59545e-06
HGM39	2.87237e-07	6.52448e-06	0	1.81638e-06	2.81928e-06	0	7.05037e-07	0	6.59474e-07	3.56844e-07	0	3.53322e-07	2.55156e-05	1.00877e-06	1.01142e-06	0	0	2.75015e-07	8.79298e-08	2.94768e-06	0	0	3.48095e-07	1.14387e-07	4.4115e-08	7.18093e-07	0	2.1288e-06	5.7908e-07	6.65868e-07	2.15428e-07	1.41345e-06	2.39364e-07	3.29824e-06	2.15391e-06	0	0	1.28143e-07	1.55744e-07	0	6.67994e-08	7.72883e-07	4.53533e-07	0	2.30816e-07	4.90849e-07	5.08885e-08	1.84653e-07	8.43485e-07
HGM4	8.96202e-07	1.29883e-05	1.75714e-07	6.46898e-06	8.04193e-06	0	0	0	5.61479e-07	3.88081e-07	1.32008e-05	2.56167e-07	9.56838e-06	6.7578e-06	3.98425e-06	0	0	7.02857e-07	3.29182e-07	9.01779e-06	0	0	0	3.60439e-07	3.61779e-06	7.41905e-07	0	0	8.24448e-07	0	2.34286e-07	0	2.60317e-07	1.17087e-06	3.0557e-06	0	7.04618e-08	4.77585e-07	2.12343e-07	0	2.54828e-07	0	9.86466e-07	0	2.5102e-06	3.55877e-07	1.10686e-07	1.31997e-06	4.64035e-06
HGM40	1.82897e-06	7.73831e-06	0	4.64489e-06	7.63649e-06	0	0	0	0	4.24434e-06	1.2511e-06	1.21143e-06	7.70946e-06	5.47431e-07	9.33281e-06	0	0	1.47727e-06	0	1.19456e-06	0	0	1.52558e-07	4.73837e-07	1.29648e-07	4.11526e-06	0	0	0	3.83707e-08	0	5.5938e-07	2.34487e-07	1.0991e-06	3.44882e-07	1.91853e-07	6.46037e-08	3.4094e-07	7.62811e-07	0	0	0	3.30155e-06	0	0	0	0	1.14408e-06	4.73636e-06
HGM41	2.33607e-07	1.59897e-06	0	1.67067e-06	3.66069e-06	0	0	0	2.76514e-07	8.34337e-07	0	2.4691e-07	6.66246e-06	9.90828e-07	8.25654e-07	0	0	3.6996e-07	0	3.15296e-06	0	0	0	1.9356e-06	0	1.31728e-06	0	2.18807e-06	2.3142e-06	4.10582e-08	9.0328e-07	7.97012e-07	0	2.55167e-07	2.86539e-07	1.46711e-06	0	2.16252e-06	0	6.73758e-07	0	1.75964e-07	4.75411e-07	0	1.20975e-07	0	0	1.89428e-06	5.37403e-07
HGM43	4.29033e-08	4.20873e-07	1.78317e-07	1.71514e-06	2.6418e-07	3.15257e-07	0	2.57365e-07	8.10835e-07	3.19439e-06	5.86248e-07	0	8.96777e-06	1.53333e-05	3.58403e-07	0	0	4.75512e-07	0	9.12399e-06	0	0	3.2248e-06	0	2.19093e-06	2.30245e-06	0	0	6.72483e-07	8.64567e-08	0	1.41143e-06	2.64173e-07	0	3.01374e-06	4.32284e-07	0	2.23409e-07	4.25832e-07	4.75512e-07	7.37228e-08	0	4.96224e-07	0	7.64216e-07	1.95416e-07	1.12326e-07	0	1.75535e-06
HGM44	2.4851e-06	8.51553e-06	0	6.05255e-06	3.81606e-06	0	0	0	0	1.9227e-06	6.52789e-07	1.58607e-06	3.13739e-06	6.54404e-08	2.2136e-06	0	0	3.86825e-07	0	2.91944e-07	0	0	3.80053e-07	2.28269e-06	0	1.34833e-05	0	0	3.26801e-07	0	0	8.59612e-07	0	6.06205e-07	1.24865e-06	0	0	1.76562e-06	0	0	0	3.01422e-07	3.03633e-07	0	2.07228e-06	1.17517e-06	0	9.83517e-07	1.29708e-05
HGM45	0	5.15463e-06	1.65178e-07	2.12698e-06	3.11783e-06	0	4.80517e-07	0	1.00142e-07	1.02343e-06	0	3.0907e-06	2.18603e-05	3.02651e-07	4.17402e-06	0	0	1.40577e-07	0	1.69655e-05	0	0	9.82471e-08	0	0	3.67062e-07	0	2.46228e-07	5.51987e-06	8.28952e-07	0	1.35263e-05	2.44708e-07	4.8645e-07	1.39874e-06	0	3.98019e-08	6.21714e-07	3.96838e-07	0	2.05403e-07	1.61603e-06	6.95486e-07	0	1.17984e-07	8.36344e-07	5.20245e-08	1.36598e-06	4.23908e-07
HGM46	2.01038e-08	6.124e-06	2.62137e-07	3.23113e-06	5.80342e-06	2.72837e-07	0	5.57042e-08	3.82669e-07	1.18927e-06	0	2.34491e-06	1.48745e-05	1.55166e-06	7.84003e-06	0	0	3.24715e-07	9.09456e-08	2.52245e-06	0	0	7.0559e-07	3.0199e-06	1.36884e-07	8.39599e-07	2.305e-07	1.22995e-06	8.47169e-07	2.02561e-07	0	1.16532e-06	1.73302e-06	1.38733e-06	1.38464e-06	1.69228e-07	0	4.70951e-07	4.05214e-07	0	1.29763e-07	2.78521e-07	8.14838e-07	0	4.77464e-07	5.07684e-07	0	9.14157e-07	2.29034e-06
HGM48	8.03957e-07	6.45113e-06	2.15294e-07	1.59957e-06	4.29214e-06	3.515e-07	3.13155e-07	0	4.36712e-07	1.05666e-07	0	8.23904e-07	2.05589e-05	9.8045e-06	3.82787e-06	3.02167e-07	0	3.66458e-07	0	6.93273e-06	0	0	4.53028e-07	6.54057e-07	5.87833e-08	2.39215e-07	0	6.8894e-08	2.35939e-07	1.04385e-07	0	1.87967e-06	6.37908e-07	6.1464e-07	1.50987e-06	7.57077e-07	0	1.27644e-06	1.02827e-07	1.14353e-06	2.67723e-07	6.71046e-07	5.99124e-07	0	0	0	0	6.33095e-07	4.99468e-07
HGM49	4.5257e-06	5.12405e-06	0	1.10248e-05	1.78349e-05	0	0	0	2.8779e-06	4.55962e-08	0	2.03496e-05	4.60175e-06	0	3.9719e-05	5.80072e-06	0	3.16263e-07	0	0	0	2.31532e-08	1.72841e-07	8.70626e-06	0	4.10834e-05	0	0	0	0	0	1.27409e-06	0	2.78455e-07	1.78557e-07	0	0	1.65928e-06	0	0	0	0	0	0	1.32717e-07	1.50525e-06	0	2.95694e-06	1.42555e-07
HGM5	4.7361e-07	6.64412e-06	1.86313e-07	1.61464e-06	2.84854e-06	0	0	0	5.04987e-07	9.20101e-08	0	3.73476e-07	3.62312e-05	1.50728e-06	8.40258e-07	6.21045e-07	0	5.60866e-07	1.56074e-07	4.53596e-05	0	0	4.95439e-07	0	1.52612e-07	0	0	9.23003e-07	1.71323e-07	5.87169e-07	2.48418e-07	3.18316e-06	0	6.35392e-07	1.87985e-06	0	0	6.26188e-07	4.48173e-07	7.37109e-07	2.31485e-07	7.74289e-07	9.08461e-07	8.51718e-08	0	0	0	1.91083e-06	1.04267e-06
HGM50	2.80572e-07	5.6504e-06	2.05488e-07	8.35758e-06	4.53459e-06	3.35491e-07	0	0	2.51618e-06	4.2981e-05	0	5.24253e-07	1.04965e-05	1.25302e-06	3.36895e-06	0	0	3.49767e-07	8.60684e-08	3.10171e-07	0	0	0	1.77036e-06	0	5.25137e-06	0	5.1053e-07	0	0	5.47969e-07	1.32041e-07	0	1.82105e-05	5.45272e-07	0	0	3.49767e-07	4.96649e-08	0	2.65146e-07	3.35491e-07	5.76809e-07	1.93401e-07	5.87109e-07	0	6.47207e-08	1.32897e-06	6.46718e-06
HGM51	0	1.8233e-06	4.25231e-07	4.70598e-06	2.89498e-06	0	2.8091e-07	6.43753e-08	3.15307e-07	1.70732e-06	1.9048e-06	1.16139e-06	1.34032e-05	5.63978e-07	5.11865e-06	2.51221e-07	0	5.15002e-07	0	2.49431e-05	0	0	4.8719e-07	0	0	0	0	4.13841e-07	3.3247e-06	4.68184e-07	0	1.81765e-06	0	8.64711e-07	2.9328e-06	1.11976e-06	0	5.67533e-07	5.19174e-07	7.46753e-06	0	6.01951e-07	1.48379e-06	0	1.37947e-07	0	0	8.35742e-07	1.95258e-06
HGM52	3.83276e-07	9.9527e-06	0	1.09327e-05	9.1065e-06	2.88076e-07	0	0	1.44038e-07	2.59798e-07	0	2.01538e-06	2.35071e-05	1.0505e-06	3.27651e-06	0	0	1.09369e-06	0	1.31494e-05	0	0	1.19761e-06	0	9.6353e-08	2.21597e-08	2.47644e-07	3.75952e-07	1.6225e-07	4.67332e-07	0	3.29572e-05	2.61402e-07	1.10251e-06	1.02222e-06	4.27749e-07	1.47039e-06	3.47275e-07	2.57199e-07	4.6281e-07	4.93436e-07	6.60719e-07	7.42933e-07	4.08051e-07	7.84207e-07	0	1.11147e-07	1.20992e-06	1.34162e-06
HGM54	4.0744e-06	1.8725e-05	2.87744e-07	6.9268e-06	1.01341e-05	0	0	0	5.23172e-07	3.07251e-06	0	9.96291e-07	3.33656e-05	6.00579e-07	6.57274e-06	0	0	0	0	1.01344e-06	0	0	0	7.77468e-07	2.13144e-07	2.68562e-06	0	0	6.90587e-07	1.71788e-07	0	9.2448e-08	0	2.86127e-06	6.26976e-07	0	5.87234e-08	0	4.16027e-07	0	0	4.48433e-07	1.98444e-07	0	3.1591e-07	1.12841e-07	0	0	7.61493e-07
HGM56	8.48757e-07	5.22468e-06	0	2.70033e-06	3.41696e-06	5.27658e-07	5.8522e-07	0	2.43842e-07	3.01934e-06	3.42416e-07	1.02647e-06	1.14467e-05	2.49136e-06	1.35789e-06	0	0	3.37391e-08	0	2.9353e-06	2.03716e-07	0	1.62561e-07	4.59816e-07	0	3.24592e-06	0	1.9992e-07	1.42601e-06	1.95073e-07	2.68226e-07	2.0827e-06	0	9.8914e-07	7.27558e-07	3.6208e-07	0	1.1051e-06	4.33241e-07	0	8.33863e-08	0	3.75012e-07	0	5.7477e-07	1.5778e-07	0	8.43023e-07	9.61396e-07
HGM58	5.82198e-07	3.12026e-06	0	2.06284e-06	3.32901e-06	0	0	0	0	3.88093e-07	5.97371e-07	7.35487e-07	1.09297e-05	4.9605e-08	3.93328e-06	0	0	0	0	1.50094e-06	0	0	1.16685e-06	7.2587e-07	0	1.28429e-05	0	8.71939e-08	1.24389e-06	1.78668e-06	2.3397e-07	4.01092e-07	0	0	1.27367e-07	0	0	7.0638e-07	0	0	0	2.92463e-07	1.71125e-06	0	6.45275e-07	0	0	7.78377e-07	1.34115e-06
HGM59	1.80632e-08	1.09302e-05	0	2.55606e-06	5.25912e-06	0	2.18401e-07	1.001e-07	0	1.21594e-06	1.64549e-07	2.14501e-07	2.78872e-05	1.31382e-06	3.24999e-06	0	0	7.36535e-07	6.28903e-08	1.44296e-05	0	0	3.12581e-07	3.43202e-07	0	0	0	1.07251e-07	0	3.64002e-08	0	1.42731e-05	0	1.3184e-06	1.37138e-07	9.18119e-07	4.29002e-07	0	5.04163e-07	2.00201e-07	6.22386e-08	0	2.95033e-06	0	1.44192e-06	7.60257e-07	0	6.86403e-07	3.79528e-08
HGM6	1.05067e-05	1.03008e-05	0	4.63283e-07	2.36074e-06	0	0	0	2.15772e-07	8.98257e-05	0	3.53395e-07	2.64676e-05	2.25034e-06	6.41922e-07	0	0	6.42726e-07	0	4.09601e-07	0	0	2.27986e-07	1.76742e-06	0	5.03468e-07	0	0	2.2318e-06	0	0	1.09848e-07	0	5.76462e-06	1.79407e-06	0	6.16492e-08	3.67946e-07	1.1673e-06	0	0	0	1.27192e-06	0	2.23764e-07	3.05905e-07	0	5.66402e-07	4.40497e-07
HGM62	1.91616e-08	2.36639e-06	0	3.37208e-06	3.73805e-06	0	0	0	1.30025e-07	9.18554e-06	0	2.11891e-06	9.43451e-06	7.55886e-07	4.07431e-06	0	0	3.87055e-07	0	2.31006e-06	0	0	2.04685e-07	3.64071e-07	0	6.90218e-06	0	1.10804e-06	8.14802e-07	7.72272e-08	0	1.15841e-07	0	2.31394e-07	1.03756e-06	8.11624e-08	0	5.56231e-07	1.52843e-07	0	1.65487e-07	0	5.49245e-07	0	6.91061e-07	0	0	1.05335e-06	2.64803e-06
HGM63	1.76464e-07	5.62072e-06	0	3.24227e-06	5.29104e-06	0	5.60072e-07	0	2.68368e-07	2.78072e-07	0	4.94118e-07	6.30482e-05	1.31071e-05	1.79295e-06	0	0	2.71337e-06	8.76303e-08	4.861e-07	0	0	1.15236e-05	1.65621e-06	3.70443e-07	1.07347e-05	0	8.80113e-07	0	0	0	1.3399e-06	0	1.08398e-06	3.8801e-07	8.16333e-07	0	7.70338e-07	3.87341e-07	0	0	0	0	0	6.98608e-07	3.26118e-07	0	1.84024e-07	1.51045e-06
HGM64	1.87622e-06	8.09278e-06	0	2.38216e-06	4.41984e-06	0	9.16814e-07	1.40069e-07	1.71513e-07	2.06236e-06	0	3.38435e-07	1.59579e-05	7.87887e-07	5.25258e-07	0	0	0	8.80013e-08	2.59953e-06	0	0	3.00627e-07	0	5.7366e-08	4.66896e-07	0	1.00228e-06	7.1597e-07	7.6021e-07	0	4.05018e-07	3.11264e-07	2.73301e-06	5.40314e-06	0	0	7.5241e-07	4.57353e-07	0	1.63145e-07	3.50172e-07	2.94882e-07	0	1.50074e-07	2.12763e-07	6.61742e-08	0	2.14297e-07
HGM65	3.56716e-07	1.74417e-05	2.22554e-07	3.70946e-06	1.43933e-05	0	0	0	0	2.91562e-05	2.87654e-06	1.24255e-06	2.13031e-05	5.84321e-07	2.55852e-06	0	0	1.52839e-07	6.64168e-08	1.59567e-06	0	0	7.54108e-08	0	0	0	0	0	0	3.19062e-06	2.11427e-07	0	5.03397e-08	2.3764e-07	1.83606e-06	0	0	4.95057e-07	6.81615e-07	0	6.57285e-08	1.64748e-07	0	0	4.53057e-07	0	1.99773e-07	3.62446e-07	1.10228e-05
HGM66	1.18103e-07	7.63782e-06	0	5.82672e-06	5.59885e-06	0	2.21434e-06	6.5449e-08	6.41133e-07	9.69652e-08	0	2.01075e-06	2.80167e-05	1.06837e-06	1.99875e-06	0	0	3.34208e-07	0	7.90327e-07	0	0	2.48422e-06	4.67615e-07	0	8.72653e-07	0	4.39817e-07	9.04492e-07	8.56787e-07	0	6.17475e-07	0	1.14549e-06	3.14628e-05	0	0	0	1.88122e-07	0	8.13873e-08	1.59373e-06	1.1023e-06	0	5.81769e-07	1.98832e-07	0	1.18509e-06	1.26391e-07
HGM67	0	4.45156e-06	0	9.21988e-07	4.46181e-06	0	0	4.96699e-08	9.93398e-07	2.56604e-06	0	6.38613e-07	2.0114e-05	0	6.32907e-06	0	0	6.34084e-07	0	2.32223e-06	0	0	1.09555e-05	2.38416e-07	0	0	0	1.65669e-06	5.25917e-07	3.61236e-08	5.96039e-07	0	0	9.36703e-07	2.72888e-06	0	0	1.83953e-07	2.1963e-07	3.90845e-07	1.61821e-07	3.09631e-07	1.45674e-06	0	1.06436e-07	0	0	0	1.04379e-06
HGM68	0	2.82104e-06	7.92349e-07	1.33849e-06	1.72699e-06	0	0	0	0	3.75274e-07	0	1.26529e-07	3.47093e-05	2.92637e-06	1.71846e-06	0	0	2.36366e-07	0	2.7249e-06	0	0	5.74568e-07	0	0	1.61003e-07	0	0	0	1.51238e-06	0	7.75269e-07	0	5.28568e-08	2.67692e-07	0	0	0	2.82935e-05	0	2.9331e-06	0	3.89797e-07	0	0	8.43738e-07	0	0	1.42782e-07
HGM7	5.09609e-07	3.40609e-06	0	3.20223e-06	2.49675e-06	0	2.68703e-07	3.80893e-08	3.01605e-07	1.13333e-06	0	3.36643e-07	7.12548e-06	0	3.62429e-06	1.23155e-06	0	3.67383e-06	0	2.78842e-07	0	0	2.38307e-07	1.30784e-07	0	3.74249e-06	0	9.17928e-08	1.87071e-07	1.15101e-06	0	2.37408e-07	5.86454e-08	9.17928e-08	0	3.74143e-07	0	8.49348e-08	0	0	1.29511e-06	3.07888e-07	5.18549e-07	1.73866e-07	3.01605e-07	0	0	2.91066e-06	4.71069e-08
HGM70	1.86592e-06	1.78615e-05	0	2.38101e-05	1.36914e-05	0	0	0	1.00092e-05	4.12071e-06	2.49522e-07	5.8237e-06	8.00626e-06	8.49536e-07	1.09306e-05	0	0	2.44324e-05	0	0	0	0	4.74968e-06	1.50353e-07	1.44093e-06	1.62883e-07	0	0	2.29952e-07	1.354e-05	1.95459e-07	4.34354e-07	0	5.92071e-06	1.43681e-06	1.7769e-07	0	0	0	0	6.06075e-08	0	4.11493e-07	0	5.23551e-07	0	1.84686e-07	1.76277e-06	2.69193e-06
HGM71	2.97037e-06	3.77297e-06	0	4.22906e-06	8.3859e-06	0	0	0	4.01035e-08	1.66518e-06	0	3.35444e-07	3.57899e-06	1.96685e-06	1.40656e-05	0	0	1.40248e-07	1.34924e-06	0	0	0	0	2.35994e-07	5.8636e-07	0	0	0	1.80466e-07	1.00405e-06	2.04528e-07	9.85677e-08	0	1.2351e-06	2.03747e-06	0	0	7.46032e-07	0	0	0	1.59372e-07	2.11581e-07	0	0	0	1.44941e-07	1.2436e-06	2.75838e-06
HGM73	1.4816e-07	2.49707e-05	0	5.75251e-06	2.02501e-05	0	0	0	1.58331e-07	2.47619e-06	0	3.81725e-06	8.30596e-06	1.71493e-07	8.59021e-06	4.31011e-07	0	1.65068e-07	0	1.24912e-05	0	0	1.86945e-07	0	0	4.31011e-07	0	2.89126e-07	0	1.62112e-06	5.17214e-07	7.8586e-07	0	8.6694e-07	2.05715e-06	1.9641e-07	0	5.88226e-07	0	9.82706e-06	8.03959e-08	7.26282e-07	1.21794e-06	0	1.38539e-07	1.9641e-07	0	1.1291e-06	9.50667e-07
HGM74	2.59406e-08	1.52683e-06	0	3.66183e-06	9.3546e-07	0	3.13646e-07	0	0	3.75767e-06	0	3.9295e-08	5.7977e-06	9.33817e-08	6.29644e-07	0	0	1.62106e-06	2.70951e-07	0	0	0	0	0	5.88755e-08	2.70809e-08	0	0	0	2.5747e-07	0	6.92792e-08	0	0	1.45691e-06	3.28237e-07	0	2.19656e-06	2.62166e-07	0	5.65591e-08	0	4.51352e-07	0	2.46436e-06	0	0	1.16296e-06	1.32305e-05
HGM75	3.76196e-07	8.30788e-06	0	1.87686e-06	3.32657e-06	0	0	3.16842e-08	1.25444e-07	4.1104e-06	5.05212e-07	2.4753e-07	9.43019e-06	1.11008e-06	8.0676e-07	0	0	7.40571e-08	1.28728e-07	0	0	1.14628e-07	3.70286e-08	7.40076e-07	1.80416e-06	9.29127e-08	0	0	1.26551e-06	1.11759e-07	0	1.27782e-06	2.27657e-07	5.3817e-07	1.03714e-06	0	0	0	4.9036e-07	0	4.41484e-07	0	3.33674e-07	0	2.19526e-07	0	3.38797e-07	0	3.12783e-06
HGM76	9.70278e-08	5.65803e-06	0	2.58758e-06	4.33212e-06	1.56105e-06	0	0	0	3.46983e-07	0	1.61676e-06	2.33759e-05	2.45096e-05	4.18995e-06	6.7212e-07	0	1.55577e-06	0	1.92759e-06	0	0	2.23862e-06	1.24084e-06	0	1.79232e-07	0	0	9.83389e-07	2.39519e-06	2.40759e-07	2.7621e-07	0	4.43532e-07	1.8488e-06	6.12565e-07	8.79866e-07	0	5.64905e-06	0	1.51373e-06	0	5.1982e-07	0	0	2.04188e-06	0	5.22813e-06	1.0978e-06
HGM77	0	4.41792e-06	1.8487e-06	5.27742e-06	2.36104e-06	0	5.72694e-07	0	0	1.78233e-06	0	5.90445e-07	2.67518e-05	0	9.67316e-07	0	0	2.80254e-07	6.89631e-08	8.28425e-08	0	0	0	0	0	0	0	0	2.58274e-07	3.9915e-08	0	2.3949e-07	2.43925e-06	0	2.86201e-06	0	0	1.38652e-06	0	0	1.36497e-07	0	3.18741e-06	0	3.58788e-06	1.66734e-07	5.70439e-07	4.12707e-06	4.56666e-06
HGM79	7.98193e-07	1.28092e-06	0	1.23158e-05	1.41637e-06	0	0	0	0	4.2657e-07	0	1.38142e-06	1.74743e-05	3.62048e-07	7.22286e-08	0	0	0	0	6.78374e-07	8.75498e-08	7.98382e-08	1.39236e-07	0	0	7.28663e-07	0	1.86468e-06	0	0	5.13626e-07	1.26072e-06	4.5848e-07	1.70084e-06	1.25805e-06	5.85143e-07	0	4.59842e-07	5.97952e-07	0	2.85348e-07	9.63048e-07	1.08132e-06	0	1.37578e-07	0	0	0	5.64276e-07
HGM8	3.82902e-08	3.1631e-06	1.16803e-07	1.59243e-06	2.15974e-06	1.0551e-06	0	5.90636e-07	0	3.90537e-08	0	0	1.5862e-05	4.42847e-07	2.00508e-07	0	0	2.97971e-06	3.4472e-06	4.00362e-06	0	0	6.43005e-08	0	4.34522e-08	2.12956e-06	0	1.13674e-07	4.39017e-07	0	0	7.50954e-06	5.72202e-07	1.41713e-06	6.51929e-07	0	0	1.46339e-07	1.19608e-05	0	5.89658e-07	4.96032e-07	3.79711e-06	0	0	0	0	1.09127e-06	1.02773e-07
HGM80	1.3789e-07	5.98937e-06	1.5611e-06	2.82911e-06	2.08642e-06	0	2.05059e-07	0	5.80651e-06	1.69562e-06	0	5.13814e-08	1.59004e-05	6.97042e-07	3.87689e-07	0	0	6.47194e-07	0	1.91156e-07	0	0	4.31289e-06	7.21464e-07	0	1.44427e-07	0	6.3046e-07	0	4.16953e-06	0	1.81176e-07	3.22235e-07	0	5.4476e-07	1.70882e-07	0	3.28948e-07	1.5929e-06	0	4.01651e-07	0	1.78077e-06	0	9.06286e-07	2.85525e-07	0	0	1.32296e-06
HGM81	1.83931e-07	3.36829e-06	9.03652e-07	4.55038e-07	2.74252e-06	0	0	0	5.71028e-08	4.83728e-07	0	2.38817e-07	1.65935e-05	4.25155e-07	1.11939e-06	0	0	7.25252e-07	0	4.39584e-07	0	5.40582e-08	2.80679e-07	0	1.78909e-07	2.42687e-07	0	5.725e-06	0	2.64749e-07	8.73673e-07	1.40349e-07	9.70748e-07	6.25763e-07	1.36856e-06	3.33888e-07	0	1.8251e-06	1.56479e-07	0	8.99818e-07	6.80784e-07	3.06552e-07	0	0	2.21183e-07	0	3.92662e-07	2.2483e-07
HGM86	0	1.55024e-05	3.79314e-07	1.24432e-06	4.61344e-06	0	1.37932e-06	0	6.19288e-07	3.95603e-06	0	1.72808e-07	9.33438e-06	7.97895e-06	1.21471e-06	0	0	6.45641e-07	7.94375e-08	1.66829e-06	0	0	5.60478e-07	9.10353e-07	0	2.1073e-07	0	2.82718e-07	6.70436e-06	4.22993e-06	2.52876e-07	0	2.80973e-07	2.55267e-06	1.88097e-06	0	0	1.08921e-06	4.58385e-08	0	3.14457e-07	5.13561e-07	0	0	0	0	0	1.8436e-06	6.05915e-07
HGM88	7.87084e-08	5.68925e-07	5.13148e-07	1.34575e-07	5.01696e-07	0	8.72351e-07	0	4.51216e-08	3.53222e-06	1.7925e-07	0	1.41111e-05	0	4.71874e-07	0	0	0	0	5.27237e-06	0	0	3.77869e-06	0	4.46596e-08	0	0	2.76335e-06	1.9243e-07	0	0	6.10179e-07	0	2.42103e-07	3.85353e-06	5.66645e-06	0	4.51216e-07	2.35565e-07	3.585e-07	5.92093e-08	0	6.8474e-07	0	5.84164e-07	0	0	1.47025e-07	4.79992e-06
HGM89	4.20792e-07	3.60106e-07	0	3.97851e-06	2.97223e-07	1.05176e-06	0	0	2.17959e-07	5.57868e-06	0	1.52571e-06	8.31616e-06	1.80788e-07	6.01881e-07	0	0	2.55885e-08	0	1.84735e-06	0	0	1.47057e-07	1.1857e-06	2.49946e-07	1.24548e-06	0	6.82306e-07	0	3.6987e-08	0	3.98154e-07	0	1.89529e-08	3.66847e-06	7.77433e-08	0	4.41822e-07	4.39877e-07	0	6.30785e-08	0	7.40242e-07	0	1.08979e-07	0	4.80539e-08	0	2.42257e-06
HGM9	5.75942e-07	1.50053e-06	4.79217e-07	4.60179e-06	5.7124e-07	0	4.74861e-07	3.36564e-08	0	9.21318e-07	0	6.15113e-07	1.56399e-05	4.82081e-07	6.3253e-07	3.62741e-07	0	1.38922e-07	2.3743e-07	2.808e-06	0	0	6.1078e-07	0	1.33707e-07	7.25482e-07	0	0	5.36658e-07	6.6451e-06	0	4.74861e-07	0	1.59252e-07	1.06201e-06	4.95899e-07	3.54e-06	6.03647e-07	1.9822e-07	0	0	1.69593e-07	9.16398e-07	0	7.47937e-06	0	0	1.86553e-07	9.25559e-07
HGM90	3.28362e-07	3.85072e-07	0	5.40132e-06	2.28969e-07	1.99989e-07	9.53793e-07	0	3.34088e-07	1.10348e-06	0	1.3285e-06	1.05724e-05	5.5108e-07	3.87478e-08	0	0	2.59944e-08	0	2.88537e-06	0	0	1.49389e-07	4.23774e-05	8.46369e-08	0	8.66377e-07	3.46565e-06	0	3.75737e-08	0	8.75245e-07	2.29617e-07	5.8995e-08	8.96336e-07	2.04384e-06	0	1.44395e-06	1.71569e-06	0	3.20396e-08	1.6103e-07	1.17955e-06	0	7.74957e-07	0	0	1.77133e-07	7.42933e-07
HGM92	1.52573e-07	1.23412e-06	0	4.01488e-06	5.33389e-07	0	3.25195e-07	1.40918e-07	6.90209e-07	2.1844e-06	3.5979e-07	2.31118e-07	4.86872e-06	3.38189e-07	5.54864e-07	0	0	1.11251e-07	0	3.69485e-06	0	0	1.70809e-07	4.83147e-07	2.30855e-07	6.86412e-06	0	5.08748e-06	5.45623e-07	2.56214e-07	1.12734e-06	0	0	9.12353e-07	5.60739e-07	1.18479e-06	0	3.10278e-07	3.04088e-07	0	1.96728e-07	5.71906e-07	2.96669e-07	0	3.43347e-06	0	6.65753e-08	9.50007e-07	5.84329e-07
HGM96	3.11423e-06	3.14219e-06	0	1.83701e-06	7.00404e-07	0	0	0	0	1.73142e-05	2.42562e-06	0	6.82136e-06	2.8126e-07	2.00398e-07	0	0	4.84679e-07	0	0	0	0	8.58464e-08	3.71306e-06	0	1.00592e-06	0	0	0	0	0	5.15079e-07	1.01789e-07	2.41534e-07	9.45366e-07	6.41229e-07	2.591e-07	4.81381e-07	2.56009e-07	2.33615e-07	0	4.81957e-07	1.10995e-06	0	3.8171e-07	0	0	0	2.4688e-06
HGM97	4.36797e-06	2.4307e-06	0	4.89931e-06	2.32411e-06	0	4.51767e-07	0	2.51109e-07	3.33898e-05	0	1.25984e-06	6.0946e-06	1.10611e-06	2.88682e-06	0	0	0	0	2.48313e-06	7.308e-07	0	5.13879e-07	1.65648e-07	0	1.3804e-07	0	0	0	0	0	5.64709e-07	0	3.34524e-06	4.87382e-07	1.54592e-06	0	0	2.22512e-07	0	0	0	1.6328e-06	0	7.76475e-07	1.57261e-07	0	0	2.30125e-06
HGM98	3.48776e-06	4.97551e-06	0	1.29152e-05	5.20329e-06	0	0	4.38732e-06	1.68461e-07	9.54449e-06	1.69032e-07	8.342e-07	1.10671e-05	9.27769e-08	3.67242e-06	0	5.73922e-07	2.374e-07	0	2.32818e-07	0	0	0	1.13156e-05	4.21138e-08	0	0	0	6.38137e-07	2.16873e-06	2.05656e-07	4.95555e-08	0	7.12274e-07	1.52072e-06	5.90999e-07	0	8.36024e-07	3.68338e-07	0	2.55737e-07	6.41004e-07	2.65934e-06	0	4.4069e-07	0	0	0	1.20228e-06
HGM99	1.95518e-08	2.01893e-07	1.19284e-07	3.03944e-06	2.8268e-06	0	2.36399e-07	1.62524e-07	2.65346e-07	1.1965e-07	8.2991e-07	1.18469e-07	1.49402e-05	2.16185e-06	1.95351e-06	0	0	3.85668e-07	8.84485e-08	0	0	0	9.0863e-07	5.57226e-06	5.00074e-07	2.70874e-06	0	4.21553e-07	2.36399e-07	2.72858e-07	0	2.88615e-07	6.27642e-07	2.20372e-07	1.85067e-06	1.64581e-07	0	3.97175e-07	1.21513e-06	0	7.75592e-07	1.59006e-06	7.00072e-06	0	2.0466e-05	4.93744e-07	0	3.71484e-07	7.02538e-07
[truncated: 1,024 more columns]
