# Supplementary material for: Expanded catalogue of metagenome-assembled genomes reveals resistome characteristics and athletic performance-associated microbes in horse
Source: Microbiome. 2023 Jan 12;11:7. doi: 10.1186/s40168-022-01448-z (PMC9835274; doi:10.1186/s40168-022-01448-z)
Supplement: Supplementary file 24 — Additional file 23: Table S18. The differences of microbial composition in racehorses and nonracehorses. [file 40168_2022_1448_MOESM23_ESM.xlsx]

## Sheet: Sheet1
Table S18. The differences of microbial composition in racehorses and nonracehorses.
Genome	TAX	avg(Racehorse)	sd(Racehorse)	avg(Control)	sd(Control)	p.value	Change Flod
MAG59.bin.38	d__Bacteria;p__Firmicutes_A;c__Clostridia;o__Oscillospirales;f__Oscillospiraceae;g__UBA1777;s__	3.36201e-05	3.75487e-05	0	0	0.000552781	#DIV/0!
MAG36.bin.6	d__Bacteria;p__Bacteroidota;c__Bacteroidia;o__Bacteroidales;f__Bacteroidaceae;g__Prevotella;s__	9.03843e-05	0.000129439	0	0	0.0044971	#DIV/0!
MAG20.bin.3	d__Bacteria;p__Firmicutes_C;c__Negativicutes;o__Acidaminococcales;f__Acidaminococcaceae;g__Phascolarctobacterium_A;s__	4.42257e-05	7.10704e-05	0	0	0.00986091	#DIV/0!
MAG19.bin.10	d__Bacteria;p__Firmicutes_C;c__Negativicutes;o__Acidaminococcales;f__Acidaminococcaceae;g__Phascolarctobacterium_A;s__	3.30982e-05	4.90889e-05	0	0	0.00577687	#DIV/0!
MAG148.bin.1	d__Bacteria;p__Firmicutes_C;c__Negativicutes;o__Selenomonadales;f__Selenomonadaceae;g__Anaerovibrio;s__	0.000246685	0.000351233	1.9808e-06	4.39547e-06	0.00457278	124.538
MAG23.bin.66	d__Bacteria;p__Firmicutes_C;c__Negativicutes;o__Acidaminococcales;f__Acidaminococcaceae;g__Phascolarctobacterium_A;s__	8.08127e-05	0.000116041	7.88972e-07	3.20471e-06	0.00492731	102.428
MAG65.bin.23	d__Bacteria;p__Firmicutes_C;c__Negativicutes;o__Selenomonadales;f__Selenomonadaceae;g__Anaerovibrio;s__	0.000247345	0.00036089	2.46862e-06	5.85079e-06	0.00552694	100.196
MAG266.bin.12	d__Bacteria;p__Bacteroidota;c__Bacteroidia;o__Bacteroidales;f__Bacteroidaceae;g__Prevotella;s__	0.000253905	0.000394301	6.88224e-06	1.43928e-05	0.00946172	36.8928
MAG146.bin.68	d__Bacteria;p__Bacteroidota;c__Bacteroidia;o__Bacteroidales;f__Bacteroidaceae;g__Prevotella;s__	0.000123844	0.000156948	3.74615e-06	7.60247e-06	0.00222645	33.0589
MAG240.bin.27	d__Bacteria;p__Bacteroidota;c__Bacteroidia;o__Bacteroidales;f__UBA3663;g__UBA3663;s__	0.000153686	0.00021695	4.77019e-06	1.46698e-05	0.00511739	32.2179
MAG122.bin.6	d__Bacteria;p__Bacteroidota;c__Bacteroidia;o__Bacteroidales;f__Bacteroidaceae;g__Prevotella;s__	0.000133356	0.000170013	4.15036e-06	6.60507e-06	0.00235138	32.1312
MAG28.bin.16	d__Bacteria;p__Bacteroidota;c__Bacteroidia;o__Bacteroidales;f__UBA3663;g__UBA3663;s__	0.000176249	0.000266789	6.24839e-06	2.56852e-05	0.00855664	28.2071
MAG255.bin.26	d__Bacteria;p__Bacteroidota;c__Bacteroidia;o__Bacteroidales;f__UBA3663;g__UBA3663;s__	0.000144852	0.000223734	5.31834e-06	2.30137e-05	0.00984236	27.2363
MAG18.bin.10	d__Bacteria;p__Firmicutes_C;c__Negativicutes;o__Selenomonadales;f__Selenomonadaceae;g__Anaerovibrio;s__	0.0010047	0.00151716	3.70363e-05	8.2972e-05	0.00844263	27.1275
MAG252.bin.16	d__Bacteria;p__Firmicutes_A;c__Clostridia;o__Lachnospirales;f__Lachnospiraceae;g__;s__	0.000377199	0.000571369	1.49395e-05	4.41036e-05	0.00880706	25.2484
MAG137.bin.13	d__Bacteria;p__Bacteroidota;c__Bacteroidia;o__Bacteroidales;f__UBA3663;g__UBA3663;s__	0.00017925	0.000250558	7.3533e-06	2.73433e-05	0.00517941	24.3768
MAG176.bin.8	d__Bacteria;p__Bacteroidota;c__Bacteroidia;o__Bacteroidales;f__UBA3663;g__UBA3663;s__	0.000110517	0.000156335	4.89794e-06	1.44609e-05	0.00575298	22.5639
MAG110.bin.25	d__Bacteria;p__Firmicutes_C;c__Negativicutes;o__Selenomonadales;f__Selenomonadaceae;g__Anaerovibrio;s__	0.000465538	0.000632288	2.13884e-05	2.88821e-05	0.00431524	21.766
MAG3.bin.34	d__Bacteria;p__Firmicutes_C;c__Negativicutes;o__Acidaminococcales;f__Acidaminococcaceae;g__Phascolarctobacterium_A;s__	0.000107092	8.85538e-05	5.3538e-06	7.65304e-06	3.745e-05	20.003
MAG32.bin.44	d__Bacteria;p__Firmicutes_A;c__Clostridia;o__Lachnospirales;f__Lachnospiraceae;g__;s__	0.0010244	0.00131256	5.12943e-05	6.59981e-05	0.00286628	19.971
MAG171.bin.27	d__Bacteria;p__Bacteroidota;c__Bacteroidia;o__Bacteroidales;f__UBA3663;g__UBA3663;s__	0.000160142	0.00021244	8.11874e-06	2.31342e-05	0.00380073	19.725
MAG58.bin.49	d__Bacteria;p__Firmicutes_C;c__Negativicutes;o__Acidaminococcales;f__Acidaminococcaceae;g__Phascolarctobacterium_A;s__	4.25082e-05	4.72523e-05	2.15855e-06	1.02386e-05	0.000902201	19.693
MAG23.bin.2	d__Bacteria;p__Firmicutes_C;c__Negativicutes;o__Acidaminococcales;f__Acidaminococcaceae;g__Phascolarctobacterium_A;s__	0.000361745	0.000292753	1.85954e-05	2.48672e-05	2.93763e-05	19.4534
MAG8.bin.21	d__Bacteria;p__Firmicutes_A;c__Clostridia;o__Oscillospirales;f__Oscillospiraceae;g__UBA1777;s__	7.49587e-05	5.11788e-05	4.10741e-06	1.19819e-05	3.19384e-06	18.2496
MAG35.bin.4	d__Bacteria;p__Firmicutes_C;c__Negativicutes;o__Acidaminococcales;f__Acidaminococcaceae;g__Phascolarctobacterium_A;s__	0.000113172	0.000107197	6.39754e-06	1.13154e-05	0.00018928	17.69
MAG80.bin.33	d__Bacteria;p__Firmicutes_C;c__Negativicutes;o__Acidaminococcales;f__Acidaminococcaceae;g__Phascolarctobacterium_A;s__	0.000229278	0.00029657	1.34474e-05	2.04287e-05	0.00331761	17.05
MAG240.bin.26	d__Bacteria;p__Firmicutes_C;c__Negativicutes;o__Acidaminococcales;f__Acidaminococcaceae;g__Phascolarctobacterium_A;s__	0.000749059	0.000520469	4.47844e-05	3.74296e-05	4.63994e-06	16.7259
MAG77.bin.21	d__Bacteria;p__Firmicutes_A;c__Clostridia;o__Oscillospirales;f__Acutalibacteraceae;g__Eubacterium_R;s__	3.41418e-06	5.01086e-06	2.22527e-07	9.06359e-07	0.00881737	15.3428
MAG76.bin.6	d__Bacteria;p__Firmicutes_A;c__Clostridia;o__Lachnospirales;f__Lachnospiraceae;g__UBA1712;s__	0.000607915	0.000752498	3.98244e-05	2.63013e-05	0.0024795	15.2649
MAG77.bin.65	d__Bacteria;p__Firmicutes_C;c__Negativicutes;o__Acidaminococcales;f__Acidaminococcaceae;g__Phascolarctobacterium_A;s__	0.00100058	0.00066816	6.56233e-05	4.59243e-05	2.93852e-06	15.2473
MAG73.bin.20	d__Bacteria;p__Firmicutes_A;c__Clostridia;o__Oscillospirales;f__Ruminococcaceae;g__Ruminococcus;s__	0.000436344	0.000408172	2.90659e-05	4.10847e-05	0.000185678	15.0122
MAG50.bin.13	d__Bacteria;p__Firmicutes_A;c__Clostridia;o__Oscillospirales;f__Oscillospiraceae;g__CAG-110;s__	8.28258e-05	0.00011252	5.63025e-06	1.61658e-05	0.00523182	14.7108
MAG172.bin.19	d__Bacteria;p__Firmicutes_A;c__Clostridia;o__Oscillospirales;f__Oscillospiraceae;g__F23-B02;s__	0.00426963	0.00512015	0.000297768	0.000241911	0.00199062	14.3388
MAG122.bin.28	d__Bacteria;p__Bacteroidota;c__Bacteroidia;o__Bacteroidales;f__UBA3663;g__UBA3663;s__	0.000153977	0.000164158	1.07615e-05	3.10396e-05	0.000730423	14.3081
MAG104.bin.14	d__Bacteria;p__Firmicutes_C;c__Negativicutes;o__Acidaminococcales;f__Acidaminococcaceae;g__Phascolarctobacterium_A;s__	0.000933388	0.00110505	6.83635e-05	9.94195e-05	0.00185804	13.6533
MAG22.bin.2	d__Bacteria;p__Firmicutes_A;c__Clostridia;o__Lachnospirales;f__UBA1390;g__RUG760;s__	8.04244e-05	8.76306e-05	5.99823e-06	2.16845e-05	0.000962799	13.408
MAG148.bin.27	d__Bacteria;p__Firmicutes_C;c__Negativicutes;o__Acidaminococcales;f__Acidaminococcaceae;g__Phascolarctobacterium_A;s__	0.000355775	0.000304568	2.78669e-05	3.28774e-05	8.02002e-05	12.7669
MAG49.bin.17	d__Bacteria;p__Firmicutes_A;c__Clostridia;o__Lachnospirales;f__Lachnospiraceae;g__Agathobacter;s__	0.000141839	0.00019523	1.15041e-05	2.09142e-05	0.00627202	12.3294
MAG28.bin.65	d__Bacteria;p__Firmicutes_A;c__Clostridia;o__Oscillospirales;f__Ruminococcaceae;g__Ruminococcus;s__	0.000466528	0.000432256	3.78504e-05	4.02401e-05	0.000198023	12.3256
MAG120.bin.60	d__Bacteria;p__Bacteroidota;c__Bacteroidia;o__Bacteroidales;f__Bacteroidaceae;g__Prevotella;s__	0.000205328	0.000270412	1.68412e-05	2.53301e-05	0.00460178	12.192
MAG170.bin.37	d__Bacteria;p__Proteobacteria;c__Gammaproteobacteria;o__Enterobacterales;f__Succinivibrionaceae;g__Succinivibrio;s__Succinivibrio sp900316175	0.0142787	0.0189881	0.00124892	0.00457391	0.00546139	11.4328
MAG105.bin.4	d__Bacteria;p__Spirochaetota;c__Spirochaetia;o__Treponematales;f__Treponemataceae;g__Treponema_D;s__	6.52303e-05	8.37132e-05	5.90995e-06	2.31272e-05	0.00441649	11.0374
MAG20.bin.21	d__Bacteria;p__Firmicutes_A;c__Clostridia;o__Oscillospirales;f__Oscillospiraceae;g__NK3B98;s__	0.00111674	0.00115644	0.000103186	4.37127e-05	0.000677937	10.8226
MAG8.bin.1	d__Bacteria;p__Firmicutes_A;c__Clostridia;o__Lachnospirales;f__Lachnospiraceae;g__Agathobacter;s__	4.93933e-05	5.19282e-05	4.64008e-06	1.10759e-05	0.000827036	10.6449
MAG21.bin.13	d__Bacteria;p__Firmicutes_A;c__Clostridia;o__Lachnospirales;f__Lachnospiraceae;g__XBB2008;s__	0.000451822	0.000610318	4.27238e-05	5.73908e-05	0.00607989	10.5754
MAG77.bin.2	d__Bacteria;p__Firmicutes_A;c__Clostridia;o__Oscillospirales;f__Oscillospiraceae;g__UBA1777;s__	5.45733e-05	4.8828e-05	5.16861e-06	8.33273e-06	0.000161392	10.5586
MAG74.bin.34	d__Bacteria;p__Spirochaetota;c__Spirochaetia;o__Treponematales;f__Treponemataceae;g__Treponema_D;s__	0.00017231	0.000244203	1.64574e-05	1.52475e-05	0.00841717	10.4701
MAG68.bin.4	d__Bacteria;p__Spirochaetota;c__Spirochaetia;o__Treponematales;f__Treponemataceae;g__Treponema_D;s__	3.98881e-05	5.45706e-05	3.87408e-06	1.64733e-05	0.00746778	10.2961
MAG97.bin.23	d__Bacteria;p__Firmicutes_A;c__Clostridia;o__Oscillospirales;f__Oscillospiraceae;g__UBA1777;s__	6.98396e-05	5.10273e-05	6.81148e-06	9.7882e-06	1.50761e-05	10.2532
MAG36.bin.1	d__Bacteria;p__Firmicutes_A;c__Clostridia;o__Lachnospirales;f__Lachnospiraceae;g__UBA1712;s__	0.000379872	0.000401024	3.86645e-05	4.03566e-05	0.000899137	9.82483
MAG6.bin.36	d__Bacteria;p__Bacteroidota;c__Bacteroidia;o__Bacteroidales;f__UBA3663;g__UBA3663;s__	0.000218316	0.000207031	2.25303e-05	4.89967e-05	0.000336459	9.68986
MAG17.bin.19	d__Bacteria;p__Spirochaetota;c__Spirochaetia;o__Treponematales;f__Treponemataceae;g__Treponema_D;s__	5.3994e-05	7.14501e-05	5.66043e-06	2.59501e-05	0.00662466	9.53884
MAG2.bin.22	d__Bacteria;p__Bacteroidota;c__Bacteroidia;o__Bacteroidales;f__Bacteroidaceae;g__Prevotella;s__	5.94213e-05	7.126e-05	6.322e-06	7.29174e-06	0.00277849	9.39912
MAG62.bin.7	d__Bacteria;p__Bacteroidota;c__Bacteroidia;o__Bacteroidales;f__UBA3663;g__UBA3663;s__	0.000218862	0.000223878	2.34176e-05	5.47524e-05	0.000743776	9.34607
MAG24.bin.9	d__Bacteria;p__Firmicutes_A;c__Clostridia;o__Oscillospirales;f__Oscillospiraceae;g__F23-B02;s__	0.0023089	0.0019742	0.000265563	0.000145255	0.000124581	8.69436
MAG65.bin.45	d__Bacteria;p__Bacteroidota;c__Bacteroidia;o__Bacteroidales;f__UBA3663;g__UBA3663;s__	0.000213939	0.0002173	2.47829e-05	4.58282e-05	0.000752351	8.63254
MAG118.bin.54	d__Bacteria;p__Spirochaetota;c__Spirochaetia;o__Treponematales;f__Treponemataceae;g__Treponema_D;s__	4.74948e-05	6.27494e-05	5.63194e-06	2.43121e-05	0.00746506	8.43311
MAG18.bin.3	d__Bacteria;p__Bacteroidota;c__Bacteroidia;o__Bacteroidales;f__Bacteroidaceae;g__Prevotella;s__	7.88207e-05	9.14701e-05	9.55942e-06	1.16038e-05	0.00246054	8.24534
MAG148.bin.28	d__Bacteria;p__Firmicutes_A;c__Clostridia;o__Lachnospirales;f__Lachnospiraceae;g__UBA1712;s__	0.000385663	0.000434762	4.72505e-05	4.47051e-05	0.00195244	8.16209
MAG5.bin.51	d__Bacteria;p__Firmicutes_A;c__Clostridia;o__Oscillospirales;f__Acutalibacteraceae;g__Eubacterium_R;s__	1.37645e-05	1.66216e-05	1.68698e-06	4.49353e-06	0.00363849	8.15923
MAG30.bin.63	d__Bacteria;p__Firmicutes;c__Bacilli;o__Erysipelotrichales;f__Erysipelotrichaceae;g__UBA636;s__	4.34476e-05	4.3793e-05	5.41757e-06	1.23688e-05	0.000798775	8.01976
MAG58.bin.22	d__Bacteria;p__Firmicutes_A;c__Clostridia;o__Lachnospirales;f__Lachnospiraceae;g__CAG-194;s__	0.000236697	0.0003274	3.01294e-05	1.96536e-05	0.00906481	7.85603
MAG80.bin.14	d__Bacteria;p__Firmicutes_A;c__Clostridia;o__Oscillospirales;f__Oscillospiraceae;g__CAG-110;s__	4.31152e-05	3.30075e-05	5.60202e-06	1.12233e-05	4.37208e-05	7.69637
MAG70.bin.41	d__Bacteria;p__Spirochaetota;c__Spirochaetia;o__Treponematales;f__Treponemataceae;g__Treponema_D;s__	0.000570032	0.000669802	7.59402e-05	0.000164191	0.00318585	7.50632
MAG19.bin.8	d__Bacteria;p__Spirochaetota;c__Spirochaetia;o__Treponematales;f__Treponemataceae;g__Treponema_D;s__	0.000479446	0.000546294	6.47721e-05	0.000167388	0.00264425	7.40204
MAG65.bin.43	d__Bacteria;p__Firmicutes_A;c__Clostridia;o__Lachnospirales;f__Lachnospiraceae;g__UBA2868;s__	0.000606969	0.000403744	8.20051e-05	6.18659e-05	7.76294e-06	7.4016
MAG116.bin.3	d__Bacteria;p__Firmicutes_A;c__Clostridia;o__Saccharofermentanales;f__Saccharofermentanaceae;g__Saccharofermentans;s__	0.000579868	0.000717345	7.93442e-05	5.88533e-05	0.00455699	7.30826
MAG252.bin.14	d__Bacteria;p__Firmicutes_A;c__Clostridia;o__Oscillospirales;f__Oscillospiraceae;g__F23-B02;s__	0.00223712	0.0028931	0.000314205	0.000186653	0.00641153	7.11994
MAG77.bin.72	d__Bacteria;p__Bacteroidota;c__Bacteroidia;o__Bacteroidales;f__Paludibacteraceae;g__RF16;s__	0.000322219	0.000408045	4.57432e-05	7.5372e-05	0.00580743	7.04408
MAG22.bin.16	d__Bacteria;p__Firmicutes_A;c__Clostridia;o__Lachnospirales;f__Lachnospiraceae;g__UBA1712-A;s__	0.000903935	0.0012228	0.000129689	0.000101886	0.00889354	6.97004
MAG62.bin.18	d__Bacteria;p__Spirochaetota;c__Spirochaetia;o__Treponematales;f__Treponemataceae;g__Treponema_D;s__	0.000130052	0.00016626	1.94138e-05	3.19176e-05	0.00660659	6.69893
MAG68.bin.12	d__Bacteria;p__Firmicutes_A;c__Clostridia;o__Lachnospirales;f__Lachnospiraceae;g__;s__	0.000172578	0.000203345	2.57767e-05	3.30745e-05	0.00361604	6.69509
MAG77.bin.55	d__Bacteria;p__Firmicutes_A;c__Clostridia;o__Oscillospirales;f__Oscillospiraceae;g__CAG-110;s__	0.000125115	9.3983e-05	1.88924e-05	5.22291e-05	5.66178e-05	6.6225
MAG8.bin.13	d__Bacteria;p__Firmicutes_A;c__Clostridia;o__Oscillospirales;f__Oscillospiraceae;g__CAG-110;s__	0.000123536	9.01594e-05	1.88494e-05	5.13709e-05	4.05994e-05	6.55387
MAG104.bin.35	d__Bacteria;p__Bacteroidota;c__Bacteroidia;o__Bacteroidales;f__Bacteroidaceae;g__Prevotella;s__	6.03339e-05	6.90065e-05	9.26366e-06	7.0352e-06	0.00293134	6.51297
MAG70.bin.88	d__Bacteria;p__Firmicutes_A;c__Clostridia;o__Oscillospirales;f__Oscillospiraceae;g__UBA1777;s__	0.00129153	0.000906719	0.000201261	0.000131031	2.13375e-05	6.41718
MAG89.bin.13	d__Bacteria;p__Firmicutes_A;c__Clostridia;o__Saccharofermentanales;f__Saccharofermentanaceae;g__Saccharofermentans;s__	0.000575776	0.000770814	9.22799e-05	6.88677e-05	0.0094596	6.23945
MAG32.bin.45	d__Bacteria;p__Firmicutes_A;c__Clostridia;o__Lachnospirales;f__Lachnospiraceae;g__;s__	0.000118053	9.79894e-05	1.90975e-05	2.41892e-05	0.000168154	6.18159
MAG37.bin.4	d__Bacteria;p__Firmicutes_A;c__Clostridia;o__Lachnospirales;f__Lachnospiraceae;g__Agathobacter;s__	0.000339395	0.000407666	5.58171e-05	8.37982e-05	0.0048572	6.08048
MAG23.bin.16	d__Bacteria;p__Firmicutes_A;c__Clostridia;o__Lachnospirales;f__Lachnospiraceae;g__AC2028;s__	0.000379922	0.000475695	6.32037e-05	7.11157e-05	0.00647121	6.01107
MAG17.bin.9	d__Bacteria;p__Firmicutes_A;c__Clostridia;o__Lachnospirales;f__Lachnospiraceae;g__NK4A136;s__	7.83999e-05	7.17995e-05	1.30448e-05	1.20572e-05	0.000482175	6.01006
MAG23.bin.35	d__Bacteria;p__Firmicutes;c__Bacilli;o__Erysipelotrichales;f__Erysipelotrichaceae;g__UBA1783;s__	0.000388303	0.000444321	6.48839e-05	7.71914e-05	0.00341015	5.98459
MAG40.bin.19	d__Bacteria;p__Firmicutes_A;c__Clostridia;o__Lachnospirales;f__Lachnospiraceae;g__CAG-194;s__	8.11284e-05	8.62722e-05	1.37244e-05	1.18936e-05	0.00191016	5.91125
MAG146.bin.54	d__Bacteria;p__Firmicutes_A;c__Clostridia;o__Lachnospirales;f__Lachnospiraceae;g__UBA2868;s__	0.00051157	0.000657446	8.84724e-05	5.24022e-05	0.00799106	5.78226
MAG86.bin.7	d__Bacteria;p__Firmicutes_A;c__Clostridia;o__Oscillospirales;f__Oscillospiraceae;g__CAG-110;s__	3.4807e-05	3.77727e-05	6.02341e-06	9.89593e-06	0.00248412	5.77862
MAG65.bin.25	d__Bacteria;p__Firmicutes_A;c__Clostridia;o__Oscillospirales;f__Oscillospiraceae;g__CAG-110;s__	4.76713e-05	3.02944e-05	8.36833e-06	1.6715e-05	8.35786e-06	5.69663
MAG45.bin.24	d__Bacteria;p__Bacteroidota;c__Bacteroidia;o__Bacteroidales;f__Bacteroidaceae;g__UBA4334;s__	9.43672e-05	0.000108743	1.73178e-05	2.68895e-05	0.0043384	5.44913
MAG97.bin.14	d__Bacteria;p__Bacteroidota;c__Bacteroidia;o__Bacteroidales;f__Paludibacteraceae;g__RF16;s__	0.000127205	0.000148591	2.35946e-05	2.71014e-05	0.0047221	5.39129
MAG58.bin.56	d__Bacteria;p__Firmicutes_A;c__Clostridia;o__Oscillospirales;f__Oscillospiraceae;g__CAG-110;s__	0.000173243	0.000160049	3.2402e-05	5.04677e-05	0.000719789	5.34668
MAG1.bin.28	d__Bacteria;p__Firmicutes_C;c__Negativicutes;o__Selenomonadales;f__Selenomonadaceae;g__Anaerovibrio;s__	5.94187e-05	6.27242e-05	1.13566e-05	1.32694e-05	0.00230863	5.23208
MAG28.bin.25	d__Bacteria;p__Firmicutes_A;c__Clostridia;o__Oscillospirales;f__Oscillospiraceae;g__CAG-110;s__	0.000683548	0.000591557	0.000131208	9.29418e-05	0.000373271	5.20964
MAG102.bin.14	d__Bacteria;p__Firmicutes;c__Bacilli;o__Erysipelotrichales;f__Erysipelotrichaceae;g__UBA636;s__	0.000905253	0.000523433	0.00017435	0.000213586	2.63032e-06	5.19215
MAG146.bin.9	d__Bacteria;p__Bacteroidota;c__Bacteroidia;o__Bacteroidales;f__Bacteroidaceae;g__UBA4293;s__	3.80183e-05	4.48094e-05	7.33683e-06	2.01511e-05	0.00665931	5.18184
MAG34.bin.5	d__Bacteria;p__Firmicutes_A;c__Clostridia;o__Oscillospirales;f__Oscillospiraceae;g__CAG-110;s__	3.41337e-05	3.2412e-05	6.70175e-06	1.13089e-05	0.00106692	5.09326
MAG142.bin.17	d__Bacteria;p__Firmicutes_A;c__Clostridia;o__Lachnospirales;f__Lachnospiraceae;g__NK4A136;s__	0.000260303	0.000294454	5.1628e-05	2.79033e-05	0.00407389	5.04191
MAG67.bin.18	d__Bacteria;p__Firmicutes_A;c__Clostridia;o__Lachnospirales;f__Lachnospiraceae;g__AC2028;s__	0.000379015	0.000424947	7.53016e-05	6.88193e-05	0.00390073	5.03329
MAG239.bin.6	d__Bacteria;p__Bacteroidota;c__Bacteroidia;o__Bacteroidales;f__Bacteroidaceae;g__F0040;s__	6.82968e-05	8.62866e-05	1.35765e-05	2.02789e-05	0.00931665	5.0305
MAG70.bin.18	d__Bacteria;p__Firmicutes_A;c__Clostridia;o__Oscillospirales;f__Oscillospiraceae;g__;s__	0.00013936	7.90643e-05	2.91649e-05	3.85145e-05	2.71536e-06	4.77834
MAG74.bin.33	d__Bacteria;p__Firmicutes_A;c__Clostridia;o__Oscillospirales;f__Oscillospiraceae;g__CAG-110;s__	0.00061269	0.000701292	0.000128247	5.45827e-05	0.00489702	4.7774
MAG89.bin.25	d__Bacteria;p__Firmicutes_A;c__Clostridia;o__Lachnospirales;f__Lachnospiraceae;g__Acetatifactor;s__	0.000922201	0.000991969	0.000205076	0.000337279	0.0039895	4.49689
MAG122.bin.15	d__Bacteria;p__Firmicutes_A;c__Clostridia;o__Oscillospirales;f__Oscillospiraceae;g__UBA1777;s__	0.00121373	0.000714121	0.000275321	0.000136658	6.66498e-06	4.40843
MAG17.bin.1	d__Bacteria;p__Firmicutes_A;c__Clostridia;o__Lachnospirales;f__Lachnospiraceae;g__NK4A136;s__	5.95712e-05	6.23425e-05	1.35813e-05	9.53018e-06	0.0030505	4.38627
MAG21.bin.15	d__Bacteria;p__Firmicutes_A;c__Clostridia;o__Lachnospirales;f__Lachnospiraceae;g__UBA2868;s__	0.000351696	0.000342898	8.13226e-05	7.7898e-05	0.00183427	4.32471
MAG3.bin.37	d__Bacteria;p__Firmicutes_A;c__Clostridia;o__Oscillospirales;f__Oscillospiraceae;g__CAG-110;s__	9.2816e-05	5.40572e-05	2.15235e-05	2.70714e-05	6.28316e-06	4.3123
MAG5.bin.9	d__Bacteria;p__Firmicutes_A;c__Clostridia;o__Lachnospirales;f__Lachnospiraceae;g__Blautia_A;s__	0.000232402	0.000231677	5.40398e-05	5.77841e-05	0.00226681	4.30056
MAG122.bin.14	d__Bacteria;p__Firmicutes_A;c__Clostridia;o__Oscillospirales;f__Oscillospiraceae;g__CAG-110;s__	0.000254677	0.000193149	6.02979e-05	4.95451e-05	0.000175266	4.22365
MAG140.bin.10	d__Bacteria;p__Firmicutes_A;c__Clostridia;o__Lachnospirales;f__Lachnospiraceae;g__NK4A136;s__	5.72461e-05	6.49244e-05	1.37236e-05	1.0533e-05	0.00620148	4.17137
MAG74.bin.18	d__Bacteria;p__Firmicutes_A;c__Clostridia;o__Lachnospirales;f__Lachnospiraceae;g__UBA1753;s__	7.51533e-05	9.07912e-05	1.80588e-05	1.33649e-05	0.00945491	4.16159
MAG133.bin.6	d__Bacteria;p__Firmicutes_A;c__Clostridia;o__Lachnospirales;f__Lachnospiraceae;g__NK4A136;s__	0.000190599	0.000172171	4.67427e-05	2.04599e-05	0.00106355	4.07763
MAG105.bin.6	d__Bacteria;p__Firmicutes_A;c__Clostridia;o__Oscillospirales;f__Oscillospiraceae;g__UBA1777;s__	0.00010376	6.01131e-05	2.55796e-05	1.71391e-05	7.47051e-06	4.05636
MAG75.bin.19	d__Bacteria;p__Firmicutes_A;c__Clostridia;o__Lachnospirales;f__Lachnospiraceae;g__NC2004;s__	6.37286e-05	6.6671e-05	1.61853e-05	1.03664e-05	0.00395774	3.93743
MAG58.bin.6	d__Bacteria;p__Firmicutes_A;c__Clostridia;o__Lachnospirales;f__Lachnospiraceae;g__;s__	5.22083e-05	4.70198e-05	1.33407e-05	1.0803e-05	0.00121901	3.91347
MAG68.bin.8	d__Bacteria;p__Firmicutes_A;c__Clostridia;o__Lachnospirales;f__Lachnospiraceae;g__CAG-194;s__	7.8787e-05	8.48125e-05	2.03311e-05	1.29657e-05	0.00507749	3.8752
MAG35.bin.6	d__Bacteria;p__Firmicutes_A;c__Clostridia;o__Oscillospirales;f__Acutalibacteraceae;g__RUG806;s__	0.000520345	0.000590318	0.000138082	0.000113375	0.00794715	3.76838
MAG140.bin.16	d__Bacteria;p__Firmicutes_A;c__Clostridia;o__Lachnospirales;f__Lachnospiraceae;g__;s__	0.000191872	0.000206162	5.1556e-05	2.56557e-05	0.0055044	3.72163
MAG119.bin.63	d__Bacteria;p__Firmicutes_A;c__Clostridia;o__Lachnospirales;f__Lachnospiraceae;g__;s__	0.000103515	9.28674e-05	2.80419e-05	6.69028e-05	0.00273182	3.69145
MAG131.bin.14	d__Bacteria;p__Firmicutes_A;c__Clostridia;o__Oscillospirales;f__Oscillospiraceae;g__CAG-110;s__	0.000106417	0.000107447	2.98563e-05	1.89992e-05	0.00401403	3.56431
MAG58.bin.14	d__Bacteria;p__Firmicutes_A;c__Clostridia;o__Lachnospirales;f__Lachnospiraceae;g__;s__	0.000289135	0.000270269	8.13391e-05	8.22912e-05	0.00237817	3.55469
MAG28.bin.60	d__Bacteria;p__Bacteroidota;c__Bacteroidia;o__Bacteroidales;f__Bacteroidaceae;g__Prevotella;s__	0.000307307	0.000311975	8.7266e-05	0.000220266	0.00800977	3.52149
MAG74.bin.24	d__Bacteria;p__Firmicutes_A;c__Clostridia;o__Lachnospirales;f__Lachnospiraceae;g__NK4A136;s__	0.000151205	8.89006e-05	4.31313e-05	2.17782e-05	1.84017e-05	3.50568
MAG119.bin.11	d__Bacteria;p__Firmicutes_A;c__Clostridia;o__Oscillospirales;f__Oscillospiraceae;g__CAG-110;s__	0.000217164	0.000246633	6.23517e-05	4.37298e-05	0.00967626	3.48289
MAG140.bin.13	d__Bacteria;p__Firmicutes_A;c__Clostridia;o__Oscillospirales;f__Oscillospiraceae;g__CAG-110;s__	0.000296134	0.00018036	8.66277e-05	5.71324e-05	3.30323e-05	3.41847
MAG117.bin.24	d__Bacteria;p__Firmicutes_A;c__Clostridia;o__Oscillospirales;f__Ruminococcaceae;g__;s__	0.000162335	0.000123784	4.80231e-05	3.90707e-05	0.000447311	3.38035
MAG115.bin.21	d__Bacteria;p__Firmicutes_A;c__Clostridia;o__Lachnospirales;f__Lachnospiraceae;g__;s__	5.30886e-05	4.08411e-05	1.57713e-05	1.03417e-05	0.000479908	3.36615
MAG7.bin.57	d__Bacteria;p__Verrucomicrobiota;c__Kiritimatiellae;o__RFP12;f__UBA1067;g__UBA3624;s__	0.00319259	0.00205838	0.000949734	0.000793916	7.49963e-05	3.36157
MAG14.bin.1	d__Bacteria;p__Firmicutes_A;c__Clostridia;o__Oscillospirales;f__Oscillospiraceae;g__CAG-110;s__	9.0249e-05	7.261e-05	2.70779e-05	3.48299e-05	0.000950201	3.33293
MAG24.bin.20	d__Bacteria;p__Firmicutes_A;c__Clostridia;o__Oscillospirales;f__Oscillospiraceae;g__CAG-110;s__	0.000110976	8.03469e-05	3.36925e-05	1.95073e-05	0.000282872	3.29378
MAG45.bin.41	d__Bacteria;p__Firmicutes_A;c__Clostridia;o__Lachnospirales;f__Lachnospiraceae;g__;s__	0.000119787	7.70792e-05	3.72859e-05	1.8402e-05	8.71185e-05	3.21267
MAG148.bin.37	d__Bacteria;p__Firmicutes_A;c__Clostridia;o__Oscillospirales;f__Oscillospiraceae;g__UBA1777;s__	0.000100569	5.67485e-05	3.13769e-05	1.70875e-05	1.76924e-05	3.20519
MAG70.bin.17	d__Bacteria;p__Firmicutes_A;c__Clostridia;o__Lachnospirales;f__Lachnospiraceae;g__Agathobacter;s__	0.000171138	0.00012916	5.35055e-05	5.48848e-05	0.00056649	3.19852
MAG118.bin.27	d__Bacteria;p__Firmicutes_A;c__Clostridia;o__Oscillospirales;f__Oscillospiraceae;g__CAG-110;s__	0.000180503	0.000133903	5.66734e-05	3.51232e-05	0.00042742	3.18497
MAG6.bin.13	d__Bacteria;p__Firmicutes_A;c__Clostridia;o__Oscillospirales;f__Ruminococcaceae;g__Faecalibacterium;s__	0.000158703	0.000146357	5.01908e-05	2.39752e-05	0.0029441	3.162
MAG32.bin.19	d__Bacteria;p__Firmicutes_A;c__Clostridia;o__Christensenellales;f__CAG-138;g__CAG-1024;s__	0.000224502	0.000211072	7.11151e-05	3.45111e-05	0.00343952	3.15689
MAG15.bin.4	d__Bacteria;p__Firmicutes_A;c__Clostridia;o__Lachnospirales;f__Lachnospiraceae;g__UBA3766;s__	0.000227251	0.000228439	7.25075e-05	5.25042e-05	0.005949	3.13417
MAG98.bin.8	d__Bacteria;p__Firmicutes_A;c__Clostridia;o__Lachnospirales;f__Lachnospiraceae;g__;s__	4.57469e-05	4.50058e-05	1.46251e-05	1.50379e-05	0.00552184	3.12796
MAG32.bin.42	d__Bacteria;p__Firmicutes_A;c__Clostridia;o__Lachnospirales;f__UBA1390;g__UBA1390;s__	0.000122159	8.78815e-05	3.90559e-05	8.43167e-05	0.00127113	3.12781
MAG76.bin.7	d__Bacteria;p__Firmicutes_A;c__Clostridia;o__Lachnospirales;f__Lachnospiraceae;g__UBA2868;s__	0.000226012	0.000176911	7.23001e-05	6.34629e-05	0.000841512	3.12603
MAG58.bin.37	d__Bacteria;p__Firmicutes_A;c__Clostridia;o__Oscillospirales;f__Oscillospiraceae;g__CAG-110;s__	6.81675e-05	3.72185e-05	2.20886e-05	1.64735e-05	1.49437e-05	3.0861
MAG7.bin.38	d__Bacteria;p__Bacteroidota;c__Bacteroidia;o__Bacteroidales;f__UBA932;g__RC9;s__	0.000249673	0.000185277	8.17062e-05	9.56815e-05	0.000668048	3.05574
MAG22.bin.5	d__Bacteria;p__Firmicutes_A;c__Clostridia;o__Oscillospirales;f__Oscillospiraceae;g__ER4;s__	0.00528012	0.00346408	0.00174371	0.00159773	0.000172804	3.02809
MAG86.bin.2	d__Bacteria;p__Firmicutes_A;c__Clostridia;o__Oscillospirales;f__Oscillospiraceae;g__CAG-110;s__	0.000401677	0.000351094	0.000133015	0.000106248	0.00246902	3.01979
MAG54.bin.19	d__Bacteria;p__Firmicutes_A;c__Clostridia;o__Oscillospirales;f__Oscillospiraceae;g__CAG-110;s__	0.000123431	5.9945e-05	4.09033e-05	2.76766e-05	3.25509e-06	3.01764
MAG70.bin.13	d__Bacteria;p__Bacteroidota;c__Bacteroidia;o__Bacteroidales;f__UBA932;g__RC9;s__	0.000302193	0.000225025	0.000101529	8.68873e-05	0.000671385	2.97643
MAG71.bin.31	d__Bacteria;p__Bacteroidota;c__Bacteroidia;o__Bacteroidales;f__Bacteroidaceae;g__Prevotella;s__	0.000108268	0.000100357	3.67787e-05	3.55569e-05	0.00451716	2.94377
MAG30.bin.57	d__Bacteria;p__Bacteroidota;c__Bacteroidia;o__Bacteroidales;f__UBA932;g__RC9;s__	0.000287518	0.000195742	9.81301e-05	8.78033e-05	0.000309468	2.92996
MAG52.bin.28	d__Bacteria;p__Firmicutes_A;c__Clostridia;o__Lachnospirales;f__Lachnospiraceae;g__UBA2868;s__	0.000184486	0.00016484	6.31043e-05	3.04319e-05	0.00313252	2.9235
MAG101.bin.2	d__Bacteria;p__Firmicutes_A;c__Clostridia;o__Oscillospirales;f__Oscillospiraceae;g__CAG-110;s__	0.000198084	0.000102448	6.78207e-05	3.75871e-05	1.012e-05	2.9207
MAG75.bin.13	d__Bacteria;p__Firmicutes_A;c__Clostridia;o__Oscillospirales;f__Oscillospiraceae;g__CAG-110;s__	0.000434368	0.000355022	0.000149882	0.000127156	0.00175394	2.89806
MAG243.bin.32	d__Bacteria;p__Firmicutes_A;c__Clostridia;o__Oscillospirales;f__Ruminococcaceae;g__Ruminococcus;s__	0.000123051	0.000110305	4.25218e-05	4.10588e-05	0.00381075	2.89383
MAG23.bin.80	d__Bacteria;p__Firmicutes;c__Bacilli;o__Erysipelotrichales;f__Erysipelotrichaceae;g__UBA636;s__	8.89579e-05	5.77721e-05	3.10812e-05	1.78797e-05	0.000188712	2.86211
MAG34.bin.1	d__Bacteria;p__Firmicutes_A;c__Clostridia;o__Lachnospirales;f__Lachnospiraceae;g__Agathobacter;s__	8.15039e-05	5.4401e-05	2.85855e-05	1.58823e-05	0.000257052	2.85123
MAG159.bin.24	d__Bacteria;p__Firmicutes_A;c__Clostridia;o__Oscillospirales;f__Oscillospiraceae;g__ER4;s__	0.0124661	0.00923993	0.00439211	0.00334819	0.000799668	2.8383
MAG126.bin.2	d__Bacteria;p__Firmicutes_A;c__Clostridia;o__Oscillospirales;f__Oscillospiraceae;g__CAG-110;s__	0.000402066	0.000213778	0.000144489	9.1274e-05	2.14148e-05	2.78267
MAG77.bin.70	d__Bacteria;p__Firmicutes_A;c__Clostridia;o__Oscillospirales;f__Oscillospiraceae;g__CAG-110;s__	0.000349959	0.000198862	0.00012579	8.07533e-05	5.00602e-05	2.78209
MAG74.bin.36	d__Bacteria;p__Firmicutes_A;c__Clostridia;o__Lachnospirales;f__Lachnospiraceae;g__UBA1753;s__	8.63461e-05	6.1424e-05	3.11e-05	2.0416e-05	0.000589293	2.7764
MAG30.bin.7	d__Bacteria;p__Firmicutes_A;c__Clostridia;o__Lachnospirales;f__Lachnospiraceae;g__;s__	3.87271e-05	2.92286e-05	1.39573e-05	1.17374e-05	0.00110854	2.77468
MAG9.bin.25	d__Bacteria;p__Firmicutes_A;c__Clostridia;o__Lachnospirales;f__Lachnospiraceae;g__;s__	6.82668e-05	6.57173e-05	2.46703e-05	2.93967e-05	0.00826903	2.76716
MAG68.bin.13	d__Bacteria;p__Firmicutes_A;c__Clostridia;o__Lachnospirales;f__Lachnospiraceae;g__XBB2008;s__	0.000117303	9.1547e-05	4.24995e-05	1.97806e-05	0.00134163	2.76009
MAG59.bin.7	d__Bacteria;p__Firmicutes_A;c__Clostridia;o__Oscillospirales;f__Oscillospiraceae;g__CAG-110;s__	0.000132177	0.000103741	4.81914e-05	2.31146e-05	0.00145959	2.74275
MAG184.bin.16	d__Bacteria;p__Bacteroidota;c__Bacteroidia;o__Bacteroidales;f__UBA932;g__RC9;s__	0.000294718	0.000204924	0.000107688	9.09264e-05	0.000566488	2.73678
MAG54.bin.2	d__Bacteria;p__Firmicutes_A;c__Clostridia;o__Lachnospirales;f__Lachnospiraceae;g__UBA2882;s__	0.000115159	0.000101636	4.21884e-05	1.90362e-05	0.0038086	2.72964
MAG74.bin.37	d__Bacteria;p__Firmicutes_A;c__Clostridia;o__Lachnospirales;f__Lachnospiraceae;g__Pseudobutyrivibrio;s__	0.000137365	0.000130229	5.04181e-05	6.06157e-05	0.00808739	2.72452
MAG25.bin.12	d__Bacteria;p__Firmicutes_A;c__Clostridia;o__Oscillospirales;f__Oscillospiraceae;g__CAG-110;s__	0.000134465	5.56453e-05	5.0503e-05	2.57965e-05	7.75467e-07	2.66252
MAG68.bin.2	d__Bacteria;p__Firmicutes_A;c__Clostridia;o__Oscillospirales;f__Oscillospiraceae;g__CAG-110;s__	0.000143871	5.63082e-05	5.43424e-05	3.80617e-05	3.39785e-07	2.6475
MAG59.bin.18	d__Bacteria;p__Firmicutes_A;c__Clostridia;o__Oscillospirales;f__Oscillospiraceae;g__CAG-110;s__	0.000120442	5.19245e-05	4.55005e-05	3.39327e-05	1.78432e-06	2.64705
MAG115.bin.23	d__Bacteria;p__Firmicutes_A;c__Clostridia;o__Oscillospirales;f__Oscillospiraceae;g__CAG-110;s__	0.000103307	6.41689e-05	3.91955e-05	2.73299e-05	0.000212367	2.63567
MAG147.bin.13	d__Bacteria;p__Bacteroidota;c__Bacteroidia;o__Bacteroidales;f__Bacteroidaceae;g__Prevotella;s__	4.99129e-05	4.75407e-05	1.90978e-05	1.27172e-05	0.00823039	2.61355
MAG38.bin.60	d__Bacteria;p__Firmicutes_A;c__Clostridia;o__Lachnospirales;f__Lachnospiraceae;g__Agathobacter;s__	0.000150276	0.000101564	5.75644e-05	3.31525e-05	0.000506473	2.61057
MAG68.bin.1	d__Bacteria;p__Firmicutes_A;c__Clostridia;o__Oscillospirales;f__Oscillospiraceae;g__CAG-110;s__	0.000141181	7.07477e-05	5.48895e-05	3.11837e-05	1.83064e-05	2.57209
MAG65.bin.28	d__Bacteria;p__Firmicutes_A;c__Clostridia;o__Oscillospirales;f__Oscillospiraceae;g__CAG-110;s__	0.000146801	6.9049e-05	5.71888e-05	3.71232e-05	8.19818e-06	2.56696
MAG58.bin.12	d__Bacteria;p__Firmicutes_A;c__Clostridia;o__Oscillospirales;f__Oscillospiraceae;g__CAG-110;s__	0.000126831	6.51337e-05	5.00952e-05	2.18083e-05	2.77233e-05	2.5318
MAG239.bin.33	d__Bacteria;p__Firmicutes_A;c__Clostridia;o__Oscillospirales;f__Oscillospiraceae;g__CAG-110;s__	0.000733994	0.000400715	0.000294053	0.00026696	0.000100768	2.49612
MAG32.bin.35	d__Bacteria;p__Firmicutes;c__Bacilli;o__Erysipelotrichales;f__Erysipelotrichaceae;g__UBA636;s__	0.000278466	0.000192544	0.00011169	7.57288e-05	0.000895444	2.49321
MAG23.bin.63	d__Bacteria;p__Firmicutes_A;c__Clostridia;o__4C28d-15;f__CAG-727;g__;s__	6.97807e-05	5.22219e-05	2.89838e-05	1.03518e-05	0.00195518	2.40757
MAG75.bin.4	d__Bacteria;p__Firmicutes_A;c__Clostridia;o__Lachnospirales;f__Lachnospiraceae;g__CAG-590;s__	7.57166e-05	4.3097e-05	3.19598e-05	1.378e-05	0.00016364	2.36912
MAG65.bin.42	d__Bacteria;p__Firmicutes_A;c__Clostridia;o__Lachnospirales;f__Lachnospiraceae;g__Eubacterium_F;s__	2.96788e-05	2.34565e-05	1.2575e-05	9.73027e-06	0.00401973	2.36014
MAG173.bin.13	d__Bacteria;p__Verrucomicrobiota;c__Kiritimatiellae;o__RFP12;f__UBA1067;g__UBA1067;s__	0.0148257	0.00808903	0.00632141	0.00436721	0.000135854	2.34531
MAG28.bin.32	d__Bacteria;p__Firmicutes_A;c__Clostridia;o__Lachnospirales;f__Lachnospiraceae;g__CAG-127;s__	6.68511e-05	3.64139e-05	2.86149e-05	1.24093e-05	0.000113002	2.33624
MAG32.bin.82	d__Bacteria;p__Verrucomicrobiota;c__Kiritimatiellae;o__RFP12;f__UBA1067;g__UBA1731;s__	0.00109475	0.000599571	0.000470013	0.000269603	0.000134693	2.32919
MAG142.bin.9	d__Bacteria;p__Verrucomicrobiota;c__Kiritimatiellae;o__RFP12;f__UBA1067;g__UBA1067;s__	0.000150134	0.000123408	6.59122e-05	6.23284e-05	0.00730461	2.27779
MAG23.bin.27	d__Bacteria;p__Firmicutes_A;c__Clostridia;o__Oscillospirales;f__CAG-272;g__CAG-448;s__	0.000777724	0.000481388	0.000341974	0.000331946	0.000938958	2.27422
MAG23.bin.29	d__Bacteria;p__Firmicutes_A;c__Clostridia;o__Oscillospirales;f__Oscillospiraceae;g__UBA1777;s__	0.000593259	0.00027453	0.000261527	0.000378257	0.000439755	2.26844
MAG50.bin.29	d__Bacteria;p__Bacteroidota;c__Bacteroidia;o__Bacteroidales;f__Bacteroidaceae;g__UBA4334;s__	3.1842e-05	2.74313e-05	1.42459e-05	1.12461e-05	0.00992988	2.23517
MAG35.bin.13	d__Bacteria;p__Firmicutes_A;c__Clostridia;o__Lachnospirales;f__Lachnospiraceae;g__;s__	0.00013132	8.28956e-05	5.93738e-05	3.05532e-05	0.000857858	2.21175
MAG20.bin.28	d__Bacteria;p__Verrucomicrobiota;c__Kiritimatiellae;o__RFP12;f__UBA1067;g__UBA1067;s__	0.00168561	0.000851357	0.000772554	0.000535574	0.000124777	2.18187
MAG30.bin.69	d__Bacteria;p__Firmicutes_A;c__Clostridia;o__Lachnospirales;f__Lachnospiraceae;g__Blautia_A;s__	0.000141771	9.17799e-05	6.50522e-05	5.14418e-05	0.00156049	2.17934
MAG71.bin.9	d__Bacteria;p__Firmicutes_A;c__Clostridia;o__Lachnospirales;f__Lachnospiraceae;g__;s__	0.000100725	6.31042e-05	4.63855e-05	2.43049e-05	0.000938923	2.17147
MAG59.bin.3	d__Bacteria;p__Verrucomicrobiota;c__Kiritimatiellae;o__RFP12;f__UBA1067;g__UBA1067;s__	0.000720151	0.000416519	0.000336495	0.00025667	0.000674739	2.14016
MAG231.bin.17	d__Bacteria;p__Verrucomicrobiota;c__Kiritimatiellae;o__RFP12;f__UBA1067;g__UBA1067;s__	0.000272008	0.00015067	0.000127746	9.60473e-05	0.000468766	2.12929
MAG114.bin.2	d__Bacteria;p__Verrucomicrobiota;c__Kiritimatiellae;o__RFP12;f__UBA1067;g__UBA1067;s__	0.00157943	0.000785751	0.000742481	0.000558944	0.000163289	2.12723
MAG74.bin.13	d__Bacteria;p__Firmicutes_A;c__Clostridia;o__Lachnospirales;f__Lachnospiraceae;g__Acetatifactor;s__	7.09836e-05	5.12965e-05	3.36072e-05	1.61719e-05	0.00367978	2.11215
MAG23.bin.69	d__Bacteria;p__Verrucomicrobiota;c__Kiritimatiellae;o__RFP12;f__UBA1067;g__UBA1067;s__	0.000550119	0.000345135	0.000262712	0.000183453	0.00154167	2.094
MAG21.bin.10	d__Bacteria;p__Verrucomicrobiota;c__Kiritimatiellae;o__RFP12;f__UBA1067;g__UBA1067;s__	0.000502063	0.000284837	0.000241354	0.000173282	0.000708992	2.08019
MAG30.bin.14	d__Bacteria;p__Firmicutes_A;c__Clostridia;o__Lachnospirales;f__Lachnospiraceae;g__Blautia_A;s__	0.000120358	7.40677e-05	5.79703e-05	6.07991e-05	0.00253519	2.07621
MAG39.bin.18	d__Bacteria;p__Verrucomicrobiota;c__Kiritimatiellae;o__RFP12;f__UBA1067;g__UBA1067;s__	0.00176399	0.00106145	0.000854615	0.00058401	0.00122173	2.06407
MAG58.bin.28	d__Bacteria;p__Firmicutes_A;c__Clostridia;o__Oscillospirales;f__Acutalibacteraceae;g__Eubacterium_R;s__	3.37649e-05	2.49072e-05	1.6585e-05	1.07926e-05	0.00620154	2.03587
MAG120.bin.23	d__Bacteria;p__Firmicutes_A;c__Clostridia;o__Lachnospirales;f__UBA1390;g__UBA1390;s__	0.000174668	0.000112763	8.58646e-05	9.76491e-05	0.00496476	2.03423
MAG19.bin.33	d__Bacteria;p__Verrucomicrobiota;c__Kiritimatiellae;o__RFP12;f__UBA1067;g__UBA1067;s__	0.00274243	0.00144401	0.00135152	0.00106863	0.00055658	2.02915
MAG37.bin.48	d__Bacteria;p__Firmicutes_A;c__Clostridia;o__Christensenellales;f__CAG-138;g__CAG-1024;s__	0.00037848	0.000255154	0.000186805	0.000159272	0.00430961	2.02607
MAG32.bin.46	d__Bacteria;p__Verrucomicrobiota;c__Kiritimatiellae;o__RFP12;f__UBA1067;g__UBA1067;s__	0.000865027	0.000521963	0.000429806	0.000344107	0.00191648	2.0126
MAG80.bin.3	d__Bacteria;p__Firmicutes_A;c__Clostridia;o__Lachnospirales;f__Lachnospiraceae;g__UBA2868;s__	2.58261e-05	1.82277e-05	1.28336e-05	1.31635e-05	0.00766499	2.01239
MAG104.bin.1	d__Bacteria;p__Firmicutes_A;c__Clostridia;o__Lachnospirales;f__Lachnospiraceae;g__;s__	6.44665e-05	3.5998e-05	3.225e-05	1.47537e-05	0.000663689	1.99896
MAG112.bin.9	d__Bacteria;p__Verrucomicrobiota;c__Kiritimatiellae;o__RFP12;f__UBA1067;g__UBA1067;s__	0.000652411	0.000381543	0.000326712	0.000224428	0.0013488	1.9969
MAG99.bin.14	d__Bacteria;p__Verrucomicrobiota;c__Kiritimatiellae;o__RFP12;f__UBA1067;g__UBA1067;s__	0.000966813	0.000560758	0.000484475	0.000372405	0.00145527	1.99559
MAG88.bin.32	d__Bacteria;p__Verrucomicrobiota;c__Kiritimatiellae;o__RFP12;f__UBA1067;g__UBA1067;s__	0.000796293	0.00045406	0.000402329	0.000303702	0.00135466	1.97921
MAG7.bin.69	d__Bacteria;p__Verrucomicrobiota;c__Kiritimatiellae;o__RFP12;f__UBA1067;g__;s__	0.00128815	0.000655921	0.000652667	0.000466922	0.000487437	1.97368
MAG98.bin.20	d__Bacteria;p__Verrucomicrobiota;c__Kiritimatiellae;o__RFP12;f__UBA1067;g__UBA1067;s__	0.00021104	0.000123284	0.000106974	7.5217e-05	0.00155759	1.97282
MAG48.bin.3	d__Bacteria;p__Firmicutes_A;c__Clostridia;o__Lachnospirales;f__Lachnospiraceae;g__UBA1712;s__	0.000149701	0.000109045	7.60066e-05	5.79779e-05	0.00810692	1.96958
MAG32.bin.58	d__Bacteria;p__Firmicutes_A;c__Clostridia;o__Christensenellales;f__CAG-138;g__CAG-1024;s__	0.000446376	0.000236296	0.00022751	0.000157234	0.00070517	1.96201
MAG6.bin.18	d__Bacteria;p__Firmicutes_A;c__Clostridia;o__Oscillospirales;f__Ruminococcaceae;g__Faecalibacterium;s__	0.000183979	0.000117843	9.46593e-05	3.97646e-05	0.00274398	1.94359
MAG51.bin.33	d__Bacteria;p__Firmicutes_A;c__Clostridia;o__Lachnospirales;f__Lachnospiraceae;g__;s__	5.27832e-05	3.40206e-05	2.72775e-05	1.56579e-05	0.0034109	1.93504
MAG30.bin.72	d__Bacteria;p__Firmicutes_A;c__Clostridia;o__Lachnospirales;f__UBA1390;g__;s__	9.58819e-05	5.99762e-05	5.00068e-05	2.79603e-05	0.00292356	1.91738
MAG270.bin.12	d__Bacteria;p__Firmicutes_A;c__Clostridia;o__Oscillospirales;f__Ruminococcaceae;g__Ruminococcus;s__	7.70304e-05	3.98714e-05	4.07255e-05	3.39167e-05	0.00133355	1.89145
MAG122.bin.30	d__Bacteria;p__Firmicutes_A;c__Clostridia;o__Christensenellales;f__CAG-74;g__;s__	0.000295842	0.000192802	0.000156542	0.000135535	0.00669973	1.88986
MAG71.bin.32	d__Bacteria;p__Firmicutes_A;c__Clostridia;o__Lachnospirales;f__Lachnospiraceae;g__CAG-590;s__	5.51278e-05	3.26802e-05	2.93325e-05	1.10449e-05	0.00196091	1.87941
MAG115.bin.20	d__Bacteria;p__Firmicutes_A;c__Clostridia;o__Oscillospirales;f__Oscillospiraceae;g__CAG-110;s__	0.000164735	5.88748e-05	8.80312e-05	3.36589e-05	8.03271e-06	1.87132
MAG119.bin.53	d__Bacteria;p__Firmicutes_A;c__Clostridia;o__Oscillospirales;f__Oscillospiraceae;g__CAG-110;s__	0.000247752	0.000179062	0.000133039	5.94936e-05	0.00932299	1.86226
MAG3.bin.29	d__Bacteria;p__Firmicutes_A;c__Clostridia;o__Lachnospirales;f__Lachnospiraceae;g__;s__	1.9229e-05	1.3567e-05	1.03338e-05	7.05114e-06	0.00978689	1.86078
MAG4.bin.25	d__Bacteria;p__Firmicutes_A;c__Clostridia;o__Lachnospirales;f__Lachnospiraceae;g__;s__	1.95335e-05	1.11513e-05	1.05564e-05	8.08698e-06	0.00299318	1.85039
MAG50.bin.31	d__Bacteria;p__Firmicutes_A;c__Clostridia;o__Lachnospirales;f__Lachnospiraceae;g__;s__	6.37573e-05	3.37985e-05	3.46134e-05	1.80315e-05	0.00111899	1.84199
MAG272.bin.8	d__Bacteria;p__Firmicutes_A;c__Clostridia;o__Oscillospirales;f__Oscillospiraceae;g__UBA1777;s__	0.00120901	0.000825498	0.000664009	0.000305082	0.00788157	1.82077
MAG59.bin.50	d__Bacteria;p__Firmicutes_A;c__Clostridia;o__Oscillospirales;f__Oscillospiraceae;g__CAG-110;s__	0.000162482	7.47769e-05	9.07791e-05	4.6517e-05	0.000447198	1.78986
MAG1.bin.70	d__Bacteria;p__Firmicutes_A;c__Clostridia;o__Lachnospirales;f__Lachnospiraceae;g__;s__	6.14268e-05	3.56202e-05	3.43811e-05	1.80799e-05	0.00328236	1.78665
MAG5.bin.6	d__Bacteria;p__Firmicutes_A;c__Clostridia;o__Oscillospirales;f__Oscillospiraceae;g__CAG-110;s__	9.99938e-05	5.88183e-05	5.60228e-05	4.00201e-05	0.00496658	1.78488
MAG68.bin.20	d__Bacteria;p__Firmicutes_A;c__Clostridia;o__Lachnospirales;f__Lachnospiraceae;g__UBA2821;s__	7.06519e-05	3.80917e-05	4.00399e-05	3.33584e-05	0.00432713	1.76454
MAG147.bin.41	d__Bacteria;p__Firmicutes_A;c__Clostridia;o__Oscillospirales;f__Acutalibacteraceae;g__CAG-180;s__	9.24335e-05	5.29975e-05	5.31696e-05	2.3123e-05	0.00363942	1.73847
MAG30.bin.78	d__Bacteria;p__Firmicutes_A;c__Clostridia;o__Oscillospirales;f__Oscillospiraceae;g__CAG-110;s__	0.000179435	7.44434e-05	0.000103955	8.84541e-05	0.00138199	1.72608
MAG74.bin.11	d__Bacteria;p__Firmicutes_A;c__Clostridia;o__Christensenellales;f__CAG-74;g__;s__	0.000392233	0.000171763	0.000230789	0.000105979	0.000547672	1.69953
MAG30.bin.12	d__Bacteria;p__Firmicutes_A;c__Clostridia;o__Christensenellales;f__CAG-74;g__;s__	0.000203527	0.000105495	0.000119862	5.66579e-05	0.00238929	1.69801
MAG59.bin.51	d__Bacteria;p__Firmicutes_A;c__Clostridia;o__Christensenellales;f__CAG-74;g__;s__	0.000258573	0.000121702	0.000153049	6.83326e-05	0.00111119	1.68947
MAG67.bin.8	d__Bacteria;p__Firmicutes_A;c__Clostridia;o__Oscillospirales;f__Acutalibacteraceae;g__Eubacterium_R;s__	2.21344e-05	8.52026e-06	1.31232e-05	7.755e-06	0.000321525	1.68667
MAG30.bin.26	d__Bacteria;p__Firmicutes_A;c__Clostridia;o__Christensenellales;f__CAG-74;g__UBA11524;s__	0.000371417	0.000160254	0.000229521	0.000130854	0.00158965	1.61822
MAG104.bin.32	d__Bacteria;p__Firmicutes_A;c__Clostridia;o__Lachnospirales;f__Lachnospiraceae;g__Butyrivibrio_A;s__	5.48469e-05	2.40573e-05	3.43741e-05	1.39511e-05	0.00136792	1.59559
MAG77.bin.16	d__Bacteria;p__Firmicutes_A;c__Clostridia;o__Christensenellales;f__CAG-74;g__UBA11524;s__	0.000207765	7.7199e-05	0.000130498	0.000121916	0.00576447	1.5921
MAG70.bin.49	d__Bacteria;p__Firmicutes_A;c__Clostridia;o__Oscillospirales;f__Acutalibacteraceae;g__Eubacterium_R;s__	3.76328e-05	1.61993e-05	2.45307e-05	1.08137e-05	0.00254795	1.53411
MAG63.bin.58	d__Bacteria;p__Firmicutes_A;c__Clostridia;o__Oscillospirales;f__Oscillospiraceae;g__;s__	0.00022991	0.000100298	0.000151709	6.55904e-05	0.00337695	1.51547
MAG7.bin.77	d__Bacteria;p__Firmicutes_A;c__Clostridia;o__Oscillospirales;f__Acutalibacteraceae;g__Eubacterium_R;s__	2.4914e-05	8.23458e-06	1.666e-05	6.83795e-06	0.000461531	1.49543
MAG51.bin.21	d__Bacteria;p__Firmicutes_A;c__Clostridia;o__Lachnospirales;f__Lachnospiraceae;g__;s__	3.73729e-05	1.67922e-05	2.59272e-05	9.66056e-06	0.00814415	1.44146
MAG80.bin.9	d__Bacteria;p__Firmicutes_A;c__Clostridia;o__Oscillospirales;f__Acutalibacteraceae;g__Eubacterium_R;s__	3.11759e-05	1.12842e-05	2.16697e-05	8.13436e-06	0.00199317	1.43869
MAG279.bin.13	d__Bacteria;p__Bacteroidota;c__Bacteroidia;o__Bacteroidales;f__UBA932;g__Bact-11;s__Bact-11 sp002361615	7.70266e-05	3.77927e-05	0.000108095	4.32255e-05	0.00736737	0.712583
MAG238.bin.45	d__Bacteria;p__Bacteroidota;c__Bacteroidia;o__Bacteroidales;f__UBA932;g__UBA1232;s__UBA1232 sp002309115	2.34052e-05	1.48566e-05	3.73575e-05	1.46491e-05	0.0014796	0.626521
MAG232.bin.14	d__Bacteria;p__Bacteroidota;c__Bacteroidia;o__Bacteroidales;f__Bacteroidaceae;g__UBA1179;s__	3.50994e-05	2.7137e-05	5.90769e-05	3.64242e-05	0.00748103	0.594131
MAG1.bin.71	d__Bacteria;p__Firmicutes_A;c__Clostridia;o__Lachnospirales;f__Lachnospiraceae;g__;s__	5.08241e-05	4.09925e-05	9.05044e-05	6.09212e-05	0.00566551	0.561565
MAG259.bin.20	d__Bacteria;p__Bacteroidota;c__Bacteroidia;o__Bacteroidales;f__WCHB1-69;g__F23-D06;s__	1.26184e-05	9.78287e-06	2.30156e-05	1.57639e-05	0.00390259	0.548256
MAG1.bin.27	d__Bacteria;p__Spirochaetota;c__Spirochaetia;o__Treponematales;f__Treponemataceae;g__Treponema_D;s__	8.95829e-05	6.41637e-05	0.00018107	0.000129274	0.00100652	0.494743
MAG174.bin.14	d__Bacteria;p__Spirochaetota;c__Spirochaetia;o__Treponematales;f__Treponemataceae;g__Treponema_D;s__	0.000368946	0.00034499	0.000814688	0.000669611	0.00205528	0.452868
MAG1.bin.44	d__Bacteria;p__Firmicutes_A;c__Clostridia;o__Lachnospirales;f__Cellulosilyticaceae;g__Cellulosilyticum;s__	1.92639e-05	1.78766e-05	4.60983e-05	4.18784e-05	0.00191042	0.417889
MAG236.bin.7	d__Bacteria;p__Bacteroidota;c__Bacteroidia;o__Bacteroidales;f__WCHB1-69;g__F23-D06;s__F23-D06 sp002392325	1.12939e-05	1.01278e-05	2.75192e-05	2.22394e-05	0.000572973	0.4104
MAG224.bin.36	d__Bacteria;p__Bacteroidota;c__Bacteroidia;o__Bacteroidales;f__F082;g__F082;s__	4.34258e-06	5.13841e-06	1.10588e-05	8.33521e-06	0.000518907	0.39268
MAG176.bin.3	d__Bacteria;p__Firmicutes_A;c__Clostridia;o__Lachnospirales;f__Lachnospiraceae;g__UBA1258;s__	0.00170175	0.00228407	0.00458517	0.00435915	0.00228366	0.371142
MAG4.bin.23	d__Bacteria;p__Campylobacterota;c__Campylobacteria;o__Campylobacterales;f__Campylobacteraceae;g__Campylobacter;s__	0.000109332	0.000162189	0.000296584	0.000251338	0.00146418	0.368636
MAG171.bin.18	d__Bacteria;p__Firmicutes_A;c__Clostridia;o__Christensenellales;f__CAG-74;g__;s__	0.0014615	0.00155751	0.00396567	0.00411956	0.00253371	0.368539
MAG243.bin.33	d__Bacteria;p__Proteobacteria;c__Alphaproteobacteria;o__Rs-D84;f__Rs-D84;g__Rs-D84;s__	7.53967e-05	8.49272e-05	0.000205519	0.000179634	0.000684791	0.36686
MAG198.bin.4	d__Bacteria;p__Bacteroidota;c__Bacteroidia;o__Bacteroidales;f__UBA932;g__RC9;s__	0.0014055	0.00221608	0.00389076	0.00431464	0.0069526	0.36124
MAG3.bin.4	d__Bacteria;p__Campylobacterota;c__Campylobacteria;o__Campylobacterales;f__Campylobacteraceae;g__Campylobacter;s__	7.81569e-05	9.9041e-05	0.00023729	0.00018875	0.000151244	0.329373
MAG23.bin.19	d__Archaea;p__Euryarchaeota;c__Methanobacteria;o__Methanobacteriales;f__Methanobacteriaceae;g__Methanobrevibacter_A;s__Methanobrevibacter_A smithii	7.11933e-05	0.000115468	0.000221999	0.000269858	0.00620261	0.320692
MAG197.bin.19	d__Bacteria;p__Bacteroidota;c__Bacteroidia;o__Bacteroidales;f__Bacteroidaceae;g__UBA1189;s__	0.0019903	0.00447088	0.00636355	0.00759345	0.00959758	0.312765
MAG262.bin.20	d__Bacteria;p__Bacteroidota;c__Bacteroidia;o__Bacteroidales;f__Bacteroidaceae;g__UBA1179;s__	4.7475e-05	6.75449e-05	0.000152752	0.000130795	0.000259498	0.310798
MAG1.bin.16	d__Bacteria;p__Firmicutes_A;c__Clostridia;o__Lachnospirales;f__Lachnospiraceae;g__;s__	2.99573e-05	2.40414e-05	9.75694e-05	9.96581e-05	0.000523454	0.307035
MAG272.bin.32	d__Bacteria;p__Bacteroidota;c__Bacteroidia;o__Bacteroidales;f__UBA932;g__RC9;s__	0.000931777	0.00116307	0.00316103	0.00420761	0.00577231	0.29477
MAG277.bin.21	d__Bacteria;p__Proteobacteria;c__Alphaproteobacteria;o__Rs-D84;f__Rs-D84;g__Rs-D84;s__	0.000118988	0.000211816	0.000432014	0.000446438	0.000982835	0.275427
MAG7.bin.4	d__Archaea;p__Euryarchaeota;c__Methanobacteria;o__Methanobacteriales;f__Methanobacteriaceae;g__;s__	0.000844564	0.000598494	0.00321497	0.00366869	0.000743461	0.262697
MAG179.bin.25	d__Bacteria;p__Bacteroidota;c__Bacteroidia;o__Bacteroidales;f__Bacteroidaceae;g__UBA1179;s__	4.10029e-05	7.33365e-05	0.000169605	0.000204068	0.00168239	0.241755
MAG58.bin.2	d__Bacteria;p__Campylobacterota;c__Campylobacteria;o__Campylobacterales;f__Campylobacteraceae;g__Campylobacter;s__	4.6687e-05	5.75959e-05	0.000201297	0.000186639	5.30596e-05	0.231931
MAG171.bin.2	d__Bacteria;p__Firmicutes_A;c__Clostridia;o__Oscillospirales;f__Acutalibacteraceae;g__;s__	0.000257496	0.00018105	0.0011817	0.00160167	0.00208153	0.217903
MAG277.bin.14	d__Bacteria;p__Spirochaetota;c__Spirochaetia;o__Treponematales;f__Treponemataceae;g__CETP13;s__	0.000450889	0.000469051	0.00213169	0.00318005	0.00456728	0.211517
MAG222.bin.17	d__Bacteria;p__Firmicutes_A;c__Clostridia;o__Oscillospirales;f__Ruminococcaceae;g__Ruminococcus;s__	0.000428792	0.000749536	0.00203767	0.00295751	0.00442749	0.210432
MAG70.bin.23	d__Bacteria;p__Bacteroidota;c__Bacteroidia;o__Bacteroidales;f__Paludibacteraceae;g__RUG163;s__	5.17465e-06	1.2271e-05	2.60699e-05	2.67152e-05	0.000256228	0.198491
MAG272.bin.6	d__Bacteria;p__Bacteroidota;c__Bacteroidia;o__Bacteroidales;f__UBA932;g__Bact-11;s__	8.69307e-05	5.7628e-05	0.00044143	0.000692991	0.00550459	0.19693
MAG278.bin.23	d__Bacteria;p__Firmicutes_A;c__Clostridia;o__Oscillospirales;f__Acutalibacteraceae;g__;s__	0.00010881	9.70264e-05	0.000567051	0.000461082	2.09754e-06	0.191887
MAG253.bin.10	d__Bacteria;p__Fibrobacterota;c__Fibrobacteria;o__Fibrobacterales;f__Fibrobacteraceae;g__Fibrobacter;s__	0.000324409	0.000728467	0.00169716	0.00255345	0.00527334	0.191148
MAG182.bin.4	d__Bacteria;p__Bacteroidota;c__Bacteroidia;o__Bacteroidales;f__F082;g__F082;s__	9.87677e-05	0.000157685	0.000521872	0.000521429	6.92262e-05	0.189257
MAG250.bin.19	d__Bacteria;p__Bacteroidota;c__Bacteroidia;o__Bacteroidales;f__Bacteroidaceae;g__UBA1189;s__	0.000289172	0.000283208	0.00156129	0.00159643	6.12251e-05	0.185213
MAG184.bin.15	d__Bacteria;p__Bacteroidota;c__Bacteroidia;o__Bacteroidales;f__Bacteroidaceae;g__UBA1189;s__	0.000422316	0.000491721	0.00229892	0.00250778	0.000145767	0.183702
MAG241.bin.23	d__Bacteria;p__Proteobacteria;c__Alphaproteobacteria;o__Rs-D84;f__Rs-D84;g__Rs-D84;s__	0.000122546	0.000101838	0.000709088	0.00107236	0.00325466	0.172822
MAG172.bin.15	d__Bacteria;p__Bacteroidota;c__Bacteroidia;o__Bacteroidales;f__Salinivirgaceae;g__;s__	0.000175837	0.000303367	0.00104928	0.00126013	0.000410723	0.167578
MAG277.bin.2	d__Bacteria;p__Spirochaetota;c__Spirochaetia;o__Treponematales;f__Treponemataceae;g__;s__	0.000277479	0.000273697	0.0016663	0.00193475	0.000219739	0.166525
MAG171.bin.11	d__Bacteria;p__Firmicutes_A;c__Clostridia;o__Lachnospirales;f__Lachnospiraceae;g__UBA3766;s__	0.000135512	0.000204459	0.000840816	0.00137948	0.00591222	0.161167
MAG118.bin.7	d__Bacteria;p__Bacteroidota;c__Bacteroidia;o__Bacteroidales;f__UBA932;g__RC9;s__	0.000167277	0.000303188	0.00104545	0.00126249	0.00039382	0.160004
MAG275.bin.12	d__Bacteria;p__Bacteroidota;c__Bacteroidia;o__Bacteroidales;f__P3;g__UBA1219;s__	0.000100807	0.0004266	0.000638257	0.000801137	0.00209361	0.157941
MAG280.bin.9	d__Bacteria;p__Firmicutes_A;c__Clostridia;o__Peptostreptococcales;f__Anaerovoracaceae;g__UBA1764;s__	7.81612e-05	6.76481e-05	0.000496312	0.000496206	2.59354e-05	0.157484
MAG179.bin.4	d__Bacteria;p__Bacteroidota;c__Bacteroidia;o__Bacteroidales;f__Bacteroidaceae;g__UBA1189;s__	0.000303501	0.000300966	0.00193179	0.00206348	6.61318e-05	0.157109
MAG278.bin.30	d__Bacteria;p__Bacteroidota;c__Bacteroidia;o__Bacteroidales;f__F082;g__F082;s__	0.000103053	0.000121323	0.000657151	0.000625879	1.36673e-05	0.156818
MAG207.bin.6	d__Bacteria;p__Firmicutes_C;c__Negativicutes;o__Selenomonadales;f__Selenomonadaceae;g__;s__	0.000872967	0.00134309	0.00560834	0.00451198	1.01391e-06	0.155655
MAG188.bin.10	d__Bacteria;p__Bacteroidota;c__Bacteroidia;o__Bacteroidales;f__Bacteroidaceae;g__UBA1189;s__	0.000348068	0.000357007	0.00244723	0.00262891	5.54671e-05	0.142229
MAG246.bin.3	d__Bacteria;p__Bacteroidota;c__Bacteroidia;o__Bacteroidales;f__F082;g__F082;s__	9.834e-05	0.00011808	0.000691947	0.000683255	1.74857e-05	0.142121
MAG221.bin.20	d__Bacteria;p__Verrucomicrobiota;c__Verrucomicrobiae;o__Verrucomicrobiales;f__Akkermansiaceae;g__Akkermansia;s__	0.000491758	0.000942602	0.00348037	0.00520242	0.00239225	0.141295
MAG277.bin.19	d__Bacteria;p__Bacteroidota;c__Bacteroidia;o__Bacteroidales;f__F082;g__F082;s__	0.000164042	0.000207149	0.00120179	0.00112408	6.90453e-06	0.136498
MAG262.bin.18	d__Bacteria;p__Bacteroidota;c__Bacteroidia;o__Bacteroidales;f__UBA932;g__RC9;s__	0.000583499	0.00181466	0.00431674	0.00596182	0.00146577	0.135171
MAG236.bin.8	d__Bacteria;p__Bacteroidota;c__Bacteroidia;o__Bacteroidales;f__UBA932;g__RC9;s__	5.85603e-05	6.95165e-05	0.000433893	0.000795455	0.00987274	0.134965
MAG188.bin.21	d__Bacteria;p__Bacteroidota;c__Bacteroidia;o__Bacteroidales;f__P3;g__UBA1219;s__	7.62477e-05	0.000347737	0.000570376	0.000727113	0.00138347	0.13368
MAG174.bin.18	d__Bacteria;p__Firmicutes_A;c__Clostridia;o__Lachnospirales;f__Lachnospiraceae;g__UBA3766;s__	6.84066e-05	5.17487e-05	0.000518467	0.000910186	0.00697426	0.13194
MAG38.bin.67	d__Bacteria;p__Bacteroidota;c__Bacteroidia;o__Bacteroidales;f__Bacteroidaceae;g__UBA1179;s__	4.80213e-05	6.50116e-05	0.000365462	0.000411959	9.25542e-05	0.131399
MAG220.bin.6	d__Bacteria;p__Patescibacteria;c__Saccharimonadia;o__Saccharimonadales;f__Saccharimonadaceae;g__UBA2866;s__	0.000384922	0.000266466	0.00303317	0.00445824	0.00152289	0.126904
MAG215.bin.8	d__Bacteria;p__Bacteroidota;c__Bacteroidia;o__Bacteroidales;f__UBA932;g__RC9;s__	0.000428306	0.00126458	0.00347903	0.004504	0.000600954	0.123111
MAG28.bin.71	d__Bacteria;p__Bacteroidota;c__Bacteroidia;o__Bacteroidales;f__UBA932;g__RC9;s__	7.98863e-05	0.000113795	0.000660161	0.00103028	0.00257267	0.12101
MAG197.bin.20	d__Bacteria;p__Bacteroidota;c__Bacteroidia;o__Bacteroidales;f__Bacteroidaceae;g__UBA1179;s__	0.000430994	0.000860771	0.00358127	0.00537347	0.00192069	0.120347
MAG187.bin.8	d__Bacteria;p__Fibrobacterota;c__Fibrobacteria;o__Fibrobacterales;f__Fibrobacteraceae;g__;s__	9.38815e-05	0.000283765	0.00078297	0.00100106	0.000506928	0.119904
MAG202.bin.10	d__Bacteria;p__Spirochaetota;c__Spirochaetia;o__Treponematales;f__Treponemataceae;g__Treponema_D;s__	0.000389035	0.000463726	0.0032525	0.00589456	0.00802151	0.119611
MAG174.bin.21	d__Bacteria;p__Bacteroidota;c__Bacteroidia;o__Bacteroidales;f__Bacteroidaceae;g__UBA1189;s__	0.000232605	0.000284467	0.00196628	0.00199252	1.62835e-05	0.118297
MAG269.bin.9	d__Bacteria;p__Bacteroidota;c__Bacteroidia;o__Bacteroidales;f__UBA932;g__RC9;s__	0.000767546	0.00123215	0.0068452	0.00834172	0.000185243	0.112129
MAG219.bin.7	d__Bacteria;p__Bacteroidota;c__Bacteroidia;o__Bacteroidales;f__Bacteroidaceae;g__UBA1189;s__	0.000502065	0.000514926	0.00484396	0.00667985	0.000626474	0.103648
MAG181.bin.8	d__Bacteria;p__Bacteroidota;c__Bacteroidia;o__Bacteroidales;f__P3;g__UBA1711;s__	5.40891e-05	0.000137926	0.00055098	0.000669738	0.000166181	0.0981689
MAG236.bin.5	d__Bacteria;p__Bacteroidota;c__Bacteroidia;o__Bacteroidales;f__F082;g__F082;s__	1.23092e-05	3.59135e-05	0.000126054	0.000215596	0.0047637	0.0976499
MAG172.bin.1	d__Bacteria;p__Bacteroidota;c__Bacteroidia;o__Bacteroidales;f__WCHB1-69;g__UBA1756;s__	5.03913e-05	0.000100579	0.000522558	0.000855606	0.00308927	0.0964319
MAG213.bin.15	d__Bacteria;p__Bacteroidota;c__Bacteroidia;o__Bacteroidales;f__Bacteroidaceae;g__UBA1179;s__	0.000474431	0.000961134	0.00502996	0.00766645	0.00161238	0.094321
MAG171.bin.31	d__Bacteria;p__Bacteroidota;c__Bacteroidia;o__Bacteroidales;f__Bacteroidaceae;g__;s__	3.92376e-05	6.14431e-05	0.000466245	0.000740614	0.00203714	0.0841565
MAG79.bin.3	d__Bacteria;p__Firmicutes_A;c__Clostridia;o__Lachnospirales;f__Lachnospiraceae;g__UBA1753;s__	7.39741e-07	1.8573e-06	8.79578e-06	6.09118e-06	7.68221e-09	0.0841018
MAG179.bin.8	d__Bacteria;p__Bacteroidota;c__Bacteroidia;o__Bacteroidales;f__Salinivirgaceae;g__;s__	4.51435e-05	8.05982e-05	0.000563066	0.000595182	1.60924e-05	0.0801744
MAG214.bin.16	d__Bacteria;p__Firmicutes_A;c__Clostridia;o__Lachnospirales;f__Lachnospiraceae;g__;s__	0.000176393	0.000273307	0.00224533	0.00387588	0.00390394	0.0785596
MAG176.bin.16	d__Bacteria;p__Bacteroidota;c__Bacteroidia;o__Bacteroidales;f__Bacteroidaceae;g__;s__	3.38394e-05	5.61299e-05	0.000470416	0.000754339	0.00195545	0.071935
MAG16.bin.3	d__Bacteria;p__Bacteroidota;c__Bacteroidia;o__Bacteroidales;f__Bacteroidaceae;g__UBA1179;s__	1.94997e-05	3.35782e-05	0.000307531	0.00038971	0.000143862	0.0634074
MAG272.bin.38	d__Bacteria;p__Bacteroidota;c__Bacteroidia;o__Bacteroidales;f__Bacteroidaceae;g__;s__	2.93834e-05	0.000134652	0.000525644	0.000987277	0.00661374	0.0558998
MAG174.bin.24	d__Bacteria;p__Bacteroidota;c__Bacteroidia;o__Bacteroidales;f__Bacteroidaceae;g__;s__	2.95499e-05	0.000135415	0.000545155	0.00105913	0.00825217	0.0542047
MAG248.bin.13	d__Bacteria;p__Bacteroidota;c__Bacteroidia;o__Bacteroidales;f__F082;g__F082;s__	4.58372e-06	1.34254e-05	8.53118e-05	0.000163206	0.00706444	0.0537291
MAG175.bin.9	d__Bacteria;p__Bacteroidota;c__Bacteroidia;o__Bacteroidales;f__UBA932;g__RC9;s__	0.000269647	0.000986968	0.00541918	0.00881624	0.00186106	0.0497578
MAG174.bin.9	d__Bacteria;p__Bacteroidota;c__Bacteroidia;o__Bacteroidales;f__UBA932;g__RC9;s__	0.000261139	0.000794768	0.00587711	0.00916771	0.00115566	0.0444332
MAG147.bin.39	d__Bacteria;p__Bacteroidota;c__Bacteroidia;o__Bacteroidales;f__Bacteroidaceae;g__UBA1179;s__	5.23542e-06	1.05284e-05	0.000121784	0.000150725	7.967e-05	0.0429894
MAG200.bin.5	d__Bacteria;p__Bacteroidota;c__Bacteroidia;o__Bacteroidales;f__UBA932;g__RC9;s__	0.00172538	0.00427058	0.0409993	0.0466763	2.52375e-05	0.0420832
MAG216.bin.16	d__Bacteria;p__Firmicutes_A;c__Clostridia;o__Lachnospirales;f__Lachnospiraceae;g__;s__	0.000140417	0.000314519	0.00502023	0.00996155	0.00739057	0.0279702
MAG195.bin.14	d__Bacteria;p__Bacteroidota;c__Bacteroidia;o__Bacteroidales;f__Bacteroidaceae;g__UBA1179;s__	9.8864e-05	0.000231438	0.0040129	0.00792727	0.00697694	0.0246365
MAG195.bin.3	d__Bacteria;p__Bacteroidota;c__Bacteroidia;o__Bacteroidales;f__UBA932;g__RC9;s__	0.000278514	0.00071178	0.0131566	0.0179516	0.000201134	0.0211691
MAG260.bin.23	d__Bacteria;p__Verrucomicrobiota;c__Verrucomicrobiae;o__Verrucomicrobiales;f__Akkermansiaceae;g__Akkermansia;s__	2.37008e-05	5.14904e-05	0.00174128	0.00194959	1.2349e-05	0.0136111
MAG207.bin.11	d__Bacteria;p__Bacteroidota;c__Bacteroidia;o__Bacteroidales;f__Bacteroidaceae;g__UBA1786;s__	1.18536e-05	3.25306e-05	0.00222048	0.004268	0.00488431	0.0053383
MAG276.bin.18	d__Bacteria;p__Firmicutes;c__Bacilli;o__Lactobacillales;f__Lactobacillaceae;g__Lactobacillus;s__Lactobacillus equicursoris	9.69422e-07	4.44245e-06	0.000276955	0.000531822	0.00477873	0.00350029
MAG186.bin.11	d__Bacteria;p__Bacteroidota;c__Bacteroidia;o__Bacteroidales;f__P3;g__UBA1711;s__	1.25178e-06	4.00793e-06	0.000974504	0.00190597	0.00541107	0.00128453
MAG1.bin.59	d__Bacteria;p__Actinobacteriota;c__Actinobacteria;o__Mycobacteriales;f__Mycobacteriaceae;g__Corynebacterium;s__	0	0	4.85069e-05	0.00010237	0.00929283	0
MAG260.bin.7	d__Bacteria;p__Actinobacteriota;c__Actinobacteria;o__Actinomycetales;f__Dermatophilaceae;g__Janibacter;s__	0	0	2.88816e-05	5.87882e-05	0.00720735	0
